# Supplementary material for: Genome-wide analysis of LTR-retrotransposons in oil palm
Source: BMC Genomics. 2015 Oct 15;16:795. doi: 10.1186/s12864-015-2023-1 (PMC4608283; doi:10.1186/s12864-015-2023-1)
Supplement: Additional file 1: — De novo consensus TE databases. Contains the E. oleifera (E08_denovoLibTEs.txt) and E. guineensis (p5_denovoLibTEs.txt) databases. (ZIP 15,038 kb) [file 12864_2015_2023_MOESM1_ESM.zip]

Archive with 5 entries (4 files):
- E08_denovoLibTEs.txt
- __MACOSX/
- __MACOSX/._E08_denovoLibTEs.txt
- p5_denovoLibTEs.txt
- __MACOSX/._p5_denovoLibTEs.txt
