# Supplementary material for: Genome-wide analysis of LTR-retrotransposons in oil palm
Source: BMC Genomics. 2015 Oct 15;16:795. doi: 10.1186/s12864-015-2023-1 (PMC4608283; doi:10.1186/s12864-015-2023-1)
Supplement: Additional file 1: — De novo consensus TE databases. Contains the E. oleifera (E08_denovoLibTEs.txt) and E. guineensis (p5_denovoLibTEs.txt) databases. (ZIP 15,038 kb) [file 12864_2015_2023_MOESM1_ESM.zip › E08_denovoLibTEs.txt]

>RXX_E08_300-B-G10001-Map6
CCTCAACGAGCCGATTCCTAGTCGGTTCAAGATGCCACACGTGGAGCCTTACGATGGCTC
TACCGACCCAGTCGACCATCTGGAGAGCTACAAGGCTCTCATGACGATCCAAGGGGCGAC
CGATGCCCTCCTCTGCATCGGCTTCCCCGTCACGCTTCGTAAAGCTGCTAGGGCTTGGTA
CTCCAGCCTCCGCTCCGGAAGCATCCACTCCTTCGGACAGCTCGAGCATTCTTTCGTGGC
CCATTTCAGCACCAGCCGGAAGCCGCCACGAACCTCGGACAGCCTTTTCTCCCTCAAGCA
GGGAGAAAATGAGACGCTCCGACACTTCGTGACGCGATTCAACGCGGCCACGCTTGAGGT
TCGGAACCTCAATGAAGACATGGCTATCTCGGCCATGAAGCGGAGGCTGAGGGGGTCCCG
ATTTACATACTCCTTGGACAAGACCCTCCCCCGGACATACGCCGAACTGCTGGAGCGCGC
GTACAAATACATGCGCGCAGACGAAGGAGCTTCCGACCGGCGCCTGACCAAGACCAAGGG
CCCGAAGGAGAAGCGAAGGAAAGGTCGGGCCCCTGCCGAGCCTAGCGGGCCTCCGACCGA
CAAACGGGTCTCGCCCCGACGGCAGAGCCCGAGATCCCCCCGACGACGGAGTCCGAGACC
GACGCATCGCAGGTATGACTCCTATACTCCTCTTTCTGCTCCTCGTGCACAGATCTTGAT
GGAGATCGAAGGAGAGGAATATCTGCGACGGCCTCCGCCTTTGAAGGCAAAGGGCCTCGA
CCGACGAAAATACTGCCGATTCCATCGGGGCCACGGCCACAACACCGAGCAGTGCATCCA
GCTCAAGGATGAGATTGAGGCCCTCATACGACGAGGGTACCTCGAAAAATTTTGACGGAG
CCCGCCGACTCGACCCGTCCCCGACCGACGACCCCAACCGACTGAGGAAGCGGCGAACAA
CCAACCTACGGCCGGGGTCATCAACATGATCTCCAAACGAGCGGATCGGGGGACGACTGC
TGAAGGGGAGTCGACGAAGAAGCCGCACCAGGACAATGTAATCATCTTTACAGATGAAGA
TGCTCGGAGAATCCAAACTCCCCATGATGACGCTGTTGTTGTCTCGACAACAATAGCTAA
TTATGATGTAAAAAAAATTCTCGTCGATAATGAAAGTTCGACCAATATTTTATTCTACTC
GACCTTCTCCCGAATGCGACTATCGACTGATCGGCTCGAGAGAGTTTCTACGCCCCTAGT
AGGTTTCGCTGGAGATGCCGTCACAGTAGAAGGAGAAATTACCCTTCCTGTGACAGCCGG
AACCGAACCACGACAAAGCACCGTCCACTTAACCTTCGCGGTCGTCCAAGTGCCTTCGGC
CTACAACGCCATACTTGGAAGATCCGGACTAAACGCTCTCAGAGCGATAGTCTCAACATA
TCATCTGCTGGTCCGATTTTCGACTAGAAACGGAGTTGGAGAAATACGCGGGGATCAACA
ACTCGCTCGACGATGCTTCCAAATCTCGACTCAAAGCGACGCGCCGAAGGATTTCCTGCC
GATCGACAAGCTGGATCAACGAGAAGAGGAGGAACGGGGTGAACCGGCCGAGCAGCTAGT
TTCCATCCCAATGACAGAGAATCCCGAACGGGTGGTCAGGGTCGGATCGCAATTATCCGA
CCCAGAGCGACGCAACATGGAGGTGTACGTGGACGACATGCTGGTGAAGAGTGCGCAAAC
TTCGGATCATATCCAAGATCTTGAAGAAACCTTCCGCACTCTATGACGACATCGGATGAA
GCTAAACCCGACTAAGTGCGCCTTCGGAGTAACCTCGGAGAAGTTCCTCGAGTTCCTCGT
TTCCCAACGAGGAATCGAGGCCAACCCCGAGAAGATCAAGGCGATCATCGACATGCGGCA
TCCGGACACCAAAAAGGAGGTGCAGCAACTCAACAGAAGAATCATCGCGCTCAGCCGATT
CATTTCTCGATCGATCGAGAGATGCCTCCCGTTCTTCAAAACCCTGAGGCAAGCAAAGCA
CTTCTCTTGGCCGGACGAGTGCCGGCAGGCCTTCGAGGAACTGAAGAAATATTTGACTTC
TCCGCCTCTGCTCGTAAGATCGGAGGTCGGAGAAAATACTGTACCTCTACTTGGCTACCT
CCCCAGAGGCGGTTAGCTCGGTGCTCATCCGGGAGAACGAGAGTCGAATTCACCAGCCCA
TATACTACATCAGCAAAGTGCTCCACGAAGCTGAAACTCGGTACTCGAAGGCAGAGAAAA
TGATATTTATCCTGGTCGTATCAGCACAGCGACTCCGTCCGTACTTTCAGGTGCACGCTA
TCGTGGTCCTCACCGACCAACCCCTGAGAGCGATCCTGCATCGCCCTGACACATCAGGAC
GACTGGCGAAATGGGCGGTGAGACTAAGCGAGTTCGACATTCAGTACCGACCGCGACCTG
CTCTGAAAGCCCAGATTCTGGCCGACTTTATTGCGGAGTGCCCGACAACCGACCAAGTGT
CGGAAGATGGGAGCTCCAAAGAGGCTGCGACCTCTGAATATGACCCCGAGTCAACCTGGA
TATTGCACATCGACGGAGCTTCCAACGCTCGAGGGAGCGGGGCCGGGTTCCTGCTCACCA
ACTCGGAGGGAGTGGTTACCGAGCACACCCTCCGATTCGACTTCAAGGCCTCCAATAATC
AAGCCGAATATGAAGCGCTCCTCGCAGGCTTGAGGGTGGCAAAGGAGCTCGGGATCGACA
GCCTCAAAGTCTTCTCCGACTCTCAGCTGATTGTGGGGCAGGTCAAAGGCGAATTCGAAG
TGCGAGATCCGACCATGGCTAAATATCACCAGAAAGTAAGAGATCTCGTAGCACATTTCA
AGTACTTCGAGATCTCCCACATTCTCAGGGCGAAAAATACTCGGGCCGACGCACTCTCCA
GGCTTGCGACATCCGACTACGGCACTTTGGGCCGGACACTCATAGAGAGTCTCGAGCAAT
CGAGCATCGACAAGACTGAGGAGGTGCTACAACTGGCGACCGAGCCAAGCTGGATGGATC
CGATCGTTCAGTATCTGACCGACGAAACTAGCCCCGAAGACCCCGCGGAAGCCAAACGAC
TCCGGTGGGCGGCCTCCCAATATGTAATGATGGACGGACGACTCTACAAAAGGTCGTTCT
CCCTTCCCTTGCTGAGGTGCCTGGGACCGACTGACGCGGACTACGCACTCAGAGAGGTGC
ATGAAGGGATCTGCGGAAATCACTTGGGGGGCAAATCCTTGGCCTACAAAGTCCTACGGC
AGGGTTACTACTGGCCCACCATGAAGAAGGACGCGGCTGAGTTGGTTCGGAGGTGCGAAC
CATGTCAAAGGTACGCCAACATACAACACCGACCCGCCAACCAGCTGACTCCCATTGTTG
CCCCGTGGCCCTTCGCCCAGTGGAGAATCGACATACTCGGACCTTTCCCTCCGGCGTCCG
GCCAAAAAAAGTTCATAGTCGTCGCAATCGACTACTTCACTAAGTGGGTGGAAGCCGAAC
CTCTAGCGCAAATCACCGAGCGAAAGATGGAAGACTTCATCCAGAAGTCCATCATCTTCA
GGTTCGGACTACCACACACTATCATCACCGACAATGGACGATAATTCGACAACCAAGACT
TCAGAGAATTCTGTGCGAGATTTCATATCACGCACAGGCTGACCTCGATCGGACATCCAC
AGTCCAACGACGAGGTCGAAATAACCAACCGAACCATTCTGCATTGACTGAAGACCCGAC
TGAATGAAGCAAAGGGCCTCTGGGTTGAGGAACTGCACTCCGTCCTGTGGACGTACCGAA
CGACGCCCCATGTCCCGACCGAAGAATTTTCTTCAACTTGGCCTACGGAACAGAGGCAAT
GATCCCACTGGAGATCGGGCTACTGTCGATCAGAGTCGAGCAGTATTGTGAATCGGGCAA
CTCTGAGTGTCGGAGAGCCGACTTGGACCTCCTGCCCGAACTCTAATGCGAGGCTCAACT
CCGCATGGCTTCC
>DTX-incomp_E08_300-B-G10005-Map3
CCTCGCGGGCCGACTTTAGTTCGGCCCCCGAGGTCGCCAAGGCGTCGGTGAGGCGAGAGA
TCTCATCCTCGAGTCTCGCCTCCCGATCAGTCGACTGCTTCAGCTGATCAAGCAACACTT
CCTTCTCAGCTTCGGCAGCCATCGCCTTATCCTTCCAGGCCGCCCGGACGTCCCCGAACC
TCCGGTATCCGGCCTCTAGTTCAGACATAGTATAAATTAACTGCAAAACAGCAGCCGACC
GTTAGAACGATAAAATAATACAAATCGACGAAGGAGAGGAGGCGAGAAGAAACCTACCCC
GATCATGGTCGGGTAGAAGGACGACAGCATCTCGGTTACTCGTCGAGTCTTCAGCACCTC
CAGGTCCGTCGGAAGGAGAGCCCCCTGCAATAGCCTCCTGGCCAAGTCATGATTGGCCAG
GGCCGATGCTCCCTCGGGGACTTGAGCGCCAGACGGTATGGCGCGCTCACCCGACCTTGC
ATCGTCCGCTGGGGCCATCGGGGCCTTCCCCGACTGGCCGCCCACGCCCGTAGGTCGGGG
AAGGAGGGGAGGCTCGAACTTGACTGAGCCCCCCCGAAGCTGCAACGGGAGCCGCCGAAG
GACACTCGGGCTCCCGAGCCTCGCACCGCGCTTCCTCCTCCGCTGGCAAAGCCGCCGATG
CTGCTTCGGTCATTCCCTCTACCGACTGCTCCTCTAGTGGGGCCGCCGGCGCCGACAAGG
CAATGACCGGCTCCGACTGATCGGCCACCGATGCGGTGGCAGTCGGGGGCAACGTCTGGG
GTCTTTTCGGTGGGCGTGAAGGCCCGGCCCCAGACGCCGGCCTCTTCCTCGCCGCAAACT
ATCTGATCTCAGCGTCTGTCGGCCTCATCTTCGATGGCGTACCTGCAATTTCAATGGAAG
AATCAGTACGAGTTCGAGACGAACAAAAAGCGAAAGGACGACCGATGGGTCGGACAGTAC
CTAGACGGGGGATCAGGCTCAAACCGGCGTCATAGAGGGCTTGTTCGGTAACAAGCTCCC
TCTGCTTCGGCACCGACATGTCCTTTAGTCGGTAGAAGTCCTCCCGGTCGTCCGCCTCCA
CTCGGCTGTTGTCGTTCGGCCAAGTCAGAGGCTCGCCCCAACGGGATGGGAACCCCCAAG
GAGAGGGAGAAGAAACGAAGAAGAACTGGTTCTTCCATCCGTGAATGGACGATGGAAGAT
CGGTGATAAAAGATAAACCCTTCCGGGGTTGAAGAGCCACCACCCTCGGGCTTTAGGGTG
GGGTCGGAGGACAAAGAAGGCCCGGAAGAGAGAAATCCGAGGGTCGGTCGGCAAAAGCCG
ACACAACAGAGCAAAACTGATTATCAACCAAACTGAGTTCGACGCCAGTTGCGCCGGACA
AAGTCCGTAATAATCAAGGATATTCCGGATAAATTTCGGAACAGGAAGACGAAGACCGGC
TCGGAGGTCCTCGACGTAAAACGCCACCTGGCCCGCGGGCGGGTTGTTGACCCGTCCGTC
GGCTCCAGGAGCAAAGAGCCGAAACTGCTCCGGGATGCTATACTGATCCCGGAGCCGATC
GACATTCGGCCCCGAAAGCGAAGAGACCTCCGCCTCCGGGGTCGACCGAAGGTCATCAGT
CGGATTCTCCGATTGACCTCCCTGAGGAGAAGTCCTGACCATGACGCCAGGACCAGCAAG
AAGAAAAGAAGGAAGAAAGAAGAAGAAGGGGAGAGGAATCCCAAGGAAGCGGGAAGGAAA
CGGAAAGAAGCAAAGGACTCGGAGAAATTTCGAGAACGGGAGCAAGGACTGCTACCTGGG
ATGCGAGGAACCGCACGGGCAGAGTCTCTGCAGCAAAACTGAAAAGTGAGGTTTTGGATG
CAGGCGACCCCCTATATATAGGGCTCCTCGACGGTCGGGATGAGAGCGCGCCCAACGAAG
ACCTTCCGGATGATCGGCACGTGGCAACATCTGGGCCCTCCCTCGGCCGACTGTTCGACG
CACCTGCCCCAGATTGCGCCACGTCGCCTCCATCCGCGCGAGCGACTCCGGCCCAACAAC
CTCCCGACACGTGGCGGAAGCACCGCGCCTCAGGATTAATTCGCCGACGGCGGTCCGCGT
TCCCGATGGGACGCCTGACGGCGGTCCGCGCTCCCAAGCGGGGCCCTGACGGCGGTTTGC
ATTCCTTAGAAGACGTCTGACACCGGATCGTCTGACACCAGATCGTCTGACACCATTTTG
TCCGGATCGTCCGCTGGTGAGGTCAGCAGGATCAGGACGTGACGCAATGAAGATCCACTC
CTTTCGCCCGACGCCCACCCTCGTGGAAATGCGAGCCGACGTGACATCAGACTCAGGAGT
GGGGGGGCAACTGTTGGGATATACCAACTGACCCTGTCACCGACTGATCTTGGCACCGAC
TCACCAACGGATCCCGACGCCGACTCACCGACTGACTGATCTCAACGCTGACCCACCGAC
TGATCCCAACTCCGACCCATCCTCGAGATGGACCGACCGACTTGGCCCGACTGACGACGG
GCGACACCGACAGTGACTACCGATGATGCCCGACCTGGGCGTGTCGGCCAAACTGGCCAA
CGCCGCCTCCGACCGCCCGAAAGCCGACTCCGCATCACCGACTCCCTATCGGGTGGGACC
TCACCGACTCTCCGTCGGATTGGACAGCCGACGTCCGACTTCTACAGACTCCTCTAGACG
CCGACCGTGCTCTTGAGTCGCCACCCGACAGCCAAGTCCCGACATATAGTCGGTCAGCCC
CTTTCAAAAACGCCGAACGACCGGCATGGGCTGCAGTCCTGTCAAGAACATACTGTACGA
CTGCCAGGGGCGTTGCCCTGCCAGGGACCTGGGGAATTGTCCTGCCAAGGACACGAATTA
ATTCCTAGGACCTGTCAACCCATCGACGACATGGCAACCCCCGACGATATGACAGCCCAC
GACGATTTGACAACTCCACAGTTGTCTACATCACCGACGGCGGGACCACACCACCTCCCA
CTATAAAAGGGTAAGGCAACAGCTCAAGGTAAG
>DTX-incomp_E08_300-B-G10006-Map3
TGGGACGCGAGGCTCTCGCCACGTGTCCGCGGGTAGTTGGGCCGGAGCCGCTCGCGCAGG
TGGAGGCCACGTGGCGCGATCTGGAGCGGGTGCGTCGAACAGTCGGGCCAAGAGAGGGCC
CTGATGCCGCCACGTGTCGGCCATCGGCGAGGTCGTCGCTCGGCGAGCTCTCATCCCGGC
CGTCGGGGGACCCTATATATATGGGGTCACCGGCATCCAAAACTTACTTTCCCTGGCTTG
TTGCAGAGACCCTGTTCGCGAGGTCCCGCGTCTCAGGTAGCGCTGTCTCCCTGCCCCCTT
TGTCCTTTGAAAGTTTTCCTGGGTTGTTAGCCGTTTTCCGCCTCCTTTCGAGTCTTGTTC
TTCTTCTCTTCCCGCTTCCTTCTTCTTCTCTCCTTTTTCTTCTCTTCTTTTCGCTGGTCT
TGGAGCTATGGCCGGAACTTCCCCACGGGAAAGTCGGTCGGGGAACCCGACTGACGACTT
CCGGTCGGTCCCGGAGGCGGAGGCTTCTTCGCTGTCGGGGCCGAACGTTGATCGGCTCCG
GGATCTGTATTGCATCCCGGAGCAGTTTCGGCTCTCCGCCCCTGGAGCCGACGGTCGGGT
TAACAACCCGCCCGCGGGCCAGGTGGCGCTGTACGTTGAGGACCTTCGGGCCGGACTTCG
TCTTCCGGTTCCGGAGTTTGTCCGGAACGTACTCGATTACTACGGACTGTGTCCGGCGCA
GTTAGCGCCGAACTCCGTCCGTGTAATCATTAGTTTTGCCTTGCTGTGTCGGCTCTTGCC
GACTGAGCCTCGGGTTTCCCTCTTTCGGGCATTCTTTGTGCTCCGACCCACCCAAAGCTC
GAGGGTGGTGGTTCTTCAACCCCGGAAGGGCTTGTCCTTCATTACTGGTCTTCCCTCGTC
TATCCACGGGTGGAAGAACCAGTTCTTCTTCGTCTCATCCTCCTCCCCATGGGGGTTCCC
ATCTTGCTGGGGCAGCCTATCACTTGGCCGAATGAGAACGCCCGGGTGGACGAGGACGAT
CGGGAGGACTTCCACCGACTGAAAGACGTGTCGGTGCCGAAGCAGAGGGAGCTTGTTACC
GAACAAGCTCTCTACGATGCTGGCCTGAGCTTGGTGCCCCGCTTAGGTACGGTCCGACTT
GCTGGTCGTCTTTCGCTTTTATGTTTGTCTGGGACTCGTACTAACCCTTCTGTCGGGATT
GCAGGTGCACCATCGGAGATGAGGCCGTCGGACGCCAGGATCAGGCAGTACGCGGCCAGC
AGAAGGCCGTCGACTGGGGCCGGACCCTCGCGGCCCCGAAGAAGCCCAGGGTGGCGCCCG
CGGCCGTTGCAGAGTCGGCAGCCGAGCGGCAGGAGCCCGTCATTGCCTTGTCGGCTCCTG
TGGCCCTGTCCGAGGAGCAGTCGGCGGTCGTGCCAGAGGAGCAGCCGGGGGAGGCGGTAG
CCGAGGATGCGTCGGCGGCTTCACCGGCTGGAGAAGGTCGGGGTGATGTTCGGGAACCCG
AACGACCATCGGTGGCCCCCGTCACAGCTGCTTCTGGAGGAGCGCAGTCGAGCTCCAGTC
TGCCTTCTTTCCCGGACCTTCGCGCCTGGGCGGCTGATCGGAGGAAGACCCCGATGGCGC
CTTCAGACGACATAAGGTCGGGAGCGCGCACAGTGCCGCTTTCCATCCAGGTCCCCGAAG
GTGGGTCGGCGTTGGCCGACCGTGACCTGGCAAGGAAGCTGTGCGACGCGATCCGCCTCC
CGGCCGATCAGGAGGTTGTGAGGACCCGGCATGTGGCCGACATGCTGTCGTCCTTCTACC
CGACCGTGATCGGGGTAAGTCTTGTCTCTCTTCTGCATCGCCATTGTTCGCTTATTTCAT
TTTGCTAACAGTCGGTTTTTGTTGCAGTTAATCCATACGATGTCCGAGCTGGAGGCCGGC
TACCGGAAGTTCGGCGACGCCCGGGCGGCCTGGCGGGACAAGGCGATGGCGGCCGAGGCC
GACAGAGCGATGCTTGTCGACCATCTGCAGCAGTCGACCGGTCGGGAGGCGCGGCTCGAG
GAGGAAATCTCCCGCCTCACCGACGCGCTTGCGGCTTCGGGAGCCGATCTGACGTCGGCA
CGCGAGGAGGCGAGGTCGGCCCGTGAGGAGGCCAAGAAGAAGGTCGGGCCGTCCACCGAC
TTCGACGGGAACGGAACGCCGTTGCCGCCGAACTTGAGGCCGAACGCGAGCAACTCCGGG
TCAGCCTGGAGAACCTTGCCAAGGCCGAGGAGGACTTGTCCATCGCCCAGGCCGACGTCG
ACGTAGCGACGGCGGAGGCTGAATCGGCGAAGGAATCCTTGAGTCGGGCTGAAGCGGAGG
CGAAGTCGGCCGTCGAGTCGGTGGGTCGGGCGGTGGAGGAATTCCGCCGCTCCGACCAGT
ACCAAGAGGAGCTCCTTGAGAGCGGCTATGCCTCGTACCGGGTTGGGTACGAGGACGCTC
GGGAGGCGGTTCGGGCCCGGTTCCCGGAGCTAGACCTCGGTGGCATCATCCCCCCAGGGT
CCGACGATCCGGCAGCGGAGGAGGAGGCG
>RXX_E08_300-B-G10008-Map3_reversed
GCAATTAAGAAAATCTATCAAGAGAATCAGTCATAACCAGCAGTATGATTTTGATAATTA
AAGAAATCTGTCAAGAAAATCGGTCATAACCGACAGTACTATTTTTTGAATATTCTCTTC
TGATTTCTCTCCCCTTATTATATATATTCCCATTCTACACCACCATCTGCAAGAAAGCAA
GAGAGTGAGAGTTTTAGACTTGAGAGCTTCTCTTTTGTGTGAGATTTGGGTGTATTGAGA
TTTTGAATTTGAGAGATAACTATTGTTTTTGTACTCCATTTTATTATAGTGAAATTTTTT
TGCTCTGTCCTCGCCCGTGGAGTAGGCATACTGCCGAACCACATAAATTACTGTGTCAGT
GTGATTTTTTTATTCTCTCTTTACTTCTCATATCTTTCATAACAAACTGGTATCAGAGCC
AGTTTCGTGAGATCAATCGCTATAGCTTCTTCGTCATTTGATATTGAGAAGTTTGATGGT
ACTGGCAATTTTAATTTATGGCAAGTTAAGATGCATGCAGTCCTAACACAGAAGGGCTTG
AAAAAGGCACTGCTAGGAAAAGAGAAGATGCCCAATAATTTGACAGAAGAGTAGAAAGAG
GAGATGGATGATAAAGCTTGACAGCAATCCACTTGTGTCTGTCTGATGGGGTTTTGCGAG
AGGTGCTTTCAGAGAAGACAACTGCTAGCTTGTGGTTGAAGTTGGAATCTTTGTACATGA
CAAAGTCTCTTACCAACAAGTTATATTTGAAGCACCGTTTATACATACTGCGCATGACTG
AAGGTACACCCATGAAAACTCATGTTGATGAATTTAATTTTATTATTACAGATTTAAAGT
CTATTGATGTTAAGATTGAAGAGGAAGATGAGGCCCTATTATTATTGTGTTCTTTACCTC
CCTCTTATAAGCATTTTAGAGAAATCTTTCTTTTCGGTAGAGAAACTATATCCTTAGAAG
ATGTTAAAGCTGCATTATTTTCTAAAGAGCTACTTGAAAAGCATATGTCTGGGAGTGTTA
CCGAAGGACAGGGTGATGCTTTAGTTGCCAGGAGAAGGTCTAATGATAGGGATTCAAGTA
ATAGTAGCCAGAAGCATAGGTTTAAGTCAAAAAATAAAATTTGACTTGTCATTACTGCAA
GAAAAAGGGGCATATTAAATCTGAATGTTATAAATTAAAAATAAGGAACAGAATAACAAA
CAAGGTCAGGGTCAGAAAAAGATTGAAAAACAGGCAGAAGCTAATGTTGTGGGAGAAGAT
TCTGATAGTGCTGACTATATTCTTGCTGCAACCAGTGATGCTTATTTTAGAAATAACTGG
CTCATGAATTCGGCTTGTTCTTTCCACATGTGTCCCAATAGGGATTGATTTTCTATCTAT
GAGACTGTGAGCAGCGGAGTTGTCCTAATGGGCAACAATGTAGTTTGTAAAATTGTAGGG
ATAGGAACAGTTCGAATTAGGATGCATGATGGTGTAGTGAGGACTTTGACAGATGTTCGG
CATGTCCCTGAGATGAAGAAAAATCTAATTTCTTTAGGTACTCTTGATGCTAAAGGGTAC
AAGTATTCATCTGAAGGTGGAGTCATGAAGGTCAGTAGAGGTGCCTTGGTTGCTATGAAA
GTAAAGAGACTGTTTTCAAATTTATATGTCTTGCAGGGTGCTACTGTTATAGATTCAGTT
GCAATTTCTACATCTTCCATGTCTGACTCAAAGCTTACCAAGCTATGGCACATGAGACTT
GGTCATATGGGTGAGAGAGGACTACTCCTTTTAAGTAAGAGAGGTCTTCTTTGTGGTCAA
AGTATAGGAAAGATGGATTTCTGTGAGCATTGTGTTCTTGAAAAGCAAAGAGAGTTAGCT
TCAGTGCAGGAGTTCATAGAACAAAAGCTACTTTAAACTATATTCATTCTGACCTCTAGG
GGCCTTCACGTGTTCCTTCCATAGGTAGTGCTCGGTATATGCTAATTTTATTGATGATTA
CTCCAGGAAGACTTGGGTATTCATACTGAAGCATAAGGGTGAAGTGTTCAAGAACTTCAA
GCAGTGGAAGGTGATGATAGAGAAGCAAACTGGTAAGAAGATTAAGCGACTCAGAACTGA
TAATGGGCTAGAATTTTGTTCTTCTGAGTTTGATGAATACTGTAAGAATGAAGGCATTAT
TAGACATAAGACTGTGAGGCACACACCACAGCAGAATGGGGTAGCTGAGCATATGAATAG
AACTTTATTGGAGAAAGCACGATGCATGCTTTTGAATGCTGGCTTGTCTAGGCAGTTCTG
GGCAGAAGCAGTCTCCACTGCATGTTATTTAGTGAATAGATCTCCTGCTTCAGCTATCGA
GTTCAAGACTCCTGAAGAGGTATGGTCTAGTAATCCTCTTAATTATTCTAATTTGAGAGT
GTTTGGTTGTCCTGCATATGCTCATGTTGATGAAGGAAAGCTAGAGCCTAGAGCTAAAAA
ATATATTTTCTTGGCTATGCATCTGGGGTGAAAGGGTTTAGATTATGGTGTCCTGATCCC
AAATCATCAAAATTTATCATTAGTAGAGATGTTACTTTTGATGAATATGCTATGATTAAT
CCTAGATAGAAAAATACTATTAGCTCTGAATCTACACAGATTAAAGGTAACATCAAGCAG
GTGGAGTTGGGAGTAGTTGATTCTAATCTTTTGTAGGATTTTACTCCTGAGTTTCATTCA
GAACAGATGCTAGAAGTTAATTCAGAGTAGACTTCACAATAAGATGAGCCTTACTGCATT
GCCAAGCATAGACAGAGGAGGGTGATAAAGCCACCTGCCAGGTATAGCCATATTGCACAG
TCTAGTCATGCTGATTTTGTTGCTTATGCTTTGTCTGTAGCTCAAGAGATAGGTGACACT
GGCGAGCCCTCTACATATTCAGAAGCAATTTTTGATATTGATTCTGCTAAGTGGTTAGTG
GCCATGCATGAAGAGATTGAGTCTCTGCATAAGAATAATACTTGGGACTTGGTAAAACCA
CCTGAAGGAAGAAAATTGTCGGTTGCAAGTGGATTTTCAAGAAGAAAAAGGTATCCCTGG
AGTAGAAGATGCTAGATATAA
>PotentialHostGene_E08_300-B-G10027-Map4
GTCGTCCACTCCTCCGACCATCGCTGGTGGGTCCGCTGGTAGATATCGATCCTACCAGGA
AGCTCGCCACTCTCAGCATCTCTCTGCAATTTAAAAATTATTTAAAAAATTTTAAATAAT
TAAAAAAATATATCATAATTAAAATTTAAAAATACGTACCATGTGCTCCATATGGCGAGC
AAATGATCTCGAACCCCCATAATGCGGCACGGTCTGTCTCACCCGGTTCGCCGCATTCTG
GGCACATCATCTCTATAAAATTAGCAATAAAATTAGTAGATAACAAATATAATTTAAGAA
TAAATAATTAAATCATTAAAATCTAAAAAAAAGTTTAAGATGTGTAACCTGATATGCCGG
ATCCTCATAATGCCGGCATATGGTAGTCCAATCGTCGATGGTGATGCTGTCGTAGGGCTG
CAGCCATGCTGCCTCCTGCCCATCAGCCTGCACCACCCGGTACCAATGCTGATGCATGTG
ACCGCGATAATCCTTGAAGCGCAAGGATAGATGGATATCGATCGCTCGCCTCACACGATC
ATCCTCGAAATCGACGATGTCAAATACACCCTGCCAATAACAAACATTAGAAGAATACTA
TACAAATTAAATATTCATAATATAATTTATTTACCTATAAGTGGGTGTAAAAAATCTGTC
TCTGAGCCAGGACAACATGACGCCAATCGAAGAGCATCACCGGGGCATAGCTGCGGCATA
TGATGCCCAGCTCGGTCTGCCATGGCTCACACCATCCCCTAATGGGTCTGGTGTAGCCGG
CCGGTATCTCTATCCAGAGATGCTGTCCCGGGTGCTCACATCTCCAACACTCTAAAGCGA
GGTTCTTCGATGGACCTCGCCCTCACCTGACCACCGATGTAGACTGATCTAAAACAATAA
TAAATAAATCATTAGTATGATCCAAATAAAAGAATCAAATTTGATTATATATAAAGTGTA
ATGATTAATACCACTGGGACCAGCCTCACTGGGACCCGCCTCACTGGGACCCGGCTCAGT
CGTAGTCAGCTCACTGGGACCTGCCAGTGCAGGACCCTCTGACACTAGAGCCGGTGAGGC
CATGGAGATCGATGAAGGCACCTCAACCTCCGAGCTGTCTGCAAATAACTGTGAACGCGA
CCGTCGTCGTCTATCTCCTGATGCCATATCTGCAAGAATTGAGATGTAAATAAATATAAT
ATTATATAATAATAATAATAAAAATATAAATAATATTCTAATGAATATAATTATATCGCA
TACCATTATTGCAACATAAAATTGAACGAAGAATAAAGATCTACTCATCAATATTCGTAT
CTTTCTCGATGTGTAGATCCTCATCCGAATCACAGTAATCGATATATATATCATCTTCTA
TCTCATCGTCATTTATGAACTGATCGTCGCCCTCCGACTCATCCAGATTAGATACAAAAT
CAGCTTCAACTTCGTTGGACGGGAGATCAGCCCTATTCAAAGATGCCGTTACAAGTTCTT
CATCAACCAAAAACTCGGCTGATGTTTGTTCTTCTTGCTGAAAAGCTTTCTCTTCATGTA
AATCCAAAATTTCATCCATCTCTAATCGAGTTGGTATGTCATATACGCCTCTAGGTGTTA
TTTTTTATACGACATGCCAATTACCTCGATACTTTAGGTCCTTCAAATATATTACTTGTT
TCGCTTGAGTTGCTAATATGTACGGCTCATTTTGGTACCATGTTCGTGCAAGATTTATAC
TGATAAATTATGAATCGACATGAATCCCAATCTTTTATTACTAATATCCCACCATTCACA
CTGAAACAAAAATACAGAATTACTGGACCCATACTTCAGTTCTATAATATCTACCAGTAC
ACCATAATAATCAATCTCTTCTTCTCCTTCATATCCTGTTGTAGCAATTCCACTATTTTG
GATCCGTCGTTGCATCTCAAGCTCCCTTGTGTGAAATCTCATTCCTCCAATGATACAGGA
TGTGTAGTGATTAACCCTTCGATCGGAACCACATGCTAAATCGTGCAACTCATCAGTTGC
ACCCACTTCTTTATTGAAATACTTATGTTTCATCTGCATCATAAGATAAAAAATTATATT
GATTGAAATAATATTATTTATAAGTAAATAAATAACGTATCACTAATACAACTTACAAGA
TCACCAAACCATTTTGTAAATTCTCTCCTATATCGATCATCGACATCCGTATTATTCTCT
CTACATAGTATACTCTTATGCTCACTGCAAGAAGTTATAATTTTAAATTTACACCGACAT
GAAAATTTTTTTGATCATTAAACAGTATCGTAAGATGATACTTACTCAATAAAATCTTTA
ATTTCTTCATAATTATTTAGAACATAAAAATATACCTTGGATAGCTCGTTCACGTCCATA
AATTCAAATTTTCTTACACCAATAGGTCGAACCGTTTGTTTAAATATAGACAACATTGGC
TCATTGTCACCCCATTCACGGTCTGTATTACGATCTGCACGATTGAATCTTGTTTCGATA
TCATCAAGATACATCGAGCAGAATGTGACAGACTCGGTAGCTACATATGCTTCCGCTATA
GACCCTTCAGGCCTTGCTTTATTGCGCACATATTTTTTTAAGGTGCACAAGAATCTGCAA
ACAAAATAAATTTAAATTTATAAATATATTTACATCTTATAATTGATATGACAAAATACG
TATAACTTCTTTACCTTTCAATAGGATACATCCATCGATAATGTACCGGTCCGATCAAAA
AAGCTTTCTTTAGAAGATGGACAGCCAGATGCACCATAACATCAAAAAATAATGGTGAAA
AATTTTTTTCTAACTTACAAAGAATGAGTACGATATCTTTCTCTGATCTCTCAAGTAAGT
TAATCTTCAATTTTCGACAACATAGTTCTCGAAAGAACACTCCCAGCTCAATCAATACAG
TTTGAACATCACCACCCAAATAGCCACGCATGACCACAGAAAGCAAACGTTGCATCATCA
CATGAGAGTCATGACTTTTCATGCCAGAGATATTACCGTCGTTGTTCC
>RXX_E08_300-B-G10031-Map3_reversed
TATATGCAAGGTAGAAGATCTCTCTATCCTGACCTAGTTGAACCCAATCCTGAGATTGAA
CGGTTGATTCATATTAAACCTGAAAATCAGATGGCTGGAGATCCTAGAGAACCACCTAGA
CAGATGAAGGAATATTTTATTCCTTCCACCTATAACCCATCGACTTGTATCCACTTACCT
GATATCCCTGCAAGCCACTATGAGATCAAGTCGACCACAATCCAGATGCTTCCGTCTTTC
TATGGGAATACTAATGAAGATCCTTACAAGCATCTGGATGAGTTCTTAGAAATTTATTCC
ATGATGAAAATTCAAAATTTTACTGATGATGCACTTAGATTGACCTTATTCCCCTTCTCA
CTTAAAGACAAAGCCAAGTACTGGCTTGGCACAATAGGGAGACCAATCCAAACTTGGGCT
GAAATGCAGCACGAGTTTCTTAAGAAATTCTATCCCATAGGTCGAACCAACACCATGAGG
CGAGCCATCACTGGATTTGCTCAGCTTCCAGGAGAACAAATTCATGAATCATGGGAGAGA
CTTAAGGAACTTCTTAGAAAATGCCCACACCATGGTCTATCTAAGTGGCAAATTGTTCAA
GCTTTTTATGAGGGTTTAGATGACCAATACAGACAGATGGTAGATGCATCTTGTGGGGTG
CATTCATGAGTAAAAGTGAGGATGAAGCCTACACTTTATTTGAAATTTTGAGTGAAAATT
CAATCAATCATGCTTCATTATCCTCCTACGAAAGATCAATCCCTCACTAAAAGCGGGCAG
AAATTTTTGAGATCAAGCAAACAGACTCTAGTCCTAAGACCGATCTGAACCTAATAGCCC
AAAGATTAGATAAAGTCGACCTTCTTGCCCAGAAATTTGATCAGTTCCTAGCATTAGGTC
AACAATCTCCTGCACAATACACACCACCACCTAATTATCAGGAGATTTGTTCTATCTGTG
CTAGCCCGGCCCATCATGTGAGCGAATGTCCCACGGCTGCACAGTTTCCACCTTTCATTC
AAGAACAAGTTCAAGCTGCTCAAGGTTACTCCAAACCTGTCAATGATCCATTCTCTAACA
CATATAATTCAGGCTGGAGGAACCATCCTAATTTTTCTTGGAGACCCCAACAGACTCAGG
CTCAGACCCAAATTCTTTCTTTGCAAAACTTTCAGAGTAGGCCTCCATACCAGAATTATG
CCTACAATAGAGGTCAGCCCAGTCAATCTATCCAGCCACCATATCAAAATCAGCCACCAT
ACCCACCTCCTCAACAGACTAATCTAGCTGATGATAGATTAAACCAACTACAACAATTGA
TCATGACCCAACAACAATCTATCGCTAGGCTAGAAATACAAATAGGATAATTAGCTGAGT
CTACCATGAGGAGAGAATCAGGTCAACTCCCAAGCCAACCAGTACCAAATCCTAGGAACA
ACCCATCCACTCATCAACCACCTGGACCTAGTCATCAATCCACTGTCCCATCTAAGAATC
CTCAATTTGAAAATGCCAAAGTAATTACTGAACTTAGAAGTGGTAGGATTCTTAAGGACC
CATATCAAGATCAGGTGAGAGAAGCTAGTACTGATGCTAGCCCAAATAAAAATTTGAAAG
AAGAGATTAGAACTGAGACTAACCCGATAGAAGAACCAGAACCAGAAATTGCTACTGATC
TAAGCAGAAAAGACAAAGAAAGAAGAAGCAGATGAGTTACTCGAGACATATAGACCAAAA
GTCCCATTTTCTTCAGCCTTAGAAGCTGGTTCTTCCCATAAAAAGCAAGGAGCAAGCAAC
GAGGAACTGATGGAATTGTTTAAACAAGTTCACATTAATCTACCCCTCCTCGATGCAATT
CAACATGTCCCAGCCTACGCTAAATTCTTAAGGAACTTTGCACCCAAAAGCGTGAGCCAC
GAACAATAAAGAGAATCATGTTATCTGAGGATGTTAGTGCAGTCTTGTTAAATCCATTAC
CTCAGAAAATGAAAGATCCTGGTGCTCCTTTGATTTCATATGTTATAGGAGGCATCACCT
TTGACCGAGCTTTGTTAGACTTAGGAGCTAGTGTCAACCTACTTCTAACCTCGGTCTATG
AAAAATTTGGGATAGGAGAACTGAAACCCACGTCGGTTATTTTACAACTAGCTGATAGAT
CTGTCAAGACTCCACGTGGTCTGATTGAGGATGTTATAGTTAAAGTCAATACATGCTATT
TTTCAGTAGACTTCCTCATACTTGATATGGAACCATCCCAAGAGCTGAATCAAAATCCCA
TAATTTTAGGTCGCCCATTCCTAGCCACTGCCAATGCCAATATTAATTGTAAAACAGGAG
CTATGGATATTTCTTTGGGGATCAAAAGGTGAGAATCAATATTTTAATGCCTCGAAGTAT
GCTCAAAAGGAGGAAAGCTGTTCATTAATTGATCTGATAGATGAGATAGTTGAAACTGAT
TTCTCCTTAGATTTGAAAGAAGATGATATTCAGGATGAATTCAATGATGAAAT
>RXX_E08_300-B-G10035-Map7
AAAAATTTCGACAGAACCTGCCGGCCCGACCGACCTCCGACCGACGGCCCACTCCCGACC
GACGAGCCCAGCCGACTGAAGCTGGAAATAACCAGCCCACCGTCGGGGTCATCAACATGA
TCTCCCGACGAGCGAAGCGCAGGACGACTGCTGGAGAAGAGTCGGCAAAAAGGCTGCGTC
AGGACAATGTAATAACCTTTACCGACGAGGATGTTCGGGGGGTCCAAACTCCCCATGATG
ACGCCGTCGTTGTCTCGGCAACGATAGCTAACTATGATGTAAAAAGAATTCTCGTCGATA
ATGGAAGCTCCACAAACGTTTTGTTCTACTCGACTTTCTCCCAAATGCGACTATCAACTG
ACCGGCTTAAGAAAATCTCCACCCCCCTAGTCGGCTTCGCTGGAGACGCCGTCGCGGTAG
AAGGTGAAATCACCCTTTCCGTGACCGTCAGATGCGAACCACGACAAAGCACCGCCCAAC
TAACTTTCACGGTCGTCCAAGTACCTTCGGCCTATAACGCCATACTTGAAAGACCCGGAC
TACACGCCTTCCAAGCGATAGTCTCAACTTATCATCAGTTGGTTCGGTTCCCGACCAAAA
GCGGAGTTGGAGAAATGCGCGGAGATCAACAGCTCACCCGTCGATGCTTTCAAATCTCGG
CACAAAGCGGCGCGCTGGAGGATTCTCTGCCGATCGACAAGCTGGATCAGCGGGAGGAGG
AAGAATGGGGCGAACCGACCGAACGGCTGGTCCCCATTACAATAATGAGCAATCCTGAAA
GGGCGGTCAGGGTCGGATCGCAACTGTCCGACCCTGGGCGACGGCAGCTCATAGAGCTGC
TGAAAGCCAATGCCGACATATTCGCCTGGTCAGCGGCGGACATGCCCGGCATCCCCCCGG
AGATAATAACCCACCGGCTCAACATCGATCCCAGCATGAGGCCGGTGAGGCAGAAGAAGC
GGTCCTTTCGCCCCCAAGAGGCAGAGGGCCATCGACGAAGAGGTGAAAAAGCTACTCGAG
GCAGGCTTCATCAGAGAAACCACGTACCCCGATTGGCTCACCAATGTTGTTATGGTAAAA
AAAGCCAACAGGAAGTGGAGGATCTGCATTGATTATACCGACTTGAATCGGGCCTGCCCG
AAGGACAGCTTTCCACTCCCGAAGATCGATCAGCTGGTGGATGCGACATCCGGCTACCGA
CTGCTCAGCTTCATGGATGCCTTCGTCGGATACAACCAAATCCAGATGGCGCCTGAGGAC
GAGGAGCACACGGCCTTCGTGACCGATAAGGGCCTTTACTGCTACAAAGTAATGCCCTTC
GGTCTGAAGAATACCGGAGCCACCTACCAGCGGCTGGTCAATAAGATCTTCAAAGATCAA
ATCGGATGCAACATAGAGGTGTACGTCGACGACATACTGGTAAAGAGTGTGCAGACTTCG
GTCCACATCCGGGATCTCGAAGAAACCTTCCGCACTCTCCGACGACACCAGATGAAGCTG
AATCCGAGCAAAGTGCGCCTTCGGGGTGACCTCGGGGAAGTTTCTCGGGTTCCTCATCTC
CCAACGAGGGATCGAGGCCAACCCCGAGAAAATCAAAGCAATCCTTGATATGTGCCAACC
GGACACCAAAAGGGAGGTGCAACAACTCAATGGGAGGATCATCGCGCTGAGCCGATTCAT
TTCTCGATCGGCCGAGAGATGCCTCCCGTTCTTCAAAACCTTAAGGCAAGCGAAGCACTT
CTCCTGGTCAGACGAGTGTCGGCAAGCCTTTGAGGAATTGAAGAAATATTTGACGTCACC
ACCTCTGCTTGTGAAACCAGAGATCGGGGAGACATTGTACCTATATTTGGCTACCTCCCC
AGAGGCGGTCAGCTCGGTCCTCGTCCGAGAGAACGAGAACCGAGTCCACCAGCCCATCTA
CTATATCAGCAGAGCGCTCCACGATGCGAAAACTCGATACTCGAAAGCAGAGAAGATGGT
ATTCGCCTTGGTCGTATCGGCACAACGACTACGTCCCTATTTCCAGGAGCACGCCATTAT
GGTCCTCACCGACCAACCCCTGAGAGCGATCTTGCATCGCCCCGACACATCAGGTCGTCT
GGCCAAATGGGCCGTAAGACTGGGCGAATTCGACATTCAGTACCGACCGCGACCTGCCCT
GAAAGCCCAGGTTTTGGCCGACTTCATTGCGGAATGCCCGACTACCGACCGTGTATCGGA
AGACGGGAGCTCCCAGGGGGCTGCGACCTCCGAACATGAACCCGAGTCGACCTGGGTGTT
GCATATCGACGGAGCCTCCAATGCCCGTGGAAGCGGAGCCGGGTTCCTGCTCACCAACTC
GAAGGGGTCGTCACCGAACACGCCCTCCGATTTGACTTCAAGACCTCCAACAATCAAGCC
GAGTATGAAGCGCTCCTCGCTGGCTTGAGGGTGGCCAAGGAACTCGGGATCGACAGCCTT
AAAGTCTTCTCCGACTCTCAGCTGATCGTCGGACAGATCAAAGGCGAGTTTGAGGCGCGT
GATCCGATCATGGCCAAATATCATCAGAAAGCGAGAGATCTAGTCACACACTTTAGATAT
TTCGAGATCTCCCATATTCTCCAGGCGAAAAACGTGCGCGCCGACGCTCTCTCCCGACTT
GCTACATCCGATTACGGTACTCTAGGCTGGGCGCTCGTTGAAAACCTCGAACACCCAAGC
ATCGACAAGGCCGAAGAAGTACTACAAGTGACAAGTGAGCCAAGCTGGATGGATCCGATC
GTTCAGTACCTGACCGACGGAACCATCCCCGGCGATCCTACAGAAGCCAAACGACTCCGG
TGGGCGGCCTCTCAATACGTGATGATGGACAACCGACTCTACAAGAGGTCGTTCTCCTTT
CCTTTGCTAAGGTGCCTGGGGCCGACTGACACCGACTACGCGCTCAGGGAGGTTCACGAA
GGGATCTGCGGCAATCACTTGGAGGGCAAATCCTTGGCCTACAAAGTCCTACGGCAGGGT
TACTACTGGCCCATCATAAAAAAGGACGCGGCTGAGTTGGTTCGGAGGTGCGAGCCATGT
CAAAGGTACGCCAACATACAGCATCGGCCCTCCAACCAGCTCGCCCCCATTATTGCCCCG
TGGCCCTTCGCCCAATGGGGAATCGACATACTCGGACCTTTTTTCCCGACATCCGGCCAG
CGGAAGTTCATTGTCGTCGTGATCGACTATTTCACCAAGTGGGTGGAAGCCGAACCTCTC
GCACAGATCACTAAGCG
>PotentialHostGene_E08_300-B-G10042-Map4
TTCCATCCAATAGTGCTGCAGCCATGGCTCTTCCCAAAACCCCGTCCCCCTTTCCTCCTC
CTTCCTTCTCTCTCCTCCTGTTCATCCTCTTCTTAGCTCTCCAAACCCCTCTCTCCTTCT
CATCTGACACCATCTCTGCCAACTCCTCCATCTCAGGAGACCAGCAGCTAACCTCCAAAG
GAGGCAACTTTGTTCTGGGCTTCTTCTCTCCACCCAACTCCTCCAAAAAATACTACATAG
GCATCTGGTACAAAAAGTCTCAAAGCAAACCCCCGTCTGGGTAGCCAACAGAGAAACCCC
TGTCTCAGACCACACCAAATCCGAGCTCAAGCTCTCCAACAATGGAAACTTGGTCCTCCT
CAACGAGTCCAAAGCCCAAATCTGGTCCACCAATCTCAACATCTCCACCAACTACACTGT
AGCGGTTCTCCAAGACTCTGGAAACCTTAAGCTTACAGATGGCTCCAACTCCTCCAGGAT
CTTGTGGCAGAGCATCGACCACCCAACTGATACGTGGCTCCCCGGAGGCAAGCTCGGCCT
GAACAAGGTGACCAAACAGAACCAGCGCCTCATCTCCTGGAAGAGCTCAGCTGACCCAGC
TCCTGGGATCTTCTCCCTTGAGCTCGACCCCAATGGAACCAGCCAGTACTTCATTCAATG
GAATAAGTCTGTCTCGTACTGGTCTAGTGGGACTTGGAATGGACAAATCTTTAGTGATGT
GCCGGAGATGAACGAGAACTCATAACTACAACTTCACTTACGTTAACAATAGAAACGAGA
GCTACTTCACTTACTCTGTTAAAAATGATTCGGTCATCTCGAGGTTTATAATGGATCCGT
CGGGGCGGATCCAGCAGTTGACGTGGATGGAAGGATCTCCAGGAATGGATACTGTTCTGG
TCCCAGCCGAGAGCGCAGTGCGAAGTGTATTCTCTCTGCGGGCCTTTCGGGAGCTGCAAC
GAGAACGGCCTTCCATTCTGCAAATGCGTCAAGGGTTTTGCGCCGCGGAACCAGACCGAA
TGGGATTTGCAGGATCGAACAGGGGGTTGCGTGAGGAACACTCCATTGCAGTGCAGCAGC
AACAGCTCGGCGAATGTCGAGAAAGATAAGTTTTATCAGATGGATGGTATGAGATTGCCA
AAGAATCCTCAGAATCAGCCAGATGTTGCAAGTGCTGAAGATTGTGCATCAACCTGTTTG
AACAATTGCTCTTGTACTGCTTACTCATTTGGTGCTGGATGTTCCGTGTGGTACGGGGAT
TTGATCAATCTACAGGAGCAATACAATGGATCGGATGCAGGAACCCTTTACCTTCGGCTG
GCTGCTTCGGAGCTGCCGGATTCCACGAGCAAGAAGCGAACGGTCACCGGGGCCGTCGCC
GGTGTGGTTGCGGGCTTGGTAGTTTGCGTGGTTATCATATGGGTGCTGAACTGGATGCGC
CGGAAGAGGCAGATGATTCATGCAGCGAAAGCAGTGGGGAGAACTCTGGTGCCATTCAGA
TACAGCGACCTGCAGCATTTCACCAAGAACTTCTCGGAGAAATTGGGAGGAGGAGGTTTC
GGCTCGGTGTTCAAGGGGTTCTTGCCGGATTCGACCGCCATAGCTGTAAAGAAGCTTGAA
GGCCTTCGCCTGCACGGAGAGAAGCAGTTCCGGGCCGAGGTGAGCACGATTGGAACGGTG
CAGCATGTCAACCTGGTTCGGCTTCTTGGGTTTTGCTCCGAAGGCACCAGAAGGTTGCTG
GTTTATGAGTTCATGCCGAAGGGTTCTCTGGATGCTCAGCTCTTCCAGAACAATTCCATG
GTCTTGGACTGGAACAAAAGGTACCAAATTGCTCTTGGAATTGCTAGAGGATTAGCTTAT
CTCCACGAGAAGTGCAGGGACTGCATCATACACTGTGATATAAAGCCAGAGAACATACTA
CTGGATGCGTCCTTTGTTCCAAAAGTGGCAGACTTCGGTCTGGCAAAGCTTTTAGGCCGG
GACTTCAGCCGAGTACTGACTACGATGAGAGGAACAAGAGGCTATCTTGCACCTGAATGG
ATAACTGGTGTAGCCATCACTGCCAAAGCTGATGTCTACAGCTACGGGATGATGCTTTTC
GAAATTATATCTGGCAGGAGAAACTCAGAGCAGACAGAGGAAGGGAAAGCAACATTTTTC
CTACATTAGCTGCGAACAGACTCGTGCAAGGGGATGTCCAAAGCTTGGTGGATCATAGAC
TGGGGGATGATGTGAATATTGAAGAGCTCGAAAGAGCTTGTAAAATTGCTTATTGGTGCA
TTCAAGATGATGAAAGTTCCAGGCCAACGATGGGACAGGTTGTTCAAATTTTAGAGGGCT
TTCAGGAAATTAACATGCCTCCTATTCCAAGATCACTTCAAATTCTTGTGGAAAGCCCGG
AGAACATAAATTTCTTCTCAGACTTGTCATCGAATCAAAGTTCCCAAGCACGGAGTACCA
CCTCTACCGGCTCTCAAGTTAAAAGCACAGCATCAAGGAGTTCTAATGTATGAAGATGCC
CAAGACCTTTCAAGCGTCCGCATAAAATTTGAGTGAGTCCGCTTTGTATTTTTCCAGTAT
CATTGCAAAGTAGTAGCTTCATGCCAAGTCCATGATAGTGTTGAATGCTTTCTAGCATAG
GTAATTACTATACTAATAATGGACAAGGCGTCATGCACTTCAGATACGAAGTTCCACACC
CTTCATGTCCTCATGTAATTGAGTGAAGAATAACTTAAATCCTCGTATTT
>DTX-incomp_E08_300-B-G10052-Map15
ACTTACACTCTCGACTATCGGATCCTACGACAGTCAGGACGTCGGTCTATGATCGGAGCT
CACTCTGTCCTTATCGTGGCGTACGCTACTGACTATCTCGGTTAGCTACATGGGATCCTA
CCGAACGTCCTAACGAGGTATGTCGGGCCTACGACTTGTACGCTCGGGGGCGTTTCGGCG
AAACATACATTTCAAGCCACATGAAGAAGAAAATTAAAAGTTTTCAATTTCATTCAAGTT
GAAACTGGATTTACAAAATTGAGCCGAAGCCCGATTACAAGTGTCCGAAACAAAAGCAAA
AACAATAGATGCTCCGACTACTCGTCGGAGTCAACTTCTTGGACCGGGAGAAGCTCGGGG
GCGATCGGTGTACCCGCTCGGGTCGGAGTTGGATCGGAGCTTGGAGCCGCCTCACCTTCG
GTGGCTTGTTCCGCCGGCCCTTGGACGGCCTCCTCTGCAGCAGTGTGATCTCCCGACGTT
GGGTCGGCCACCTCCTCTGCAGCTTGGCCCTCCGACCCTGGAGGAACGACGCTGCTGAGA
TCGAGCTCCGGGTACAGACCCTGGACTGCATCCCGGGCATCCTCGTACCCCACTCGGTAC
GAGGCGAAGCCACTCTCCAGAAGCTCCTCGCGATACTCGTCGGAGCCGCGGAAGTCCTCC
ACCGCCCGGGTCAGCGCCTCCTTTGCCGACTCCGCCTCCGCCTTCGCTATGTCTGCGTCG
GCTTGGGCGGTGGACAAGTTCTCCTCGGCCTTGGCAAGATTCTCCAGGCTAACCCGGAGT
TGCTCGCGCTCGGCCTCGAGCTCGCCGACGCAACCATCCCGCTCACGCCGCAGCCGATGA
GCGGTACGGGCTTTACGCTTGGCTTCCTCGCGGGCCGACTGAAGTTCGGCCCCCGAGGCA
GCCAGGGCGTCGGTAAGACGGGAGATCTCCTCCTCGAGCCTGGCCTCCCGGTCGGCCGAC
AGCTTCAGCTGCTCGACCATCGTCGCCTTCTCAGCCTCGACGGTCTCCGCCCGATCCTTC
CAGGCCGCCCGGATGTCGCCGAACCTCCGATACCCGGCCTCCAGTTCGGACATGCTATAG
ATCAGCTGCAAACAAAAGGCAGATCGTCAGAAGAATAAAGTAATGAAAACAACGATGGAG
AGGAAAGATAAAGCAGAACCTACCCCGATCATAGTTGGGTAGAAGGAAGACAACATCTCG
ATCACTGGCCGACTCTTCAGAAGCTCCCAGAAGCTCCCAGTCGGCCGGGAGGATGGTTGC
TTGACACAACCTCCTGGCCAAGTTGTGGTTGGCCAGGGCCGACGCTCCCTCCGGGACCCG
AATGTCGGACGACGCAACGCGGTCCCCCGACCTCGTGTCGTCCGCCGGCGCCATCGGGGC
CTTCCCCCGGTCGGTCGCCCAAGCCCGAAGGTCGGGGAAGGAGGGAAGGCTCGAACTCGA
CTGAGTTCCTCCCGAGGCAGCAACGGGAGCCGCCGTAGGTCGTTCGGGCTCCCGTGCTTC
AACCCGAACCTCCTCCGCCGGCGAAGCAGCCGACACTCCCTCGGCTACCCCCTCCGCCGC
CCTTTCCTCAGGCTGTGCCTCGGGTGGCACCGCCGGCGCCGACAATGCAATAACTGGTTC
CGACTGCACAGCCACCGTCGCAGCGACAGTCGGGGATGACGTCTGGGGCCTCTTGGGCGG
CCGTGAAGGTCCGGCCCCAGACGCCGGTCTCTTCCTTGCCGCATGCTGCCGAATGTCGGC
ATCCGTCAGTCTCACTCTCGGCGGCATGCCTGCAATTTCAACAAAAGAGTTAGTACAAGT
TTGGAGACGGACGAAAAAGCTAAAAGACGACCGACGGGTCGGACTGTACCTAGGCGCGGG
ACCGAACTTAGGCCGGCGTCATAAAGAGCTTGTTCGGTGACAAGCTCTCTCTGCTTCGGT
ACCGACATATCCTTGAGTCGGTAGAAGTCCTCCCGGTCGTCTGCCTCCACTCGGCTGTTT
TCATTCGGCCGAGTTCGAGGGTCGCCCCAGCGAGACGGAAACCCCCAAGGTAGCGAAGAG
GAAGCAAAGAAAAATTGGTTCTTCCACCCATGAATTGACGATGGAAGACCAGTGATGAAG
GAAAGACCCTTCCGGAGATTGAAAAACCACCACCCTCGGACTTTCGGGTGGGGTCGGAGG
ACGAAGAACGCCCGGAAGAGAGAAATTCGGGGAGAAATGGTCGGCAAAAGCCGACACAAC
AGGGCAAAGCTGACTATTAGTCGGACTGAATTCGGCGCCAGTTGCGCCGGACAAAGTCCG
TAATAGTCCAAGACGTTCCGGACGAACTCCGAAATCCGAAAAATGAAGACCAGCCCGGAG
GTCCTCGACGTAAAAGGCCACCTGGCCCGGGGGCGGGTTGTTAACCCGACCCTCAGCCCC
AGGGGCGAAAAGCCGAAACTGCTCCGGGATACTATACAGTTCCCTGAGCCGATCGACGTT
CGGCCCCGAAAGTGAAGAAGCCTCCACCTCCGGGGTCGATCGAGAATCGTCGGTCGGGTT
TCCCGACTGACTTCCTCGAGGAGAGGTTCTAGCCATGATGCTAGCCCCAAGAAAGGAGAA
TAAAGAAGAAAATCAAAAGGAGGCGAAGATGCAAAGGAAGCGAAAAACGCAAGGAGACAA
AGACGAAAAGCCTCGAGGAAAACTTTCCAAGGAGGAAGACAGGGACAACTACCTGGAACT
GGGGGACCACTCGACAGAGTCTCAGCGCCAGAAACTGGACTGTCAAAAGTGAAATTTTGG
ATACAAGTGACCCTATATATATAGAGCCCCTCGACGGTCAGGATGGGAGCACGCCCAACG
AGGGTCTCCCGGATGTTGACACGTGGCGACAGCATCTGGGCCCTCCCTCGGTCCGACGAT
TCGACGCACCTGCCCCAGATCGAGCCACGTCGCCTCCATCCGCGCGAACGACTCCGGCCC
AATGACCTCCCGACACGTGGCGGAAAAAACTCGCGTCTCGGGATTAATTAGCTGACGGCG
GTTCGCGTTCCCGATGGGACGCCTGACGGCGGTCCGCGTTCCCAATGGGACGCCTGACGG
CGGTCTGCGTTCCCAATGTGACACCTGACGCCGGATCGTCCGTTGGTGTGGTCGGCAGAA
TCGGGGCATGACGTGATGAAAATCCACTCCTTTCGCCCGACGCCGCCGCCCACGTGATAA
CACGGGCCAACACGACATCAGACTCAGGAGTGGGGGGGGGGCAACTGTTGGGATATACCG
ACTGACCTTCGGCGCCGACTCA
>DTX-incomp_E08_300-B-G10053-Map3
GGTGAGTCGGTGCCAAGATCAGTCGACGACAGGGTCAGTGGCATATCCCAACAGTTGCCC
CCCCACTCCTGAGTCTAATGTCACGTAGGCCCGCATTTCCACGAGGTGGGCGTCGGGCGA
AAGGAGTGGATCTTCATCGCGTCACGCCCTGATCCTGCTGACCTCACCAGCGGACGATCC
GGACAAAACGATGTCAGACGATCTGGTGTCAGACGATCTGGTGTCAGACGTCTTCTAAGG
AATGCAAACCGCCGTCAGGGGCCCCGCTTGGGAGCGCGGACCGCCGTCAGGCGTCCCATC
GGGAACGCGGACCGCCGTCGGCGAATTAATCCTGAGGCGCGGCGCTTCCGCCACGTGTCG
GGAGGTTGTTGGGCCGGAGTCGCTCGCGCGGATGGAGGCGACGTGGTGCGATCTGGGGCA
GGTGCGTCGAACCGTCGGCCGAGGGAGGGCCCAGATGTTGCCACGTGTCGATCATCCGGA
AGGTCTTCGTCGGGCGCGCTCTCATCCCGACCGTCGAGGGACCCTATATATAGGGGGTCG
CCTGCATCCAAAATCTCACTTTTCAGTTTTGCTGCAGAGACTCTGCCCGTGCGGTCCCTC
GCATCCCAGGTAGCAGTCCTTGCTCCCGTTCTCGAAAATTTCTCCGAGTCCTTTGCTTCT
TTCCGTTTCCTTCCCGCTTCCTTGGGATTCCTTTCCCCTTCTTCTTCTTTCTTTCTTCTT
TTCTTCTTGCTGGTCCTGGCGTCATGGTCAGGACTTCTCCTCAGGGAGGTCAGTCGGGGA
ATCCGACTGATGACCTTCGGTCGACCCCGGAGGTGGAGGTCTCTTCGCTTTCGGGGCCGA
ATGTCGATCGGCTCCGGGATCAGTATAGCATCCCGGAGCAGTTTCGGCTCTTTGCTCCTG
GAGCCGACGGACGGGTCAACAACCCGTCCGCGGGCCAGGTGGCGCTTTACGTCGAGGACC
TCCGAGCCGGTCTTCGTCTTCCGGTTCCGGAATTTGTCCGGAACATCCTTGATTATTACG
GACTTTGTCCGGCGCAACTGGCGTCGAACTCAGTTCGGTTGATAATCAGTTTTGCTCTGT
TGTGTCGGCTTTTGCCGACCGACCCTCGGATTTCTCTCTTTCGGGCCTTCTTTGTCCTCC
GACCCCACCCTAAAGCCCGAGGGTGGTGGCTCTTCAACCCCGGAAGGGTTTATCTTTTAT
CACCGATCTTCCATCGTCCATTCACGGATGGAAGAACCAGTTCTTCTTCGTTTCTTCTTC
TTCTCCTTGGGGGTTCCCATCCCGTTGGGGCGAGCCTCTGACTTGGCCGAACGACAACAG
CCGAGTGGAGGCGGACGACCGGGAGGATTTTTACCGACTAAAAGACATGTCGGTGCCGAA
GCAGAGGGAGCTTGTTACCGAACAAGCCCTCTATGACGCCGGTCTGAGCCTGATCCCCCG
TCTAGGTACCGTCCGACCCTTCGATCGTCCTTTCGCTTTTTGTTCGTCTCGAACTCGTAC
TGATTCTTTCATTGAAATTGCAGGTACGCCGCCGAGGATGAGGCCGACAGACGCTGAGAT
CAGACAGTTTGCGGCGAGGAAGAGGCCGGCGTCTGGGGCCGGGCCTTCACGCCCACCGAA
AAGACCCCAGACGTTGCCCCCGACTGCCACCGCATCGGTGGCCGATCAGTCGGAGCCGGT
CATTGCCTTGTCGGCGCCGGCGGCCCCACTAGAGGAGCAGCCGGTAGAGGGAATGACCGA
AGCAGCATCGGCGGCTTCGCCAGCGGAGGAGGAAGCGCGATGCGAGGCTCGGGAGCCCGA
GTGTCCTTCGGCGGCTCCCATTGCAGCTTCGGGGGGGCTCAGTCAAGTTCGAGCCTCCCC
TCCTTCCCCGACCTACGGGCGTGGGCGGCCAGTCGGGGAAGGCCCCGATGGCCCCAACGG
ACGATGCAAGGTCGGGTGAGCGCGCCATACCGTCTGGCGCTCAAGTCCCCGAGGGAGCAT
CGGCCCTGGCCAATCATGACTTGGCCAGGAGGCTATTGCAGGGGGCTCTCCTTCCGGCGG
ACCTGGAGGTGCTGAAGACTCGACGAGTAACCGAGATGCTGTCGTCCTTCTACCCGACCA
TGATCGGGGTAGGTTTCTTCTCGCCTCCTCTCCTTCGTCGATTTGTATTATTTTATCGTT
CTAACGGTCGGCTGCTGTTTTGCAGTTAATTTATACTATGTCTGAACTAGAGGCCGGATA
CCGGAGGTTCGGGGACGTCCGGGCGGCCTGGAAGGATAAGGCGATGGCTGTCGAAGCTGA
GAAGGAAGTGTTGCTTGATCAGCTGAAGCAGTCGACTGATCGGGAGGCGAGACTCGAGGA
TGAGATCTCTCGCCTCACCGATGCCTTGGCGACCTCGGGGCCGAACTAAAGTCGGCCCGC
GAGGAAGCCAAGCGCAAGAGTCGAACCTCTCATCGGTTGCGGTGCGAGCGGGATGCCGTC
GCCGCCGAACTTGAGGCCGAGCGGGAGCAGCTCCAAGTCAGCCTGGGGAAGCTCGCCAAG
GCCGAGGAAGACCTGTCCATCGCCCAAGCCGACGCCGACATAGCTAAGGCAGAGGCGGAG
TCGGCGAAGGAATCGTTGGCTCGGGCGGAGGCAGAGGCGAAGTCGGCGACGGAGTCGTTG
GATCGGGCGGTGGAGGACTTCCGCGGGTCCGACAAGTACCGGGAGGAGCTCCTGGAGAGC
GGCTTCGCATCGTACCGGGTAGGGTACGAAGATGCTCGGGATGCGGTCCAGGCATTGTAC
CCGAAACTTAACCTCAGCGCCGTTGTTCCACCGGGATCGGAGGAGCAGGCCACAGAAGAG
GTGGCCGACCGCTCGTCGGGAGGTCGTACCGCGGTGGAGGAAGCCGTGCCTGAGCAGGTC
GCCGAAGAGGAGACGGCCCCGATCCCCGATCCAGCACCGATCCAGGCGGACACGCCGACA
GCCCACAGGCTCCTGCCGATCGAAGAGGTCGACTCCGAAGAATAATCGGAGTTCTCTTAT
TTTATTTGCTTCATACTTGTAACCGGGCTTCGGCCCAAATTTTGTAGAACTCAGATGTAT
TCATGAATGGAATGAAGAGTTTTCTAACTTTTTTCTTTTGAACTTTGTAATGAATGCTTC
GTTGAAACG
>noCat_E08_300-B-G10069-Map13_reversed
CCGACATCCGGACAATGCAAGTTCATTGTCGTCGCGATCGACTACTTCACTAAGTGGGTG
GAAGCCGAACCTCTGGCGCAAATCACTGAGCGGAAGATGGAGGACTTCATCCAGAAGTCC
ATCATCTTCAGGTTCGGACTGCCACACACCATCATTACCGACAACGGACGATAATTCGAC
AACCAGGACTTCAGAGACTTCTGTGCGAGATTTCATATCGCGCACAGGCTGACCTCAGTC
GGGCATCCACAGTCCAACGGCGAAGTGGAAGTGACCAACCGAACCATTCTACATGGACTG
AAGACCCGACTGAATGAAGCCAAGGGCCTCTGGGTTGAGGAGCTGCACTCTGTCCTGTGG
GCATACCGGACGACACCCCGTGTCCCGACCGGGAGAATCTCCCTTCAGCTTGGCCTACGG
GACGGAAGCGATGATCCCGCTGGAGATCGGCCTGCCATCGACCCGAGTCGAGCAGTATTC
TGAGCCGGGCAACTCCGAGTGTCGGAGGGCCGACTTGGACCTCCTGCCCGAACTCCGACG
TGAGGCTCAACTGCGCATGGCTTCCTACCGACAGAGGGTGGCCCGATACTACAACGCTAG
GGTTAAGCCAAAGCTCTTCCGACCCGGAGACCTCGTCTTGAGGAAGGCGGAAGTCTCGAA
ACCTCTGGAGCAAGGAAAGTTGTCCCCGAATTGGGAGGGACCCTACAGAGTAGCAGACTC
CTACCGACCGGGAGCTTACCGACTGGAAACCCTAGAAGGAACGGCCATCCCTCGGACCTG
GAATGCTGACAATCTGAGGATGTACTACCAATGAATTTTTGTATGCCCACATCTGAAATA
TGAATTCGGCTTCAAAATTTCGGAGTCCGAAATTCCGACTCTTCGACTGTGGGTCGGCGC
TCGCAGAAGCACGAGCCCCGACGCCCGACTTGGGCCCGACACTCCGTCGGAGTTCTACGG
CCCGAATTCGTCGGACTCTTGCGAGGACCGATGACATATCTACATTGACGGGAGTCACAC
TCCTTCTACAGTCGACGACACGTCGGACTCTTGCGAGGACCGACATATCTACATTCACGG
GAGTTACACTCCTTCTACGAGCCAACTTGCGGGCAAAACGATCGACTAATTTGCCGACTT
GGCCCCGGACAAGGAAGGCAAAGCGCCAACGCGACCAACGTCGCGTTCGCGACTTACCGA
CCAGGTCACGACCGGTCGAAGGATATTCGGCTTACCACCGTTTATCATACGACGCGACGT
ATACACCCGACCAAGGTCTGGGTAACGGGGACACGACTTGCCATCGTTTTCCCGACGGAG
CGCGTCGGACGTCATTCGACTATCGGGTCATCGAATAATGCCCGGAGGGCGGTCGACCTC
CGACTGGACGGACGCGCCCGACTCACGTCCGGACGACGATCAATCGACTTTGACCTTCGA
CTGAACGGACACGCCCGACTCACGTCTGGGCGACCGACTTTCGACCTAAGTCCTCGACAG
TCGCATCCTACGACCGTCGGAGCGACCGGTCTATAGTCGGGACTCGCCCTGCCTTTTTTC
GCAGCGCGCGTCGCCGACTACCTGACCGACGACCCGAGATACTATTGAACGACCTAATAA
GGTACGTCGGGTCTACGAAGCATGCACTCCAGAATACCAAAAGAAAGGAAGTTGAAAAAT
TCTTCATCTCATTCATAAGTAAATTCGAGTTTTACAAAACTGGACCGAGGCCCGATTACA
AGTATATGTAAAGCAAAAATAGAAACGATAAAACTCCGACTATTCTTCGGAGTCGACCTC
TTCGACCGGGAGAAGCTCGGGCCCAACCGGCGTGTCCGCTAGAGTCGGCGCTGGATCGGA
AGTCGGGGCAATCTCGCCTTCGTCGACCGGCTCTGGAGCGTCTTCCTCCACCACAGTGTG
GCCACCCGACGATGCCTCGACCGCTTCCTCCGTAGCTTGGTCATCGGACCCTGGGGGGAC
GATGCTGCTGAGGTCCAGCTCCGGGTACCGAGCTTGAACCGCATCCCGAGCGTCCTCGTA
CCCCACCCGGTACGAGGCATACCCGCTCTCCAGAAGTTCCTCCCGATACTTGTCGGAACG
GCGAAAATCCTCCACCGCCCGACCTATCGACTCCGCCGCCGACTTTGCTTCTGCCTCCGC
CCGACTTAGCGACTCCTTTGCCGACTCGGCCTCCGCCGTCGCTATGTCGGCGTCAGCTTG
GGCGATGGACAAGTCTTCTTCGGCCTTGGCAAGGTTCTCCAGGCTGACCCGGAGCTGCTC
GCGTTCGGCCTCGAGTTCGGCAGCGACGCCGTCCCGCTCGCGCCGTAGCCGGTGGGCAGC
CCGACCCTTCTTCTTGGCTTCCTCGCGGGCCGACTTTAGTTCGGCCCCCGAGGCTGCCAA
GGTGTCGGTGAGGCGAGAGATTTTCTCCTCGAGCCTCGCCTCCCGATTGGTCGACTGTTT
CAGATGTTCGACCAGCACCGCCTTCTCAGCTTCGGCGGTCATTGCCTTGTCCTTCCAAGC
CGCCCGGACGTCACCAAACCTCCGGTAGCCGGCCTCTAGTTCGGACATTGTGTAAATCAA
CTGCAAACGGAAGCCGACTGTCAGTGAGATAAAATAAGTAAACGACGACAGTGAAGGAAG
GAGGCGAGGCAGGACTTACCCCGATCATGGTCGGGTAGAAGGAAGACAGCATGTCGGTCA
CCCGTCGAGTCTTCAGAGCATCCTGGTCGGCCGGAAGGAGAATCGCCTGACACAGTTTTC
TGGCCAAGTCGTGGTTGGCCAAGGCCGACCCTCCTTCGGGGACCTGGATGCAGAGCGGCA
CGGTGCGGTCCCCCGACCCTGCGTCGTCTGATGGGGCCATCGGGGCCTTCTCCCGATCGG
CCGCCCACGCGCGAAGGTCGGGAAAGGAAGGGAGGCTCGAGCTTGACTGCGCTCCCCCCG
AAGCCGCAACAGGGGCCACCGAAGGGCGTTCGGGCTCCCGAACACCGCCCCGATCTTCCT
CTACCGGCGAGACCGCCGACGCACCCTCGGCCATCACCTCTGCCGGCTGCTCCTCTGGTA
GGGCCGTCGGAGCCGACAGAGCGATGACCGGCTCCTGCTGTTCGGCCGTCGATGCTGCGA
CGATCGTGGGCGGCGCCCTGGGCTTCTTCGGCGGTCGTGAGGGCCCGGCCCCAGACGACG
GCCTCTTCCTAGCCGCGTACTGCCTGATCTCGACGTCCGACGGCCTCATCTCCGACGGAG
TACCTGCAATTCCGATGGAAGAGTTAGTACGAGTCCGAGACAAACAAAAAGTGAAAAGAC
GACTAATGGGTCGGACCGTACCTAAACGGGGGACCAGGCTCAGACCAGCGTCATAGAGGG
CTTGTTCGGTAACAAGCTCCCTCTGCTTCGGCACCGACATGTCTTTTAGTCGGTGGAAGT
CCTCCCGGTCGTCCGCCTCCATCCGGTTGTTCTCGTTCGGTCAGGTGAGAGGCTCGCCCC
AGCGGGATGGAAACTCCCAAGGAGAAGAGGAAGAGACA
>RXX_E08_300-B-G10079-Map6
CGACGACCCCAGCCGACTGAAGCTGCGAATAACCAGCCTACCGTCGGGGTCATCAACATG
ATCTCCAGACGAGCGGAACGCAGGACGACTGCTGGAGAGGAGTCGGCGAAGAGGCTGCGC
CAAGACAATGTAATAACTTTTACCGACGAGGATGCTCGGGGAGTCCAAACTCCCCACGAT
GACGCTGTTGTTGTCTCGGCAACAATAGCTAATTATGATGTAAAAAGAATTCTCGTCGAT
AATGGAAGCTCGACCAATATTTTGTTCTACTCGACCTTCTCCCGGATGCGACTATCAACT
GACCGGCTTAGGAGAATCTCCACGCCCCTGGTAGGCTTTGCCGGAGACGCCGTCGCAGTG
GAAGGAGAAATCACCCTCCCTGTGACGGCCGGAACCGAACCACAACAAAGCACCGCCCAA
CTAACGTTCACGGTCGTCCAAGTACCTTCGGCTTACAACGCCATACTTGGAAGACCCGGA
CTAAACGCCTTCAAAGCGATAGTCTCGACTTATCATTTGTTGGTCCGGTTTCCGACCAAG
AACGGGGTTGGAGAAATGCACGGGGATCAACAGCTCGCCCGTCGATGCTTTCAAATCTCG
ACGCAGAGCGGCGCGCTGGAGGATTCCCTGCCGATCGACAAGCTGGATCAGCGAGAAGAG
GAGGAGCGGGGTGAACCGGCCGAGCGGCTAGTCCCCGTCACAATAACAGACAATCCTGAA
CGGGTGGTCAGGGTCGGGTCGCAGCTGTCCGACCCTGGGCGACGGCAGCTCATAGAGCTG
TTGAAAGCCAATGCCGACATATTCGCTTGGTCAGCAGCGGACATGCCCGGCATCCCCCCG
GAGACAATAACCCACCGGCTCAACATCGACCCCAGCATGAGGCCGGTGAGGCAGAAGAAG
CGGTCCTTTGCCCCCGAGAGGCAGAGGGCCATCGACGAAGAAGTGGACAAGCTACTCGAG
GCAGGCTTCATCAGAGAAACCACGTACCCCGATTGGCTCGCCAATATCGTCATGGTGAAA
AAAGCCAACGAAAAGTGGAGGATCTGCATTGACTACACCGATTTGAATCGGGCCTGCCCG
AAGGACAGCTTCCCACTTCCGAAGATCGACCAGCTGGTGGACGCGACATCCGGCTACCGA
CTGCTCAGCTTCATGGACGCCTTCGTCGGATACAACCAGATCCGGATGGCGCCCGAGGAC
GAGGAGCATACGGCCTTCGTGACCGCCAAGGGCCTTTACTGCTACAAAGTAATGCCCTTC
GGTCTGAAGAACGCCGGAGCCACCTACCAGCGGCTCGTCAATAAGGTCTTCAAAGACCAA
ATCGGGCGCAACATGGAGGTGTACGTCGACGACATGCTGGTGAAGAGTGTGCAGACTTCG
GACCACGTCCGAGATCTCGAAGAGACCTTCCGCACTCTACGACGACACCAAATGAAGCTG
AACCCGACAAAATGCGCCTTCGGAGTAACCTCGGAGAAGTTCCTCGGGTTCCTCGTCTCC
CAACGAGGAATCGAGGCCAACCCCGAGAAGATCAAAGCAATCCTCGACATGCGACATCCG
GACACCAAAAGGGAGGTGCAACAACTCAATGGAAGGATTATCGCGCTCAGCCGATTCATT
TCTCGGTCGGCCGAGAGATGCCTCCCGTTCTTCAAAACCTTAAGGCAAGCCAAGCACTTC
TCTTGGTCGGACGAGTGCCGGCAGGCCTTCGAGGAATTAAAGAAATACTTAGCTTCACCA
CCACTGCTCGTGAAACCAGAAGTCGGGGAGACGCTGTATCTGTATTTGGCTACCTCCCCA
GAGGCGGTCAGCTCGGTACTCGTCCGAGAGAACGAGAGCCGAGTTCACCAGCCCATCTAC
TACATCAGCAGAGCGCTCCACGATGCAGAGACTCGGTACTCGAAAGCGGAGAAGATGATA
TTCGCCTTGGTCGTGTCAGCACAGCGACTCCGTCCATATTTTCAGGCGCACGCCATCGTG
GTCCTCACCGACCAACCCCTGAGAGCGATCCTGCATCGCCCCGACACATCAGGACGCCTG
GCCAAATGGGCCGTGAGACTAAGCGAATTCGACATTCAGTACCGACCGCGACCTGCCCTG
AAAGCCCAGGTACTGGCCGACTTTATCGCGGAGTGCCCGACTACCGACCGAGTGTCGGAA
GACGGGAGCTCCACGGAGGCCCCGACCTCCGAACACGACCCCGAGTCGACCTGGGTGCTA
CATATCGACGGAGCCTCCAATGCACGTGGGAGCGGCGCCGGGTTCCTGCTCACCAACTCA
GAGGGGGTCGTTACCGAACACGCCCTCCGATTTGACTTCAAGGCCTCCAACAATCAAGCC
GAGTATGAAGCGCTCATCGCGGGCTTGAGGGTGGCAAAGGAACTCGGAATCGACAGCCTC
AAAGTCTTCTCCGACTCCCAGCTGATCGTCGGGCAGATCAAAGGCGAGTTCGAAGCGCGT
GATCCGACCATGGCTAAATATCATCGGAAAGCGAGAGATCTCGTGGCACATTTCAAATAT
TTCGAGATCTCCCATATTCTCAGGGCGAAAAACGCGCGGGCCGACGCTCTCTCCAGACTA
GCTACATCCGACTACGGCACTCTAGGCCGGGCGCTCATTGAAAATCTCGAACATCCGAGC
ATCGACAAGGCCGAAGAAGTGCTGCAACTGGCAATTGAGCCAAGCTGGATGGATCCGATC
GTTCAGTACCTGACCGACGGAACCATCCCCGACGATCCCGCGGAAGCCAAACGACTCCGG
TGGGCGGCCTCCCAATACGTGATGATGGACGGCCGACTCTACAAGAGGTCGTTCTCCCTT
CCCTTGCTGAGGTGCCTGGGGCCGACTGACGCAGACTACGCGCTCAGGGAGGTCCACGAA
GGGATCTGTGGCAATCACTTGGGGGGCAAATCCCTGGCCTACAAAGTCCTACGGCAGGGT
TACTACTGGCCCACCATGAAAAAGGATGCGGCTGAGTTGGTTCGGAGGTGCGAACCATGC
CAAAGGTACGCCAACGTACAGCACCGACCATCCAACCAGCTAACTCCTATTGTTGCCCCT
TGGCCCTTCGCCCAGTGGGGAATCGACATACTTGGGCCTTTCCCCCGGCATCCGGCCAAC
GGAAGTTCATTGTCGTCGCGATCGACTACTTCACTAAGTGGGTGGAAGCC
>DTX-incomp_E08_300-B-G10084-Map3
ATGGAGTCAGTAGGCTCTATCCAATCATGATTGTTGTGTGATCATAAGCATACATGATTG
AAAGATAAACCCTCTCCAATCCAAATGAGGAGTGAAGATGATTTTTAGTAATAGCTTCCA
AGTCAAACAGGACATGTACTGTCAATATAAAATATGGATGTGCATGACTTATAAAGACTT
AATATATCCTTAGTAGCGTATGTAAAAAATCACATGCACCAAGATTTAATATATCCTGCT
TAAGGTTTACTTAGTGTTTTACTCTTCTTTTATTTTAGGAGATCATCTTCACATTACTAG
AAAGTTTGTATCTTTTTCGATATTTATCCTCGTAAATTTTATTCTTTTATAAATTTTATT
CTTTTTTGATATTTATAAAAAAAATATTGTATATGATTTTCAGAGAATACACAACGATAA
TAGTATCAGTGGATAGTAGTTATGGATAAAAGTTGAATTGATTTGCGAGAAAAGACTTTA
CCTACGTACATTGAGGGGGTCAATAAATTTTTGAACTTTGCGTATGCTAATCAGGTAGAC
GATGCAAAGATTTATTGTTCGTATAAGAAGTGTAAAAATTATTTCTTGAGGACCAACATA
TAGTGAAACAACATATTATTACAAAAAAATTCTTGACGACATATAAGATTTGGACTTATC
ATGGAGAGACGTACTATTCTACTAGGTCTAATCAAGATTGTGGAAGTAGAGATTTTTTTG
ATACGGAAGATGATATGGTTGGAATGATACAAGAGGCAACTGAAATCTTAATGTCAAATG
ATAATATAAAATTTAATCATTTAATGGAGAATGAGGGTCATGAGGGGTCTAATCAAGAAA
TAAAAGATTTTTTAGACTTCTTGAAGATGCAGAACGTCCACTTTATCCAAATTGCACAAA
ATTCATCTCACTAAGTGGATGGACAGATAAGTCATTTATATTGTTACTAGAATTATTGAA
TGATGCATTTTCGGAAGGGGTATGCTTGTCAAATTCATATTATCAAGCAAACAAAATCAT
CATGGATTTGGATTTTACTTATGAGACATGGGATGCATGTCCCAATAATTGCATGTTGTT
TAGAGGCAAAGATGAAGGATATGATAAATGTCAAATATGTCAGAGTTCTAGATACAAGCA
ATTTATAGGAGATTCAAATGATGATACTACTAAGAATAGTCGGATTGCTGCAAAATAAGT
ATGATACTTTTCATTGAAGTCGAGGTTGCAGAAATTCTTTATGTCATCAAAAACTGTAGA
GTTAATGAGATGGCATGAGGAGGAACAAACAAAAGATGGTGTTCAACGACACCCTGCAGA
CTCAATTGTCTGGAGAACTTTTGATGAATGGAATCCATCCTTCGCTGCAGATTATCAAAA
TATTAGACTTGATTTAGCAGCTGATGGATTTAATCTATTTAGATCAATGTCTATAGCTCA
TAGCACTTGGCCTGTTGTTCTAATGCCATATAATTTACCACCGTGGATGTCTATGAAACA
ACCTTTCTTTATTCTTTCTGTGCTTATTGATGGGCCAAAAGGATCGGGCAATAAGATTGA
TGTTTATCTACAACCATTGATTGAGGAACTAAATGAATTATGGGAGAAAGGGGTACTTAC
GTATGATGCATCAAAAAAGAAGATATTTCAACTTCATGCTGCATTATTATGGACAATCAG
TGATTTTTTTGCGTATGCAAATTTGTCTGGATGGAGTACAAAAGGTGAACTTGCATGTCC
TTCTTGTTACAATCAAACAGAATCAACATGGTTGTCACATGGTAGGAAATTTTGTTATAG
AGGGCATCGACGGTTCTTATCGAATACCCACAGATTTCGAAGAGATAGAATATCCTTTAA
TGGTCAAGGAGAATACAGAAGGAGGCCTGTTAAATTATCAGGTTCTGATATACTAAATCA
ATTGAATGGAGTGCTCACAGAATATAAAAGGAAGACCTTGTAAAGAGAAGAATTGAAGAA
AATCAAAAAGGCACTTCAGGTGGAAAAAAATCTAGATGGAAAAAAAGAGTATATTTTTGA
TTTACCATATTGGGAGTATAATTTGATTCGGCATAATCTTGATGTCATACACATTGAGAA
GAATGTATGTGATAATATACTTTGGACAATATTGGAGGTTGCAGGAAAATCCAAGGATAA
TTTAAATTCTCGATATGATATGCAAGAAATGGGTATAAGAAAAGTATTACATCCACAACA
ACGAGTGTCTGGTAAGGCGTATTTACCTCCAGCTTATTTTACAATATCCAAAGATGACAA
AGATATCTTCCTAAAAGTGCTAAAAAATATCAGAGTCCCTGATGGTTATGCATCTAATAT
CAGTCACTGTGTACATTTAAAGGAGCGTAGTATTTGAGGATTAAAAAATCATGACAATCA
TATTTTGATGCAACAGTTACTTCCTATAGCTGTACGCAAAGTATTATCTAAGGATGTGGT
TGAGGCATTGATTGAGTTAACAAATTTCTTTAGACAATTATGCTCAAAGATGAACAAGGT
GGCTGATCTAGAGTATATTCAAGGTCATATTGCTTTAATACTTTGCCATCTTGAGAAGAT
CTTTCCACCTTCATTTTTTGATATAATGGAGCATTTACCTATACATTTAGCAGAAGAGGC
ACTCATTGCTGGAGCAGTACAATTTAGGTGGATGTATCCTATTGAAAGGTAATATTATTT
GTATAAAATGAAGCACGTCATACTCTTCCGATTTCGATTTATTGTTATATAAATTTTATC
TAATTTGTATCTATATAGGTATCTACTTACGCTCAAACTTTATGTGTGTAATCGAGCTCA
TCCGGAAGGCTCAATTGCCAAAGGATACCTGATGGAAGAGTGTATGAATTTTTGTTCAAG
ATATTTACAAGATGTTGAAACTAGATCAAATCGATCGATTCGGAATAATGATGGTGAAAA
TAATTCGAGTCATCCTATTGAAAAGGGAGCCAAAATATATATTGATGAAGTCACATGGGA
GCAAGCTCATCGTTATGTGCTGCAAAATATTGATGCCATAACTCCTATTCGAATGTAAGT
TTCATGATCAACTTGTAAGATATACTAATAAATTTATACTTATTAAAGGTATTGTTTATA
ATATTTATAGGAAGCACATTGAATATTTAAGAATACAAATGCCTCGTTCATCAAATGATC
AAATTGAAAAGGTCCATGTATTAACTTTTCACACATGGTTGAAGGAGCATGTAAGTAATC
ATATTTAATTTTTCTAGCAACTCAAATTCAAAGTTTTTATTTATCATTTAATTTTATATA
ATTTGAAAGTTTATGTATTAAATTGAATATAGATAAGAATATCTGAAATTCAGTACTCA
>RXX_E08_300-B-G10085-Map4_reversed
ATATTTTTTTTTGCATTTACTCGTGAGCATGTTTAATTTCTGCTATCTGTTTATGAAATT
TTCTATTGCTAGTTGTTTACTGATCTCTCGAATGGCATTCGTCTGTATCATTTAGATTGA
TCTCGCTTTAGTCTCGTATCAATCAATCACGCCTCCTGAGCAGAGTATAGGCAACTATAC
TGTCTGTCCTGAGAATAATGAGCTCCTGGTTGGACGTGATTTGTTGTTGATGAACAGAAG
AGAGCTTGATCATTAGGATTGATTTTCTTTTTCTCTCTTCTTTAGGGTTGTCCTGCATCA
ATTTGGTATCAGAGCCGGTTGATTAGGGCTTTAGTTTAAATTCAGTAATTTAAATTTTCG
CAAGTTAAATTTTCGCACTCTAAATTTCGTACTTTACTTTCAAGCATTTTAATTTTTATT
ACATCTTATTTCTGCATCCTAGAGTTGCATGACCACTAGATCAGGTACCTGGTACCAACA
TCCTACTTCCCCACCCAACACCAATATGGATCCCAATATAGCAGCCATCATTAATGCTCT
GACTGAAAAGTTTGATGACATGAAAAATTTTATGAAAGTCATGGATGAGAGAATAGTAGT
ATTAGAAGAAGCTAGGCAGAAACAACCTGAACCTGAGTCTCCCCGACTATCTATAGGACA
AAGAGGTAGGAATCTAGAACTTGATCGACCTATAGGGGCACGCCCGCACCATAACCAGTT
CGATCAAGATGAGCATATTCTTAGGAATGTGAAGGTCGAAACCCCAAATTTTGATGGTTG
TCTAGATCCGAGAGAGTACCTAGATTGGGAATCAGGTATGGACCACTATTTTGGATGGTA
CGAAATGTCTGAAGCAAGGAGAGTTAGGTTTGCTAGGATGAAATTGGTTAGGCAAGCTCG
ATTTTATTGAGAAAGTGTTGAGTGTCTTCTCAATCAGAGAAGATAAGATCCGATAGAAAC
CTGGGATGAGATAAAAGAAAAACTCAGAGAGAAGTACCTCCCCACCTCTTATCAACAAAG
ACTTTTAGATCAATGGCAGAGGCTTACTCAAGAGAATAGATCAGTCATCGAGTATATCAC
GAGATTTGATGAATACCTCATGAGATGTGGAGTAGCCGAAGATAGGGTTGTTACCTTATC
TAGATTTAGAGCTGGATTACGAGAGGATATTCAGTGTGAGCTCTTTCTGCGAGAGGTAAC
CACGTTGGAACAAGCTTATCAACTTGCCTTAGATTTTGAGAGATTTTCTAGATATTCGAC
TCCCCGTCGTCCTGAACCCAGCCGAGTAACCCCTTCTGGATCGAGACCTAATATTAATCA
AACTCCTAGTAACAGACCTCCGCTTACAAATCCTATTGGGAGAAAAGAAGATAAAGAAAA
GGAGCTATAGGAGAGTTATCAAAAGGAAGTAGTTCTCGATCCCATTGCTTCAAGTGCCAT
GGTTACGGTCATTTTGCTGCACAATGCCCCAACCGATCATTATTCGTAGAAGAATTAGAA
GGAGAAATTCTAGAAAATATTGAGGAGGAAGTTTATGAAGCTGATCCAGATTTAGTCGAG
CAATTTGAGAGTACTGAGGACATCTTAGGTTATGCCGCACCCGAGTCAGACCTTAGGCTT
GGAGTCGTTAGGTATGTCCTAGCACAAACTAAGAGAAGTGAAGACTGGCGTAGGACCTCT
ATTTTTCATATCTTCATAAAATTTGGCGATAAAATTTGTAAGGTGATCATTGATAGCGGT
AGCTGTATCAACGCCATCTCCACCGACACGGTTAAGCGATTAGGATTAACTCCTGTGGAT
CATCCTAGTCCATACTGTGTGTTTTGGATTGATTCCTCCTCTATTCCCATCAAATTTAGA
TGCCGTGTGCCCATCTAGCTTCATTCCTATCAGGATCATGTGTGGTGCGATGTCTTATCC
ATGAAAGTCGGAAGTATCATATTAGGTTGGCCTTGGCTATTCGACAATGATGTTACGATT
TATGGCCGAACCAACTCCTGTAGCTTTACTCATCAGGATAAGAAGATTACGATTAATCCT
TTCCCACCTAAGGCTACTAATAGAAAGATAGGCGACGGACCAAAAAAAACCTCAAGAAGA
AAAGCCTCCATCTGATAGGTGCTAAAGAATTAGAGACGACCATGAGTGAAGGATCACCAG
TTTGGATGCTTGCTGCTAGAGAAGTTCGTGAGGATTCTAAGGTGGATTATCCTAAGAAGT
AGCTAGCCTTCTTAGTGAGTTTCATGATGTCTTTCCTGAGGATCTTCCAGATTACTTACC
GCCTATGAGAAACATTCAACATGCCATTGATTTAGTTCTTGGATCTACCCTACCCAACTT
GTCCCACTATAGGTTGAACCCTAATGAGCATGCCGAGCTACAAAGACAAGTTGGAGAGCT
GATAAAAAAGGATTTGTGAGGGAGAGTTTGAGTCCTTGCGCGGTTCCTGCACTACTGACT
CCAAAGAAGGATGGTACATGGAAGATGTGCATAGATAGCCGTGTCATTAACAAGATCATC
ATTAAGTACCGCTTTCCCATCCCTAGGTTAGATGACATGTTAGATATGATGGCCGGATCC
ACTATCTTTTCTAAGATTGATCTTAAGAGTGGTTACCATCAAGTAAGGATTAGACCGGGA
GATGAGTGAAAAATTGCTTTCAAGACAAAAAATGGTTTATATGAGTGGATGGTGATGCCA
TTTGGATTATCTAATACCCCTAGTACCTTCATGAGGTTGATGACCCAAGTACTACGACCA
TTTATAGGAGTATTTGTAGTCGTATATTTTGATGACATTTTGATCTATAGTCGAACTAGG
GAAGATCATTTAGATCATCTTCAAAAAGTG
>RXX_E08_300-B-G10087-Map3
TTGGGATATACCGACTGACCCTGACACCGACTCACCGACACCGACTCACCAACGGATCCC
GACGTCGATCCATCCTCGAGATGGACCAACCGACGACCGACTTCACCCATCCGACGATGG
GCGACACCGACAGTAACTACCGACGATGCCCGGCCCGAGTGTGTCGGCCAAACAGGCCAA
CACAGCCTCCGACCACCCGAAAGGCCGAACTTGCATCACCGACTCCCTGTCGGGTGGGAC
AGCCGACGTCCGACTTCTACGGACCCTTCTAAACGCCGACCGCGCTCTCGAGTCACCACC
CGACAGCCAAGTCCCGACATATAGTCGGTCAGCCCCTTTCAAAAATGCCGAACGACCGGC
ATGGGCTGCAGTCCTGCCAAGGACATGCTGTACAACCGTCAGGGGGCATTGTCCTGCCAA
GAACCTGGGGTGCTGTCCTGCCAAGGACACGAATTAATTTCAAAGACCTGTCAGCCCGTC
AACGACATGACAACCCCCGACGATTTGACAACTCTCCAGTTGTCTACATCATCGACGGCA
GGACCATACCGCCTCCTACTATAAAACAGGGTAAGGCAACAGCTTAAGGACTGGAGAAGT
TTCTCTTCCTCTCTCTCTCCATCGCTGAGTCCCCTGGTTCCTCTCTACTGTTGCCTAGTC
TCCTCTCTGACTTGACCGTCGGAGGGTCCTCGTCGGAGGCATCTCCGGTCAGTGTGGACT
TTCCTTGCAGGTGCTCGTTCCCGACGATCAGGCGACGAGGGGGATTGGCCGCAACAGGTT
TGGCGCGCCAGGAAGGGGGGGCATAACCTCCGCAGAGCTTGAAAGATCCTTTCGAGATGA
CAAGAATCAGAGCTCAGCGGTCGAGAGCCACCGGATCGGCGAGGCACTCTTCCCGTCGGG
AAGAGGCCTCTCCCCCACTCCCCGCGGCGGAACTCAGCTCTCCGCATCTCGTGGTAACCA
CGGAGGTGCAGATCGCGACGATTGTGCGGCAGATGACTGTGCTAACGGATGCAGTCAAAA
GCCTTCAGCAACAGCCCACCCGTTTGCCGCACTCGCCGGCGGAGCAGCCGGCGGCGAACC
CGATGCCGTCCAGGGGCAGCCGCCGACGCCCGCATCGATCTCCGTCTCCTCCTCAGGAGC
AGCTGTCCCAGCATTCCCATCGAGAAGGGGAGAGGCGGCCGCGGCGTGACACCCACCGGT
CTCAACGTCCCTCTCCTTCCCAGCTCGAGCGAGCGAGGAAGGAGAAGCGGCCGCGGACAC
CGTCCGCCTCCCTCTCGGATTCATCGGGAGATTCGACTCTTGGAGTCTCCCAACACCGAC
GGATGGACGACTACGAACGTAGGTTCGAAGAAATCGACCGTCGGCTCGTCCAGCTCCAAG
TGGACGGTCAGAAGTCTTCGAACGACATCGACTTCCAGACCGCCCAACCCCTCTCCCGAT
TCATACTCGACGAGCCGATCCCTAGTCGGTTCAAGATGCCACACGTGGAGCCCTACGACG
GCTCTACCGACCCAGTCGATCATCTAGAGAGCTACAAGGCCCTCATGACGATCCAAGGGG
CGACTGATGCCCTCCTCTACATCGACTTCCCCACCATGCTTCGCAAAGCTGCCAGGGCCT
GGTACTCCGGCCTCCGCTCCGGGAGTATCCATTCCTTCGGACAGCTAGAGCATTCTTTCG
TGGCCCATTTCAGCACCAGTCGGAAGCCGCCACGAACCTCGGACAGCCTCTTCTCCCTCA
AGCAGGGGGAAAATGAGACGCTCCGACACTTCGTGACGTGGTTCAACGCGGCCACGCTTG
AAGTTCGGGACCTCAACGAAGACATGGCTATCTCAGCCATGAAGCAGGGGCTGAGGGGCT
CCCGATTTACATACTCTTTGGACAAGACCCTCCCCGGACATATGCCGAGCTGCTGGAGCG
TGCGTACAAATACATGCGTGCAGACGAAGGAGCTTATGACCGGCGTCTGACCGAGACCAA
GGGCCCGAAGGAGAAGCGAAGGAAAGGTCGGGCCCCCGCCGAGCCTAGCGGGCCTCCGAC
TGACAAACAGGCACTCGCCCCGGCGGCAGAGCCCGAGATCCCCCCGACGGCGGAGTCCGA
GACCGACACATCGTAGGTACGACTCCTATACTCCTCTTTCCGCTCCTCGTGCGTAGATCT
TGATGGAGATCGAAGGAGAGGAATATCTACAGCGGCCTCCGCCTTTGAAGGCAAAGGGCC
TCGATCGGCGAAAATACTGCCGATTCCATCGGGGCCACGGCCACAACACTGAGCAGTGCA
TCCAGCTCAAGGATGAGATTGAGGCCCTGATACGATGAGGGTACCTCGAAAAATTTCGAC
GGAGCCCGCCGACTCGACCAGTCTCCGACCGACGACCCATCCCCGACCGACGACCCCAAC
CGACTGAGGAAGCGGCGAACAACCAACCTACGATCGGGGTCATCAACATGATCTCCAAAC
GAGCGGATCGGGGGACGACTGCTGAAAGGAGAGTCGACGAAAAAACTACGCCAGGATAAT
GTAATCATCTTTACAGATGAGGATGCTCGGAGAATCCAAACTCCCCATGATGACGCTGTT
GTTGTATCGGCAACAATAGCTAATTATGATGTAAAAAGAATTTTCGTCGATAATGAAAGT
TCGACTAATATTTTGTTCTACTCGACCTTCTCCCGAATGCGACTATCGACTGATCGGCTC
AAGAGAGTCTCTACGCCCCTAGTAGGTTTCGCTGGAGATGCCGTCGCAGTGGAAGGAGAA
ATTACCCTTCCCGTGACAGCTGGAACCGAACCACGACAAAGCACCGTCCATTTAACTTTC
ACGGTCGTCCAAGTGTCTTCGGCCTACAACGCCATACTTGGAAGACCCGGACTAAACGCT
CTCAGAGCGATAGTCTCGACATATCATCTGCTGGTCCGGTTCCCGACTAGAAACGGAGTT
GGAGAAATGCGCGGGGATCAACAACTCGCTCGATGATGCTTCCAGATCGCAACTCAAAGC
GACGCGCCGAAGGATTCCCTACCGATCGACGAGTTGGATCAACGAAAAGAAGAGGAGCGG
GGTGAACCTGCCGAACAACTGGTTTCCATCCCAATGGCAGAGAATCCCGAACGGGTGGTC
AGGGTCGGATCGCAATTATCCGACCCAGAGCGACGGTAGCTCGTAGAGCTGTTGAAAGCC
AATGCCGATGTATTCGCATGGTCTGCAGCGGATATGCCTGGCATCCCCC
>RXX_E08_300-B-G10091-Map3
TTGGTGAATAGATCTCCTGCTTCAGCTATCGAGTTCAAAACTCCTGAAGAGGTATGGTCC
GGTAATCCTCCTAATTATTCTAATTTGAGAGTGTTTGGTTGTCCTGCATATGCTCATATT
GATGAAGGAAAGCTAGAGCCTAGAGCTAAAAAATATATTTTCTTGGCTATGCATCTGGGG
TGAAAGGGTTTAGATTATGGTGTCCTGATTTCAAATCATCAAAATTTATCATTAGTAGAG
ATGTTACTTTTGATGAATATGCTATGATTAATCCTGGACAGAAAAATACCATTAACTCTG
AATCTACACAGATTAAAGGTAACATCAACCAGGTGGAGTTGGAAGTAGTTGATTCTAATC
TTTTGCAGGATTTTACTCCTGAGTTTCATTCAGAACAGATGCTAGAAGTTAATTCAGAGC
AGACTTCACAACAAGATGAGCCTTACTGCATTGCCAAGCATAGAAAGAGGAGGGAGATAA
AGCCACCTGCCAGGTATAGCCATGTTGCACAGTCTAGTCATGCTGATTTTGTTGCTTATG
CTTTGTCTGTAGCTCAAGAGACAGGTGATACTGACGAGCCCTCTATATATTCAGAAGCAA
TTTCTGATATTGATTCTGCTAAGTGGTTAGTGGCCATGCATGAAGAGATTGAGTCTCTAT
ATAAGAATAATACTTGGGATTTGGTAAACTACCTGAAGGAAGAAGATTGTCGGTTGCAAG
TGAATTTTCAAGAAGAAAGAAGGTATCCCTGGAGTAGAAGATGCTAGATATAAAGCACGT
TTGGTAGCTAAAGGCTACAGTCAGGTTGCTGGTATTGATTTTAATGATGTCTTCTCTCCA
GTAGTCAAGCATAGCTCTATTCGTGTGTTACTCTCTTTAGTTGCCATGCATAATTTGGAG
TTAGAGCAGCTTGATGTTAAGACAGCATTCTTACATGGAGAACTTGAAGAAATCATTTAC
ATGCATCAGCTTGAAGGTTTTGTTATTGAAGGCATGGAGGATCATGTATGCTTGCTTAAG
AAATCGCTATATGGATTAAAACAGTCTCCTCGACAATGGTATAAGCGATTTGATTCTTTC
ATGGTAGGTTGTGGTTATTTCAAAAGCAAATACGATAACTATGTATACTTTAAAGAGCTT
GTTGATGGATCCTTTATTTATTTACTGTTGTATGTAGATGATATGCTTATTGCTGCTAAA
GATATGTCTGAGATTGACAGGTTAAAATCACAGCTTAGCAGTGAATTTGAGATGAAAGAT
TTGGGAGCAGCCAGAAAAATTCTTGGTATGGAGATTCAGCGAGATCGGAAGGCAGGATTG
CTTCATTTAACTCAAAAAAAGTATATTGAGAAAATATTGGAGCGTTTCAATATGAAAGAC
GCTAAACCGGTTAGTACTCCACTTGCTGCCCACTTTAGGCTTTCAGCTAGTTTATCTCCA
CAGTCAGATGATGAGAAGGATCAAATGTCTGGCATTCCTTACTCTAATGCTGTTGGCAGT
CTTATGTATGCTATGATTTGTACTCATCCAGATATTTCACATGCAGTCAATGTTGTTAGC
AGGTATATGTCTAATCCTGGTAAAGAGCACTGGCAAGCAGTGAAATGGATATTTAGATAT
TTGCGAGGTACTTCTGATGTTTGCTTAGAGTTTGGAAGACATGGCAGCAGTATGGTTGGT
TTTGTTGATTCTGATTTTGCAGGAGATCTTGATAGGAGGAGATCCATTACAGGTTATGTA
TTTGTTCTTGGTGGATGTGCTATTAGTTGGAAAGCTTCTTTACAGCCTATTGTTGCTTTA
TCGACAACAGAGGCTGAGTACATTGCAGTGACAGAAGCTATTAAAGAAGCTATTTGGCTG
AGAGGCTTGTTTTGTGAACTCAGTTTGGTACATGATGTGACTGTTGTTCATTGTGATAAT
CAGAGCACTATCCATCTGACTAGAGATCAAATATTTCATGAGAGGACAAAGCATATTGAC
GTGAGATATCACTTTATTCGTGATATTATTTCACAGGATGATGTTACTGTGACTAAGATT
GGTACTGCAGATAATCCAGCTGATATGTTAACAAAGTCTCTTCCAATTGCCAAGTTCAAG
CATTGCTTGGATTTGGTTGGTGTTTGCAGTATTTGAATTTTTCTTCCCTTTCGGAAAGTA
GTGGAGAAGATGGAGAAAGTTTCTACTATATTTGGAGTAGCTTGACCCAATTTTAAATCA
AGATGGAGATTTGTTATGTGGCTCTAAAATTGTGAGCTAAGTTTCCTATTTATCGTATGG
TATATTTGTTATGGTATCAATCTGACAGAATAATCCAAATCATATTGATCTTATAGAATC
AAGTCAAGAAGGAAGAAATCATAGAATCAATTCAAAATTTCAATAATCAAGGGTCAACTA
TGATCTCAGCAATTAAGAAAATCTGTCAAGAGAATCAGTCATAACCAGCAGTATGATTTT
GACAACTAAGAAAATCTGTCAAGAGAATCAGTCATAACCGACAGTAATATTTTTTGAATA
TTCTCTTGATTTCTCTCTCCTTATTATATATATTCCCATTGTACACCACCATCTGCAAGA
AAGCAAGAGAGCGGGAGTTTTAGACTTGAGAGCTTCTCTTTTGTGTGAGATTTGGGTGTA
TTGGGATTTTGGGTTTGAGAGATAACTATTGTTTTTTGTACTTCATTTTATTATAGTGAA
ATTTCTTTGCTCAGTCCTCGCTCGTGGAGTAGGCACACTGTCGAACCACATAAATTACTG
TATCAATATGATTTTTTTCTCTTTACTTCTCATATTTTCATAACA
>PotentialHostGene_E08_300-B-G10093-Map6
TTATAATTTTATAGCCCTTTTAGCATAACTTTTTCTCTCCTAATATTCTGAGACACATTA
GAGTATGTACCATATCACAAAGCATAATATCCGATCATTTGAAATTAAATAATATAAAAT
AAAATAATAATTAATAATATTAAATAGAATAAAAATATCAAGCGTACAAAAAATAGTACA
ATAAAATTTTCAAAAATACTAAGTACAAATCTAAAAAGACTAAGTCCCACAAGGACGTCG
CGGTGCCCGTGGTCGCTTGGACCTTCTCAGGAAGGTCCTCAACGGCTGCTCCTGCTCCTG
CTGTGATGGCTCCTCCCCTATATCAGTGGAGGAGGTCTGCTGATCATGCTGCTCAGGAAT
AACTAATGCTGTCGGATCATCTACGGACTGAGCGACCCGCTCAACCCCTCTCATCTGGAT
ACACGGATGGGCCTGAAAAGAAAGTATCATACTCATGTGGCCAACTGGTACCCGATGATG
TCATCTGGGGGATGTAGGAAGAAGAAGGCGCTGCCATCTGTGGATCAAAAGGCGGTGGCA
TCTGTGCAGCATCTAATGATGACATCTGCGGAATATGCGATGATGGCATATGTGGAACAT
ATGGTGACGGCGTATATCTCATATCTGGCGCATCGGCTGCTCCATACCAAGGCGCACAGC
TATATGGATCAACACCAATCACCACCAATATTCTGAAACTTGTTCTCTCTATCTCACGCA
GTATCCGAATCCGTTCGTCCTCATCAGTCGTAGATAAAGCACGACGAGCGTCCAACACAA
GACCCGACATAGAATCAGTCTACAAAATAAAATAAACAGTCAATATACTGTAAAATATAA
AATAAAATATAACACAAACAACATAAACTAATTTTCGTAGTCTTACCAAAAGACGCACAG
CAGAACTCTCACCCTCGTATCCGAGAACTGCATACCGAGGCTGTCCAATGACTCGCACTG
TAATGCTAAAAAATCAAGCCATGTAGTCATCGGTATATGAACGGCCTCTCAAAATAGGAT
CACCATGAACAATGTGATCTCGACGTGCATCCCAAATATCGATGTACTCTGCATGTCTGA
TACCAAGCCATGTAGTCAATACGAGCTCTCCCTCGTCGATCAATACGATGAAGTCCCTAG
CTGGTATCAAACTACTCTGGGATGCCCTGAATCTGACCAAACTGCCACAGAACACGATCG
GAAAGATGCCACTCTACCACATCAAAACAAATAAGTGGCACCCTAGCAGTCCATATGTCA
TGTCCAACTGTACACATCTGCGGCAATATAGCCAATATCTCATCTGTATATGGCTCCCAC
AAAAATTGATAGAGTTAAATAAAAAAATTAGTAAGCTAAAATTTAATAGATTATGAATAC
TGTAAAATGATATTTGTAAAAATTCAAAATTTATCCGTCTATATGTATCAACTAATGTAT
CCAACTGGCACCTATAAACCCGTGCCACTCTCGTCGATACGTGATGAACGTTGAATGCAA
CGTTCCATCTGTTTCACAATCTACTCATGTTAAATAAATTTTATCAAATTTAAAACAGTA
AGTTTCAAATAAAAAAATAATATTTTTATACCTATATCCCAATGGTCCGTCTAGTCTGAA
TGGAACATCAGGATCATGCTGCTCTGATAGCATCTCGAGCAACTGTCGTCGTAATGGACT
GATAGTCGGCATACGCTCCCATACCCAAATCTGCAAATTTCAAAAAAATCATACATGATA
TACCCAATGTGAAATATAATTGAATATTAAAATAAAATTTTAATTCACATACCTGTAATA
ATACAAGATAACCACCAATCTCGCTCTGATCAGCATAAGAACCCCGACACATAGCTCTAT
ATAGGCAAGCTAGTACTGCACTGCCCCAACTGAGTCTACGAGCGAAGTCTAAATCCTCTA
ATAATGGCAAAAACATCAACTTCATCTTATTCGATGAAGTATCGGGTAACAGGACACCAC
CTAACAACCGCAGCACCTGACCCCTAACATACTGCTGCACCATCTCCTCTGGTGCATCAT
CCGCAATATGAAAATGTCAATAACGATCATCCAAACACTCAATCCTGAGTCGTGAATGAT
CGAAAAAGTGTGCATCGGGCTCAAACCCTAGCAATCGCAAGCACAAAGCCTGCCACTCCG
AAATGGTAAGCGTGGGATCAACTCCGGTAACTGGATCGCCATCAACTGGTAGTCCAGTAA
GGATGCTGACATCCTGTAAAGTGATGGTCGCCTCACCAAATGGAAGATGAAATGTGTGTG
TCTCTGGACGCCATCTCTCAAGCAAAGCAGTAATAAGACCAACGTCCATCTGTATACGAC
CAATCCGATATACTCCATAAAATCCAAGATATCGTAAATAATCCAGCACTCTATGTGGGA
TATCCTCTGTCCTCCAGAAGTCAGCATCGGATCGTCGTAGACGAAGGTGTCTGGGCTCCT
GCAATAAAATATAATAATTAGATAATGTATATAATTTTTATAAAAAAATTAAATAGTAAA
TAGGATTGGAATGCTTACGCCGCCATCTAAAATAGTCTGTGATCGATGGTGCTCCTGCAA
TGTAAGAATACTGCTGTCTCGAGGATCGAGATACCGCGGATCGTAAGCCATAATACGCTA
ATGAATCTAAAATAATGATATTATCACAAATGTATTAAAAATAAAAAATATGATAGACAT
TCATTTTATGAGAAATATATTTTTAAACACAATATTGTCACACAATACAACTTAAACACA
AAATTCAGTTCATCTCAGGATATTAAACACGTATATTCAAATACAATCTCACAGAAATAC
ATAAAACAATGACGAAAATATATCTTCGGAGCCTTTAATTCCTTCCACTGCTTGAAGTTG
AAGTGTGTTGAAGTATCCTAGGACAGCGGCGGCGATGTCATGACCCTGTTCCCTACAAAT
GCCACAGTGGTTTTTACTTCTTATTTGCCTATCATCCATCTCATTTCGTAGTCTTGTTGA
CTTTGATCTACCTTTCTGCTTGGGTCTCAAACGATGATGATCAGGAATATATTTGAACAT
ACGTGTATGCATCCAATAATCTTCATGTGGTAATGGATTAAA
>DTX-incomp_E08_300-B-G10094-Map5
CTGTTGCCTTACCCGTTTTATAGTAGGAGGTGGTATGGTCCCGCCGTCAGTGATGTGGAC
AACTGCAGAGTTGTCAAATCGCCCTGGACTGTCACATCGCCGGGGGTTGCCATGTCGTCG
ATGGGTCGACAGGTCCTAAGAATTAATTGGCGTCCTTGGCAGGACAATCCCCCAGGTCCC
TGGCAGGACAAGGCCCCCTGGCGGTCGTACGGCGTGTCCTTGATAGGACTGCAGCCCATG
CCGGTCGTTCGGCAGTCGTGAAGGGGCTGGTCGACGGTATGTCGGGACTCGGATGTCGGG
TGGCGACTCCAGAGGGTCTGTAGAAGTCGGGCGCTGGTTGTTCAACCCGACGGGGAGTCG
GTGTTGTCCCACCCGGCATGGAGTCGGCTTTCGGACGGTCGGAGTCGGCGTTGGCCGGTC
AGGCCGACATGCCCAGGCCGGGCATTATCGGCAGTCGCTGTCAGCGTCGCCCGTTATCGG
TCGGGCGAAGTCGGTCGGTCGGTCCATCTCGGGGATGGGTCGGTGCCAGGATCTGCAGAG
GAGTTGGTGCCGGTTCGTCGGTGTAGGAGAGTCGGCACTAGTGAGTCGGTGTCGGGATCC
GTTGGTGAGTCGGCGTCACGGTCAGTCGGCGCCAGGGTCAGTCGGTATATCCCAACAGTT
GCCCCCCCCACTCCCGAGCCTGATGTCACGTCGGCGTCGGGCGAAAGGAGTGGATCTTCG
CTGCGTCACGCTTTGATCTGCTGACCTCACCATCGGTCGATCCGGACAAGGTGGTGTCAG
ACGATCTGGTGTCGGACGATCCGATGTCAGACCGTACGGTGTCAGACCGTATGGCGTCGG
ACGATCCGGTGTCAGACGATTCGGTGTCAGGCGTCTCCTGGGGAATGCAAACCGCCGTCA
GGAGCCCCGCTTGGGAGCGCGGACCGCCGTCAGGCGTCCCATCGGGACGCGGAACGCCGT
AGGTGAATTAATCATGAGGCGCGGCGCTTCCGCCACGTGTCGGCGGGTTGTTGGGCCGGA
GTCGCTCGCGCGGATGGAGGCCACGTGGCGAAATCTGGGGCGGGTGCGTCGAACAGTCGG
CCGAGAGAGGGCCCAGATGTGGCCACGTGCCGCTCATCCGGAAGATCTTCGTCGAGCGCG
CTCTCATCCCGGCCGTCGAGGAGTTCTATAAATAGGGGGTCGACTGCATCCAAACTCTTA
CTTTTTCTGTCCTGCTGCGGAGACTCTGCCCGTGAAGTCCCGTGTCCCAGGTAGCCCTGT
CTCTGCTCCTCGTTCTCAAAACTTCTGAGTTTTCAGTCCCTTTCCGCTTCTTTTGGGTCC
CTTTCACCTTCTCTGCTTCTTCTTCTTCTTTCCTTCTTCCTTCTTCTTCTCCTTTTTCTT
CCCTTCTTCTTCTCTTCTTGCTAGTCTTGGCGTCATGGCCAGGACTTCTCCACGGGGAGG
TCAGTCGGGGAACCCGACTGACGATCTCCGGTCGGTCTCGGAGGCGGAGGTCTCTTCGCT
TTCGGGGCCGAACGTCGATCGGCTCCGGGAGCAGTATTGCATCCCGGAGCAGTTTCGGCT
GTTCGCCCCTGGGGCCGATGGTCGGGTGAACAACCCGCCCGCGGGCCAGGTGGCCTTTTA
CGTCGAGGACCTCCGGGCCGGTCTTCGTCTTCCGGTTTCGGAGTTTGTCCGGAACGTGCT
CGATTATTACGGACTGTGTCCGGCGCAGTTGGCGCCGAACTCAGTTCGGGTGATAATCAG
CTTCGCCCTGCTGTGTCGGCTTTTGCCGATCGAACCTCGGATTTTCCTCTTCCGGACTTT
TTTGTTCTCCGACCCACCCTAAAGCTCGAGGGTGGTGGTTTTTCAACCCCCAGAAGGGTC
TTTCCTTCATCACTGGACTTCCATCATCTATCCACGGATGGAAGAACCAGTTCTTTTTTG
TCTCTTCCTCCTCTCCTTGGGGGTTCCCCTCTCGCTGGGGCGAACCTCTCACCTGGCCGA
ACGAGAACAATCGGATGGAGGAAGGCGATCGGGAGGACTTCCACCGACTAAAAGATATGT
CGGTGCCGAAGCAGAGGGAGCTTGTTACCGAGCAAGCTCTCTATGATGCTGGCCTGAGCC
TGGTCCCCCGCTTAGGTACGGTCCGACTCATTAGTCATCTTTTGCTTTTGTTTATCTCGG
ACCCGTACTAACTCTTCTGTCGGAATTGCAGGTGCACCATCGGAGATGAGGCCGTCGGAC
GCCGAAATCAGGCAGTACGCGGCCAGGAAGAGGCCGTCGTCTGGGGCCGGGCCCTCACGG
CCTCCGAAGAAGCCCAGGGCGCCGCCCGCAACCGTCGCAGCGTCGGTGGCCGAGCGGCAG
GAGCCGGTCATCGCCCTGTCGGCTCCTTCGGCCCTACAAGAGGAGCAGCCGGCGGCCCTA
CCAGAGGAGCAGCCGGCGGAGGTGATGGCCGAGGGTGCGTCGGCGGCTTCGCCGGCAGAG
GAAGACCGGGGCGACGTTCGAGAACCCGAACGACCTCCGGTGGTCCCTGTCGTGGCTTCG
GGGGAGCGCAGTCGAGCTCGAGTCTGTCTTCCTTTCCCGATCTTCGTGCGTGGTCGGCCA
GTCGGGGAAGACCCCGATGGCGCCATCAGACGACGTAGGGTCGGGGGAACGCACGGTGCC
GCTTTGCATCCAGGTCCCCGAAGGAGGGTCGGCCTTGGCCAACCGTGACCTGGCCAGGAA
GCTGTGCCAGGCGATTCTCCTCCCGGCCGACCTGGACGCCTTGAAGACCCGGCGTGTGAC
CGACATGCTGTCGTCCTTCTATCCGACTATGATCGGGGTAAGTCCTGCCTCCTTCCTTCG
TCATAGTCGTTTACTTATTTTATTTCACTAACAGTCGGCTTCCATTTGCAGTTACTCCAC
ACAATGTCCGAACTAGAGGCCGGCTACCGGAGGTTCGGCGACGTCCGGGCGGCTTGGAAA
GATAAGGCCATGGCCGCCGAGGCTGAGAGGGCGATGCTGGTCGAGCATTTGGAACAGTCG
ACCGGTCGGGAGGCAAGGCTCGAGGAGGAAATCTCCCGCCTCACCGACGCCTTGGCGGCC
TCGGGAGCCGAACTAAAGTCGGCTCGCGAGGAGGCCAAGAAGAAGGGTCGGACTGCCCAC
CGGTTACGACGAGAGCGGGACGGCATTGCTGCCGAACTCGAGGCCGAACGCGAGCAAC
>RXX_E08_300-B-G10105-Map9
TGGGGATATGCGCTCGAATCGGCTTGTTACCTTCTAAATAGAGTTCCAAGTAAATCTATA
ACCAAAACGTCATATGAGATATGGATAGGACGTAAGCCAATACTCTCACACCTTAGGGTT
TGAGGGTGTCCGACTTATGTTAAACGTTTAATTACGGACAAGCTTGGACCTAGGTCTGAC
AAGTGTAATTTCATAGGGTACCCAAAGAGACCAAAGGGTATTATTTCTACCTAGCTGATG
AGCAAAAGGTGTTTGTCAGCCTTAAGGCAATCTTTTTAGAAAAGGAGTTCCTTGGTGAAG
GGACTGTTGCCTCTAAGGTCGAACTTGACGAAGTTCGGCAGGTGGAAAAACCGACACAAG
TTGCTGAACCTGAACCGGATTTGATTAGATCAGATCCGGAGCCCATTGTTCCTGCACCCT
TAAGGCGATCTGGTAGAGTACCACGTCAACCGGACAGATACTATGGTTTCTTGGTCCGGG
ACGGCGATCCTATCGAACTTGATGAAAATGATGAGGATCCGATCACCTACATGGATGCAA
TGCAGAGACCTGACTCTGAGAAATGGCTAGAGGCCATGAAATCTGAAATGGAGTCCATGA
AGGTCAACGATGTGTGGACATTGGTTGACCCACCCGAAGGAGTAAAACCCATAGGGTGTA
AGTGGGTCTTCAAGAGGAAGAGAGGCGCAGACGGAAAGGTGGAGACCTATAAAGCCCGTC
TGGTTGCCAAGGGATATCGTCAACGTTATGGTATAGACTATGACGAGATATTTTCTCCTG
TGACAATGCTCAAATCCATTCGGATTATGCTTGCGATAGCTGCCCATCTGGACTATGAAA
TCTGGCAGATGGATGTGAAGACAGCTTTCCTAAACGGAGAGCTGGATGAAGAGGTGTATA
TGATACAACCTGAAGGGTTCACATCCACAGATGAGTCTAAGGTGTGCAGGCTACAGAGGT
CCATTTATGGACTTAAGCAGGCATCCCGGAGTTGGAACATACGTTTTGATAGGACGATCA
AGATGTATGGCTTCGTTAAGAACGGAGAAGAGCCCTGCATTTATAAGTGGGCTAATGGTC
CAGTAGTAGTATTTCTTGTATTGTATGTGGATGACATTCTCTTAATCGGGAATGATGTCC
CTGCATTACAGGGAATAAAGATTTGGCTGTCGTCACAGTTCTCCATGAAGGATCTGGGAG
AAGCTTCCTACATCCTAGGGATGAGGATCTATAGGGATAGATCTAAAAGGTTGCTTGGTT
TATCCCAGTCCACGTACATTGATACTATGCTGAAGAGGTTCAGCATGGAGAATTCCAAGA
AAGGCTATCTACCGATAGGCCATGAAATTTCTCTCTCGAAGAGGGATTGTCCGACAACAC
CTCAAGAGAGAGAGCGTATGGGTAGAATTTCATATGCTTCGGCAGTGGGATCTATCATGT
ACGCCATGACATGTACACGACCAGATGTGGCATACTCACTAGGGGTAGTGAGTAGATACC
AATCTGATCCAGGAGAGAATCACTGGAAGGTTGTTAAAACCATCCTGAAGTATTTAAGAA
ATACTAAGGACCAGTGGCTTGTTTATGGTGAATCGGACTTGAGACTTATAGGGTTTACAG
ACTCTAGTTTCCAGTCTGATCACGATGACAGCAAGAGTGTGTCGGGATTTATTTTTACCC
TTAATGGTGGGGCTGTCTGCTGGAAGAGTTCCAAGCAGCACACAGTGGCTGATTCAGTTT
GCGAGGCGGAGTATGTCGCTGCATCAGATGCTGCCAAAGAAGCGGTGTGGCTGAGAAAAT
TCATCACCGAGCTCGGAGTAGCACCCTCCCTTGTTGGTCCAGTTCTGCTCTACTGTGACA
GCTCTGGAGCCATTGCTCAGGCGAAGGAACCGAAGGCACACCAGCGGACGAAGCATATTC
TGCGCCGCTACCATCTCATCCGAGAAATCATGGATCGAGGTGACGTCGACCTTCAGAAGA
TCGACGAGAAGGAGAACCTGGCCGACCCATTCACTAAAGCCATTGCGGTGAAGGAGTTCG
ACGACTTCAAGTCGAAGATGGGTATTAGATACTGCACCGATTGGCTTTAGGCCAAGTGGG
AGATTGTTGGGAATAGTGTCCCAAAGTCAATCGTCAGCCTGTTGACGGTTGTGCTCTTTA
TTGTATTAGTACATGAATTATGAATTAATAAAATTATTTTGATTTTTTCATCACAAATTG
TTTCATCTTCTAATGAACTCCTGTGTTGTGGTGAAGTCCTTAGGACTATTTAGACTCGAC
AAAGGAGGATTTGTCGTTTAGTCCTTAAACCTGTTCGCGACCAAATGATACGTTGTTACC
AAGGACAACAACGTTTATCAAGCATAGGTCATTGTGTGCCATATGGGTTGGTTGTCCTCT
TAACCAAGGAGTGTGGAGACACTGGTATGGCATACAGGTGAGATGTAAGGGTACATCTGC
ACTGAACGTGACCGACTCCGGAGCTATTTCTGCTGTCAAGATTTGCTCCGATGGGATATG
GGTATAAGTGTCCCTCCGACCTGAGACCGCCACGGTGACTTGCAAGCAACTCACTGCACT
TAGGCACTGGACTACCTGAATTTCTAATTCAGTGACGGAAGGCTGCTGGGTGTAGTCAAG
TACTTGACTTGTCGGTGCGTGTGTCAAGATGGGATTGACCACTCCAGTTCAGGAGCTGTG
TACAGTCGTGTTTCAATTTAGCAAAATCTTGGCCAGGGTAGTCCTAGTGAGGAGTCACAG
GACTGTTTGAGTTGAGCACGATTCGGATGATCTGATCAGGGTTGACAGTTTAACCCTGAG
TCGTCCTAAACACAGGGGTCAAAAGGATGAATTATATAGTAACCATATTCACGTAGGTTC
TGAGTGTTGCGATTGCGACTATTCGACCTATCCGATCGTCGGGTACCATTGCTAGATGGT
CACTTCGATTAGTACAGAAATTGGTTCCTGTGCTACTGGCTTAGGTTCGAACCTGCGGGG
TCACACACATTAGAGGTTCCTATCTGATCTGATGGCTGGTGAAGAGTCCTAATGCTCGTA
GACCATGAGTCCTACGTATCTGGGACTCTGTGATCGAGAATCAGGATTCTCTGATCACGA
GTCCCACACATTTTGGGTA
>PotentialHostGene_E08_300-B-G10111-Map3
AATAAAATTAAATTATCTAAATTATTAGATCCTTAAAATGATACAATTATGAAGATAACT
TATTCATAGCCTCCCATTAAGGTACGTGATAATGAGTCTAATATTTCAAATAGGCATTGG
AGGTGCCATACGTCTGGTATCTATTGGGTATTAAAATTATCATTCATCATATGACCATCT
TGTTGTACCCTTCAGATCAATGCTCAAGTTGAGTCGAGCCACACTCAGGCCTGAACATTC
ATTTATTGGATATACTTGGTGTAGTCATATTAATGGTTAGACCTAATCAGAATTTTCAAT
GGAGGTGCCACACGCCTGCTAAAGAGATATCTGGGATAAAATCTAATTGCTAGAAATTAT
TTAGAGAAACAATTGATTATGAACCTATCCATAGATGTACTAGAGTTGGTCGAGCCACAC
TCGGACCCGAGTAATATTATTAAATTTGATAAAAGAAAAGAGTAAAGGCAGGAGTAAAGG
CACATCTTGAATTGAAAGATATGGGTATAAGACATCTTGATTTGAAAGATATGGGTATAA
GATAGGAGTTTTATCTCAAAAAGTTTACCAATGGTAAAACATATAAATCTCCTACATATT
ATACAATATCCACTCAAAAGAAAAAATCTTTTTATGATAGTTTTAAAAAATATCAGTGTT
CTTGATGGATACGTATCAAATATTTTAAGATGTATAAATTGGAAAGAGCAAAAACTTCAG
ATCTCAAAAGTCATGATGGTCATATTTTTATGCAAGATATTTTCTCATTGACTTTAAGGT
CACTAATGTGGAAACAAATTATTGTCATTATTGCATAATTATCATTATTTTTTAAGATAT
TATATTCCAAAGTCCTTGATCTATGGGAGCTTGAATAATTGGAGTCTCATGTTGCATTTA
CACTTCGCCATATGGAAAAAAATCTTTCCTCCTAGATCTTTTTACTATCATAGTTCAACT
ACTTATTCATTTAACTACAGAAGCTAAACTTGGTGGACTGGTATATTATACATGAATGTA
TCCTATTGAGAGGTGATGTTGCTAAACTATATTGATGTAATATTAGAATTCTTTAGTATA
AGCAATGTCATACTCATATTGATGTTTCTATAATTTTAATTTTTAAGGTATCTTGTATGC
TTAAAGGATTATGTATAAAATAGAGCCCATTTAGATGGTTGGATTGTAAAAGGATATATT
GCTAAAAAGTGTTTGATATTTTGTTCAAGATATCTCAAAGGGATAGAGATCATTTTTAAT
CGACCTTAAAGAAATTGTAGTATTATTGAAAATGTAGAACTTTATAAGTTTTCAACTACT
GAAAGAGTTTTAGAGAAGGTTGAAAGCATTATTCTTGATAAAAAAATCCTTGGCACAAGT
ATATCGTTATGTGTTACTTCATAGTGATATAATATTTGAGTATCGTAGGTAAGTATACCT
AGTTATACATTGATAAAATTTAATGTTATATTACATATAATGCTCTTGATCAAAGAATTG
ATTTTTTTATAGAGAATTTTTGATTGCTCAGAGATGAGCCAACCATAGCATTCATCCTTA
CTTAAGGATTGAGCAATGAAAGTTAGTCAAGTTATTCCTTGATTGGCTTTTCAAATGGAT
TAGACATATATGTAAGGAATACATTGATTTTGGATATATTTATTAATATCAAATAATATA
TCAATAATTTTATCATGATTTGTAGGTACCACTAATAATAGAGAGAAATTATTTAGATGA
ATTAATAGCTATTGCTCGAGGTCCTAACAATATCATCAATAGATATAATGGTTTCATTAT
CAACGACTTCAAATTTCATACTAATGACTGTGAGAAAATTAAAAAATCTAGAATAGTGGA
GTTATGGTGGAAGCATATGGAAAGTATTATTATGATGCACTTATAGATATTTTTGAGTTG
AATTATTATTAAAATTTAAATAATATTATTTTGATGTGATTGAATTGATATAAACTTACT
AAGGGATTTGAAGAAAGATACAAATAAATTTACACTTGTAAATTTTTCAAGATTGATATA
TACTGGTGTGTTATTGAAGAATGATTCCTTCATTCAAACTAGACAAGTATTTTTCATACA
AGACTCGAAAGATAGGGAATGAGCTATTGTCATCAGAACAAAACCTAGGGATTTGTATGG
TATAGGAAAAGGGTTATAGTAGAACATGAAGAGACTTATACACTGTGTGTGCTTTATAAT
TTTGTGTTAGCTGATGACCTAAATGCTACAAGTTTGATTAGGATAGATATTGAAGGAAAA
ATATTATTTGATTCTTAATCAGTAAGAAATATTCAAAATGTAATGGTTGAAATCTGGGGA
GGGTTGACTTTCCTCCCATGTTTCCAATCTTTTCCCTCATCCAGCTTCTATCTTTGGCAT
CATTTTGGATAGCTAGCAAGAAGGAGATTGGAGGCTCAATTATTATTCCAAACCAGCTGA
AATCTAATCTCTTATTCTTAGTAGCTAATAAATAAAAATTCTAAAGATCATAATTTTGAT
CAATCTGTCATCAGTTTGAATTTATTTAAATTCAAAAGCTGCTAAATATTTTCTAATTTT
GGTTGGTGTTGTTCAAAAGAAAGTCAGTCAAATCTTACCTACCTCTCTTTTTCATTGTGC
TTGACCAATTGGGAGAATAAATATTCCATCTTTCTTGTTCATTGGAACTAGCCAAGAAAG
GGTAGATTGTGCCCTCTTTCTTCTTCTTCTCCTCCATGAGAGGGAGAGAATGATGTCCCA
ACACCCCTATAAATTCACTCCCTATTGTTGCCCTACCAACCTCCCTCTTCACCCTTCATT
CTCTCCCCCTTTATCTCCATTAGCCATTATGACAGCATGCTCAAGGGCCACTATTTGTTA
ACATCAAACCCTTTCCTCTATTCTCCCTTGATTCCAAACTTTATCGCTGCAACTCCATTA
GAAGCTATCACCTTTGATCAAGCTTTGTCGTCTCCACCACCCTCTAGTAAATTTCTCCGC
ACCTTTTCATTATTCTTTTGCTAAGAAGATTGCTACTGAGACCACTCAATATGTTTTATT
GTTATTATTATTATTATTATTTTATCTTCCATCTTCCCCTATGCATGCAATCAAAGCACC
ACTGCTCAAAGAGGCTACAACCATCAGGCCACACTACCTTGATTGTTCCTTCTC
>DTX-incomp_E08_300-B-G10119-Map5
CACTTCACATTACTCTCTTTCCCACACACTCATTTGAGTAGAAATTAGTGGTTAGAACCA
TTCTAACCAAAAATTTCTGCGCATTTGGATAGTGGGGGCAGAAGTCGACATAAGATCAGA
TTGGATGAGCGACTTATTTTTTATTTATACTTTTAGTTTATATTTAGCATTGGTTCTCTA
AAGTATAAGATTCTAGACAAATGCGCATCTTCATAATGATATGATTATTATATATGCTGA
TTTCGATCCTTTAGATTATGTTTGAATATTTTGACTTTTGTAATATATTTTACGTATAAT
GTACAAAGTAGAAATGTATGCTGCATCTCCATTAATTTCTTTTTTAATTGTAGGACAGCT
AATTATTATGGATAATCGTAAACGCAAGAGATGGATGGAGTGTAGTAGAGTGAGTAAGGA
TTACTTGGATGGGGTAGAGAGCTTTCTCAATTCAGCATTCAAATCTGGATCTATTGATGG
AAAATCTCTTGTCCTTGCAAAAAGTGTGTACGTTACTATCATAGAAACCGTGCAGAGATT
TATGATCACCTTGTAGTCAATGGTATAATGCAAGGGTATGATGCTTTGGATTCTATTACA
TATGCAACCATTTCTAATGGAGTCACTATTAATGGAGAAGAAATATCTAGAGGCAATGAT
ATGGTCGAAATGATACGTGAAGCATTTGGAGTTTATGATGAAGTAAATTTAAATTCAAAT
ACAGAGCCTTTAGGTGAGGCAAATTTAGAAAGATTTGTAGAATCAGAATTCATGGAGCAT
TCTCTGCCAGATGTTGAAAAATTCAATAAAGTGATGGAAGACGCAGAGAAAGAATTATAT
CCAGGCTGCAAGGACTTTACAAAATTATCCTTTTTGTTACATTTATATCATGTGAAGTGT
TTGTATGGATGGTGCAACTCGAGCTTTGATGTGTTGTTAGATGTTCTGAGGCGTGCATAT
CCTAACAGTGAGATACCAAAATCTTTCAATGAAGCAAAAAAGGTTATTGAACCGCTGGGG
CTTAAGTATGAGAAGATTGATGCTTGTCCCAATGATTGTCTTTTATTTAGAAAGGAATAT
GCTAATGATGATTCATGCTCAAAATGTGGGGCTTCTCGATGGAAAAATAATGAGAATGAC
CAACTCAATGATGTATCAACTTCAAAGAAACGGAAGAAGAAGAAAGTTCCTATGAAGATT
ATAAGGTATTTCTCCTTAAAACGGAGACTCCAAAGGTTGTTTATGTCATCTAAAATGGCA
GATTTGATGAGATGGCATGCAAGGGACCGCAAGAAGGAAAATGATATTTTGAGGCATCCA
GCTGATTCTAAAGCATGGAAAAATTTGGACCAAAGGTATCCAGAATTTGCTAAAGAGTGT
CGTAATGTCAGGTTGGGGCTAGCTAGCGATGGTTTTAACCCGTTTGGGACAATGCGAAGT
GTATACAGCACATGGCCAGTGATTCTAATTCCATATAATTTGCCACCATGAAATTGTATG
AAGCAAGAATACTTTATATTGTCATTGCTTATACCTGGCCCAAAGTCATCTGAAAATGAT
ATTGATGTGTTTTTACAACCTCTTATAGAAGAGTTGATTGAGTTATGGGAGGTTGGTGTA
GAAACATATGATGCTTCAACAAAGACGACATTTCAAATGCATGCAGCAATTATGTGGACT
ATAAATGATTTTCCAGCATATGAAAATCTTTCTGGTTGGTGCACCTATGGTCAATATGCA
TGTCCATCTTGTAATGTGGATACCCATTCGAGACGATTGACACATGAAAAGAAGTTCTGC
TACATGGGTCATAGGCATTTCTTGGATTCTACACATAAATATAGGCATGATGCAAAATCA
TTTGATGGGTCTAAAGAATTGAGGGCATAAACCTTTGGCTCGATCTAGATCTAATTTGTT
GGATCAATTAAAAGGAATAAGGTTCAGCTTCAGAAAGATGAGTGAACCAGCAAACGGGGT
TCAAAAGGGAACATGGAGAAAGTGGAGTATTTTTTTGAACTTCCTTATTGGGAGCACCAT
CTCATCAAGCATAATCTTGATCCAATGCATATAGAGACAAATGTATGTGGTAACCTTGTG
CATACTTTATTGAATGTTGATAAGAAATCAAAGGACAACTTGGGGGCTCATCGTGATTTG
TGAGAGATGAAAATAAGACCAGAGTTATGGGCTAAAAAATGAGGTTCTAGAAGGGCTTAT
TTGCCCCCAGCATGTTTCACAATGTCTCCTTATGAGAAAAATTTTTTTTATGAAGTCTTG
AAAAATGTAAAGTTTTCAAAAGGTTATGCATCAAATATATCACACTGTATTCATAAAAAT
TATAAATTTTTTGGACTTAAGAGCCATGATTATCATGTTCTAATGCAGCAACTTATCCCT
CTTGCAGTACGAGGGACATTGCCTGACAAAGTTAGTTCTGTTTTGATTGAGTTTTGTAGC
TTCTTTCAAGGACTATGTGGTAAGTCTCTTAAAGTAGATGAGCTTGAGCTTTTTGAAGAA
AAAGTTGCTCTAATTCTTTGTGAAATGGAAAAAAATTTTTCCACCATCATTTTTCACTAT
TATGGTGCATTTGGTCATTCATCTAGCAAGCGAGGCAAAGATTGCTGGCCCTATATTCTA
TCGTTGGATGTATCCCATTGAGAGGTAAAATTTTTATTAATCAGTTAGCTTGTTTTGATG
GTATATTGTATATATAGCAAATACAAAATAATTGAAAACTATCATTTACATAGGTATCTA
GCAAGGTTAAAGTCCTATGTTCGAAATCGAGCACGTCCAGAGGGTTCGATTGCAGAAGCA
TATATAGCAAATGAATGCTTATTCTTTTGCTCTCGATATCTCCAATCATCTACAAATGAT
ACTGATAATGATCTAGAAGCAGAGAAAGGATCATGTCTCTTTCCAATTGAAGGGCAGTCA
TATGGAAGTGTTGAAACATTTATGATGGACAACAAAACATGGACTCAAGCACATCGATAT
GTGCTTTTTAATTGTGAATCTAAAATGATAGCACACCTTAAAAGGTTAGTACAATACATA
TATAAATGTTGTCTACATATATATATATATCAATAATAATGCTTTTACATATTGCAGGGA
ACATGAGAAGTCAATCAAAAGAAAAAATCATAAATGTCATTTAAATCCACATGATTTAGC
AGCTAGGCATAATGAAGAATTTCATGAATGGCTGAAGGAACATGTAAGT
>DTX-incomp_E08_300-B-G10122-Map20
ATCACCGAACGATGTCCGAAGGGCGGTCGACCTCCGACTAGGCGGACCCGCCCGACTAAC
GTCCGGACGACGATCGATCGACTGAGTGAACATGCCCGACTTACGTCTGGGCGACTGACT
CTCGACCTAAGTTCTCGACAGTCGCACTCTACGACCGACGAAGCAACCGGTCCACAGTCG
GGACATGCCCTGCCACTTTCGTAGCGCCCGTCGCCGACTGTCCGACCAACGACCCAAGAC
ATTATCGGACGACCTAATAAGGTACGTCGGGTCTATGAAGCATACACTAAAGGAGCATAC
ACTGAAGAACATTGAAAGGAAAAAAGAGAAACTTTTCATTCCATTCATAAGAGGATTCAA
ACTTACAAAACTGGGCCAAGGCCCGACTACAAGTGTATGGAAAGCAAAAAAAGCAGATAC
AATGGGGGCTCCGGCTAATCCTCGGAGACGACATCCTCGACGGGGAGAAGTTCGGGTCCG
ACCGGGGCATCTGCTGGAGTCGGCGCTGGAACGGAAGTCGGGGCGATCGGGGCGATCTCG
CCTTCGTCGACCGGCTCTGGAGCGTCTTCCTCCACCACCTCAGTATGCCCGCCCGACGAT
GCTTCGGCCGCCTCCTCCTCCACAGCCTGGTCATCGGACCCTGGGGGGACGATGCCGCCG
AGGTCCAGCTCCGGGTATCGAGCCCGAACCGCCTCCCGAGCATCCTCGTACCCCACCCGG
TACGAGGCATATCCGCTCTCCAGGAGTTCTTCTTGATACTGGTCGGAACGGCGGAATTCC
TCCACCGCCCGACCCACCGACTCCGCGGCCGACTTCGCCTCCGCCTCTGCCCGACTCAGC
GACTCCTTCGCCGACTCGGCTTCCGCCGTTGCTACGTCAACGTCGGCCTGGGCGATGGAT
AAGTCCTCCTCGGCCTTGGCGAGGTTCTCCAGGCTGGCCCGGAGTTGCTCGCGTTCGGCT
TCGAGTTCGGCGGCGATGCCGTCCCGCTCCCGTCGCAGCCGGTGGGCAGTTCGACCCTTC
TTCTTGGCCTCCTCGCGAGCCGACTTTAATTCGGCTCCCGAAGCCGCCAAGGCGTCGGTA
AGACGGGAGATTTCCTCCTCGAGCCTTGCCTCCCGACCGGTCGACTGCTCCAGATGCTCG
ACCAGCATCGCCCTCTCAGCCTCGGCGGCCATGGCCTTATCTTTCCAGGCCGCCCGAACG
TCGCCGAACCTTCGATAGCCAGCCTCCAGCTCGGACATTGTGTGGATCAACTGCAAATGG
AGACCGACTGTTAGTGAGGAAAAACAAATAAACGACGATAATGAAGGAAAAGAGGCGGGA
CTTACCCCGATCATAGTCGGGTAGAAGGACGACAGCATGTCGGTGACACGCCGGGTCTTC
AACGCGTCCAGGTCTGCCGGGAGGCGGATCGCCTGGGCACAGTTTCCTGGCCAGGTCGCA
GTTGGCCAAAGCCGACCCTCCTTCGGGGACCGGGATGCAAAGTGGCACCGTGCGTTCCCC
CGACCCTACGTCGTCTGACGGCGCCATCGGGGTTTTCCCCCGACTTGCCGACCACGCGCG
AAGGTCGGGAAGGGAGGGCAGACTTGAGCTCGACTGCGCTCCGCCCGAAGCCACGACGGG
GACCACCGGGGGACGTTCGGGTTCCCGAACGTCGCCCCGATCTTCTTCAGCCGGCGAAGC
CACCGACGTACCCTCGGCCGCCACCTCCGTCGGTCGCTCCTCTGGTAGTGCCGCCCGCTG
CTCCTCCGGTAGGGCCGCAGGAGCCGACAAGGCAATGACGGGCTCCTGCCGCTCGGCAGC
CGACACTGTGACGGTCGCGGGCGCCACCCTAGGCTTCTTCGGAGGCCGTGAGGGCCCGGC
CCCGGACGACGGTCTCCTCCTGGCCGCGTATTGCCTGATTTCGGCATCCGACGGCCTCAT
CTCCGATGGTACCCCTGCAATCCCGACAGAAGAGTCAGTACGGGTCTCGAGACAAACAAA
AGCGAAAAGAAACGACTAGTGAGTCGGGCCGTACCTAAGCGGGGGACCAGGCTCAGGCCA
GCATCATAGAGAGCTTGTTCGGTAACAAGCTCCCTCTGCTTCGGCACCGACATATCTTTC
AGTCGGTGGAAGTCCTCCCGATCGCCCTCCTCCACCCGATTGTTTTCATTCGGCCAAGTG
AGGGGTTCGCCCCAGCGAGAGGGGAACCCCCAAGCAGAAGAGGAAGAGGCAAAGAAGAAC
TGGTTCTTCCACCCGTGGATAGAGGATGGAAGTCCAGTGATGAAGGAAAGACCCTTCCGG
GGGTTGAAAAATCACCACCCTCGAGCTTTAGGGTGGGGCCGGAGAACAAAAAAGGCCCGG
AAGAGGGAAATCCGAGGTTCGGTCGGCAAAAGCCGACACAGAAGGGCAAAGCTGATGATT
ATCCGAACTGAGTTCGGCGCCAACTGCGCCGGACACAGTCCGTAGTAATCGAGCACGTTC
CGGACAAACTCCGAAACCGGAAGACGAAGACCAGCCCGGAGGTCCTCGACGTAAAACGCC
ACCTGGCCCGCGGGCGGACGGTTCACCCGACCGTCGGCCCCAGGGGCGAACAGCCGAAAC
TGCTCCGGGATACAATATTGCTCCCGGAGCCGATCGACGTTCGGCCCCGAAAGCGAAGAG
ATCTCCGCCTCCGGGACCGACCGAAAATCGTCAGTCGGGTTCCCCGACCGACTTTCCCGT
GGAGAAGTCCTGGCCATGGCACCAAGACCAGCGAGGAAAAAAGAAAAAAGAAGAGAGGAA
GGAAGAAAAAGAGGAAGGAAAGAAGAAAAAGGAAGAAGGAAAGAAGGAGAAAGGGAGCCG
GAAGAAGGCTGAAAACTCGAAGAAGCTTTTCAAGGACAAAAGGCAGAAGACAAGGCTACC
TTGGACGCGGGACCTCACGGACAGAGTTTCCACAGCAGAGCAGGAAAAGTGAAGTTTTGG
ATGCAGGCGGCCCTCTATTTATAGAACTCCTCGACGGCTGGGATGAGAGCGCGCTCGACG
AAGACCTCCCGGATAGGCGACACGTGGCAACCTCTGGGCCCTCGCTCGGCCGACTGTTCG
GCGCACCCGTCCCAGATCGCGCCACGTGGCCTCCATCCGCGCGAGCGACTCCTCCCCAAC
AACCCGCCGACACGTGGCGAGAGCGCCGCGTCCCAGAGTTAATTCGCCTGCGGCGTTCCG
CGTCCCGAGGGGACGCCTGACGGCGGTCCGCGCTCCCAAGCGGGACCCCTGACGGCGGTT
TACATTCCCTAAAAGGTGCCTGACACCGGATCGTCTGACACCGGATCGTCCGACACCATG
CGGTCTGACACCGTACGGTCTGACACCGGATCGTCCGACACCGGATCGTCTGACACCACC
TTTCGTCCGGATCGATCGATGGTGAGGTCAGCAGGATCAGTCAGTGCATGACGCGGCAAA
GGTCCACTCCATTCGCCCGACACCGACATGACATCGGGCTCGGGAGTGGGGGGGCAACTG
TTGGGATATACCGACTGACCCTGACGCCGACTGATCATGTTGCCGACTCACCAACGGATC
CCGACACCGACTCATCAATGCCGGCTCTCCGACGCCGACCGACGCCAACTCCTCTACGGA
>DTX-incomp_E08_300-B-G10123-Map6
ATGTCACGCCGGTCCGCGTCCCCACGCGGGTGGGGCGTCGGGCGAAAGGAGTGGATCTTC
ATGGCGTCACGCCCTGATCTTGCTGACCTCACCAGCGGTCAATTCGGACAAAATGGTGTC
AGACGATCCGATGTCAGACCGTACGGTGTCGGACGATCCGGTGTCAGACGCCTTCTAGGG
AATGCAAACCGCCGTCAGGAGCCCCGCTTGGGAGCGCGGACCGCCGTCAGGCATCCCATC
GGAACGCGGAACGCCGTTGGCGAATTAATCCTGAGGCGCGGCGCTTCCGCCACGTGTCGA
CGGGTTGTTGGGCCGGAGCCGCTCGCGCGGATGGAGGCGACGTGGCGCGATCTGGAGCAG
GTGCGTCGAACAGTCGGCAGAGAGAGGGCCCAGATGCCGCCACGTGTCGATCATCCAGGA
GGTCTTCGTCGGGCGCGCTCTCATCCCGACCGTCGAGGAGCTCTATAAATAGGGGGTCGC
CTGCATCCAAAACCTTACTTTTTCTGTTCTGCTGCGGAGACTCTGCCCGTGAAGTCCCGC
ATCCCAGGTAGCTCTGTCCTCGCTCCCTGTTCTCGAAAACTTCTCCGAGTTTTCAGTCCT
TTTCCGCTTCCTTTTGGTCCCTTTCTCCTTCTCTTCTCCTTCTTCTTCTTTCCTTCTTCC
TTCTCCTTCTTCTTTTCCTTCTTCTTGCTGGTCTTGGCGTCATGGCCAGGACTTCTCCTC
GGGGAGGTCAGTCGGGGAACCCGACTGACGATTTTCGGTCGGTCCCGGAGGCGGAGGTCT
CTTCGCTTTCGGGGCCGAATGTCGATCGGCTCCGGGATCAGTATAGCATCCCGGAGCAGT
TTCGGCTCTTCGCCCCTGGGGCCGATGGACGGGTCAACAACCCGCCCGCGGGCCAGGTGG
CTTTGTACGTCGAGGACCTCCGGGCCGGTCTTCGTCTTCCGGATTCCGGAGTTTGTCCGG
AACGTGCTTGATTATTACGGACTTTGTCCGGCGCAACTGGCGCCGAACTCAGTTCGGGTA
ATAATCAGTTTCGCTCTGCTGTGTCGGCTTTTGCCGACCGAACCTCGGATCTCCCTCTTT
CGGGCCTTTTTTGTCCTCCGACCCCACCCTAAAGCTCGAGGGTGGTGGTTTTTCAACCCC
CGGAAGGGTCTCTCTTTCATCACTGGACTTCCATCATCTATCCACGGATGGAAGAACCAG
TTCTTTTTTGTCTCTTCCTCTTCTCCTTGGGGGTTCCCATCCCGCTGGGGCGAGCCTCTC
ACCTGGCCGAACGAGAACAACCGGGTGGAGGCGGACGATCGGGAGGACTTCCACCGACTA
AAAGATATGTCGGTGCCGAAGCAGAGGGAGCTTGTTACCGAACAAGCTCTCTATGATGCT
GGTCTGAGCCTGGTCCCCCGTTTAGGTACGGTCCGACCCATTAGTCGTCTTTTCGCTTTT
TGTTTGTCTCAGATCCGTACTAACTCTTCTATCGAAATTGCAGGTACACCATCGGAGATG
AGGCCGTCGGACGCCGAGATCAGGCAGTACGCGGCCAGGAAGAGGCCGTCGTCTGGGGCC
GGGCCCTCACGACCGCCGAAGAAGCCCAGGGCGCCGCCCACGATCGTCGCAGCATCGGCG
GCCGAACAGCAGGAGCCGGTCATCGCTCTGTCGGCTCCGACGGCCATACCAGAGGAGCAG
CCGGCGGAGGTGATGGCCGAGGGTGCGTCGGCGGTCTCGCCGGTAGAGGAAGACCGGGGC
GGTGTTCGGGAGCCCGAACGCCCTTCGGTGGCCCCTGTCGCGGCTTCGGGGGAGCGCAGT
CGAGCTCGAGCCTCCCTTCCTTTCCCGATCTTCGCGCGTGGGCGGCCGATCGGGGGAAAG
CCCCGATGGCCCCATCAGACGACGCAGGGTCGGGGACCGCACCGTGCCGCTCTGCATCCA
GGTCCCCGAAGGAGGGTCGGCCTTGGCCAACCACGACTTGGCCAGAAAGCTGTGTCAGGC
GATTCTCCTTCCGGCCGACCAGGATGCTCTGAAGACTCGACGGGTTACCGACATGCTGTC
GTCCTTCTACCCGACCATGATCGGGGTAAGTCCTGCCTCGCCTCTTTCTTTTGCTGTTGT
CGTTTACTTATTTTATCTCACTGACAGTCGGCTTTCGCCTGCAGTTAATCTCACACAATG
TCCGAACTGGAGGCCGGCTACCGGAGGTTCGGTGACGTCCGGGCGGCCTGGAAGGACAGG
GCGACGGCCGTCGAAGCCGAGAAGGCGGTGCTGGTCGAGCATCTGAAACAGTCGACCAGT
CGGGAAGCGAGGCTCGAGGAGGAAATCTCTCGCCTCACCGACGCCTTGGCGGCCTCGGGG
GCCGAACTAAAGTCGGCTCGCGAGGAGGCCAAGAAGAAGAGTCGGGCTGCCCACCGGCTA
CGGCGCGAGCGGGACGGCGTTGCTGCCGAACTCGAGGCCGAACGCGAGCAACTCCGGGTC
AGCCTGGAGAACCTTGCCAAGGCCGAAGAAGACTTGTCCATCGCCCAAGCTGACGCCGAC
ATAGCGACGGCGGAGGCCGAGTCGGCGAAGGAGTCGCTGAGTCGGGCGGAGGCAGAAGCA
AAGTCGGCGTCGGAGTCGATAGGTCGGGCGGTGGAGGATTTCCGCCGTTCCGACAAGTAT
CGGGAGGAACTTCTGGAGAGCGGGTATGCCTCGTACCGGGTGGGGTACGAGGACGCTCGG
GATGCGGTTCAAGCTCGGTACCCGGAGCTGGACCTCAGCAGCATCGTCCCCCCAGGGTCC
GATGACCAAGCTACGGGAGGAAGCGGTCGAGGCATCGTCGGGCGGCCACACTGTGGTGGA
GGAAGACGCTCCAGAGCCGGTCGACGAAGGCGAGATCGCCCCGACTTCCGATCCAGCGCC
GACTCTAGCGGATACGCCGGTTGGGCCCGAGCTTCTGCCGGTCGAAGAAGTCGACTCCGA
AGAATAATCGGAGTCTTATCGTTTCTGTTTTTGTTTTTCATATACTTGTAATCGGACCTC
GGTCCAGTTTTGTAAAACTCAAATTTACTTATGAATGAGATGAAGAATTTCTCATCTTCC
TTTCTTTCGGTATTCTGGAGTGCATGCTTCGTAGACCCGACGTACCTTATTAGGTCGTTC
AATAGTATCTC
>RXX_E08_300-B-G10124-Map3_reversed
TGTTGGGATATACCGACTGACCCTGACGCCGACTGATCCTGACGACCGACTCACCGACGC
TGACTCACCAACGGATCCCGACGCCGACCCATCCTCGAGATGGACCGACCGACTTCACCC
GTCTAACGACGGACGACACCGACAGTAACTACCAATGATGCCCGGCCCGAGCGTGTCGGC
CAAATAGGCCCACACTGCCTCCGATCACATGAAGGCCGACCTTGCATCACCGACTCCCTG
TCGGGTGGGACATCACCGACTCCCTGTCGGATTGGGCAACCGACGTCCGACTTCTACAGA
CCCTTCTAGACGCCGACCGTGCTCTCGAGTCGCCGTCCGACAGTCAAGTCCCGACATATG
GTCGGTCGGCTCCTCTCAAAAATGCCGAACGGCCGGCATGGGCTGCAGTCCTGTCAAGGA
CAGGCTGTACGACCGTCAGGGGGCGTTGCCCTGCCAGGAACCTGGGGCGCTGTCCTGCCA
AGGACACGAATTAATTCCTAGGACCTGTCAGCCCGTCAACGACGTGACAACCCCCGACGA
TTTGACAACTTTTCAGTTGTCTACATCACCGACGGCGGGACCATACCACCTCCTACTATA
AAACGGGGTAAGGCAATCGCTTACGGTAAGGGCTGGAGAACCTCTCTTCCTCTCTCCATC
GCTGAGTCCCCTGATTCCTCTCTACTGTTGCCTAGTCTCCTCTCTGACTTGACCGTCGGA
GGGTCCCCGCCGGAGGCATCTCCGGTCTGCGTGGACTTCCCTTGCAGGTGCTCGTTCCCG
GCGACCAGACGACGAGGGGATTGGCCGCAACAGGTTTGGCGCGCCAGGTAGGGGGCACGA
CCTCCACAGAGTTTGAAAAATCTCTTTGAGATGACAAGAACCAGGGCTCAGCGGTCGAGA
GCCACCGGATCGGCGAGACACTCTTCCCGTCGGGAAGAGGCCTCTCCTCCACTCCCCGCG
GCGGAACCCAGCTCTCCGCATCCCGTGGTGACCACAGAGGCGCAGATCGCGGCGATCGTG
CGGCAGATGACTGTGCTAACAGACGCGGTCAGAAGCCTTCAGCAACAACCCACCCGTTTG
CCGCACTCGCCGGCGGAGCAACCGGCGGCGAACCCGATGCCGTCCAGGGGCAGCCGCCGG
CGCCCGCGTCGATCTCCGTCTCCTCCTCAGGAGCAGCTGTCCCAGCATTCCCATCGAGAA
GGGGAGAGGCGGCCACGGTGCGACACCCATCGGTCTCAACGTCCTTCCCTTCCCAGCTCG
AGCGAGCAAGGAAGGAGAAGCGGCCGCGGACGCCGTCCGCCTCCCTCTCGGATTCATCGG
GAGATTCGACCCCTGGGGTCTCCCAACACCGACGGATAGACGACTACGAACGTAGGTTCG
AAGAAATCGACCGTCGGCTCGCCCAGCTCCAGGTGGACGGTCAGAAGTCTTCGAACGACA
TCGACTTTCAGACCGCCCAACCCCTCTCCCGATTCATACTCGACGAACCGATTCCCAGTC
GGTTCAAGATGCCACACGTAGAGCCCTATGACGGCTCTACCGACCCAGTCGATCATCTAG
AGAGCTACAAGGCTCTCATGATGATCCCAGGGCATGGTACTCCGGCCTCCGCTCCGGGAG
TATCCACTCCTTCGGACAGCTTGAACATTCTTTCGTGGCCCATTTCAGCACCAGTCGGAA
GCCGCCGCGAACCTCGGACAGCCTTTTCTCCCTCAAGCAGGGAGAAAACGAGACGCTCCG
ACATTTCGTGGCGTGGTTCAATGCGGCCACGCTCGAGGTTCGGGACCTCAATGAAGACAT
GGCCATCTCGACCATGAAACGGGGGCTGAGGGGTCCCGATTCACATACTCTTTGGACAAG
ACTCTCCTCCGGACATACGCCGAATTGCTGGAGCGCGCGTACAAATATATGCACGCGGAC
GAAGGAGCTTCCGACCGGTGCCTGACCGAGACCAAGGGCCCGAAGGAGAAGCGAAGGAAG
GTCGAGCCCCGCTCGAGCCCAACGGGCCTCCAACCGACAAACGGGACTCGCCCCGGCGGC
AGAGCCCGAGATCCCCCCGACGGCGGAGTCCGAGACCGACACGTCGCAGGTACGACTCCT
ATACTCCTCTATCTGCTCCTCGTGTGCAGATCTTGATGGAGATCGAAGGAGAGGAATATC
TGCGGTGGCCTCCGCCTTTGAAGGCAAAGGGCCTCGACCGGCGAAAGTACTGTCGATTCC
ATCGGGGCCACGGCCACAACACTGAGCAGTGCATCCAGCTCAAGGATGAGATTGAGGCCC
TCATACGACGAGGGTACCTCGAAAAATTCCGACGGAGCCCGCCGACTCGACCCGTCCCCG
ACCGACGATCCCAACCGACTGAGGAAGCGGCGAACAACCAACCCACGGTCGGGGTCATTA
ACATGATCTCCAAACGAGCGGATCGGGGGACGACTGCTAAAAGGGAGTCGGCGAAAAAGC
TGCGCCAGGATAATGTAATCACCTTTACGGATGAAGATGCTCGGGGAATCCAAACTCCCC
ATGATGACGCTGTTGTTGTCTCGGCAACAATAGCTAATTATGATGTAAAAAGAATTCTCG
TCGATAATGAAAGTTCGACCAATATTTTGTTCTACTCGATTTTTTTCCGAATGCGACTAT
CGACTGATCGGCTCAAGAGAGTCTCTACACCCCTGGTAGGTTTCGCTGGAGACGCCGTCG
CAGTGGAAGGAGAAATTACCCTCCCTGTGATGGCTGGAACCGAACCACGACAAAGCACCG
CCCATTTAACTTTCACGGTCGTCCAAGTGTCTTCAGCCTACAACGCCATACTTGGAAGAC
CCGGACTAAACGCCTTCAGAGCGATAGTCTCGACGTATCATCTGCTGGTCCGGTTCCCGA
CTAGAAGCGGAGTTGGAGAAATGTGCGGGGATCAACAGCTCGCCCGACGATGCTTCCAAA
TTTCGACTCAGAGCGACGCGCTGGAGGATTCCCTGCCGATCGACAAGCTGGATCAACGAG
AAGAGGAGGAACGGGGTGAACCGGCCGAGCAGCTAGTTTCCATCCCGATAGCAGAAAATC
CTGAACGGGCGGTCAGGGTCGGATCGCAATTATCCGACCCAGGGCGACGGCAGCTCATAG
AGCTGTTGAAAGCCAATGCCGACGTATTCGCTTGGTCGGCAGCGGATATGTCCGGCATCC
CTCCGGAGACGATAACCCACCGACTCAACATCAGCCCCGGCACGAGGCCGGTGAGGCAGA
AGAAGCGGTCTTTTGCTTCCGAAAGACAGAAGACCATCGACGAGGAAGTGGACAAGCTAC
TCGAGGCGGGCTTCATCAGAGAAACCACATATCCCGACTGGCTCGCCAAT
>DTX-incomp_E08_300-B-G10129-Map3
GAGTTTGTCCGGAACGTGCTCGATTATTACGGACTGTGTCCGACGCAATTGGCGCCGAAC
TCAGTTCGGATAATAATCAGTTTCGCCCTGCTGTGTCGGCTTTTGCCGATCGAACCTCGG
ATTTCCCTCTTTCGGGCCTTTTTTGTCCTCCGACCCCATCCTAAAGCTCGAGGTGGTGGT
TTTTCAACCCCTGGAAGGGTCTTTCCTTCATCACTGGACTTCCATCGTCTATACACGGAT
GGAAGAACCAGTTCTTTTTTGTCTCTTCCTCTTCTGCTTGGGGGTTCTCCTCTCGCTGGG
GCGAACCTCTCACCTGGCCGAACGAGAACAACCGGGTGGAGGAGGGCGATCGGGAGGACT
TCCACCGACTAAAAGATATGTCGGTGTCGAAGCAGAGGGAGCTTGTTACCGAACAAGCTC
TCTATGATGCTGGTCTGAGCCTGGTCCCCCGCTTAGGTACGGTCCGACCCATTAGTCATC
TTTTGCTTTTTGTTTGTCTCGGATCCGTACTAACTCTTCTGTCGGAATTGCAGGTGCACC
ATCGGAGATGAGGCCGTCGGACGCCGAAATCAGGCAGTACGCGGTCAGGAAGAGGCCGTC
GTCTGGGGCCGGGCCCTCACGACCGCCGAAGAAGCCCAGGGCGCCGCCCACGACCGTCGC
AGCGTCGGTGGCCGAACCGCAGGAGCCGGTCATCGCTTTGTCGGCTCCGGCGGCCATACC
AATGGAGCAGCCGGCGGAGGTGATGGCCGAGGGTGTGTCGGCGGTCTCGCCGCCAGAGGA
AGACCGGGACGGTGTTCGGGAGCCCGAACGCCCTTCGGTGGCCCCTGTCGCAGCTTCGGG
GGAGCGCAGTCGAGCTCGAGCCTGCCTTCCTTCCCGATCTTCGCGCGTGGGCGGCCGATC
GGGGAAAGCCCCGATGGCCCCATCAGACGATGCAGGGTCGGGTGACCGCACCGTGCCGCT
CTGCATCCAGGTCCCCGAAGGAGGGTCGGCCTTGGCCAACCATGACTTGGCCAGAAAGCT
ATGTCAGGCAATTCTCCTTCCGGCCGACCAGGATGCTTTGAAGACTCGGCGGGTGACCGA
CATGCTGTCGTCCTTCTACCCGACTATGATCGGGGTAAGTCCCGCCTCGCCTCTTTCTTT
GCTGTCGTCGTTTACTTATTTTGTCTTACTGACAATCGGCTTCCATTTGCAGTTAATTCA
TACAATGTCCGAACTGGAGGCCGGCTACCGGAGGTTTGGTGACGTCCGGGCGGCCTGGAA
GGACAGGGCGACGGCTGTCGAGGCCGAGAAGGCGTTGCTGGTCGAGCATCTGAAACAGTC
GACCAGTCGGGAGGTGAGGCTCGAGGAGGAAATCTCCCGCCTCACCGACGCCTTGGCGGC
CTCGGGTGCCGAGCTAAAGTCGGCTCGCGAGGAGGCCAAGAAGAAGAGTCGGGCTGCCCA
CAGGCTACGGCGCGAACGGGACGGCGTTGCTGCCGAACTCGAGGCCGAACGCGAGCAACT
CCGGGTCAGCCTGGAGAATCTTGCCAAGGCCGAAGAAGACTTATCCATCGCCCAAGCTGA
CGCCGACATCGCGACGGCGGAGGCCGAGTCGGCGAAGGAGTCGCTGAGCCGGGTGGAGGC
AGAAGCAAAGTCGGCGGCGGAGTCGATAGGTCGGGCGGTGGAGGAATTCCGCCGTTCCGA
CCAGTATCGGGAGGAACTTCTGGAGAGCGGGTATGCCTCGTACCGGGTGGGGTACGAGGA
CGCTCGGGATGCGGTTCAAGCTCGGTACCCGGAGCTGGACCTCAGCAGCATCGTCCCCCC
AGGATCCGATGACCAGGGTACGGAGGAGGAAGCGGTCGAAGCATCGTCGGGCGGCCACAC
TGCCGTGGAGGAGGACGCTCCAGAGCCGGTCGACGAAGGCGAGATTGCCCCGACCTCCGA
ACCAGCTGCCGACTCTAGCGGACACGCCAGTCGGGCCCGAGCTTCTCCCGATCGAGGACG
TCGACTCCGAAGAATAGCCGGAGTCTTACTCATTTCTGTTTTGTTCTTCATATACTTGTA
ATCGGACCTCGGTCCAGTTTTGTAAACTTGAATTTGCTTATGAATGAAATGAAGGATTTT
CCATCTTCTTTCTTTCTGTATTCTGAAGTGCATGCTTCGTAGACCCGACGTACCTTATTA
GGTCATCCAATAATATCTTGGGTCGTCGGTCAGGTAGTCGGTGACGTGCGCTGCGGAAAA
GAGGCAGGGCGAGCCCCGACTACCGACCGATCGCTTCGACGGTCGTAGGATGCGACCGTC
GAGCACTTAGGTCGAAAGTCGGTCGTCCAGACGTAAGTCGGGCATGTCCGTTCAGTCGAA
GGTCAAAGTCGATTGATCGTCGTCCGGACGTGAGTCGGGCGGGTCCGTCCAGTCGGAGGT
CGACCGCCCTTTGGGCATTGTTCGATGACCTGATAGTCGAATGACGTCCGACGTGCTCCG
TCGGGTGAACGATGGTAAGTCGTGTCTCCGTTACCCAGACCTTGGTCGGGTGTGTGCGTC
GCGTCGTATGATAATCGGTGGTAAGCCGAATATCCTTCGATCGGTCGTGACCTGGTCGGT
AAGTCGCGAACGCGACGTTGGTCGCGTTGGCGCTTTGCCATCCTTGTCCTGGGCCAAGTC
GGCGAATTAGTCGATCGTCTGGCCCGCAAGTTGGCTCGTAGAAGGAGTGTAACTCCCGTG
AATGTGGACATGTCGGTCCTCGTAAGAGTCCGATGATTCGGGCCGTAGAACTCCGACGAA
GTGTCAGGCCCAAGTCGGACGTCGGGGCTCGTGCTTCTGTGAGCGCCGACCCACAGTCGA
AGAGTCGGGATTTCTGACTCCGTAATTTTGAAGCTGAATTTGTATTTCAAACGTGGGCAT
ACAAAATTCATTGGTAGTACATCCTCAGATTGTCGGCATTCCAGGTCCGAGGGATGGCCG
TTCCTTCTAGGGTTTCCTATCGATAAGCTCCCGATCGGTAGGAGTCTGCTACTCTGTAGG
GTCCCTCCCAATTCGGAGACAACTTTCCTTGCTCCAGAGGCTTCGAGACTTCCGCCTTCC
TCAAAACGAGGTCTCCGGGTCGGAAGAGCTTCGGCTTAACCCTAGCGTTGTAGTATCGGG
CCACCCTCTGTCGGTAGG
>RXX_E08_300-B-G10136-Map4
CCGTATGCTCCTCGTCCTCAGGCACCATCCGAATCTGGTTATATCCGGCGAAGGCGTCCA
TGAAGCTGAGCAGTCGGTAGCCGGACGTCGCATCCACCAGCTGATCGATCTTCGAGAGTG
GGAAGCTGTCCTTCGGGCAGGCCCGATTCAAATCGGTATAATCAATGCAGATCCTCCACT
TCCCGTTGGCTTTTTTCACCATAACAACATTGGCGAGCCAATCGGGGTACGTGGTTTCTC
TGATGAAGCCTGCCTCGAGTAGCTTATCCACTTCCTCGTCGATGGCCCTCTGCCTCTCGG
GGACAAAGGACCGCTTCTTCTGCCTCACCGGCCTCATGCTGGGGTCGATGTTGAGCCGGT
GGGTTATTGTCTCCGGGGGGATGCCGGGCATGTCCGCCGCTGACCAGGCGAATATGTCGG
CATTGGCTTTCAGCAACTCTATGAGCTGCCGTCGCCCAGGGTCGGACAGTTGCGACCCGA
CCCTGACCGCCCGTTCAGGATTGTTCGTTATTGCAACGGGGACCAGCCGTTCGGCCGGTT
CGCCCCGTTCTTCCTCCTCCCACTGATCCAGCTTGTCGATCGGCAGAGAATCCTCCAGCG
CGCCGCTTTGTGCCGAGATTTGAAAGCATCGGCGGGCGAGCTGTTGATCCCCGCGCATTT
CTCCAACTCCGCTCTTGGTCGGAAACCGGACCAACAGATGATAAGTTGAGACTATCGCTT
TGAAGGCGTTTAGTCCGGGTCTCCCAAGTATGGCGTTATAAGCCGAAGGCACTTGGACGA
CCGTGAAAGTTAGTTGGGCGGTGCTTTATCGTGGTTCGCTTCCGACGGTCACGGGAAGGG
TGATTTCACCTTCTACCGCGACGGCGTCTCCAGCGAAGCCTACCAGGGGGGTGGAGATTC
TCTTAAGCCGGTCAGTTGATAGTCGCATTTGGGAGAAAGTCGAGTAGAACAAAACGTTTG
TGGAGCTTCCATTATCGACGAGAATTCTTTTTACATCATAGTTAGCTATCGTTGCCGAGA
CAACGACAGCGTCATCATGGGGAGTTTGGACCCCCCGAACATCCTCGTCGGTAAAGGTTA
TTACATTATCCTGACGCAGCCTCTTTGCCGACTCTTCTCCAGCAGTCGTCCTGCGATCCG
CTCGTCGGGAGATCATATTGATGACCCCGACCGTAGGCTGGTTATTCCCAGCTTCAGTCG
GCTGGGCTCGTCGGTCGGGAGTGGGCCGTCGACCGGAGGCCGGTCGGGCCGGCGGGTTCC
GCCGAAATTTTTCGAGGTACCCCCGTCGGATCAGGGCCTCGATCTCGTCCTTGAGCTGGA
CGCACTGTTCAGTGTTGTGACCGTGGCCCCGGTGGAACCGACAGTACTTCCGCCTGTCGA
GGCCCTTTGCCTTCAAAGGCGGAGGCCGTCGTAGATACTCTTCTCCTTCAATCTCCATCA
GAATCTGCGCACGAGGAGCAGAGAGAGGAGTGTAGGAGTCATACCTTTGTCGCGGCGGCC
TCGGACTCCACCGGTTGGTGGATGTCGGGCTCTGCAACCCGAGCGAGCTCCGTTTGTCGG
TCGGAGGCCCGCTTGGTTCGACAAGGAGCCCGACCTTTCCTTCGCTTCTCCTTCGGGCCC
TTGGTCTCGATCTGGCACCGGTCGGAAGCTCCTTCGTCCGCGCGCATGTACTTATACGCG
CGCTCCAGTAACTCGGCATACGTCCGGGGGAGGATCTTGTCTAGAGAGTACGTGAATCGG
GACCCTCTTAGTCCCCGCTTCATGGCCGAAATGGCCATATCCTCGTTGAGGTCCCGGACC
TCAAGCGTAGCTGCGTTGAATCGCGCCACGAAATGCCGGAGTGTTTCGTTTTCCCCTGCT
TGAGGGAGAAAAGGCTGTCGGATGTTCGCGGCGGCTTCCGGCTGGTGCTGAAGTGGGCCA
CGAAGGAGTGTTCGAGCTGTCCGAAGGAATGGATACTCTCAGAACGGAGGCCGGAGTACC
AGGCCCTGGCAGCCTTGCGAAGCGTGGCGGGGAAACCAATGCAAAGAAGGGCATCGGTTG
CCCCTTGAATCGTCATGAGAGCTTTGTAGCTCTCCAAGTGGTCGACTGGGTCGGTAGAGC
CGTCATAAGGCTCCACGTGCGGCATCTTGAACCGACTGGAGATCGGTTCATCAAGCACGA
ATCGGGAGAGGGGTTGGGCGGTCTGGAAGTCGATGTCATTTGAGGACTTCTGACCGTCCA
TCTGAAGCTGGGCGAGCCGACGGTCGATTTTCTCGAACCTCCGCTCGTAGTCGTCGATCC
GTCGGTGCTGGGAGACTCCAGGAGTCGAGTCCCCCGAAGAATCCGAGGGGGAGGCGGACG
GCGTCCGCGGCCGCTTTCCTTCCTCGCTCGCTCGAGCTGGGAAGGAGAGGGACGCTGAGA
CCGGCCGCGCCGCGGCTGCCTCTCCCCTTTCCGGAGGGAACGCTGCGACAGCCGCTCCCG
AGGAGAAGACGGAGAGTGATGTGGACGTCGACGGCTACCCCTGGACGGCATGGGGTTAGC
CGCCGGCGGTTCTGCCGGCGAGTGCGGCAAACAAGCGGGCTGCTGCTGAAGGCTCCTGAC
CGCGTCCGTCAACACGGTCATCTGCCGTACGATGGCCGCGATCTGGGCCTCCGTGGTCAC
TGTCGGGCGCGGAGAGCTAGGCTCCGCCGCGGGGAGTGAAGGGGAGGCCTCTTCCCGGCG
GGAAGAACGCCTCGCCGACCCGGTGGCTCTCGATCGCTGAGCTCTGGTTCTCGTCATCTT
GGAGGGAAAGCTTTGTGGTGGTCGATCAACCCCTACCTGGCGCGCCAAACCTGTTGCGGC
CAATCCCCTCGCGTCGCGCCTGGTCGCCGGGAGCGAGCACCTGCACGGGAAAGTCCACAC
TGATCGGAGGCGACTCCGACGGGGACCCTCCGACGGTCAAGTCAGAGAGGAGACTAGGCA
ACAGC
>RXX_E08_300-B-G10141-Map14
CCGGACTAAACGCCTTCAAAGCGATAGTCTCAACTTATCATCTGTTGGTCCGGTTCCCGA
CCAAGAGCGGAGTTGGAGAAATGCGCGGGGATCAACAGCTCGCCCGTCGATGCTTTCAAA
TCTCGGCACAAAGCGACGCGCTGGAGGATTCTCTGCCGATCGACAAGCTGGATCAGCGGG
AGGAGGAAGAACGGGGCGAACCGGCCGAACGGCTGGTCCCCGTCGCAATAACAGAGCAAT
CCTGAACGGGCGGTCAGGGTCGGATCGCAACTGTCCGACCCTGGGCGACGGCAGCTCATA
GAGTTGCTGAAAGCCAATGCCGACATATTCGCCTGGTCAGCGGCGGACATGCCCGGCATC
CCCCCGGAGACAATAACCCACCGGCTCAACATCGACCCCAGCATGAGGCCGGTGAGGCAG
AAGAAGCGGTCCTTTCGCCCCCGAGAGGCAGAGGGCCATCGACGAGGAAGTGGATAAGCT
ACTCGAGGCAGGCTTCATCAGAGAAACCACGTACCCCGATTGGCTCGCCAATGTTGTTAT
GGTGAAAAAAGCCAACGGAAAGTGGAGGATCTGCATTGATTATACCGACTTGAATCGGGC
CTGCCCGAAGGACAGCTTTCCACTACCGAAGATCGATCAGCTGGTGGATGCGACGTCCGG
CTACCGACTGCTCAGCTTCATGGACGCCTTCGCCGGATACAACCAGATCCGGATGGCGCC
TGAGGACGAGGAGCACACGGCCTTCGTGACCGATAAGGGCCTTTACTGCTACAAAGTAAT
GCCCTTCGGTCTGAAGAACGCCGGAGCCACCTACCAGCGGCTGGTCAATAAGGTCTTCAA
AGACCAAATCGGACGCAACATGGAGGTGTACGTCGACGACATGCTGGTAAAGAGTGTGCA
GACTTCGGACCACGTCCGGGATCTCGAAGAAACCTTCCGCACTCTCCGACGACACCAGAT
GAAGCTGAATCCGGCAAAGTGCGCCTTCGGGGTGACCTCGGGGAAGTTCCTCGGGTTCCT
CGTCTCCCAACGAGGGATCGAGGCCAACCCCGAGAAAATCAAAGCAATCCTCGATATGCG
CCATCCGGACACCAAAAGGGAGGTGCAGCAACTCAATGGGAGGATCATCGCGCTGAGCCG
ATTCATTTCTCGGTCGGCCGAGAGATGCCTCCCGTTCTTCAAAACCTTAAGGCAAGCGAA
GCACTTCTCCTGGTCGGACGAGTGTCGGCAAGCCTTTGAGGAATTGAAGAAATATTTGGC
GTCACCACCTCTGCTTGTGAAACCAGAAGTCGGGGAGACACTGTACCTATATTTGGCTAC
CTCCCCAGAGGCGGTCAGCTCGGTCCTCGTCCGAGAGAACGAGAACCGAGTCCACCAGCC
CATCTACTATATCAGCAGAGCGCTCCACGACGCGAAAACTCGGTACTCGAAAGCAGAGAA
GATGATATTCGCCTTGGTCGTGTCGGCACAACGACTACGTCCCTATTTCCAGGCGCACGC
CATTGTGGTCCTCACCGACCAACCCCTGAGAGCGATCTTGCATCGCCCCGACACATCAGG
CCGCCTGGCCAAATGGGCCGTAAGACTGGGCGAATTCGACATTCAGTACCGACCGCGACC
TGCCCTGAAAGCCCAGGTTCTGGCCGACTTCATTGCGGAATGCCCGACTACCGACCGTGT
ATCGGAAGACGGGAGCTCCAAGGAGGCTGCGACCTCCGAACACGACCCCGAGTCGACCTG
GGTGCTGCATATCGACGGAGCCTCCAATGCCCGTGGGAGCGGAGCCGGGTTCCTGCTCAC
CAACTCGGAGGGGGTCGTCACCGAACACGCCCTCCGATTTGACTTCAAGGCCTCCAACAA
TCAAGCCGAGTATGAAGCGCTCCTCGCTGGCTTGAGGGTGGCCAAGGAACTCGGGATCGA
CAGCCTTAAAGTCTTCTCCGACTCTCAGCTGATCGTCGGACAGATCAAAGGCGAGTTCGA
GGCGCGTGATCCGACCATGGCCAAATATCATCAGAAAGCGAGAGATCTTGTCACACACTT
CAGATATTTCGAGATCTCCCATATTCTCCAGGGCGGAAAATGCGCGCGCCGACGCTCTCT
CCCGACTTGCTACATCCGACTACGGCACTCTAGGCCGGGCGCTCGTTGAAAACCTCGAAC
ACCCGAGCATCGACAAGGCCGAAGAAGTACTGCAAGTGACAAGTGAGCCGAGCTGGATGG
ATCCGATCGTTCAGTACCTGACCGACGGAACCATCCCCGACGATCCTACAGAAGCCAAAC
GACTCCGGTGGGCGGCCTCTCAATACGTGATGATGGACAACCGACTCTATAAGAGGTCGT
TCTCTCTTCCTTTGCTGAGGTGCCTGGGGCCGACTGACGCCGACTACGCGCTCAGGGAGG
TCCACGAAGGGATCTGCGGCAATCACTTGGGGGGCAAGTCCTTGGCCTACAAAGTCCTAC
GGCAAGGTTACTACTGGCCCACCATGAAAAAGGACGCGGCTGAGTTGGTTCGGAGGTGCG
AGCCATGCCAAAGGTACGCCAACGTACAGCATCGGCCCTCCAACCAGCTCACCCCCATTG
TTGCCCCGTGGCCCTTCGCCCAATGGGGAATCGACATACTCGGACCTTTTCCCCCGGCAT
CCGGCCAGCGGAAGTTCATTGTCGTCGCGATCGACTACTTCACCAAGTGGGTGGAAGCCG
AACCTCTCGCGCAAATCACTGAGCGGAAGATGGAGGACTTCGTCCAGAAGTCCATCATCT
TCAGGTT
>RXX_E08_300-B-G10148-Map4
CTATACCGACCTGAATCGAGCCTGCCCGAAGGACAGCTTCTCCACTTCCGAAAATCGACC
AACTAGTGGATGCGACGTCCGGCCATCGACTGCTCAGCTTCATGGATGCCTTCGTCGGAT
ATAACCAGATCCGGATGGCACCCGATGACGAGGAGCATACGGCCTTCGTGACCGCCAAGG
GCCTTTACTGCTATAGAGTAATGCCCTTCGGTCTGAAGAATGCCGGAGCCACCTACCAGC
GACTCGTCAATAAGGTCTTTAAAGATCAAATCGGACGCAACATGGAGGTGTACGTCGACG
ACATGCTGGTAAAGAGCGCGCAGACTTCAGATCATGTCCGAGATCTTGAAGAAACTTTTC
GCACTCTTCGACGACATCGGATGAAGCTGAACCCGACTAAATGTGCCTTCGGGGTGACTT
CCGAGAAATTCCTCGGGTTCCTCATTTCTCGACGCGGAATTGAGGCCAACCCCGAGAAGA
TAAAGACGATCATCGACATGCGGCATCCGAACACCAAAAAGAAAGTACAGCAGCTCAACG
GAAGGATCATCGCACTCAGCCGATTCATTTCTCGATCGGCTGAGAGATGCCTCCCATTCT
TCAAAACCCTGAGGCGGGCAGAGGACTTTTCTTGGCCGGACGAGTGCCGGCAGGCCTTCG
AGGATCTGAAGAAATATTTGACTTCTCCACCTCTGCTTGTAAAATCGGAGGTCGGAGAAA
CATTGTACCTTTACTTGGCTACCTCCCCAGAGGCGGTTAGCTCGGTGCTCGTCCGGAAGA
ACGAGAGCCGAATTCACCAGCCCATATACTACACCAGTAAAGTTCTCCACGAAGCTGAAA
CTCGGTACTCGAAAGCAGAGAAAATGATATTTGCCTTGGTCATATCAGCGCAGCGACTCC
GTCCGTATTTCCAAACGCACGCCATCGTGGTCCTCACCGACCAGCCCCTGAGAGCGATCC
TGCACCGCCCTGACACATCAGGACGACTGACGAAATGGACGGTGAGACTAAGCGAGTTCG
ACATTCAGTACCGACCACGACCTACTTTGAAAGCCCAGGTTTTGGCCGACTTCATTGCGG
AGTGCCCGACAACCGACCAAGTGTCGGAAGATGGGGGCTCTAAAGAGGCTGCAACCTCTG
AACGCGACCCCGGGTCAGCCTGGGTATTGCACATCGACGGAGCTTCCAATGCTCGAGGGA
GCGGGGTCGGATTCCTGCTCACCAACTCGGAGGGAGTGGTCACCGAGCACGCCCTCCGAC
TCGACTTCAAAACCTCCAATAACCAAGCCGAATATGAAGCGCTCCTCGCTGGCTTGAGAA
TGGCGAAGGAGCTCGGGATCGACAGCCTCAAAGTCTTCTCCGACTCCCAGCTGATTGTAG
GGCAGGTCAAAGGCGAATTCGAAGCACGGGATCCGACCATGGCAAAATATCTCCAAAAAG
TGAGAGATCTCGTAGCACATCTTAAGTACTTCGAGATCTCCCACATTCTCAGGGCGGAGA
ACGCTCGGGCCGACGCACTCTCCAGGCTTGCGACATCCGACTACGACACTTTGGGCCGGA
CACTCATAGAGAGTCTCGAGCAACCAAGCATCGACAAGACTGAGGAGGTGCTACAACTGG
CGACCGAGCCGAACTAGATGGATCCGATCGTTCAGTACCTGACCGATGGAACCAGCCCTG
AAGACCCCGCGGAAGCCAAACGACTCCGACGGACGGCCTCCCAATACGTAATGATGGACG
GGCGACTCTACAAAAGGTCGTTCTCCCTTCCCTTGCTGAGGTGCCTGGGACCGACTGACG
CGGACTACGCACTCAGAGAGGTGCATGAAGGGATCTGCGAAAATCACTTGGGGGGCAAAT
CCTTGGCCTACAAGGTCCTACGGCAGGGTTACTACTGGCCCACCATGAAAAAGAATGCGG
CTGAGTTGGTTCGGAGGTGTGAACCGTGTCAAAAATATGCCAACATACAACACCGACCCG
CCAACCAGATGACTCCCATTGTTGCCCCGTGGCCCTTCGCCCAGTGGGGAATCGACATAC
TCGGTCCTTTCCCTCCGACGTCTGGCCAAAGAAAGTTCATAGTCGTCGCAATCGACTACT
TCACTAAGTGGGTGGAAGCCGAACCTCTGGCGCAAATCACCGAGCGAAAGATGGAAGACT
TCGTCCAGAAGTCCATCATCTTCAGGTTCGAACTACCACACACTATTATCACCGACAATG
GACGACAATTCGACAACCAAGACTTCCGAAAGTTCTGTGCGAGATTTCATATCGCGCACA
GACTGACCTCGATCGGGCATCCACAGTCCAACGGCGAGGTCGAAGTAACCAACCGAACCA
TTCTGCATGGACTGAAGACCCGACTGAATGAAGCCAAAGGCCTCTGGGTTGAGGAATTGC
ATTCCGTCCTGTGGGCGTACCGAACGACGCCCCGTGTCCCGATCGGAGAATCTCCTTTCA
GCCTGGCTTATGGGACAGAGGCGATGATCCCACTCGAGATCGGGCTACCATCGACTAGAG
TTGAGCAGTACTGCGAACCAGGCAACTCCGAATGTCGGAGAGCCGACTTGGACCTCCTAC
CCGAACTCCGACACGAGGCTCAACTCCGCATGGCTTCCTACCGACAAAGAGTGGCCCGAT
ACTACAATGCTAAGGTCAAGCCGAAGTTCTTCAGACCCGGAGACCTGGTCTTAAGGAAGG
CGGAAGTCTCGAAGCCTCTGGACCAAAGAAAATTATCCCCGAACTGGGAAGGACCCTACA
AGATAGCGGACACCTACAGGCCGGGAGCCTACCGACTGGAGACTCTAGAAGGAATGGCTA
TTCCCCGAACTTGAAATGCCGACAACCTGAGATTGTACTACCAGTGAACTC
>RXX_E08_300-B-G10156-Map3
CTGATCGATCTTCGACAGTGGGAAGCTGTCCTTCGGGCAGGCCCGATTCAAATCGGTATA
ATCAATGCAGATCCTCCACTTCCCGTTGGCTTTTTTCACCATAACGACATTGGCGAGCCA
ATCGGGGTACGTGGTTTCTCTGATGAAGCCTGCCTCGAGTAGCTTATCCACTTCCTCGTC
GATGGCCCTCTGCCTCTCGGGGTCAAAGGACCGCTTCTTCTGCCTCACCGGCCTCATGCT
GGGGTCGATGTTGAGCCGGTGGGTTATTGTCTCCGGGGGGATGCCGGGCATGTCCGCCGC
TGACCAGGCGAATATGTCGGCATTGGCTTTCAGCAGCTCTATGAGCTGCCGTCGCCCAGG
GTCGGACAGTTGCGACCCGACCCTGACCGCCCGTTCAGGATTGTTCGTTATTGCGACGGG
GACCAGCCGTTCGGCCGGTTCGCCCCGTTCTTCCTCCTCCCACTGATCCAGCTTGTCGAT
CGGCAGGGAATCCTCCAGCGCGCCGCTTTGTGCCGAGATTTGAAAGCATCGGCGGGCGAG
CTGTTGATCCCCGCGCATTTCTCCAACTCCGCTCTTGGTCGGAAATCGGACCAACAGATG
ATAAGTTGAGACTATCGCTTTGAAGGCGTTTAGTCCGGGTCTCCCAAGTATGGCGTTATA
AGCCGAAGGCACTTGGACGACCGTGAAAGTTAGTTGGTCGGTGCTTTATCGTGGTTCGCT
TCCGACGGTCACGGGAAGGGTGATTTCACCTTCTACCGCGACGGCGTCTCCAGCGAAGCC
TACCAGGGGGGTGGAGATTCTCTTAAGCCGGTCAGTTGATAGTCGCATTTGGGAGAAAGT
CGAGTAGAACAAAACGTTTGTGGAGCTTCCATTATCGACGAGAATTCTTTTTACATCATA
GTTAGCTATCGTTGCCGAGACAACGACAGCGTCATCATGGGGAGTTTGGACCCCCCGAAC
ATCCTCGTCGGTAAAGGTTATTACATTATCCTGACGCAGCCTCTTTGCCGACTCTTCTCC
AGCAGTCGTCCTGCGCTCCGCTCGTCGGGAGATCATGTTGATGACCCTGACGGTAGGCTG
GTTATTCCCAGCTTCAGTCGGCTGGGCTCGTCGGTCGGGAGTGGGTCGTCGATCGGAGGC
CGGTCGGGCCGGCGGGTTTCGCCGAAATTTTTCGAGGTACCCCCGTCGGATCAGGGCCTC
GATCTCGTCCTTGAGTTGGACGCACTGTTCAGTGTTGTGACCGTGGCCCCGGTGGAACCG
ACAGTACTTCCGCCTGTCGAGGCCCTTTGCCTTCAAAGGCGGAGGCCGTCGTAGATACTC
TTCTCCTTCGATCTCCATCAGAATCTGCGCACGAGGAGCAGAGAGAGGAGTGTAGGAGTC
ATACCTTTGTCGCGGCGGTCTCGGACTCCACCGGTTGGTGGATGTCGGGCTCTGCAGCCC
GAGCGAGCTCCGTTTGTCGGTCGGGGCCCGCTTGGTTCGACGAGGGCCCGACCTTTCCTT
CGCTTCTCCTTCGGGCCCTTGGTCTCGATCTGGCACCGGTCGGAAGCTCCTTCGTCCGCG
CGCATGTACTTATACGCGCGCTCCAGTAACTCGGCATACGTCCGGGGAGGGTCTTGTCTA
GAGAGTACGTGAATCGGGACCCTCTTAGTCCCCGCTTCATGGCCGAAATGGCCATATCTT
CGTTGAGGTCCCGGACCTCGAGCGTAGCTGCGTTGAATCGCGCCACGAAATGCCGGAGTG
TTCGTTTTCCCCTGCTTGAGGGAGAAAAGGCTGTCGGATGTTCGCGGCGGCTTCCGGCTG
GTGCTGAAGTGGGCCACGAAGGAGTGTTCGAGCTGTCCGAAGGAATGGATACTCTCAGAA
CGGAGGCCGGAGTACCAGGCCCTGGCAGCCTTGCGAAGCGTGACGGGGAAACCGATGCAA
AGAAGGGCATCGGTTGCCCCTTGAATCGTCATGAGAGCTTTGTAGCTCTCCAAGTGGTCG
ACTGGGTCGGTAGAGCCGTCATAAGGCTCCACGTGCGGCATCTTGAACCGACTGGGGATC
GGTTCATCAAGCACGAATCGGGAGAGGGGTTGGGCGGTCTGGAAGTCGATGTCGTTTGAG
GACTTCTGACCGTCCATCTGAAGCTGGACGAGCCGACGGTCGATTTTCTCGAACCTCCGC
TCGTAGTCGTCGATCCGTCGGTGCTGGGAGACTCCGGGAGTCGAGTCCCCCGAAGAATCC
GAGGGGGAGGCGGACGGCGTCCGCGGTCGCTTTCCTTCCTCGCTCGCTCGAGCTGGGAAG
GAGAGGGACGCTGAGACCGGCCGCGCCGCGGCTGCCTCTCCCCTTTCCGGAGGGAACGCT
GCGACAGCTGCTCCCGAGGAGAAGACGGAGAGTGATGTGGACGTCGACGGCTACCCCTGG
ACGGCATGGGGTTCGCCGCCGGCGGTTCTGCCGGCGAGTGCGGCAAACAAGCGGGCTGCT
GCTGAAGGCTCCTGACCGCGTCCGTCAACACGGTCATCTGCCGTACGATCGCCGCGATCT
GGGCCTCCGTGGTCACTGTCGGGCGCGGAGAGCTAGGCTCTGCCGCGGGGAGTGAAGGGG
AGGCCTCTTCCCGGCGGGAAGAACGCCTCGCCGACCCGGTGGCTCTCGATCGCTGAGCTC
TGGTTCTCGTCATCTTGGAGGGAAAGCTTTGTGGTGGTCGATCACCCCCCTACCTGGCGC
GCCAAACCTGTTGCGGCCAATCCCCTCGCGTCGCGCCTGGTCGCCGGGAGCGAGCACCTG
CACGGGAAAGTCCACACTGATCGGAGGCGACTCCGACGGGGACCCTCCGACGGTCAAGTC
AGAGAGGAGACTAGGCAACAGGAAAGAGAGAACCAGAGAGACTGGTGTGGGCTTAAGTCC
GCTTGAGGAGCTTGAGCGGCTTACCAGAGCTGTTGCCTTACCCCTTTTTATAGTGGGAGA
CGGTATGGTCCCGTCGTCCGTGATGTTGACAACTGTAGAGCTGTCAAATCGCCCTGGGCT
GTCACTTCGCCAGGGGTTGCCATGTTGTCGATGGGTTGACAGGTCCTAGGAATTAATTGG
CGTCCTTGGCAGGACAATTCCCCAGGTCCCTGGCAGGGCAAGGTCCCCTGACCATCGTAC
AGCATGTCCTCGATGGGACTGCAGCCCATGC
>RXX_E08_300-B-G10157-Map12_reversed
ACCCCAGCATGAGGCCGGTGAGGCAGAAGAAGCGGTCTTTTGCCCCCGAAAGGCAGAAGG
CCATCGACGAAGAAGTGGACAAGCTACTCGAGGCAGGCTTCATCAGAGAAACCACGTATC
CCGATTGGCTCGCCAATGTCGTCATGGTGAAAAAAGCCAACGGAAAGTGGAGGATCTGCA
TCGACTACACCGACTTAAATCGGGCCTGCCCGAAGGACAGCTTTCCGCTTCCAAAGATCG
ACCAGCTGGTGGATGCGACGTCCGGCCATCGACTGCTCAGCTTCATGGACGCCTTCGTCG
GATACAACCAGATCCGGATGGCGCCCGAGGACGAGGAGCATACGGCCTTCGTGACCGCCA
AGGGCCTTTACTGCTACAGAGTAATGCCCTTCGGCCTGAAGAACGTCGGAGCCACCTACC
AGCGACTCGTCAATAAGGTCTTCAAAGACCAAATCGGGCGCAACATGGAGGTGTACGTCG
ACGACATGCTGGTGAAGAGTGCGCAAACTTCGGATCACGTCCGAGATCTCGAAGAGACCT
TCCGCACTCTACGACGACATCGGATGAAGCTGAACCCGACTAAATGCGCCTTCGGGGTAA
CCTCGGAGAAGTTCCTCGGGTTCCTCGTCTCCCAACGAGGAATCGAGGCCAACCCCGAGA
AGATCAAAGCAATCCTCGACATGCGCCATTCGGACACCAAAAGGGAGGTGCAACAACTCA
ACGGGAGAATTATCGCGCTCAGCCGATTCATTTCTCGGTCGGCCGAGAGATGCCTCCCGT
TCTTCAAAACCTTGAGGCAAGCGAAGCACTTCTCTTGGTCGGACGAGTGTCGGCAGGCCT
TCGAGGAACTGAAGAAATATTTGGCTTCACCACCTCTGCTCGTGAAACCAGAAGTCGGAG
AGACGCTGTATCTGTACTTGGCTACCTCCCCAGAGGCGGTCAGCTCGGTGCTCGTCCGGG
AGAACGAGAGCCGAGTTCACCAGCCCATATACTACATTAGCAGAGCGCTCCACGAAGCAG
AGACTCGGTACTCGAAAGTAGAGAAAATGATATTCGCCCTGGTCGTGTCAGCACAGCGAC
TCCGTCCATACTTCCAGGCGCACGCCATCGTGGTCCTCACCGACCAACCACTTAGGGCGA
TCCTGCATCGCCCCGACACATCAGGACGCCTGGCGAAATGGGCCGTGAGACTAGACGAGT
TCGACATTCAGTACCGACCGCGACCTGCCCTGAAAGTCCAGGTTCTGGCCGACTTTATTG
CGGAGTGCCCGACTACCGACCGAGTATCGGAAGACGGGAGCTCCAAGGAGGCCGCGACCT
CCGAATATGACCCCGAGTCGACCTGGGTGCTACACATCGACGGAGCCTCCAATGCTCGTG
GGAGCGGGGCCGGGTTCCTGCTCACCAACTCGGATGGGGTGGTTACCGAACACGCCCTCC
GATTCGACTTCAAGGCCTCCAACAATCAAGCCGAGTATGAAGCGCTCATCGCGGGCTTGA
GGGTGGCAAGGGAGCTCGGGATCGACAGCCTCAAAGTCCTCTCCGACTCTCAGCTGATCG
TGGGGCAGGTCAGAGGCGAGTTCGAAGCGCGGGATCCGACCATGGCTAAATATCATCGGA
AAGCAAGAGATCTCGTGGCACATTTCAAATATTTCGAGATCTCCCACATTCTCAGGACGG
AAAACGCGCGGGCCGACGCTCTCTCCAGACTTGCTACATCCGACTACGGCACTCTAGGCC
GGGCGCTCATAGAGAATCTCGAGCAACCGAGCATCGACAAGGCTGAAGAAGTGCTGCAAC
TGGCAACTGAGCCAAGCTGGATGGATCCGATCGTTCAGTATCTGACCGACGGAACCAGCC
CCGAAGACCCCGCAGAAGCCAAACGACTCCGGTGGGCGGCCTCCCAATATGTGATGATGG
ACGGCCGACTCTACAAGAGGTCGTTCTCTCTCCCCTTGCTGAGGTGCCTGGGGCCGACTG
ACGCGGACTACGCACTCAGGGAGGTGCACGAAGGGATCTGCGGCAACCACTTGGGGGGCA
AATCCCTGGCCTACAAAGTCCTGCGGCAGGGTTACTACTGGCCAACCATGAAAAAGGATG
CGGCCGAGTTGGTCCGGAGGTGCGAACCATGCCAAAAGTATGCCAACATACAGCACCGAC
CCGCCAACCAGCTGACTCCTATTGTTGCCCCATGGCCCTTCGCCCAGTGGGGCATCGACT
TGCTCGGACCTTTCCCTCCGGCATCCGGCCAACGCAAGTTCATTGTCGTCGCGATCGACT
ACTTTACTAAATGGGTGGAAGCCGAACCTCTCGCGCAAATCACCGAGCGAAAGATGGAGG
ACTTCGTCCAGAAGTCCATCATCTTCAGGTTCGGGCTACCACACACCATCATCACCGACA
ACGGACGATAATTTGACAACCAGGACTTCAGAGACTTCTGTGCGAGATTTCATATCGCGC
ACAGGCTGACCTCAGTCGGGCATCCACAGTCCAACGGCGAGGTGGAGGTGACCAACCGAA
CCATCCTGCATGGACTGAAGACCCGACTGAATGAGGCCAAGGGCCTCTGGGTTGAGGAAC
TGCCCTCCGTCCTGTGGGCGTACCGAACGACGCCCCGTATCCCGATCGGAGAATCCCCTT
TCAACTTGGCCTACGGAACGGAAGCAATGATCCCGCTGGAGATCGGCCTACCGTCAACTC
GGGTCGAGCAGTATTCCGAGCCGGGCAACTCCGAGTGTCGGAGAGCCGACTTGGACCTCC
TGCCCGAACTCCGACGCGAAGCCCAGCTCCGCATGGCTTCCTACCGGCAAAGGGTGGCCC
GATACTACAATGCCAAGGTCAAGCCGAAGCTCTTCCGGCCTGGAGATCTGGTCTTAAGGA
AAGCGGAAGTCTCGAAGCCCCAGGACCAGGAAAAGTTGTCCCCGAACTGGGAAGGACCCT
ACAAGATAGCCGACACTTACCGGTCGGGAGCCTACCGACTAGAGACCCTAGAAGGAACGG
CCATCCTCCGGACTTGGAATGCCGACAATCTAAGGTTGTACTACCAGTGAACCTTGTATC
CCCTTGTCCGGAATACAAATTCAGTTTCAAAACTTCGGAGTCTGGAATCTCGACTTTTCG
ACTGTGGGTCGGCGCTCGCCAGAAGGACGAGCCCCGACGCCCCGACTTGGTCCCAACGAT
CGGTTGGGAATCAACAGCCCGATCGACGACGACACATCGGACTCCTACGAGGACCGATGT
ATCTATATTGACGGGAGTCACACTCCTTCTACAGTCGGCGACACGTCGGACTCCTACGAG
GACCGATGTATCTATATTGACGGGAGTCACACTCCTTCTACAGTCGACGACTTGTCGGAC
TCTTGTGAGGACCGACATATCTACATTAACGGGGGTCACGCTCTTTCTACA
>RXX_E08_300-B-G10158-Map3
TGAAGAGGAAGATGAGGCCCTATTATTATTGTGTTCTTTACCTCCCTCTTATAAGCATTT
TAGAGAAACCTTTCTTTTCGGTAGAGAAACTATATCCTTAGAAGATGTTAAAGCTGCATT
ATTTTCTAAGGAGCTACTTGAAAAGCATATGTCTGGGAGTGTTACCGAAGGACAGGGTGA
TGCTTTAGTTGCCAGGGGAAGGTCTAATGATAGGGGTTCAGGTAATAGTAGCCAGAAGCA
TAGGTCTAAGTCAAGAATAAAACTTGACTTGTCATTACTGTAAGAAAAATGGGCATATTA
AATCTGAATGTTATAAATTAAAAATAAGGAACAGAATAACAAACAGGGTCAGGGTCAGAA
AAGATTGAAAAATAAGCAGAAGCTAATGTTGTGGGAGAAGATTCTGATAGTGTTGACTAT
GTTTTTGCTGCAACCAGTGATGCTTATATTAAAATAACTGGCTCATGGATTCGGCTTGTT
CTTTCCACATGTGTCCCAATAGGGATTGATTTTCTACCTATAAGACTGTGAGCAGTGGAG
TTGTCTTAATGGGAAACAATGCAGTTTGTAAAATTATAGGAATAGGAACGGTTCGAATTA
GGATGCATGATGGTGTAGTGAGAACTTTGACAGATGTTCGGCATGTCCCTGAGATGAAGA
AAATCTAATTTCTTTAGGTACTCTTGATGCTAAAGGGTACAAATATTCATCTGAAGGTGG
AGTCATGAAGGTCAGTAGAGGTGCCTTGGTTGCTATGAAAGCAAAGAGACTGTTTCCAAA
TTTATATGTCTTGCAGGGTGCTACTGTTATAGGTTCAATTGCAGTTTCTACATCTTCCAT
GTCTGACTCAGAGCTTACCAAGCTATGGCACATGAGATTTGGTCATATGGGTGAGAGAGG
ACTACTCCTTTTAAGTAAGAGAGGTCTTCTTTGTGGTCAAAGTATAGAAAAATAGATTTC
TGTGAGCATTGTGTTCTTGAAAATAAAGAGAGTTAGTTTCAGTGCAGGAGTTCACAGAAC
AAAATCTACTTTAGACTATATTCATTTTGACCTCTGGGGGCCTTCACGTGTTCCTTCCAT
AGGTAGTGCTCGGTATATGCTAACTTTATTGATGATTACTCCAGGAAGACTTGGGTGTTC
ATACTGAAGCACAAGGGTGAAGTGTTCAAGAACTTCAAGAAGTGGAAGGTGATGATAGAG
AAGCAAACTGGTAAAAAGATTAAGCGACTCAGAATTGATAATGGGCTAGAATTCTGTTCT
TCTGAGTTTGATGAATACTGTAAGAATGAAGATATTATTAGACATAAGACTGTGAGGCAC
ACACCACAGCAGAATGGGATAGCTGAGCGTATGAATAGAACTTTATTGGAGAAAGCACGA
TGCATGCTTTTGAATGCTGGCTTGTCTAGACAGTTCTGGACTGAAGCAGTCTCCACTACA
TGTTATTTGGTGAATAGATCTCTTGCTTCAGCTATCGAGTTCAAAACTCCTGAAGAGGTA
TGGTCCGATAATCCTCCTAATTATTCTAATTTGAGAGTGTTTGGTTGTCCTGTATATGCT
CATGTTGATGAAGGAAAGCTAGAGCCTAGAGCTAAAAAATATATTTTCTTGGCTATGCAT
CTGGAGTGAAAGGGTTTAGATTATGGTGTCCTGATTTCAAATCATCAAAATTTATCATTA
GTAGAGATGTTACTTTTGATGAATATGCTATGATTAATCCTGGACAGAAAAATACCATTA
ACTCTGAATCTACACAGATTAAAGGTAACATCAACCAGGTGGAGTTGGAAGCAGTTGATT
CTAATCTTTTGCAGGATTTTACTCCTGAGTTTCATTCAGAACAGATGCTAGAAGTTAATT
CAGAGCAGACTTCACAACAAGATGAGCCTTACTGCATTGCCAAGCATAGAAAGAGGAGGG
AGATAAAGCCACCTGCCAGGTATAGCCATGTTGCACAGTCTAGTCATGCTGATTTTGTTG
CTTATGCTTTGTCTATAGCTCAAGAGACAGGTGATACTGGCGAGCCCTCTACATATTCAG
AAGCAATTTCTAATATTGATTCTGCTAAGTGGTTAGTGGCCATGCATGAAGAGATTGAGT
CTCTACATAAGAATAATACTTGGGATTTGGTAAAACTACCTGAAGGAAAGAAGATTGTCG
GTTGCAAGTGAATTTTCAAGAAGAAAGAAGGTATCCCTGGAGTAGAAGATGCTAGATATA
AAGCACGTTTGGTAGCTAAAGGCTACAGTCAGGTTGCTGGTATTGATTTTAATGATGTCT
TCTCTCCAGTAGTCAAGCATAGCTCTATTCGTGTGTTACTCTCTTTAGTTGCCATGCATA
ATTTGGAGTTAGAGCAGCTTGATGTTAAGACAGCATTCTTACATGGAGAACTTGAAGAAA
CCATTTACATGCATCAGCCTGAAGGTTTTGTTATTAAAGGCATGGAGGATCATGTATGCT
TGCTTAAGAAATCGCTATATGGATTAAAACAGTCTCCTCGATAATGGTATAAGCGATTTG
ATTCTTTCATGGTAGGTTGTGGTTATTTCAAAAGCAAATACGATAACTGTGTATACTTTA
AAGAGCTTGTTGATGGATCCTTTATTTATTTACTGTTGTATGTAGATGATATGCTTGTTG
CTGCTAAAGATATGTTTGAGATTGACAGGTTAAAATCACAGCTTAGCAGTGAATTTGAGA
TGAAAGATTTGGGAGCAGCCAGAAAATTTTTGGTATGGAGATTCAGCGAGATCGGAAGGC
AGGATTGCTTCATTTAACTCAAAAGAAGTATATTGAGAAAATATTGGAGCGTTTCAATAT
GAAAGATGCTAAACCGATTAGTACTCCACTTGCTGCCCACTTTAGGCTTTCAGCTAGTTT
ATCTCCACAGTCAGATGATGAGAAGGATCAAATGTCTGGCATTCCTTACTCTAAT
>RXX_E08_300-B-G10161-Map4_reversed
CCCATCTACTACATCAGCAGAGCGCTCCACGACGCGGAAACTCGGTACTCCAAAGCAGAA
AGGATGATATTCGCCTTGGTCGTATCGGCACAGCGACTCCGTCCATACTTCCAGGCGCAC
GCCATCGTGGTCCTCACCGACCAGCCCCTGAGGGCGATCTTACATCGCCCCGACACATCA
GGACGCCTGGCAAAATGGGCTGTGAGACTAGGCGAATTCGACATCCAGTACCGACCGCGA
CCTGCCCTGAAGGCCCAGGTTCTGGCCGACTTCATCGCGGAGTGCCCGACCGCCGACCAA
GTGTCGGAGGACGGGAACTCAACGGAGGCCTCGACCTCCGAACGCGATCCCGAGTCGACC
TGGGTGCTGCACATCGACGGAGCCTCCAATGCCCGTGGGAGCGGCGTCGGGTTCCTGCTC
ACCAACTCGGAGGGGTTCGTTACCGAACACGCCCTCCGATTTGACTTCAGGGCCTCCAAC
AATCAAGCCGAATATGAGGCACTCCTTGCAGGCCTGAAGGTGGCGAAGGAACTCGGAATC
GACAGCCTTAAGGTCTTCTCCGACTCCCAGCTGATCGTCGGACAGGTCAAAGGCGAGTTC
GAAGCGCGCGACCCGACCATGGCTAAATACCATCGGAAGGCGAGGGATCTCGTGGTACAT
TTCAAATATTTCGAGATCTCCCATATTCCCAGGGCGGAAAATGCGCGGGCCGACGCTCTC
TCCCGACTGGCAACGTCGGACTGCAGCACTCTAGGTCGGGTCCTCATTGAAAACCTCGAG
CAACCGAGCATCGATAAGGCCGAAGAAGTGCTGCAACTGGCAACTGAGCCAAGTTGGATG
GACCCGATCGTTCAGTACCTGACCGACGGAACCATCCCCGACGATCCCGTGGAAGCCAAA
CGACTCCGCTGGGCAGCCTCTCAATATGTGATGGTGGACGACCGACTCTACAAGAGGTCG
TTCTCTCTTCCCTTGCTGAGGTGCCTGGGACCGACTGATGCCGACTATGCGCTCAGGGAG
GTCCACGAAGGGATCTGCGGCAATCACTTGGGGGGCAAGTCCTTGGCCTACAAAGTCCTG
CGGCAAGGTTACTACTGGCCCACCATGAAAAAGGACGCGGCTGAGCTGGTTCGGAGGTGC
GAGCCATGCCAAAGGTACGCCAACGTACAGCATCGGCCCTCCAACCAGCTCACCTCCATT
GTCGCCCCGTGGCCCTTCGCCCAATGGGGAATCGACCTGCTCGGACCTTTTCCCCGGCAT
CCGGCCAACGGAAGTTCATTGTCGTCGCGATCGACTACTTCACCAAGTGGGTGGAAGCCG
AACCTCTAGCGCAGATCACAGAGCGGAAGATGGAGGACTTCGTCCAGAAGTCCATCATCT
TAGGTTCGGAATACCACACACCATCATTACCGACAACGGACGACAATTTGACAATCAGGA
CTTTAAGAACTTCTGTGCGAGATTTCACATCGCGCACAGACTGACCTCAGTCGGGCATCC
CCAGTCCAACGGCGAAGTTGAAGTGACCAACCGAACCATCCTGCATGGACTGAAGACCCG
ACTGAACGAAGCCAAAGGCCTCTGGGTCGAGGAGCTGCACTCTGTCCTGTGGGCCTACCG
GACGACACCCCGTGTCCCGACCGGGGAGTCCCCCTTCAGCCTGGCCTACGGGACGGAGGC
AATGATCCCCCTGGAGATCGGCCTGACATCGACCCGGGTCGAGCAGTATTCTGAGCCCGG
CAACTCCGAGTGTCGGAGGGCCGACCTGGACCTTCTGCCCGAACTCCGGCGCGATGCTCA
GCTCCGCATGGCTTCTTACCGACAGAGGGTGGCCCGATACTACAACGCCAGGGTTAAGCC
GAAGCTCTTCCGGCCTGGAGATCTCGTCTTGAGAAAGGCGGAGGTCTCAAAGCCTCTGGA
ACAAGGAAAGCTGTCCCCGAATTGGGAGGGACCCTACAGAGTAGCAGACCTCTGCCGACC
GGGAGCATATCGACTGGAGACCCTAGGAGGAACGGCCATCCCTCGGACCTGGAACGCCGA
CAACTTGAGAATGTATTATCAATGAGCTTTGTACGCCCGTGTTTGAAATACAAGTTCGGC
TTCAAAATTTCGGAGTCTGAAATCCCGACTCTTCGACTGTGGGGCGTGCGCTCAACGAAG
CACGACCCCCGGCGTACGTCTTGGGCCCAACACTCCGTCGGGGTTCGACGGCCTAGACCA
CCGGACCCTCACAAGAGCCGATGACGTGCCTACATTAACGGGAGTTACACACTCCTTCTA
CAAGCCAACCTGTGGGCAAGACGGCCGACTAGTCCGCCGACTTGACCCCGAACAAGGAAG
GCAAAGCCCCAACGTGACCGACGTCGCGTTCGCGGCTTACCGACCGTGCCACGGCCGGTC
GAAGGGTATTCGGCTTGCCACCGATTACCATACGGCGCAACGCACACACCCGACCAAGGT
ACGGTAACGGGGATACGACTTACCATCGTTCACCCGGCAGAGCGCGCCAGACGACAGTCA
ACTCTTGGGTCATTGAGCAGTATCCAGAAGGCGGCCGTCTCCCGACTGAACGGGTACGTC
CGACTCACGTCCGGACTACGACTGACCGTCTAAATGGATACACGCCCGACTTACGTTCGG
GCAGCCGACTCTCGACCCAAGATGCTGTCCGACAACCTAAAAAGGGTATGTCAAGTCTAC
AAGGCATGCACTGGAGAATGATAAAA
>RXX_E08_300-B-G10163-Map16
CAGGTTTGGCGCGCCAGAAAGGGGAAAGGACGTACGCAGCTATCATTTCGACCACCACAA
AGCTTTCCCTCCAAGATGACGAAAACCAGGGCCCAGCGATCGAGAGCCACCGGGTCGGCG
AGGCGTTCTTCCCGCCGGGAAGAGGCCTCCCCTTCACTCCCTGCGGCGGAGCCCAGCTCC
CCGCATCCGGCAGTGACCACGGAGGCGCAGATCGCGGCGATCGTACGGCAGATGACCGTG
TTTGACGGACGCGGTCAGGAGCCTTCAGCAGCAGCCTGCCTGTTTGCCGCACTCGCCGGC
AGAACCGCCGGCGGCGAACCCCATGCCGTCCAGGGGTAGCCGTCGACGCCCACATCGCTC
TCCGTCTCCTCCTCAGGAGCAGCTGTCCCAGCATTCCCTCCGCGAAGGGGAGAGGCAGCC
ACGGCGTGGCCGGTCTCAACGTCCTTCTCCTTCCCAGCTCGAGCGAGCGAGGAAGGAAAA
GCGACCCCGGACGCCGTCCGCCTCCCCCTCGGATTCGTCGGGAGATTCGACTCCCGGAGT
CTCCCAGCACCGACGGATCGAAGACTACGAACGGAGGTTCGAGAAAATCGACCGTCGGCT
CGCCCAGCTTCAGATGGACGGTCAGAAGTCTTCCAACGACATCGACTTCCAGACCGCCCA
ACCCCTCTCCCGATTCATACTTGACGAACCGATCCCCAGTCGGTTCAAGATGCCGCACGT
GGAGCCCTACGACGGCTCTACCGATCCAGTCGACCACTTGGAGAGCTACAAAGCTCTCAT
GACGATCCAAGGGGCAACCGATGCCCTTCTCTGCATCGGCTTCCCCGCCACGCTTCGCAA
AGCTGCCAGGGCTTGGTATTCCGACCTCCGCGCCGGAAGCATCCATTCCTTCGGGCAGCT
CGAGCACTCCTTCGTGGCCCACTTCAGCACCAGCCGGAAGCCGCCGCGAACGTCGGACAG
CCTTTTCTCCCTCAAGCAGGAGGGAAAACGAGACGCTCCGACACTTCGTGGCGCGATTTA
ACACGGCCACGCTCGAGGTCCGGGACCTCAACGAAGACATGGCCATCTCGGCCATGAAGC
GGGGGCTGAGGGTGTCCCGATTTACATACTCTCTGGACAAGACCCTCCCCCGAACATACG
CCGAGCTACTGGAGCGCGCGTATAAGTATATGCGCGCAGACGAAGGAGCTTCCGACCGGC
GCCAGACCGAGATCAAGGGCCCGAAGGAGAAGCGAAGGAAAGGTCGGGCTCCTCGCCGAG
CCTAGCGGGCCCCCGACCGACAAACGGAGCTCGCCCGGGCTACAGAGCCCGACACTCACC
CATCGACGAAGCCCGAAACCGCCGCGCCAAAGGTATGACTCCTACACTCCTCTTTCTGCT
CCTCGTGCGCAGATTTTGATGGAGATCGAAGGAGAAGAATATCTACGACGGCCTCCGCCT
TTGAAGGCAAAGGGCCTCGACAGGCGGAAGTACTGTCGATTCCATCGGGGCCACGGTCAC
AACACCGAGCAGTGCGTCCAACTTAAGGACGAGATCGAGGCCCTGATTCGACGGGGGTAC
CTCGAGAAATTCCGACGGAACCCGCCGGCTCGACCGGCCCCCGACCGACGGACTTCTCCT
CGATCGACGACCCCAGCCGACTGAAACTGCGAATAACCAGCCCACCGTCGGGGTCATCAA
CATGATCTCCAGACGAGCGGAACGCAGGACGACTGCTGGAGAGGAGTCGGCGAAGAGGCT
GCGCCAAGACAATGTAATAACTTTTACCGACGAGGATGTTCGGGGAGTCCAAACTCCCCA
TGATGACGCTGTTGTTGTCTCGGCAACAATAGCCAATTATGATGTAAAAAGAATTCTCGT
CGATAATGGAAGCTCCACCAACGTTTTGTTTTACTCGACCTTCTCCCGGATGCGACTATC
AACTGACCGGCTTAGGAGAATCTCCACGCCCCTGGTAGGCTTTGCCGGAGACGCCGTCGC
AGTGGAAGGAGAAATCACCCTCCCTGTGACGGTCGGGACCGAACCACGGCAAAGCACCGC
CCAACTAACGTTCACGGTCGTCCAAGTACCTTCGGCCTACAACGCCATACTTGGAAGACC
CGGACTAAACGCCTTCAAAGCGATAGTCTCGACCTATCATTTGTTAGTCCGGTTCCCGAC
CAAGAACGGGGTTGGAGAAATGCGCGGGGATCAACAGCTCGCCCGCCGATGCTTTCAAAT
CTCGACGCAGAGCGGCGCGCTGGAGGATTCCCTGCCGATCGACAAGCTGGATCAGCGAGA
GGAGGAGGAGCGGGGTGAACCGGCCGAGCGGCTAGTCCCCGTCACAATAACGGACAATCC
TGAACGGGTGGTCAGGGTCGGGTCCCAGCTGTCCGACCCTGGGCGACGGCAGCTCATAGA
GCTGTTGAAAGCCAATGCCGACATATTCGCTTGGTCAGCAGCGGACATGTCCGGCATCCC
CCCGGAGACAATAACCCACCGGCTCAACATCGACCCCAGCATGAGGCCGGTGAGGCAGAA
GAAGCGGTCCTTCGCCCCCGAGAGGCAGAGGGCCATCGACGAAGAAGTGGATAAGCTACT
CGAGGCAGGCTTCATCAGAGAAACCACGTACCCCGATTGGCTCGCCAATGTCGTCATGGT
GAAAAAAGCCAACGGAAAGTGGAGGATCTGCATTGACTACACCGATTTGAATCGGGCCTG
CCCGAAGGACAGCTTCCCACTTTCGAAGATCGACCAGCTGGTAGACGCGACGTCCGGCTA
CCGACTGCTCAGCTTCATGGACGCCTTCGTCGGATACAACCAGATCCGGATGGCGCCCGA
GGACGAGGAGCATACGGCCTTCGTGACCGCCAAGGGCCTTTACTGCTACAAAGTAATGCC
CTTCGGTCTGAAGAACGCCGGAGCCACCTACCAGCGGCTCGTCAATAAGGTCTTCAAAGA
CCAAATCGGGCGCAACATGGAGGTGTACGTCGACGACATGCTGGTGAAGAGTGTGGAGAC
TTCGGACCACGTCCAAGATCTTGAAGAGACCTTCCGCACTCTACGACGACACCAAATGAA
GCTGAACCCGACCAAATGCGCCTTCGGAGTAACCTCGGAGAAGTTCCTCGGGTTCCTCGT
CTCCCAACGAGGAATCGAGGCCAACCCCGAGAAGATCAAAGCAATCCTCGACATGCGACA
TCCGGACACCAAGAGGGAGGTGCAACAACTCAACGGAAGGATTATCGCGCTCAGCCGATT
CATTTCTCGGTCGGCCGAGCGATGCCTCCCGTTCTTCAAAACATTGAGGCAAGCCAAGCA
CTTCTCTTGGTCGGACGAGTGTCGGCAGGCCTTCGAGGAATTGAAGAAATACCTGGCTTC
ACCACCTCTGCTTGTGAAACCAGAAGTCGGGGAGACACTGTATCTGTACTTGGCTACCTC
CCCAGAGGCGGTCAGCTCGGTGCTCGTCCGAGAGAACGAGAGCCGAGTTCACCAGCCCAT
CTACTACATCAGCAGAGCGCTCCACGATGCAGAGACTCGGTACTCGAAAACGGAGAAGAT
GATATTCGCCCTGGTCGTGTCAGCGCAGCGACTCCGTCCATA
>RXX_E08_300-B-G10168-Map4
TCAGGGTCGGGTCCCAGCTGCCCGACCCTGGACGACGACAGCTCATAGAGCTGTTGAAAG
CCAATGCCGACATATTCGCTTGGTCAGCAGCGGACATGTCCGGCATCCCCCCGGAGACAA
TAACCCACCGGCTCAACATCGACCCCAGCATGAGGCCGGTGAGGCAGAAGAAGCGGTCCT
TCGCCCCCGAGAGGCAGAGGGCCATCAACGAAGAAGTGGACAAGCTACTCGAGGCAGGCT
TCATCAGAGAAACCACGTACCCCGATTGGCTCGCCAATATCGTCATGGTCAAAAAAGCCA
ACGAAAAGTGGAGGATCTGCATCGACTACACCGACCTAAATCGGGCCTGCCCGAAGGACA
GCTTCCCACTTCCCAAGATCGACCAGCTGGTGGACGCGACGTCCGGCTACCGACTGCTCA
GCTTCATGGACGCCTTCGCCGGATACAACCAGATCCGGATGGCGCCCGAGGACGAGGAGC
ATACGGCCTTCGTGACCGCCAAGGGCCTTTACTGTTATAAAGTAATGCCCTTCGGTCTGA
AGAACGCCGGAGCCACCTACCAGCGGCTCGTCAATAAGGTCTTCAAAGACCAAATCGGGC
GCAACATGGAGGTGTACGTCGACGACATGCTGGTGAAGAGTGTACAGACTTCAGACCACA
TCCAAGATCTTGAAGAGACCTTCCGCACTCTACGACGACACCAAATGAAGCTGAATCCGA
CCAAATGCGCCTTCGGAGTAATCTCGAAGAAGTTCCTCGGGTTCCTCGTCTCCCAACGAG
GAATCGAGGCCAACCCCGAGAAGATCAAAGCAATCCTCGACATGCGACATCCGGACACCA
AGAGGGAGGTGCAACAACTCAACGGAAGGATTATCGCGCTCAGCCGATTCATTTCTCGAT
CGGCCGAGCGATGCCTCCCGTTCTTCAAAACCCTGAGGCAAGCCAAGCACTTCTCTTGGT
CGGACGAGTGTCAGCAGGCCTTCGAAGAATTGAAGAAATACCTGGCTTCACCACCTCTGC
TTGTGAAACCAGAAGTCGGGGAGACACTGTACCTGTACTTGGCTACCTCCCCAGAGGCGG
TCAGCTCGGTACTCGTCCGAGAGAACGAGAGCCGAGTTCACCAGCCCATTTACTACATTA
GCAGAGTGCTCCACGATGCGGAGACTCGGTACTCGAAAGCGGAGAAGATGATATTCGCCT
TGGTCGTGTCGGCACAACGACTCCGTCCCTATTTCCAGGCGCACGCCATTGTGGTCCTTA
CCGACCAACCCCTGAGAGCGATCCTGCATCGCCCCGACACATCAGGACGCCTGGCCAAAT
GGGCCGTGAGACTGAGCGAATTCGACATTCAGTACCGACCGCGACCTGCCCTGAAAGCCC
AGGTACTGGCCGACTTTATTGCGGAGTGCCCGACTACCGACCGAGTGTCGGAAGACGGGA
GCTCCACGGAGGCCCTGACCTCCGAACATGACCCCGAGTCGACCTGGGTGCTACATATCG
ACGGAGCCTCCAATGCACGTGGGAGCGGCGCCGGGTTCCTGCTCACCAACTCGGAGGGGT
CGTCACCGAACACGCCCTCCGATTTGACTTCAAGGCCTCCAACAATCAAGCCGAGTATGA
AGCGCTCATCACGGGCTTGAGGGTGGCGAAGGAACTCAGAATCGACAGCCTCAAGATCTT
CTCCGACTCTCAGCTGATCGTCGGGCAGATCAAAGGCGAGTTCGAAGCGCGTGATCCGAC
CATGGCCAAATACCATCGAAAAGCGAGAGATCTCGTGGCACACTTCAAATATTTCGAGAT
CTCCCATATTCCCAGGGCGAAAAATGCGCGGGCCGACGCTCTCTCCAGACTAGCTACATC
CGACTACGGCACTCTAGGCCGGGCGCTCATTGAAAATCTCGAACATCCGAGCATCGACAA
GGCCGAAGAAGTGCTGCAACTGACAATTGAGCCAAGCTGGATGGATCCGATCGTTCAGTA
CCTGACCGACGGAACCATCCCCGACGATCCCGCGGAAGCCAAACGACTCCGATGGGCGGC
CTCCCAATACGTGATGATGGACGGCCGACTCTACAAGAGGTCGTTCTCTCTTCCCTTGCT
GAGGTGCCTGGGGCCGACTGACGCCGACTACGCGCTCAGGGAGGTCCACGAAGGGATCTG
CGGCAATCATCTGGGGGGCAAGTCCCTGGCCTACAAAGTCCTACGGCAGGGTTACTACTG
GCCCACCATGAAAAAGATGCGGCTGAGTTGGTTCGGAGGTGCGAACCATGCCAGAGGTAC
GCCAACGTACAGCACCGACCTTCCACTCAGCTAACTCCTATCGTTGCCCCTTGGCCCTTC
GCCCAATGGGGAATCGACATACTTGGGCCTTTCCCCCCGGCATCCGGCCAACGAAAGTTC
ATTATCGTCGCGATCGACTACTTCACTAAGTGGGTGGAAGCCGAACCTCTCGCGCAAATC
ACGGAGCGAAAGATGGAGGACTTCGTCCAGAAGTCCATCATCTTCAGGTTCGGGCTCCCG
CACACCATCATCACCGACAACGGGCGACAATTCGACAACCAGGACTTCAGAGACTTCTGT
GCGAGATTTCATATCGCGCACAGGCTGACCTCAGTCGGGCATCCACAGTCCAACGGCGAA
GTTGAAGTGACCAACCGAACCATCCTGCATGGACTGAAGATCCGACTGAACGAAGCCAAG
GGCCTCTGGGTTGAGGAGCTGCACTCTGTCCTGTGGGCCTACCGGATGACACCCCGTGTC
CCAACCGGAGAATCTCCCTTCAGCTTGGCCTACGGGACGGAGGCGATGATCCCGCTGGAG
ATCGGCCTGCCATCAACCCGAGTCGAGCAGTATTCTGAGCCGGGCAACTCCGAGTGTCGA
AGGGCCGACTTAGACCTCCTGCCCGAACTCCGGGACGAGGCTCAATTGCGCATGACTTCC
TACCGACAGAGGGTGGCCCGATACTACAACGCTAAGGTTAAGCCGAAGCTCTTCCAGCCC
GGAGACCTCGTCTTGAGGAAAGCGGAAGTCTCGAAACCTCTGGAGCAAGGAAAGTTATCC
CCGAATTGGGAGGGACCCTACAGAGTAGCAGACTCGTACCGACCGAGAGC
>RXX_E08_300-B-G10169-Map3_reversed
TGGGATATGCCGACTGACCCTGTCACCGATTGATCTTGGCACCGACTCACCAACGGATCC
CGACGTCGACTCACCGACTGACTGATCTCAACGCTGACCCACCGATTGATCCCAACTCCG
ACCCATCCTCGAGATGGACCGACCGACTTGGCCCGACTGACGACGGGCGACACCGACAGT
GACTACCGATGATGTCCGGCCTGGGCGTGTCGGCCAAACTGGCCAACGCCGCCTCCGACC
GCCCGAAAGCCGACTCCGCATCACCGACTCCCTATCGGGTGGGACCTCACCGACTCTCCG
TCGGATTGGACAACCGACGTCTGACTTCTACAGACTCCTTTAGACGCCGACCGTGCTCTT
GAGTCGCCACCCGACAGTCAAGTCCCGACATATAGTCGGTCAGCCCCTTTCAAAAATGCC
GAACGACCGGCATGGGCTGCAGTCCTGTCAAGAACATGCTGTACGACTGTCAGGGGGCGT
TGCCCTGCCAGGGACCTGGGGAATTGTCCTGCCAAGGACACGAATTAATTTCTAGGACCT
GTCAACCCATCGACGACATGGCAACCCCCGACGATGTGACAGTCCAGGACGATTTGACAA
CTCTACAGTTGTCTACATCACCGACGGCGGGACCATACCATCTCCCACTATAAAAAGGGG
TAAGACAACAGCTCAAGGAAAGAGGGATCTCCCCCCGCTCCATCGTTGAGTCTCCCCTGG
TTCCTCTCTACTGTTGCCTAGTCTCCTCTCTGACTTGACCGTCGGAGGGTTCCCGCCGGA
GGCCCCTCCGGTCTGTGTGGACTTTCCTTGCAGGTGCTCGTTCTCGACGATCAGGCGACG
AGGGGATTGGCCGCAACAGGTTTGGCGCGCCAGGAAGGGGGGACACGACCTCCGCAAAGC
TTGAAAAATCTCTCCGAGATGACAAGAACCAGGGCTCAGCGGTCGAGAGCCACCGGATCG
GCGAGACGCTCTTCCCGTCGGGAAGAGGCCTCTCCACCACTCCCCACGGCGGAACTCAGC
TCTCCGCACCCGACGGTAACCACGGAGGCGCAGATTGCGGCGATCGTGCGGCAGATGACC
GTGTTGACGGACGCAGTCAAGAGCCTTCAGCAGCAGCCCATCCGTTCGCCGCACTCGCCG
GCGGAGCAGCCGGCGGCGAACCCCATGCCGTCCAGGGGTAGCCGCCGACGTCCGCATCGC
TCTCCGTCTCCTTCTCAGGAGCAGCCATCCCAACATTCACATCGAGAGGGGGAGAGACGG
CCGTGGCGTGACATCCACCGGTCTCAACGTCCCTCTCCTTCCCAGCTCGAACGAGCGAGG
AAGGAGAAGCGGCCGCGGACTCCGTCCGCCTCCCTGTCGGATTCATCGGGGGATTCGACC
CCCGGAGTCTCCCAACACCGACGGAAGGACGACTACGAACGAAGATTCTAGAAAATCGAC
CGTCGGCTCGCCCAGCTCCAGATGGACGGTCAGAAGTCTTCGAACGACGTCGACTTCCGG
ACCGCCCAGCCCCTCTCCCGATTCATACTCGACGAGCCGATCCCAAGTCGGTTCAAGATG
CCGCATGTGGAGCCTTATGACGGCTCTACCGACCCAGTCGATCACCTAGAGAGCTACAAA
GCTCTCATGACGATCCAAGGGGCAACCGACGCCCTCCTCTGCATCGGCTTTCCCGCCACG
CTTCGCAAGCTGCCAGGGCCTGGTACTCCGACCTCCGCTCCGGGAGTATCCATTCCTTCG
GACAGCTCGAGCATTCGTTCGTGGCCCACTTCAGCACCAGCCGGAAGCCGCCGCGAACGT
CGGACAGCCTTTTCTCCCTCAAGCAGGGGGAAAACGAGACGCTCCGACATTTCGTGGCGC
GGTTCAACGCAGCCACGCTTGAGGTCCGGGACCTCAACGAGGACATGGCCGTCTCGACCA
TGAAGCGAGGGCTGAGGGGGTCCCGATTCACATACTCTCTGGACAAGACCCTCCCCGGAC
GTATGCCGAGCTACTGGAGCGCGCGTACAAATACATGCACGCGGACGAAGGAGCTTCCGA
TCGGTGCCTGACCGAGACCAAGGGCCCAAAGGAGAAGCGAAGGAAAGGTCAGGCCCCTAC
CGCGCCTAGCGGACCTCCGACTGACCGTCGGGTCTCCCCCTGGCGACGGAGCCCGGCATA
CCCCCAGCGACAAAGCCCAAAACCCGACCGACGGCAGAGTCCGAGACCGGCACGTCAAAG
GTATGACTCCTACACTCCTCTTTCTGCTCCTCGTGTGCAGATTTTGATGGAGATCGAATG
AGAAGAATACCTACGACGGCCTCCGCCTTTGAAGGCAAAGGGCCTCGACCGACGGAAGTA
TTGTCGATTCCATCGGGGCCACGACCACAATACGGAGCAGTGTATCCAGCTCAAAGATGA
GATTGAGACCCTCATACGATGAGGGTACCTCGACAAATTCCGATGGGGCCCGCCGACTCT
ACCCGTCCCCGACCGACGACCCCAACCGACTGAGGAAGCGGCGAACAACCAACCCACGGT
CGGGGTCATCAACATGATCTCCAAACGAGCGGATCAAGGGACGACTGCCGAAGGAGGGTC
GGCGAAAAAGCTACGCCGGAATAATGTAATCACCTTTACCGACGAGGATGCTCGGAGAAT
CCAAACTCCCCACGATGACGCTGTTGTTGTCTCGGCAACAATAGCTAACTATGATGTAAA
AAAAATTCTCGTCGATAATGAAAGCTCGACCAATGTTTTGTTCTACTCGACTTTCTTCCG
AATGCGACTATCGACTGATCGGCTTAACAGAATCTCCACGCCCCTGGTAGGCTTCGCCGG
AGACGCCGTCGCAGTGGAGGGAGAAATCACCCTCCCTGTGACAGCCGGGACCGAACCACA
ACAAAGCACCGCCCTTTTAACTTTCACGATCGTCCAAGTACCTTCGGCTTACAACGCCAT
ACTTGGAAGACCCGGACTAAACGCCTTCAGGGCGATAGTCTCGACGTACCATCTGTTGGT
CCGGTTTCCGACCAAGAACAGAGTTGGAGAAATGCGTGGGGATCAACAGCTCGCCCGTCG
ATGCTTTCAAATCTCGACGCAGAGCGGCGTGCTGGAGGATTCCCTGTCGATCGACAAGCT
GGATCAGCGAGAGGAGGAGGAGCGGGGTGAACCGACCGAGCGGCTAGTCTCCATCCCAAT
AACAGACAATCCTGAACGGGTGGTCAGGGTCGGATCGCAACTGTCCGACCCAGGGCGACA
GCAGCTCATAGAGCTGTTGAAAGCCAATGCCGACGTATTCGCTTGGTCAGCAGCGGACAT
GTCCGGCATCCCCCCGGAGACAATAACCCACCGACTCAACATCAACCCCAGCATGAGGCC
GGTGAGGCAGAAGAAGCGGTCCTTTGCCCCCGAAAGGCAGAGGGCCATCGACGAAG
>RXX_E08_300-B-G10171-Map4
GTGGACGCAACCTCGGCCATGAGCTCCTCACCTTCATGGATGCATTCTCCGGCTACAATC
AAATCAGAATAGCACCGAAAGATGAAGAAAGACTGCTTTCATTACTGACCGTGGTCTTTA
CTGTTACAGGGTCATGCCTTTCGGCCTCAAGAACGCAGGGGCGACCTATCAACGGCTAGT
GAATAAGATCTTCAAAGAGCAGATCGGCCGCAATATGGAGGTCTACGTAGACGACATGCT
TGTAAAAAGTAAATCCTCAACGAACCACATCGCCAACCTCGAGAAGACCTTCGGCGCCCT
CCGAAAATACAAGATGAAGCTGAACCCAACTAAATGTGCTTTCGGAGTGACCTCAGGGAA
ATTCCTAGGCTTTATGGTATCGGAGCGCGGGATTGAAGCTAATCCGGAGAAGATTCGCGC
CATCCAGGAGATGGTCGCCCCGAAGTCGATAAAGAAGTTCAGCGCCTTACAGGGAGGGTG
GCAGCTCTGAATCGCTTCGTCGCAAGGTCGGCCGAAAGGTGCCTACCTTTCTTCCAGACT
CTCAAACAGCCGAAGAACTTCTGTTGGACCGCTGAATGTCAACAGGCGTTCGAAGAACTG
AAGGACTACCTCGGCTCACCTCCGCTATTGGCGAAGCCCAAACCCGGAGAGGAATTATTT
TGTACCTGACGGTCTCCCCTATGGCTCTCGCAGCAGTTCTTGTTAAGGAAGAAGCAAAAG
TTCAACGACCGATTTACTACATAAGTCGAGCACTGAGAGACGCCGAAACCAGGTATACCA
AATTAGAGAAACTAACTTACGCCCTGTTGATTGCAGCTCAGAGGCTCCGACCTTACTTTC
AAGGGCACACTGTGACGTTACTCACAGACCAGCCAATCAAGGCCGTTCTACATCGGACGG
ATGCTTCCGGAAGGATAGCGAAATGGACGATCGAACTCACAGAATTCGACATCAAATATC
AACCTCGGCCGACAATAAAAGCCCAGATATTGGCAGACTTTGTAGTGGAATGCACCATCC
CGGAGGAAGCCAAACTGGAACAAGGTGAAGCTGACAGCCCGAAGTCCCGGCCGAATTCTC
CTGAAGAAAGAACAGACCTTCTCTGATTGCTTTTGGGTCCTCTATGTGGACGGATCCTCC
AACATGTCGGGCGCGGGCGCGGGATTGATCCTGATCAGCCCGGAGGGGATCGTCGCGGAG
TATGCGCTGCGCTTCAAATTCTCCGCAACAAATAATGGAGCCGAATATGAAGCCCTGATC
GCGGGATTGAAGATCGCCAAGAAATTAGAAGTAGATCGGCTCCAAGTTTACAGTGACTCC
CAACTGGTAGTGGGACAGGTCAGCGAAAACTACGAGGCCCGGGAGGACAGCATGGCCAAA
TATCTGGGAAGGATAAAGGAGATCGTCCCCGCCTTTAACAGCTTCAACATCAAGCAGATT
CCAAGAACAGAAAATACTAGGGCCGACCTCCTCTCCAAGTTGGCTACACTGGCTCCGGCC
GAACTACCTAAAGAAGTCTTTTTCGAAATTCTGAAACACCCGAGTACGGAAGAACCGCTG
ACTGTAATGGAGGTCAGCCATGAACCCAGCTGGATTGATCCACTGGTTGTGTATCTCAGA
GACGGGGTTCTTCCTCGTGATGCAAAAGAAGCCCGGAAGCTCAGGAATCAGGCCTCCCGA
TACATCCTTTATGAGGGCAAGCTGTACAAGAGATCATACTCTCTGCCCCTTTTGAAGTGC
CTCCGACCTTCCGAAGCCGATTTTGCCTTATGAGAGGTGCATGAAGGAATCTGCGGAAGC
CATCTGGGGGCTAGATCTTTATCCCACAAGTTGCTCCGACAAGGGTACTACTGGCCGACA
ATGTACCACGACTCCATTGAATATGTCAGAAAGTGTGATCGGTGTCAGAGATATGCTAAT
ATCCAGAGACAGCCCGCCTCCGAACTCACACCCTTGAGCGCTCCATGGCCGTTTGCACAG
TGGGGGATGGATATTCTTGGACCTTTTCCCATGGCCTCCGGGCAGCGGAAGTTCCTCCTG
GTGGCGATTGACTACTTTACTAAGTGGGTCGAGGCCGAACCGTTGGCGAAAATCACAGAA
ACTAAAGTGCAAGACTTCGTCTGGAAGTCAATCATTTACAGGTTCGGCCTACCAAGAACC
CTCGTCACCGATAATGGACGACAGTTTGCTGGAGCGAGGTTCGCTGAATTTTGCGAGGAC
CTGAACATCTCCCACAACTTCACGTCAGTAGCTCATCCGCAGGCCAATGGCGAAGCCGAG
GTGACCAACAGAACTCTATTGCATGGAATTAAGACGAGGCTTGAAAAAGCAAAGGAAACT
TGGGCTGACGAACTTTATCATGTGTTGTGGGCATACCGAACTACCCAAAGACTGCCCACG
GGAGAGACCCCCTTTGCCCTGGCTTTCGGGACAGAAGCTGTTATCCCAATTGAACTCAAG
CTCCCGTCGGCGCGAGTCGTGGCATTCAATGAGCAGCACAACTCGCAGGATCTCAAGGCC
AACCTCGACTTGTTAGAAGAGAAGCGAGAAGCGGCCCAAGTTCGGATGGCAGCCTATAGA
CAGAAAGTAGCTCGCTACTACAACTCCCGGGTCAAAAACAAAGTCTTTAGAGCAGGGGAC
CTAGTGCTTCGACGAACCACTGTCTCGCAACCTCAGAATCAAGAGAAACTTGCCCCGAAC
TGGGAAGGCCCATACGAAGTCAAGGAGGTAGTCCGGCCCGAAACTTACTACCTCAGAGAA
CTCGAAGGAGCAGACCTCCCGCGGCCATGGAATTCGAAAAACCTACGAATGTATTACCGA
TAACTTTAAATAAAAGTTTTGCATTCACCTATCTCTTCTTTTCGCATGAGCTTTTATCGA
CAGGACGATCAAAACGCGGCCATGTTGGGAACAGGAGGAGAACCTCGTCCTAACATGAGC
AGAAGTCGAAGGCCCGGTTCTTTTAGACCGGATGGGGGGAGAGGCCCTACAACGCCCTTA
TGTGCCCCCACAGCCATGATGGAAACAGGAGGAGAACCTCGTCCCAACATGAGCAAAGTC
GAAGGC
>DTX-incomp-chim_E08_300-B-G10172-Map3
TATATATATATATATTAATAGGAGGGATAAAGTCTTCATTGTTGCCATTTAGGGATATTA
AGTGCAATGGATAAAAGCTGGATTGATTTGTCAGATCGAGTATCACCTGTGTATATTGAA
AGGGTTGAAAAGTTCCTCAACTTTGCATTTGCTAACAAGGGTCCTAATGCAAGCATTTAT
TGTCCATGTAGAAAATGTGTTAATCATTACTTTGTGAAATGAAATGTTGCAAAAGAACAT
ATAATTGTAAATGGATTTCTCACAAAGTATAAGATTTGGACCAATCATGGGGAGCCTTAT
GTTTCTCCGCATGTTCTTTCACAACAAAATGAAAATAGGCCAAGAGAAGGTGTGGGAGAT
GATATGGTTGAGATGGTACATGAAGCTTATAGAATTTCAATTTCACATGATGATCCAATA
GAAACTGATCATAATGATGGACCTAATGATGAAACTAAGAAATTTTTTCGACTTCTTGAA
GATGCAGAGTGTGAACTATACCCAGGATGTACTAAATTTACAAAACTTTCATTTATTGTT
AGGTTGTTGCATTTGAAAGTATTGTCTGGGTGGACAGACAGGAGTGTGACAATATTATTG
GAGTTGTTAAGTGATGCATTTTCTGAAGGAGTACAACTACCAAGGGATTACTATGATGCC
AATAAGATTACTACAGATTTGGGTTTCACTTATAAGACATGGGATGCATGTTCAAATAAT
TGTATGTTGTTTAGAGGTGAGGATGAGGGGTGTTCAGAATGTGAAATCTATGAAAGTTCT
AGATACAAAGAATTTGATGGAGATTCAAGTCAAATGAGCAATAAGGCTACCAAAATTGCT
GCAAAACAAGTGCAGTACTTTTCTTTGAAATCGAGATTGCAGAGGTTGTTTATGTCATCA
AAAACTACTAGTTTCATGAGATGGCATGTAGAGGAACGAGTTGATGATGGTGTCTTAAGA
CATCCTGCAGATTCTCAAGCCTAAAAAATTTTGATCAAAAAATCCATAGTTTGCTAGTGA
TTGTCGAAATGTGAGGCTTGGTTTAGCAACAGATGGATTTAATCCCTTCAGATCCATGTT
AATAGCGCATAGTACCTGGCTTATTGTCCTTATGCCATTCAATTTATCTCCATGGATGTG
CATGAAACAACCATACTTCATTTTATCAGTGCTTGTTGATGGGCCAAAAAGACCTGAAAA
TAAGATTGATGTGTATTTGCAACCATTAGTTGAAGAGTTGAAGGAACTGTGGGAAGAAGG
TATACCCACTTATGATGCATGCTCTAAGAGGATGTTTCAACTCCATGCTGCATTATTGTG
GATAATTAGTGATTTTTCTATATATGCTAATTTATCTGGATGGGGCACAAAAGGTGAACT
TACTTGTCCCTGTTGTAATAATGAAACTCGATCACAATGGTTGTCAAATGGCAAAAAGCT
TTGTTATATGGGACACCATCGCTGATTAGGCAATACTCATAAATTTCGAAAGGATAAAGT
CTCTTTTAATAGTAAGAGAGAAGTAGCAGGTAGACCTGCTTACTTATCAGGATCAAATAT
TGTCAGATAGTTAGAGAATATACTCACAGAATATGATAAAGAAGATCTTAAAAAGCAAAA
AAGAGAAGAGCAGGATCATGACAAAAGGAGAAGCCCTAGTTGGAAAAGAAAATATTTTTT
TTGAATTGCCTTATTGGGAGTATAATTTAATACATCACAATCTTGATGTAATGCATATCG
AGAAAATATTTGTGATAATGTGCTTTGGACATTGTTGGGACATGCAAAAAAATCAAAGGA
CAATTTGAAAGCTTGATGTGATCTTAAAGAGATGGGTATTAGGAAGGCATTACACCCACA
ATCAAAAAGGTTCGGCAAAATATATCCACCCCTGCATGTTTTGCAATGACCAAGGAGGAC
AAGGATATATTCTTTAGAGTGCTAAAGACTATTAAAGTGCCTGATGGATATGCATCCAAT
ATAAGTCGATGCATGCATCGAAAAGAATGAACTATTTGGGGTTTAAAGAGTCATGATAGT
CATATATTAATGCAACAATTACTTCCTCTGGCAATTCGTAGAGCATTACCCAAGAATGTT
GTTGAACCATTGATTGAATTGAGTAATTTTTTTAGGCAATTATGCTCCAAGGTGAACAAG
ATGACTGATTTTGAGTATATCCAAGATCGTATTGCTCTTACACTTTATCATCTTGAGAAG
ATATTTCCACCATCTTTCTTTGATGTGATGGAACATTTGCCTATACATTTAGCCGATGAA
GCAATTCTCGCTAGAGCAATTCAATTTCGGTGGATGTATCCCATTGAGAGGTATGTCCAA
AATGATAGTGATTGAATAAAATCAATTTTTTCTATTATTTGTCAACATATTGGTCATCTT
GAATAATATTGTAGGTATTTACTTACACTAAAATGCTACGTACATAATCGAGCCCATCCA
GAAGGCAGTATTGCCAAAGGATACTTGATGGAAGAATGTATGCATTTCTGTTCAATATAT
CTGAATGATGTGGAAACTAAGTCAAATCGAGCAAGCTGGAATGATGATGGTGGTGATGTA
TTTGGTCACCCTATTGGAAAAGGATTGCGGATACATTTTGATAGAATTACATTGGAACAA
GCTCATCGATATGTCATGCATAACATTGACAAAGTTGCTCCATTTCGAATGTAAATTAAT
CTAAACCCTACATTAAGTATTTTTTATTTTTAAATAAGAATATAATCAATATATTATAGT
TTATAGGAAGCACAAGGAATATTTGAGAAGGCAAGTTCCTTGTATAGCAGCAAATCAAAT
TGAAAAGATTCATATAGAAACATTCACATATGGTTTCAGAATCATGTAAGTAATTGCTAT
AAACTATTTTTGGTTGCTTGTGTTCATAATTTTCTATTTTTACACTATGCAAAATTTTAA
TATTTTTTTTCACACATTACAAATTAAGTGA
>PotentialHostGene_E08_300-B-G10175-Map4
TCATCCGTCCTTAAACCCTTGACATCTAGTTTTTGCTGCAAACAAGTATTAAATACTAGT
TAATAAATATGCATAGAATACAAATGCAACTATAATGATCTCTAATTACCTCTAGTTTGT
CAAATGCAATCTGCATCTCCACCTCTGTTAATTTGGTCCATCTAGGCTTGACAGGTAAGA
TATTTCGAGCTATCATACCAAGCTCATTTGATAGCTTCGCAGATTGAACAGCATTAGTAG
GTCACCCTTCTTTTGTTGAGATATTGATCTCCATTTTCTTACCAAGGATCTTGTTTATCT
TACTTAACCCAACCCTCTAGTACAACCTCTTTTCTTGCATCCATCCATGCTCGTGGACCC
TACAAGATAAGCAAGCAACAATAAGAATGTTAATTTGAAAAAAATTAAGCAATATTGCAT
AAAATAGGTTTATAATGATTCCTACCTATAGAGCTAACATCAGGAGTCACATCCATGGTA
GGATGTGTGTGGTCAATAGGCTCTGGCTCGATATATGGTGTATGGACTCGTGGCGATTGA
GAGGAAGGTGGTGGAGCAGGAGGTGCGACTTCTAGTGGTGTTGGATCTAGAGAAGCTGAT
GGAACATGGGCTGATGGTAATTGAGAGGAAGGTGGTGGACCCACGATACCATGACTCTGA
AGAAGCTGCTGGTACCTAGATAGAGGGGTGCAACATCAGCCAGAGATGGAGCTGAAGGTG
TGACTTCTGATGGTGCCGGATCTAGAGAAGCTGGTGGAATATGAGTTGGTGGTGACTGAG
AGGAAGATGGTGTAATCATGGTGTCACGGCTCTGAAGAAGCTGCTAGTACCTTGACCGTA
ACTGTGACGGCAAGGCCATTTCCTGGATCGCTGGCTGCTGAGTGGAATGCAGTGGATCTG
GATCGATGGCTGCTGGTACTTTTCTTTTTTTCTTAGATAATCCTGGTACCATAAGAATAC
CTGCAAATATATAGTCAAATAAAATCAATATCAAGATTTTAAACTAAATCAACTAAAGTC
AACTTTAAGATATTCACTACATAGTCCAAACACATGTGTATCACAAGAAAACAATAGTTA
GAGAAAGAGAAAAAATGACAATGCTGCAGTCAGAATTATACCAGTAAGATGCACCTACCA
ACTCCAAATCAGCCACACCAATGAAACAATAATTTGCTGCATGACATTAGACAGTTGGAA
ATTAAATAAATCATTGTCATGGTCATTGTCATTATCATTCTGTTCATCATCATGTTCGGT
GCAATATTCTACCAAGGTATCATCTTCATCCTCGCTATCCCTTATTGCTAACTCTTCTAC
TTCATCATATAAACCTCGCATTGTATTCAACAAAGTGTCATCTACTACATCAGGTTCGAC
ATCATCTCTATCTAATGACTCTATATGACATTCCTCAATATCTGCAAGAGTCATTCCAAT
ACCCTCTTCATCATCAGAATCTTCCTCTATTGTTGCACCAATAGAGATGTCATATACATA
TCTATGCTGACATTCTTGCACAACATACCAGTTTTGTCCCAGTTTCGTGTCTTGTAAATA
ATAAACTTGCTTTGCTTGGTTCGCAAGAATAAATGGATCATTCTTATACCATAATCTGAT
TATATTTATGCTTTGCACATTTCCATCTATCCTGACATTAGCATTTCTAAATCCAAGATC
GTACCACTTGCACTTAAAAAGAACAACACTTTTACCCTTGACATAATCCAACTGAATAAT
GTCTGTTAATACCCCAAAAAAATCGATGATATCATCTCCATGGTTTCTTTTACTACAACA
CCACTATTTTGTAACTTTTTACGAAAATCACGAACTTCAGTGTGGAATCGCACACCATTT
GCAATACATCCTGAGTACTTTTGTACCAAAACATGAGGTCCACATGCCAACGCATATAAA
GACTCGATTCTTCTTTCCTCTCTTGGTCTGTACAATGTTGCCATCTACCATTATGTAAAA
TAAATTATATTAGTTGAATATATAAAAAATAATATGTATGCACATAGACAATTCGTAAAG
TTTGTGTTCTCACCCAATGCTTTATCCACAAAGAAAATTATTCTCTATGTCTGTTCTCAA
TATTTAACGAACTTTGCTCCATCAGCTCAATCTTATGCTCTCTAGCAAAAAGATATTGTT
TAGTACCATATTTCTATATCGAATATTTAATAATAAATTTAGGTAGTAAGAACTTACTTC
AAAATAAAGCTCCATCTCTTCACAATTGGTAAGCACATACCAATGAGCCATATCTTGCTC
TTCTTTGGATAGAGAAACAAACTGAGTTGCTCCAAATATCCTAACTTATTGAAAAAATAT
TGTTATATCACCATCATTGGCTTTATCATTGTTTCACTCATCCATATTAAAATGGATCTC
AATACCTCAAAGGTACATAGAACAAAATGTCAAACATTTCTTGACTACATATGCCTCAGC
AATAGATCCTTCTGGACGAGCTTTATTTCGAACAAATCTCTTTAGAGAGCCAAAAAACCT
AAATTCAAAATTTAGAATAATTATATAACATAAATAATTACCTAAATTCAAAATTCAGAA
TCTAAAAAAGTTACTATAATACCTCTCGATTGGATACATCCATCGATACGCCACCGGTCC
ACCTAGCAAGGCTTCATTTGGCAAATGAACAGCCAAATGTACCATCACATCAAAGAAAGC
TGATGAAAAAATCATTTCAAGTTTGCATAATATCAAGGATATATCTATACACATCTTCTC
GATGTCATCCACAATCAAAGTTCGACGATATATTCTATGGAAGAAGTCGCCTAACTCCAT
TAATGCAGCTGTCACATCCTTCTTCAAGATTCCACGCGTGCCTATAGGAAGAATGCTTTG
TAGGAGAACATGACAATCATGGATTTTAGTCCCATAATCTTCTTTTCTTCAACATTGACA
CATCGAGATATGTTAGATGCATACCCATCCAAAAATTTTATCCCTTTAAGAAACTCACAG
AAACTTTCTTTTTTCAGTGTTCGACATTGTGTAGCATGCAGGAAGAATTATGTAGGATCC
ATCATTTCTCTTCATCAAGTACAATTTCCTTCGGATTTTCATGTCTTCCAAGTCGAGTCT
AGCCTTGATAGTATCCTTCATTTTACCTTCAAGATTTAACAAAGTACCAAAGATATTATC
ACAAATATTTTTTCAATATGCATAACATCAAGGTTATGCCTCAATCTCAACTTACACCAA
TATGGCAACTCAAAAGAATACTCTTTTT
>PotentialHostGene_E08_300-B-G10176-Map3
TCGATTGGACAAATGAAATCCTTTTGTTTCATTTGTGAGTTGAGTGCTATACTGCGAAGA
GGATTTTATCAAGTCTGGTTTAGCCTAACCTAAATTTAATCATTGAATTAGTAGTTTCAA
ATTGCTTATAGGCCGAAATCACTAGATTGCTTCTGCAATTTCTAGCTATTTTAGGTTGGA
CAGGCCTATATGGTCCTCTTTGGACAACTAGACTCGAACACGAAGAAAGGCTCAAGATAA
TTGGTTCAAAATGGATCTCGTGGTCCAAATACTTAATTTGCTTGCTTATTTTTTAAGGAA
TGCTCCAAGGCAACGACGTAGATCGACGGCCACAACTGAGATGCTGTATAATGTTGCATG
CCATGTGCCTTTGTGATCATTATTTTGTAACTTATTGAGAAATTTTTAACTTATTTACAA
GTCATGCTAGACCTAACTTGACTTGCTTGTAGTTTAGCTCTTGCTTTATATTTACTCTAT
ATTTGATTGTCTCGGCCTCTCTTATTCTGTTCACCTAACCAAACTACTCCAACCCAAGCA
TACACTAATTTAAATATATATTGATTTAACTTCTATAATGAAGTAGTTGGCAAAACTTAC
CTTCATGAGAATAGCATCTCCATTAGGAATACTAGCAAACATATCTCCACCAATATGCTC
TACACCTGCACCAAAATTGCGCCAGACCAGACCGAATTATTAATCTAAGGGAATTCTCAA
GGCAAAGCAATCAGAAAGCACACAAATAAGTCTGGCAAGGATAACAAACCTGGCAATGGT
GGTGCTTCAGAGATGACATGAGGAAGATCAAAGTTGACGCCCTTGATGTGAGGATACTTG
GAGGTGATCATGTGGAGGGTGGCACCAATGCCACCACCGACATCGACGAGCACGTTAATA
TCTTCGAAGCCCTTGTACAACTCTAAAATCTTCTTAGTGATGATGATAGAGTGGTTCTTC
ATACCTTCATTGAACACATTATTGAACCTAGGGTTGGTGCCATGATACTCAAATGCTGTC
ATGCCATAAGCCTTGTTGAAGGGAATTCCCCATCCAATACTGCATCCTTCAAATAGTACC
TATTTTTGTTGTTGAAGGTAATTTTAAAAATCAATCATTGGTTTTTTTTTTTGTAAATTT
ATTCTTTATATGGGAATACCAAGTGTCAACTACCAATATTGTTATGCTGAAATTAATTTA
CATGTGAATCTAAAACAGCCTTCCCATTAATTAGAAGGCCTTATTAAGGGAGACGGGATA
CTACTAGTGGTTCACATATATAGAAGATTTGGGAGCTAAGAGCCGTAGAAACACTTCACA
GCATATTATATTGCCACCATGCTAACGAGTCATGCAACAAAATAGATGTGGACGGGTCCT
GGTCCTCGTCTTAAAAACGGCACCTCATGAGAATCCCGTTTCCCAGGACAGAGAAACTGA
AGAAATGATGAGGTGCTTCTCAAAGGAATTTGATTATTTCTGGATCCCTATCATGTCTGC
TTGTCCAAAATCTAATCACCCATCATTTGAATATCCCAACCTTTCATGCATATGAAAGAA
GGATTATTCATCTTCTTTCACCCACCAGTCACTTTGAGACCCGTGGAGATCGATAAGCAG
AGTTTTAGATCATTTTGAGATCTTCTTTCGCAGTGGGTGTCGCATGAAGGAAGGTGAATC
CTTCTTTAAAGATACAAACCCATGCCAAGGCTGGGGATAACCAGAGAGCTAGGGTCCTAC
TACCAATTCTGAATCTAAGATGTTTGCCCTACGGGAATCGTATTCCCACACGTGAAACGC
GTTCCGCACTTTTAAAGGAATGGTTGTGCTTAGCTCTTACCAGCTCTCCATGAGGACCTT
ATCCTGGTTCATGAGGGTGAGCGGGGCCATGGACACCCCATCCTCGTTCTTGGTCAGCCA
CTTGCACACCGGCGCCGGGCCATATCGCCGCAGTGGCTTCCCATCGGCGTCGACCTCCAC
GGAGCAAGTGAGGATGTTGTAGGAGGCGAGGAGGCGGAGCATGCGGTCCAGCATGATGGC
GGCCATCGGATTCTCGGTGGGTAGTTGGGCAGCCACCTGGGCCGGGCTGAGCTTGCCCTC
TGGGCCGGCTTTGCAATGATCTCGAGGACGTCGAGCTCGATGGCGGCCTTGAGGGTCATG
GGCAGGATGGAGGAGCTCACCAGCTGCAGTGCGTACAAGCACGCCGCCTCGTCGCCGGCC
TGGTTCTCCACCGACGGCGCCGGCATCCCCTGCTTCTCGATAGACCCCATGCTAGTGGTG
GCGGTGGTGTCTTTGAGAGGAGTTTGGGGCGTTGCCGAGATGGAGAGAAACCTATCGGAG
GGGGTTTATATGGGACTTGTGTCCAACAACCGCGCCACCTACCGTCTTGGACTTGTATTT
TTATGTTTATTTCTTGATTTTTGGCACTTGAATTTTTAATTTTTATGTTTATTTCTTGAT
TCTTTACGCATCTGTAACCCCCCAAAATAGACGGTCTGAACCCCAAAACTATATATGAAA
GGCTCACAAGATTAATTTAAAAGAGTAGATACATACAACTGGATCCATTGAGTTTATTAG
AAGGTTTGACGGCACCCAAGCTAGTTTTGTGTTAAAAGACAAGGCTCCATGATGGTCTGG
ATTATACATTTCTTTTGGGGCTGCAAAGGTTACGCTTTAATACAAAAGGTTTGGGCCTAA
TCATATTAACAACAAAACATCAGGCTTCCACTTGGTCCAAGCCCTAATTTCGCTGCTGAT
GAACATTTATATGCATACTTTCTATATGACAGCCCCATTTTATATCTTAACTTCGGTCCG
CAAGAGATATTGAAATGAATTAAAAGAAGAAAAAAAATCACCAGAACACTAACAGGATAA
ATGTAATCAACTATAAAATGCATCGATGTGCTCATGCTGCCAGCTTTGTTATGAGTCAAT
ATATGATTCTAACGAGAGAGGCTAAGCAGGATCGAAGTACAGACATGAAGCATTACCTCA
AAACATGTATGAGCGCTACCATGATGCTTTTATACCTTGCCTTCCATGGTTGTCAGGATT
GGTGTGATAACAGGGATAGATGGGTGACAAATGAGATTAAGAATTAGATTTCGATGGCGG
CCTAGATAACCAT
>RXX_E08_300-B-G10177-Map3_reversed
GAGGATATTCAGCGTGAGCTCTTTCTGTGAGAGGTAACCACGTTGGAACAAGCTTATCAA
CTTGCCTTAGACTTTGAGAGATTTTCTAGATATTCGACTCTCCATCGTCCTGAACCCAGT
CGAGTAACCCCTTCTGGATCGAGACCTAATATTAATCAAACTCCTAGTAACGGACCTCCA
CTTACAAATCCTATTGGGAGAAAAGAAGATAAAGAAAAAGGAGCTATAGGAGAGTTATCA
AAAGGAAGTAGTTCTCGATCCCATTGCTTCAAGTGCCATGGTTACGGTCACTTTGCTGCA
CAATGCCCCAACCGATCATTATTCGTAGAAGAATTAGAAGGAGAAACTCTAGAAAATATT
GAGAAGAAAGTTTATGAAGCTGATCCAGATTTAGCCGAGCAATTTGAGAGTACTGAGGAT
ATCCTAGGTTATGCCGCATCCGAGTCAGACCTTAGGCTTGGAGTCGTTAGGTATGTCCTA
GCACAAACTAAGGAAAGTGAAGACTGGCGTAGGACCTCTATTTTTCATACCTTCATAAAA
TTTGACGATAAAATTTGTAAGGTGATCATTGATAGCGGTAGCTGTATCAACGCCATCTCC
ACCGACACGGTTAAGCGATTAGGATTAACTCCTGTGGATCATCCCAGTCCATACCGTGTG
TCTTGGATTGATTCCTCCTCTATTCCCATCAAATTTAGATGCCGTGTGCCCATCCAGCTT
CATTCCTACCAGGATCATGTGTGGTGCGATGTCTTACCCATGAAAGTCGGAAGTATCATA
TTAGGTCGGCCTTGGCTATTCGACAATGATGTTACGATTTATGGCCGAACCAACTCTTGT
AGCTTTACTCATCAGGGTAAGAAGATCACGATTAATCCTTCCCCACCTAAGGCTACTAAT
AGAAAGATAGGCGATGGACCAAAGAAAATCTCAAGAAGAAAAGCCTCCATCTGATAGGTG
CTAAAGAATTAGAGACGACCATGAGTGAAGGATCACCAGTTTGGATGCTTGCTGCTAGAG
AAGTTCGTGAGGATTCTAAGATGGATTATCCTAAGGAAGTAGCTAGCCTTCTTAGTGAGT
TTCATGATATCTTTCCTGAGGATCTTCCAGATTACTTACCGTCTATGAGAAACATTCAAC
ATGCCATTGATTTAGTTCCTGGATCTACCCTACCCAACTTGCCCCACTATAGGTTGAACC
CTAATGAGCATGCCGAGCTACAAAGATAAGTTTGAGAGCTGATAAAAAAAGATTTGTGAG
GGAGAGTTTGAGCCCTTGCGTGGTTCCTGCACTACTGACTCCAAAGAAAGATGGTACATG
GAGGATGTGCATAGATAGCCGTGCCATTAACAAGATCACCATTAAGTACCGCTTCCCCAT
CCCTAGGTTAGATGACATGTTAGATATGATGGCCGGATCCACTATCTTTTCTAAGATTGA
TCTTAAGAGTGGTTACCATCAAGTAAGGATTAGACCGGGAGATGAGTGAAAAACTACTTT
CAAGATAAAAAATGTTTATATGAGTGGATGGTGATGTCATTTGGATTATCTAATGCCCCT
AGTACCTTCATGAGGTTGATGACCCAAGTACTACGACCATTTATAGGAGTATTTGTAGTC
GTATATTTTGATGATATTTTGATCTATAGTCGAACTAGGGAAGACCATCTAGATCATCTC
CAAAGAGTGTGTCAAGTTCTTAAAACAGAAAGCTTGTATGCTAATCCTAAGAAGTACGCT
TTTATGACAGATCATATCATTTTTTAGGTTTGTTGTTACCCCCAATGGTGTATCTGCTGA
TCCTGAAAAGATTAGAGCAATAGTTGAGTGACCGGTGCCCAAGAGTGTGCATGACGTGCG
GAGTTTTCATAGATTAGCAACCTTTTATCGTAGGTTCATAAAAGAGTTTAGCACCATAGT
CGCTCCCATCACTGACTGCATTAGAAAGAAAAATTTGAATGGACTAGGGCAGCCAATAGA
GCCTTTCTAGACATTAAGGACAAGATGACCCATGCCCCAATCTTACGTCTCCCTGATTTT
TTAAGATTTTTGAAGTAGCGTGCGATGCGTCAGGAGTTGGGATTGGTGGTGTCCTTAGTC
AAGAAGGTCATCCGATAGCATACTTTAGCGAGAAACTTAATGATTCTAAACTTAAGTATT
CTACCTACGATAAGGAGTTTTATGCGGTAATCCAAGCTTTAAGATATTGGAGGCATTACC
TACTACCGCAAGAATTTATTTGTACTCTGACCATGAGGCCCTTAGATTCTTGAATTTTCA
AAAGAAATTGAATCATAGACACGGTAGGTGGGTCGAGTTTTTGCAAGCCTATACTTTTAT
TTTGAAACACCGTGCAGGTGTAGAGAATCGTGCTGCTGATGCCCTGAGTCGTCATCATAC
TTTGCTGTCCACCGTTAGTATAGAAGTTGTTGGTTTTGATAAGGTTAAAAAAATTATGAG
GAGTGTCCAGATTTTGGTGACATACTTACCGCTTTACGTAAGGAGGCCATCTAGAGAATG
TAGTGAATATACCCTTCAGGATGGTTACCTATTTAGAGAAACTAGGCTGTGTATCCCCCA
TACATCTTTAAGAGATTTTTTAGTTTGAAAATTACATGCTGGAGGATTAGCTGGACACTT
TGGTAGGAATAAAACTATAGAGTTGGTAGAGGCCCAGTTCTTTTGGCCAAGCTTGAAAAG
AGATGTCACCCGAATTGTTGCCCAATGTAGAACATGTACCGTGGCCAAGCAGAGAAAATA
AAACACCGGCCTATATACACCCTTACCTATACCAGACTGTCCTTGGCAAGATGTTAGTAT
GGATTTTGTTTTGGAATTACCTAGGACAGCTAGGAAGCATGATTTTATTCTAGTGGTTGT
AGATAGATTTTCAAAAATGACCCATTTCTTGCCCTGTTGCCAAATGTCTGATGC
>DTX-incomp_E08_300-B-G10178-Map8
CTCGACTCTTCGACTATGGGCCGGCGCTCGCGGAAGCACGAGTCCCGACGCCCGACTTGG
GCCCCGAAACTCCCTAGGAGATACACGGCCCTATTCATCGGACTCTCGCGAGGACCGACA
TGCCTACGGGAGTTACACACTCCTTCTACATGCCAACCTGCGGGCGAGACGATCGGCTAA
TCTGCCGACTCGAGCCCCGGACAAGGATGGCAAAGCGCCAACGCGACCAACGTCTCGTTC
GCGACTTACCGACCAGGCCCCGACCGGTCGAAGGATATTCGGCTTGCCACCGATTATCAA
ACAGCGCGACGCACACACCCGACTACAGTCCGGGTAATGGGGATACGACTTACCATCGTT
CACCCTGCGGAGCGCGCCGGACGACTACCGGATCAAAGAACGACATCCGAAGGGCGGTCG
ACCTCCGACTGGATGGACCCGCCCGACTAACGTCCGGACGACGATCGATCGACTGAGTGA
ACACGCCCAACTCACGTCTGGGCAACCGACTCTCGACCTAAACCATCGACAGTCGCACTC
TACGACCGACGCGACGATCGATCCACAGTCGGGACACGCCCTGCCTCTTTCGCAGCGCAA
GTCTCCGACTATCGGACCGACGACCCAAGACATTGTCAGACGACCTAATAAGGTACGTCG
GGTCTACGAAGTATACACTAAACAAGCATGCACTGAAGAACATCAACAGACAAAAAGAAG
AGTTTTCATTTCATTCATGAGAAAATTCCAACTTACAAAATTGGGCCAAGGCCCGATTAC
AAGCAAATGGGAAACAAAAACAGATACAGTGAAGCTTCGGCTATCCTTCGGAGACGACGT
CCTCCACCGGAAGAAGTTCGGGTCCGATCGGGATCTGCTGGAGTCGGCGTCGGGGCAGAG
GTCGGGGCGATCGGGGCGATCTCGCCTTCGTCGACCGGCTCGGAAGCGTCCTCCTCCACG
ACGGTGGGACCACCCGACGAAGCTTCGGCCGCCGCCTCCTCCTCCGCGCCCTGACCGTCG
GACCCTGGGGGGATGATGCCGTCGAGATCCAGCTCCGAGAATCGAGCCCGGACCGCCTCC
CGAGCATCCTCGTACCCCACCCGGTACGAGGCGAACCCGCTCTCCAAGAGCTCCTCTTCG
TACTGAGCGGAGCGGCGGAATTCCTCCACCGCCCGACTCGCCGACTCAGCTGCCGACTTC
GCCTCCGCTTCCGCCCGACTCAGCGACTCCTTCGCTGATTCGACCTCCGCAATGGCTATG
TCGGCGTCAGCCTGAACGACGGACAGGTCCTCCTCGGCCTTCGCGAGCCTCTCCAGGCCA
GCCCGGAGTTGCTCGCGTTCGGCTTCAAGTTCGGCGGCGATGCCATCTCGCTCCCGCCGT
AGCCGGTGGACAGACCGACCTTTCTTCTTGGCCTCCTCGCGAGAAGCCGCCAAGGCGTCG
GTGAGGCGGGCTATCTCCTCCTCGAGCCGCGCCTCCCGATCGGTCGACTGTTCCAGATGG
TCGACCAGCATCGCCCTCTCAGCTTCGGCGGCCATGGCCTTGTCTCGCCAGGCCGCCCGA
GCGTCGCCGAACCGTCGATAGCCGGCCTCCAGCTCAGACACTGTATGAATAAGCTGCAGA
AGGAAGCCGACTGTTAGTAAGATAAAATAAGCGAACAAAAGGCGATGGAAGAAAAGAGAC
AAGACTTACCCCGATCACAGTCGGGTAGAAGGACGACAGCATGTCAGCCACATGCCGGGT
CCTCACGGCCTCCTGGTCAGCAGGAAGCCGGATCGCTTCGCACAGCCTTCGGGCCAGGTC
ACGGTCGGCCAATGCCGACCCCCTTCGGGGACCTGGATCGAAAGCGGCACTGTGCGCACT
CCTGGCCCTACGTCGTCTGAGGGCGCCATCGGGGTCTTCCTCCGATCAGACGCCCACGCG
CGAAGGTCCGGGAAAGAAGGCAGGTTGGAACTCGACTGCGCTCCTCCCGAAGCAGCCATG
ACGGGGCCACCGCAGGTCGTTCGGGTTCCCGAACGTCACCCCGACCTTCTTCAGCCGGTG
AAGCCGCCGACGTACCCTCGACCGTCGCCTCCTCCCGGCTGCTCCTCTGGTACGGCCGCC
GACTGCTCCTCGGGCAGGACCGCAGGAGCCGACAGTGCAACGACGGGCCCCTGCCGCTCC
TCGGCCGACACTGCCACCGTCGCGGGCGCCACCCTGAGCTTCTTCGGGGGCCGTGAGGGC
CCGACCCCGGACGACGATCTTCTGCTGGCCGCGTACTGCCTGATTCGGGCATCCGACGGC
CTCATCTCCGATGGTGCACCTGCAATTCCGACAGAAGGGTTAGTTCGGGTCCGAGACAAA
CCAAAAAGCGAAAGACAACTAGTGAGTCGGACCATACCTAAGCGGGGCACCAAGCTCAAG
CCAGCATCGTAGAGAGCTTGTTCGGTAACAAGCTCCCTCTGCGACGGCACCGACATATCT
TTCAGCCGGTGAAAGTCCTCCCGATCGTCTTCCTCCACCCGGGCATTCTCATTCGGCCAA
GTGATAGGCTGCCCCCAACAAGATGGGAACCCCCATGGAGAGGAGGAAGAGATGAAAAAG
AACTGGTTCTTCCACCCGTGGATAGACGAGGGAAGACCAGTGATGAAGGACAAGCCCTTC
CGGGGATTGAAGAACCACCACCCTCGAGCTTTGGGGTGGGGTCGGAGCACAAAGAATGCC
CGGAAGAGAGAAACCCGAGGCTCTGTCGGCAAAAGCCGACACAGCAAGGCAAAGCTGATG
ATTACCCGGACGGAGTTCGGCGCCAACTGCGCCGGACACAGTCCGTAGTAATCCAGTATG
TTCCGGACAAACTCCGGAACCGGAAGACGAAGTCCGGCCCGAAGGTCCTCAACATACAGG
GCCACCTGGCCCGCGGGCGGATTGTTGACCCGACCGTCGGCTCCAGGGGCAGAGAGCCGG
AACTGCTCCGGGATGCAGTACTGATCCCGGAGCCGATCAACGTTCGGCCCCGACAGCGAA
GAGATCTCCGCCTCCGGGACCGACCGGTAGTCGTCAGTCGGGTTCCCCGACCGACTTTCC
CGTGGAGAAGCTCTGGCCATGGTGCCAAGACTAGCAAGGAGAAGAAAGAGAGAAGAAGAA
GGGAAGAAGAAGAAGGCGAGAAGAAGAAAGAAATGAGAAGAGAAGAAGAACAAGGCCAAA
GAGGCAAAAACAACTAAAAACTCAGAAAAGTTTCCAAGGACAA
>DTX-incomp_E08_300-B-G10179-Map7
AAGGAGTGGATCTTCGTTGCGTCGTACTCTGATCCTGCTGATCTCACCAGCGAACGATCC
GGACAAATCGGTGTCAGACGATTCGATGTCAGACGATCCGGTGTCAGACGTCTCCTAGGG
AACGCAAACCGCCGTCTGGCGTTCCCTCGGAAGTGCGGACAGCCGTCAGGCGTCCCATCG
GGAACGCGGACCGTCGCCAGCGAATTAACTCTGAGGCGCGGTTCTTCCGCCACGTGTCGG
GAGGTCGTTGGGCCGGAGTCGCTCGCGCGGCTGGAGGCGACGTGGCTCGATCTGGAGCAG
GTGCGTCGAATCGTCGGGCCGAGGGAGGGCCCGGATGCCGCCACGTGTCGATCATCCGGG
AGGTCCTCGTCGGGCGCGCCCTCATCCCGGCCGTCGAGGGGCCCTATATATATTGGGGCC
ACTGGCATCCAAACCTTTACTTTTTCCAGTTCTGCTGCAGAGACTCTGCCCGAGCGGTCC
CCCTCGTCCCAGGTAGTTGCCTCTGCTCCCATTTCTTGGAAAGTCCCTTCGAGATTTCTG
CCTCCTTTCACTCTCCTCCTTGCCTCTTTTGGAACTCCTTTTTCTTCCTCTTCTTCTTCT
TCTCTCGGTTCTAGCGTAATGGCCAGAACTTCTCCTCGGGGAGGTCAGTCGGGGGATCCG
ACTGATGATCTTCGGTCGACCCCGGAGGTGGAGATCTCTTCACTTTCGGGGCCGAATGTC
GATCGGCTCCGGGATCAATACAGTATCCCGGAGCAGTTTCGGCTTTCCGCCCCTGGGGCT
GAGGGTCGGGTGAACAACCCGCCCGCGGGCCAGGTGGCTCTATATGTCGAGGACCTCCGG
GCCGGTCTTCGTCTTCCGATTTCGGAGTTCGTCCGGAACGTCCTTGATTATTACGGACTC
TGTCCGGCGCAGCTGGCGCCGAACTCAGTTCGGTTAATAATCAGTTTTGCTTTGTTGTGT
CGGCTTTTGCCGACCAACCCTCGCATCTCCCTCTTCCGGGCGTTCTTCGTCCTTCGACCC
CACCCTAAAGCCCGAGGGTGGTGGCTCTTCAATCCCCGGAAGGGTCTCTCTTTTATCACG
GGTCTTCCATCGTCCATTCATGGGTGGAAGAACCAGTTCTTCTTCGTTTCTTCTTCCTCT
CCCTGGGGGTTTCCTTCCCGCTGGGGCGAGCCTCTGACCTGGCCGAACGAGAACAACCGG
GTGGAGGCGGACGACCGGGAGGACTTCTACCGGCTGAAGGACATGTCGGTACCGAAGCAG
AGGGAGCTCGTTACCGAACAAGCCCTCTATGACGCCGGTCTGAGCCTGGTCCCCCGTCTA
GGTACTGTCCGACCCATCGGTTATCCTTTCGCTTCTCGTTCGTCTCAAGCTCGTACTGAC
TCTTCTGTTGAATTTGTAGGTACGCCGCCAAGGATGAGACCGACGGACGCCGAGATCCGA
CAATATGCGGCGAGGAAAAGGCCGGCGTCCGGGGTCGGGCCTTCGCGCCCGTCGAAAAGG
CCACAGACGTTGCCCCCGACCGTCGCCGCATCGGCGGTCGAGCAGTCGGAGCCGGTCATC
GCGCTGTCAGCGCCAGCGGTACCACCAGAGGAGCAGCCGGCGGAGGGCGTGGCCGACGGA
GTGGCGGCGGCTTCGCCGGTGGAGGAAGCCCAGGGCGGTGCTCGGGAGCCCGAACATCCT
TCGGCGGCTCCCGTTGCTGCTTCGGGGGGAGCTCAATCAAGTTCGAGCTTCCCCTCCTTC
CCCGACCTACGGTCTTGGGCGGCTAGTCGGAGAAAGGCCCCGATGGCCCCCACGGACGAC
GCAAGGTCGGGGGATCGCGCCGTGTCGTCCGACGTCCAGGTCCCCGAGGGAGCGTCGGCC
CTGGCCGACCATGACTTGGCCAGGAGACTGTGTCAGGGGACCCTCCTTCCGGCCGATCGG
GAGGTTCTGAAGACTCGACGGGTGACCGAGATGCTGTCCTCTTTTTATCCGACCATGATC
GGGGTAAGTTTCGCTTTGCCTCCTCTCTTCGTTGTTGTCTTTACTATTTTATCTTTCTGA
CGATCGGCTTCTGTTTGTAGTTGATTTATACCATGTCCGAATTGGAGGCCGGATACCGGA
GGTTCGGAGACGTCCGGACGGCCTGGAAGGACAAGGCAGAGGCCGTCGAAGCTGAAAAGG
CGGTATTGGTCGAGCAGCTGAGGCTGTCGACCGATCGGGAGGCGAGGCTCGAGGATGAGA
TATCCCATCTCAACGACGTTCTGGCTGCTTCGGGGCCGAGCTTAAGTCGGCCCAGGAGGA
AGCCAAGCGCAAGGGCCGTACCGCTCACCGTCTGCGTCGGGAGCGGGATGGTGTCGTCGT
CGAGCTCGAGGCCGAGCGCGAGCAGCTCCGGGTCAGCCTGGAGAACCTCGCCAAAGCCGA
GGAGGACCTGTCGATCGCCCAGGCCGACGCGGACATAGCGAAGGCGGAGGCAGAGTCGGC
GAAGGAGGCGCTAGGTCGGGCGGTGGAAGACTTCCGCGGCTCCGACAAGTATCGGGAGGA
GCTCCTGGAAAGTGGCTTCGCCTCGTACCGGGTGGGGTACGAGGACGCTCGGGATGCAGT
CCAGGCTCGATATCCGGAGCTTGACCTCGGCGGCATTGTCCCCCCAGGGTCGGATGACCA
AGTCACAGAAGAAGTGGCCGACCCCTCGTCGGGAGATCATACTGCCGTGGAGGAAGCCGA
CCCGGAGCGAGTCGCCGAGGGCGAGGCGGTCCCGACCGTCCCGGATCAAGTCGCCGAAGG
CGAGGGGGTCCCGACCTCCGACCTTGCGCCGACCGGGGCGGACACGCCGATTGCCCCCGA
GCTTCTCCCGGTTGAAGAGGTCGACTCCGACGAATAGTCGAAGCTTCGTTATTTCTTGTT
TCATGTAAACTTGTAATCGGGCCTCAACTCAATTTTGTAAACTCAATATATACTCATGAA
TGAAATCAAAAATTTT
>RXX_E08_300-B-G10183-Map7
ATGAAGGTGAGCACGGCGGCCATGTTCTTGAGGGATGTGGCGATGCTTTGGTGGCGACGT
CGGGCTGACGATGTGAAGCGAGGGGCTGTTCCAATCACCACTTGGGCACAGTTCCAAACT
GAACTTCGGAAGCAATTCTTCCCCGAGTTCGCTAAGGATGATGCTCGAGCACGACTACGG
CGACTCACGCAAAAGGGTGATGTGCGTGAGTATGTGCGAGAGTTCAGCGAACTATTGTTG
GAGGTACCAGACCTCAGCAACGAGGACTCTCTCTTCACCTTCCTTGATGGGCTCAAACCA
TGGGCCAAGATGGAGTTGCAGCGAAGGGGAGTCAAGAGTTTGAACGAGGCGATAGCTCAA
GCGGAGGCTCTCATCGAGTTCAAGACTCAACCTACAGCTCCCAAAGCCCAAGCATCAAAA
AAGGGCAAAGGTGGGGGAGCGAAATCAGGTTACAAAGGAGGTGGAAAAGGCTCGAATCCG
GGCTCCTCAAGTGGAGGGGCTTCCCAAGCAAAGGGCAAAGGGGGAGCAGCAAGAGACCGA
CCAAAGGATGGGTTCACTCAGTCTCAATGCCCTGAAGGCCAAGGGGCCGCGAGGCTTACT
TTACGCACCTGTCAGTATTGGTGGTCACACCTTCCAGGCACTCATTGATACGGGTGCCAC
CGACTTCTTCGTGGACTCAGCAACGGCGAAGAAGCTCAACCTGAAGATTGAACGTGATGA
GCACACGTTCAAGGCGGTCAACTCCGCAGAGGTAGCTACGAGCGGAACAGCGAAGGATGT
TGAGATCCAATTCGGTGCATGGATCAGACGGGTGACAATGGTAGTTGCCCCTATCGACGA
CTACGAGGTGGTCATTGGTATGTCCTTGCTTACCCAGCTACAAGCCATGGTGAAGGCGGA
TTCAGATGTGGTGGTGGTCCTGAATTCAAGCGGGCCTTGCATGGTTCAAGGGAAGCGAGT
TAGAGGGACTCCGCAGCGAGTCCTATCGGCGATGCAACTTGCTAAGGGGCTGAGAAGGGG
ACTTCCAACATACATTGCGTCCCTTCAGGAGGAAGACCTATTGGAAGGAGAGGAGATTCC
AGCACCCATCGAGGGTGTTCTCACTGAGTTCGGGGATGTGATGCCCCCCGAATTACCCAA
GCAATTGCCGCCAAAGAGGGGAATTGATCATCGGATTGATTTGGTGCATGGAGCACGTCC
ACCAGCTCAAGCACCATATAGGATGGCCCCACCTGAACTCCAAGAGCTGAGGAGGCAGCT
AACAGAGTTGGTGGATAGCGGGTTCATCCGACCTTCGAAGAGTCCGTATGGAGCACCAGT
ACTCTTTCAGAAGAAGCACGATGGTTCGTTGAGACTCTGCATTGACTACAGGGCCCTCAA
CAAACTCACAGTGAAGAACAAGTACCCCATTCCTCGGATTGATGATTTGTTCGATCAACT
TGGTAAGGCACGGTGGTTTTCCAAGTTGGACCTTCGCAGCGGGTACTATCAGGTTCGCGT
GGCGGAGGAGGACATCGAGAAGACTGCATGTGTGACGAGGTATGGGAGCTTCGAGTACCT
TGTCATGCCTTTTGGCCTCACCAATGCACCAGCAACCTTCTGTGCTTTGATGCAACGTGT
ACTCCATGACTTCATCGACAAATTTGTGGTAGTATACTTGGATGATATTGTTGTATACAG
CCGGACATTGCACGAGCATGTGGCGCACTTGAGGCAAGTCTTCTCCACCTTACGGCAACA
CCAACTCTTCGTGAAGAGGGAGAAGTGCGTGTTTGCACAGCAGAAGGTGCCGTTCCTTGG
GCACATCATTGGGGATGGAAAGCTCATGATGGATCCCTCGAAAATTTCAGCCATAGCCGA
GTGGGAGGTACCTACACGTGTTACACACTTGCGCTCTTTTCTTGGATTGGCAAATTACTA
CAGGAGATTCATCACCGGATATTCGAAGTTATGCGCCCCGTTGACAGATTTGTTGAAGAA
GGATCGACCATGGCGGTGGTCGGATCAATGTCAGGAGGCGTTCGATCGTCTCAAGCAGGC
GGTCACAGAGGAGCCGGTCCTTGTGCTGCCGGACTTCTCCATTCCTTTTGAAGTTCACAC
CGATGCATCGGATTTCACCATTGGAGGGGTGCTCATGCAGGAAGGGCATCCAGTGGCCTA
CGAGAATCGAAAATTGAACGACACCGAGCGTAGGTATACGGTTCATGAGAAGGAGATGAC
AGCGGTTGTGCACTGCCTTCGAACCTGGCGCCATTACCTCCTCGGATCCAAGTTTGTGGT
GCGCACGGACAACGTGGCCACAAGCTACTTCCAAACCCAGCCAAAGCTCACCCCCAAGCA
GGCGAGATGGCAGCAGTTTCTCGCTGAATTTGATTTCGACATTGAGTATAAGTCAGGCCG
AACCAATTCGGTCCCTGATGCCTTGAGCAGGAAGGCACAGTTGGCTGCGGTTTCTTCCAC
TTCCGGACCAGCAAGTGACCTAATGGAGAGGGTCAAGATCGAGATGGAGAAGGATCCATG
GGCCACATCCATGGGTGAACTCATCAAGGACGGCAAGGCGCGCCGTTTCTGGACCGAAGG
TGGGCTGATTTTGACACGGGGGCGGCGTGTCTATGTGCCTTTAGGCAGAGGGCTGAGGCG
CGAGGTGCTGCGAGAGCACCATGATTCTATGTGGGCGGGACACCAGGGGGTGCATCGGAC
CCAAGCTCTCATAGAACACAGCTACTATTGGCCGAAGATGCGGGATGACATCGAGGAGTA
TGTTCGCACTTGTCTAGTATGCCAACAAGACAAGGTTGAACATCAGCGACCTGCGGGATT
GTTGGAGCCATTGCCTACACCGGAGCGTCCATGGGAGAGCGTCTCCATGGATTTCATCAT
CGGATTACCTCCAGTGGATGGGTACAGTTCCATCATGGTAGTGGTGGATCGCTTTTCAAA
GTACGGAGTCTTCATTCCAGCACCTACTACTTGCCATGCGGAGGATGTGGCGCGGTTGTT
CTTCACATATGTGGTGAAATATTGGGGGATACCGCGGAGTATCGTTTCTGATCGCGATGC
TCGCTTCACGGGAAGATTCTGGACCGAGTTATTTCGGATACTCGGAACGGAGCTAAAGAT
GTCCACCGCCTTCCACCCTCAGACTGATGGCCAAACGGAGCGAACAAATGCATTATTGGA
GATGTATTTGAGGCATTATGTGAGTGCCAACCAGCGGGATTGGGTGCGACTCTTGGACCA
AGCCCAATTCAGCTACAACTTGCAGCGATCGGAGTCAACCGAAAAGTCACCATTTGAGGT
GATAACAGGGCAGCAACCAGACACTCCAGGAAGTATCGCAGCGGACTACATGGGACGTAG
TCCAACCGCCTACAGGTTCGTGAGGGATCTGAAGGAGGATACAGATTTGGTTCAGGTCTC
CTTGTCGAAGGCGACCAAACGGATGAAGAAGTGGGCTGACATAAAGCGGCGTGCAGCTGA
ATTTCAGGTTGGTGATCGGGTATTGGT
>RXX_E08_300-B-G10186-Map6
TAAGAGAGAATACATAAATAATATTTACTTTGGCATTGCCAACTTGGTCACATTAGTGAG
ACAAGAATTAACAAGTTATACAAAGAAAAATTCTTTGAACCTTATGATTATGAATCATTA
GAGACTTGTGAATCTTGTCTTATGAAAAAATGACTAAAACTCCATTTAGTGGACATGGAG
AAAGGGCAAATGAGTTATTAGGACTTGTACATACAGATGTATGTGGTCCCATGACAACTG
AAGCCAAAGGAGGATACTCTTATTTTATAACGTTCACTGATGATTTATCTAGATTCAGAT
ATGTGTATCTTATGAAACACAAATTCGAAGCTTTTGATAAATTTAAAGAGTATCAAAGTA
TGGTTGAGAAACAAACTGAAAAGTATATTAAAATCTTTCGATCAGATCGAGGAGGAGAAT
ATCTTTCTGGTGAATTCTTGAACCATCTTAAGAAAAAAAAATTCTCTCTGAATGGACCCC
TCCTTATACACCACAGTTGAATGGTGTAGCTGAAAGGAGGAATCGCACTTTATTAGATAT
GGTGCGGTCCATGATGTGTCTTACAGATTTACCTATTTTCTTCTGGGGGTATACCCTAGA
AACTGTCATATATATTTTAAATAGGATACCTTCAAAATCTGTGCCTAGCACTCCATATGA
GTTATGGAGAGGTAAGAAGCCCAATCTTAAGTATCTTAAGATATGGGGCTGTCCAGCATA
TGTCAAAAGAAATTTTGAACATAAGCTAAGTGCTAGGGCAGATAAATGTCTATTTGTAGG
ATATCCTAAAGAGAGTATGGGATACCTCTTTTACCACCCTACTGAATAAAAGATATTTAT
CAGTAGACATGCTACTTTCATGAAAAAGGAATTTATCCTAGAAAGAAGCGGTGGGAGAAA
TATTGAACTTGAAGAAGTTCAAAGTGAAGTACAAAATATTCTTCAACCAAAAGTACCTAG
TGATAAGGTACAACCACAAGTTACACCTCCTCTCCGTAGGTCAGATAGAGTGCAAAATGC
ACCTTTAAGGTATGGATTTGTTATTGAGAATAATGAAGCCCACATCATAGAAAATGATGA
ACCTCTGACCTATACGGAAGCTGTCATGAGTAGGGACTCAGACAAATGGCAAGAGGCTAT
GAAATCCGAAATGAATTTCATGTACACCAACCAAGTATGGACTTTGGTTGATCCACCAGA
GGGTGTTACCCCTATCAGGTGTAAATGGGTCTATAAGAAAAAGATTGGAGCAGATGGCCA
AGTAGAAACCTACAAAGCCAGATTGGTGGCTAAGGGTTTCAGGCAAAAATAGGGCATCGA
TTATGATGAAATATTTTCACCTGTTGCCATGCTCAAATCAATTCAGATTATGCTTGCTAT
AGCTGCATACCATGATTATGAAATCTGACAAATGGATGTAAAGACCGCCTTTCTTAATAG
TTATCTTGAGGAAGAGGTCTATATGTCCCAACCAGAAGGATTTATCTCAAGTGAGAGACC
AAATCAAGTATGTAAGCTTAAAAAATCTATTTATGGATTAAAGCAGGCCTCGAGGAGCTG
GAACATCCATTTTGATGTAACAGTCAGAGAATATGGCTTCATCAAAAATGTGGATGAACC
TTGTGTATATAAGAAGACTAGTGGGAGTGCCATTGTCTTCTTAATTTTGTATATGGATGA
CATACTTCTCATTGAGAATGATATCCCAATGTTACAATCGGTCAAGTTATGGCTATCATC
TAAGTTTTTCATGAAAGACTTGGGTGAAGCATCCTTTATACTTGGTATAAAGATCTATAG
GGATAGATCTAAAAGGATGCTAGACTTATCCCAGTCAAGGTACATAGACCTTGTGCTGAA
AAGGTTCAGCATGGATGGGAGTAAGAGAGGTTACTTACCCATGAGTCAAGGCATACATCT
CTCTAAGAAAATATCTCCTAAGACACCTGAAGAGAGGAAAAGAATGAGTTCTGTTCCCTA
TGCTTCGGCAGTAGGATCAATCATGTATGCAATGCTATGTACCAGGCCTGATGTTGCATG
TGCCTTAGGCATTGCTAGTCATTTTCAGGCTGATCCAGGAGAGGATCATTGGAAAACAGT
GAAGAATATTCTTAAGTATTTGAGAAGAACTAAGGATATTTTCTAGTTTATGGGGGATCT
GATCTAAAACTAGAAGGATATTCTGATTCTAATTTTCAGTCAGACCCTGATGATAGCAAA
TCCACTTCAGGATATATTTTTACTCTGAATGGTGGAGCAGTGAGCTGGAAGAGTTTCAAG
CAGCAGACTGTAGCTGACTCAACCACTAAGGCAGAATACATTGCTGCAAGTGAAGCCGCC
AAAGAAGCTGTCTGGATGAAGAAGTTCATCACCGAATTGGGTGTTGTTCCTGAGATTGAG
AATCCAGTACCATTTTATTGTGACAATACTGGAGCTGTTGCTCAAGCAAAAGAACCAAGG
TCTCATCATAAATCCAAGCACATTCTAAGGCGCTTCCACCTCATTCGTGAGATTGTCGAA
AGACAAGATGTAGTCATTGAACGAGTAGATACAAAGAACAACATAGCAGACCCGTTCACT
AAGGCTCTACCACAGCAGCAGTTCGATCGCCACCTCGATTGTATGGGGTTAAAATATAAA
AGCGATTGACTTTAGTGCAAGTGGGAGATTGAAAGGAATATGTCCCTACAAGCCAATCGA
CTTATGTATATAAGAGATTTTTCTTGTAATCTTTCAGACTTATGTAAATGATATTTTATA
TTAATAAAAGATATTTTTTTTTGTTTCATCATGTGCTGCATCTTATGTTTTTAATTAAGA
TCATGATGAATCCCATAGATCAGGACAATGGTTTAAGGGTTATGATGAGATCATACCTAT
GAGACCTAAAACCCTAAAATCCTGATCTAGAACATTCCTAGTTAGAGGGACATTGAGTCG
GAGATCGATGTTCCGGAAGAACTAGCACATCCTATGTATGCTCGGTAGAGAGGGTAGCTG
ATCTCATAAGCTACTTGTGTGAGACACTAATACAAAGGTGTGGGTGCTCATTAGAGAATA
AGTTCACTGAATTGATCCGACATGAGAAACATCTTATGAAATTCTAATATCAAGAGATGC
TTCTCTAGTGGGGGTTGTGCATGTGGTCCTTAGATCTGAGACCACCATGGTACCTTATGC
ATATGAAATCATAGTTTTGGTTCATACTCATTCATGACTTAGTCATGTACGGGGTGTTCT
GGATATGGTGGATTATATATGAAGGTTATGAGTAGGTCAACATGAAATC
>DTX-incomp_E08_300-B-G10188-Map11
TTTTCTTCTTTCCTTCTTCTTGCTGGTCTTGGTGCCATGGCCAGGACTTCTCCACGGGAA
AGTCGGTCGGGGAACCCGACTGACGATTTTCGGTCGGTCCCGGAGGCGGAGATCTCTTCG
CTTTCGGGGCCGAACGTCGATCGGCTCCGGGAGCAATATTGTATCCCGGAGCAGTTTCGG
CTGTTCGCCCCTGGGGCCGACGGTCGGGTGAACCGTCCGCCCGCGGGCCAGGTGGCGTTT
TACGTCGAGGACCTCCGGGCTGGTCTTCGTCTTTCGATTTCGGAGTTTGTCCGGAACGTG
CTCGATTACTACGGACTGTGTCCGGCGCAGTTGGCGCCGAACTCAGTTCGGATAATCATC
AGCTTTGCCCTTCTGTGTCGGCTTTTGCCGACCGAACCTCGGATTTCTCTCTTTCGGGCC
TTTTTTGTTCTCCGGCCCACCCTAAAGCTCGAGGGTGGTGGTTTTTCAACCCCCGGAAGG
GTCTTTCCTTCATCACTGGACTTCCATCCTCTATCCACGGGTGGAAGAACCAGTTCTTCT
TTGCCTCTTCCTCTTCTGCTTGGGGGTTCCCCTCTCGCTGGGGCGAACCCCTCACTTGGC
CGAATGAAAACAATCGGGTGGAGGAGGGCGATCGGGAGGACTTCCACCGACTGAAAGATA
TGTCGGTGCCGAAGCAGAGGGAGCTTGTTACCGAACAAGCTCTCTATGATGCTGGCCTGA
GCCTGGTCCCCCGCTTAGGTACGGCCCGACTCACTAGTCGTTTTTTTTTTCGCTTTTGAT
TTGTCTCGGACCCGTACTGACTCTTCTGTCGGGATTGCAGGGGTACCATCGGAGATGAGG
CCGTCGGATGCCGAAATCAGGCAATACGCGGCCAGGAGGAGACCGTCGTCCGGGGCCGGG
CCCTCACGGCCTCCGAAGAAGCCTAGGGTGGCGCCCGCGACCGTCACAGTGTCGGCTGCC
GAGCGGCAGGAGCCCGTCATTGCCTTGTCGGCTCCTGCGGCCCTACCGGAGGAGCAGCGG
GCGGCACTACCAGAGGAGCGACCGGCGGAGGTGGCGGCCGAGGGTACGTCGGCGGCTTCG
CCGGCTGAAGAAGATCGGGGCGACGTTCGGGAACCCGAACGTCCTCCGGTGGTCCCCGTC
ATGGCTTCGGGCGGAGCGCAGTCGAGCTCAAGTCTGCCCTCCTTTCCCGACCTTCGCGCG
TGGTCGGCAAGTCGGGGGAAAACCCCGATGGCGCCGTCAGACGACGTAGGGTCGGGGGAA
CGCACGGTGCCACTTTGCATCCCGATCCCCGAAGGAGGGTCGGCTTTGGCCAACTGCGAC
CTGGCCAGGAAACTGTGCCAGGCGATCCGCCTCCCGGCAGACCTGGACGCGTTGAAGACC
CGGCGTGTCACCGACATGCTGTCGTCCTTCTACCCGACTATGATCGGGGTAAGTCCCGCC
TCTTTTCCTTCATTATCGTCGTTTACTTGTTTTTCCTCACTAACAGTCGGTCTCCATTTG
CAGTTGATCCACACAATGTCCGAGCTGGAGGCTGGCTACCGAAGGTTCGGCGACGTTCGG
GCGGCCTGAAAAGATAAGGCCATGGCCGCCGAGGCTGAGAGGGCGATGCTGGTCGAGCAT
CTGGAGCAGTCGACCGGTCGGGAGGCAAGGCTCGAGGAGGAAATCTCCCGTCTTACCGAC
GCCTTGGCGGCTTCGGGAGCCGAATTAAAGTCGGCTCGCGAGGAGGCCAAGAAGAAGGGT
CGAACTGCCCACCGGCTACGACGGGAGCGGGACGGCATCGCCGCCGAACTCGAAGCCGAA
CGCGAGCAACTCCGGGCCAGCCTGGAGAACCTCGCCAAGGCCGAGGAGGACTTATCCATC
GCCCAGGCCGACGTTGACATAGCAACGGCGGAAGCCGAGTCGGCGAAGGAGTCGCTGAGT
CGGGCAGAGGCGGAGGCAAAGTCGGCCGCGGAGTCGGTAGGTCGGGCGGTGGAGGAATTC
CGCCGTTCCGACCAGTATCGAGAAGAACTCCTGGAGAGCGGATATGCCTCGTACCGGGTG
GGGTACGAGGATGCTCGGGAGGCGGTTCAGGCTCGATACCCGGAGCTGGACCTCGGCGGC
ATCGTCCCCCCAGGGTCCGATGACCAGGCTGTGGAGGAGGAGGCGGCCGAAGCATCGTCG
GGCGGGCATACTGTGGTGGAGGAAGACGCTCCAGAGCCGGTCGACGAAGGCGAGATCGCC
CCGACTTCCGTTCCAGCGCCGACTCCAGCAGATGCACCGGTCGGACCCGAACTTCTCCCC
GTCGAGGATGTCGTCTCCGAGGGTTAGCCGGAGCTCTATTGTATCTGCTTTTTTGCTTTC
CATACACTTGTAGTCGGGCCTCGGCCCAGTTTTGTAAGTTTGAATTCTCTTATGAATGGA
ATGAAAAGTTTCTCTTTTTCCTTTTCAATGTTCTTCAGTGTATGCTCCTTTAGTGTATGC
TTCATAGACCCGACGTACCTTATTAGGTCGTCCGATAATGTCTTGGGTCGTTGGTCGGAC
AGTCGGCGACGGGCGCTACGAAAGTGGCAGGGCATGTCCCGACTGTGGACCGGTTGCTTC
GTCGGTCGTAGAGTGCGACTGTCGAGAACTTAGGTCGAGAGTCAGTCGCCCAGACGTAAG
TCGGGCATGTTCACTCAGTCGATCGATCGTCGTCCGGACGTTAGTCGGGCGGGTCCGCCT
AGTCGGAGGTCGACCGCCCTTCGGACATCGTTCGGTGATCCGATAGTCGTCCGACGCGCT
CCGCAGGGTGAACGATGGTAAGTCGTATCCCCATTACCCAGACTGCGGTCGGGTGTATGC
GTCGCGCTGTATGATAATCGGTGGCAAGCCGAATATCCTTCGACCGGTCGGGACCTGGTC
GGTAAGTCGCGAACGCGACGTCGGTCGCGTTGGCGCTTTGCCACCCTTGTCCGGGGCTTG
AGTCGGTAGATTAGCCGATCGTCTCGCCCGCAGGTTGGCATGTAGAAGGAGTGTGTAACT
CCCGTAAGTATGTCGGTCCTCGCGAGAGTCCGATGGATAGGGCCGTAGAACTCCGATGGA
GTGCCAGGCATAAGTCGGGCGTCGGGGATCGTGCTTCTGTGAGCGCCGACCCGTGGTCGA
AGAGTCAAGATTTCAAACTCCGAAATTTTGAAGCTGATTTTGTATTTCGAACTTGGGCTT
TACAAAGCTCATTGGTAGTACATCCTCAGATTGTCGGCGTTCCAGGTCCGGGGGATGGCC
GTTCCTTCTAGGGTTTCCAGTCGGTAAGCTCCCGGTCGGTAGGAGTCTGCTACTCTGTAG
GGTCCCTCCCAATTCGGGGACAACTTTCCTTGCTCCAGAGGTTTCGAGACTTCCGCCTTC
CTCAAGACGAGGTCTCCGGGCCGGAAGAGCTTCGGCTTAACCCTAGCTTGTAGTATCGGG
CCACCCTCTATCGGTAAGAAGCCATGCGCAATTGAGCTTCGCCCCGGAGTTCGGGCAGGA
GGTCCAAGTCGGCTCTCCGACACTCGGAGTTGCCC
>RXX_E08_300-B-G10189-Map8_reversed
TTCGTGACCGCCAAGGGCCTTTACTGCTACAGAGTAATGCCCTTCGGTCTGAAGAACGTC
GGAGCTACCTACCAGCGACTCGTCAATAAGGTCTTCAAAGACCAAATCGGGCGCAACATG
GAGGTGTACGTCGACGACATGCTGGTGAAGAGTGCGCAAACTTCGGATCACGTGCGAGAT
CTCGAAGAGACCTTCCGCACTCTACGACGACACCGGATGAAGCTGAACCCGACTAAATGC
GCCTTCGGGGTAACCTCGGGGAAGTTCCTCGGGTTCCTCATCTCCCAACGAGGAATCGAG
GCCAACCCCGAGAAGATCAAAGCAATCATCGACATGCGCCATCCGGACACCAAAAAGGAG
GTGCAACAACTCAACGGAAGGATTATCGCGCTCAGCCGATTCATTTCTCGATCGGTCGAG
AGATGCCTCCCGTTCTTCAAAACCTTGAGGCAAGCAAAGCACTTCTCTTGGTCGGACGAG
TGTCGGCAGGCCTTCGAGGAACTGAAGAAATATTTGGCTTCACCACCTCTGCTCGTGAAA
CCAGAAGTCGGGGAGACGCTGTATCTGTACTTGGCTACCTCTCCAGAGGCGGTCAGCTCG
GTGCTCGTCCGGGAGAACGAGAGCCGAGTTCACCAGCCCATATACTACATTAGCAAAGCG
CTCCACGAGGCAGAGACTCGGTACTCGAAAGTGGAGAAAATGATATTCGCCCTGGTCGTA
TCAGCACAGCGACTCCGTCCGTACTTTCAGGCGCACGCCATCGTGGTCCTCACCGACCAA
CCCCTGAGGGCGATCCTGCATCGCCCCGACACATCAGGATGCCTGGCGAAATGGGCCGTG
AGACTAGGCGAGTTCGACATTCAGTACCGACCGCGACCTGCCCTGAAAGTCCAGGTTCTG
GCCGACTTTATTGCGGAGTGCCCGACTACCGACCAAGTATCGGAAGACGGGAGCTCCAAG
GAGGCCGCGACCTCCGAATATGACCCCGAGTCGACCTGGGTATTACACATCGACGGAGCC
TCCAATGCTCGTGGGAGCGGGGTCGGGTTCCTGCTCACCAACTCGGAGGGAGTGGTTACC
GAACACGCCCTCCGATTCGACTTCAAGGCCTCCAACAATCAAGCCGAGTATGAAGCGCTC
ATCGCGGGCTTGAGGGTGGCAAGGGAGCTCGGGATCGACAGCCTCAAAGTCCTCTCCGAC
TCTCAGCTGATCGTGGGGCAGATCAGAGGCGAGTTCGAAGCGCGGGATCCGACCATGGCT
AAATATCATCAGAAAGCAAGAGATCTCGTGGCACATTTCAAATATTTCGAGATCTCCCAC
ATTCTCAGGTGCGGAAAATGCACGGGCCGACGCTCTCTCCAGACTTGCTACATCCGACTA
TGGCACTCTAGGCCGGGCGCTCATAGAGAATCTCGAGCAACCGAGCATCTGATAAGGCTG
AGGAAGTGCTACAACTGGCAACTGAGCCAAGCTGGATGGATCCGATCGTTCAGTATCTGA
CCGACGGAACCAGCCCCGAAGATCCCGCGGAAGCCAAACGACTCTGGTGGACGGCCTCCC
AATATGTGATGATGGACGGCCGACTCTACAAGAGGTCGTTCTCTCTCCCCTTGCTGAGGT
GCCTGGGGCCGACTGACGCGGACTACGCACTCAGGGAGGTGCACGAAGGGATCTGCGGCA
ACCACTTGGGGGGCAAATCCCTGGCCTACAAAGTCCTGCGGCAGGGTTACTACTGGCCCA
CCATGAAAAAGGATGCGGTCGAGTTGGTCCGGAGGTGCGAACCATGCCAAAAGTATGCCA
ACATACAGCACCGACCCGCCAACCAGCTGACTCCCATTGTCGCCCCGTGGCCCTTCGCCT
AGTGGGGAATCGACATACTCGGATCTTTTCCTCCGGCATCCGGCCAACGGAAGTTCATTG
TCGTCGCGATCGACTACTTCACTAAGTGGGTGGAAGCCGAACCTCTGGCGCAAATCACTG
AGCGGAAGATGGAAGACTTCGTCCAGAAGTCCATCATCTTCAGGTTCGGATTGCCGCACA
CTATTATTACCGACAACGGACGATAATTTGACAACCAGGACTTCAGAGACTTCTGTGCGA
GATTTCATATCGCGCACAGGCTGACCTCAGTCGGGCATCCACAGTCCAACGGCGAAGTGG
AAGTAACCAACCGAACCATTCTACATGGACTGAAGACCAGACTGAATGAAGCCAAGGGCC
TCTGGGTCGAGGAACTGCCCTCCGTCCTGTGGGCGTACCGAACGACGCCCCGTATCCCGA
CCGGAGAATCTCCTTTCAACTTGGCCTACGGAACGGAAGCAATGATCCCACTGGAGATCG
GCCTACCGTCAACCCGAGTCGAGCAGTATTCTGAACCGGGCAACTCCGAGTGCCGGAGGG
CCGACCTGGACCTCCTGCCCGAACTCCGACGTGAGGCTCAACTACGCATGGCTTCCTACC
GACAAAGGGTGGCCCGATACTACAATGCCAAGGTCAAGCCGAAGCTTTTCCGGCCTGGAG
ATCTGGTCTTAAGGAAAGCGGAAGTCTCGAAGCCCCAGGACCAGAGAAAGTTGTCTCCGA
ACTGGGAAGGACCCTACAAGATAGCCGACACTTACCGGCCGGGAGCCTACCGACTAGAGA
CCCTAGAAGGAACGGCCATCCCCCGGACCTGGAATGCCGACAATCTAAGGTTGTACTACC
AGTGAACCTTGTATCCCCTTGTCCGGAATACAAATTCAGTTTCAAAACTTCGGAGTCTGG
AATCTCGACTTTTCGACTGTGGGTCGGCGCTCGCCAGAAGTACGAGCCCCGACGCCCCGA
CTTGGGCCCAACGCTCGGTTGGGAATCAACAGCCCGATCGCCGACGACACATCGGACTCC
TACGAGGACCGATGTATCTATATTGACGGGAGCCACACTCCTTCTACAGTCGACGACACG
TCGGACTCTTGCGAGGACCGACATATCTACATTAACGGGAGTTACGCTCCTTCTACAAGC
CAACTCGCGGGCAAAACGATCGACTAACTTGCCGACTTGGCCCTGGCCAAGGCGAAGCGC
CAGCGCGACTAATGTCGCGTTCGCGACTTACCGACCAGGTCACGATCGGTCGAAGGATAT
TCGGCTTGCCACCGTTTATCACACGTCGCGACGTATGTGCCCGACCAAGGTCTGGGTGAC
GGAAACTCGACTTGCCATCATTTTTCCGACTGAACACGTCGGACGTCATTCGACTATCGG
ATCCTGCGGAAGGAGCGGGTCATCGAGCCACGTTCGGAGGTCGGTCGACCTCCGACTCAA
CGAACGCGCCCGACTCGCGTCCGGGCGACGTACGCTCGACTTCGACTTTCGACTGGACAG
ACACGCCCGACTCACGTCTGGGCGACGGATACCCGACTCAGATTCTCAACTATCGGGTCC
TACGACTCTTAACTATCGGGTCCTACGACTCTCGACTATCGGGTCCTA
>noCat_E08_300-B-G1019-Map11
CATTAGAGAGACACTTCCAAGTCGTCATATGATGAGTGATAATTCCATTAGTCAACAAGC
ACCAGGCCTTTGGGTCTGCAATGATTATTGAGTTAATGGACTCATTATCAAACACCTTAA
TGGGAGGCTATGACTCAGTTATCTCCATAACTTTATCATTTTAAGGACCTAATAATTTTA
GAAGATTTAAATGATTTAGAGGATAAGGTCAGAAGAACCAGCTTATCATGATCCTCCCAC
TGGCTTCACCAAGTCAGCTTAAGGGAGACCATTAAAATGGGCTGGTCTAGGAGCACCTAA
ATCAGTCACACTGATTTACCTAGCTGACATGGGTCAGCTCGAATAGTCAAGTGATCCGAT
CAAAACATAATTTCACCAAGAGGCCAGGTAAGTTCGATCAGTGGGAGGTCGGCCAAAGCT
TGCCTTAGACACCATCAGAAATGGCCAGGTAAGCGGGCTCCCAATTAAAAACCACCGGTC
TGGTTTACCTTAGACACCAACTGGTTTAATTAGTTTCGATTAGATCAACCTAACAGTTCG
TGCTAGACCG
>RXX_E08_300-B-G10193-Map4_reversed
CACACGAACTACTTATCCTATTTCTGGCACTCGAAGTAGTAAAATCTTTGATATTGTTCA
TTCGGATGTGTGGGGGCCGTGTAGCACTATTTTTTTTTCTGGACACCGATACTTTGTGAC
ATTTATTGACTGTCATAGTAGAGTAACCTGGGTTTACCTACTAAAGACAAAGGATGAGGT
TTTCAGGTGTTTCAAGGAATTTCATAAATTTGTAAATACTCAGTTTAATACAACAATCAA
AACTCTGAGATCTGATAATGGCACTGAGTATATTAATAGAGAATTTCGTGAGTATTTAGC
TACTCATGGGATTGTCCATCAGACTACATGTGTTGATACGCCTGCTCAGAATGGAGTGGC
TGAACGTAAGAATCGATATTTATTGGAAGTAGCTCGGTCTTTGTCCTTCACTATGAAAGT
TCCTAAGTACCTGTGGGGTGAGGCAGTTCTTACTGTAGCTTTTCTTATTAATCGGATGCC
TCTTCGAGCTTTGAACTATCGCACACCACTTGAGTGCCTACAAGGAGTATCTTCTTTTGT
TGTACCTCCTCGGGTATTTGGGTGTGTATGCTTTGTCCGAGATCATCGATCTACTATTGG
TAAACTTGATCCTCGGGCTCTCAAATATATTTTTGTTGGCTATTCTGCTACTCAGAAAGG
ATACAAATGCTATTATCCTTCCGAACGGCGTATATTGGTCAGTATGGATGTGACATTCCG
AGAATCTGAGATATTTTTTAGCAGTGATACCATGGATATGTCCACCAATCAACCTAATAT
TGTATCCGACTTTCTCTTCTCTCCTCGTGTTTCATCTGATTACACCAATCGTGAGGGGGA
GTCTGACCAAGAGTATGGCTCAGAGTATGGAGAGCATGAGCAATCAAATAGTAATCGACA
GGGGGAGCAGCAGTCTTCTCCACTTGTCACTGAGCCTGATATGCACAACAGTCTCCTTCA
CTTGTCACTGAGCCTGATATGCATTCTCCTACTACCCAACAGTCTCCTTCAGAGTCGGCT
CCGGTATCTTCCTCCTCCCACAATAATGATGGTAATATTTCTTTAACTGATTTACATCTT
CCTATTGCTCATAGGAAAGCCTCTCGTCCACATGTTATTCCTTCTCGTTATCGTTATGAT
ATTGCTAACTTTGTTTCCTATAAGTCTCTTTCACCTTCATATAGAACTTTTATTGCATCT
CTAGCTTCTATCTCTGTTCCCTCGCACTGGAAGAATGCTATAGCAGATCCAAAATGGAAG
GAGGCAATGCTTGAAGAGATGAAGGTCTTGGCCAAGAATAATACATGGGAGATTGTTCCA
CTACCTGCTGGAAATAAGTCGTTGGCTGCAAATGAGTTTTTACGGTGAAACAAACTCCAG
ATGGGACTGTTGATCGCTATAAAGCACGATTGGTAGCAAAAGGTTATACTCAGACATATG
GAATAGACTATGATGAAATCTTTGCTCCAGTTGTAAAAATTAACTCTGTGAGGACTCTTA
TTTCTTGTGCTGCTAATCTTGGCTGGAGTCTTTCTCAACTGGATGTTAAAATACCTTTTT
ACATGGAGATCTTCAGGAGGAGGTGTACATGAAAATTTCTCCAGGCTTCTCTAATACTGA
AACTGCTGGAAAGGTGTGTCGGCTACGTCGATCACTTTATGGCTTGAAACAGTCATCTCG
GGCTTGGTTTGATCGATTCCGACGTGCAGTACTAGAAATGGGTTACCAACAAAGTAATGC
TGATCATACCATATTTTTCAACATAACAGTGGAAAGGTTGCAATTCTGATAGTGTATGTT
GATGACATAATTCTGACAGGCGATAATCTTTCAGAAATTAATCGTCTAAAGATTCATTTA
GCTCAGTCATTTGAAGTCAAAGATCTTGGACCTTTAAGATACTTTCTTGGGATTGAAGTT
GCTAGATCATCTCATGGTATTTTCTTTCCCAACGAAAGTATGTACTTGACTTACTAACAG
AAACAGGCATGGTGGGTTGTAGACCTGCAGCTACTCCGATTGAGCAGAATCATCGTCTTA
TGGCTGACGGTGGTACTCCAGTTGATCGAGAAAGGTATCAACGCTTAGTAGGATGACTGA
TTTATCTTTCTCATACTCGTCCTGATATTACTTTTGCTGTTAGTGTTGTAAGCCAGTATA
TGCATGATCCTCGTAAAAGACATCAGGAAGCTGTCTATCGAATTATACGATATCTTAAAG
GATGTCCTGGACGTGGACTTATGTTTTCTCGTCATGGACACCTTAAGATTGAGGGATATA
CTGATGCTGACTGGGCTGGAGCCTTGGATGATAGAAAGTCTACCTCAGATTATTGTACTT
TCTTGGGTGGTAATCTTGTGACATGGCGCAGTAAGAAGCAGAATGTGGTCGCTCGTTCCA
GTGCTGAGGCTGAATATCGGGCCTTAGCTCAAGGGGTCTGTGAAGTCATATGGTTAAAGC
AACTCATGACTGAATTGCGTCTTTCTCGGACCTCTCCTATGACTCTCTTCTGTGACAATA
AGGCAGCCATTAATATT
>RXX_E08_300-B-G10197-Map4
CGGCTTGTCAATAAGGTCTTCAAAGATCAAATCGGGCGCAACATGGAGGTGTACGTCGAC
GACATGCTCGTAAAAAGTGTGCAGACTTCGGACCATGTCCAAGACCTCGAAGAAGCCTTC
CACACACTGCGACGACACCGAATGAAGCTGAACCCGATGAAATGCGCCTTCGGCGTAACC
TCGGGGAAGTTCCTCGGGTTCCTCGTCTCCCAACGAGGAATCGAGGCCAACCCCGAGAAG
ATCAGAGCGATTCTTGACATGCGACACCCGGACACCAAGAAGGAGGTGCAACAACTCAAC
GGAAGGATTATCGCCCTCAGCCGATTCATCTCTCGATCGGCCGAGAGATGCCTCCCGTTC
TTCAAAACCCTAAGGCAGGCAAAGCACTTCTCCTGGTCGGACGAGTGCCGGCAGGCCTTC
GAGGAGTTGAAGAGATACTTGGCGTCACCGCCCTTGCTCGTGAAGCCAGAGGTCGGGGAG
ACGCTATATCTGTACTTGGCTACCACCCCGGAGGCGGTCAGCTCGGTGCTCGTCCGAAAA
AACGAGAGCCGGGTTCACCAGCCCATCTACTACATCAGCAGAGCGCTCCACGACGCGGAA
ACTCGGTACTCCAAAGCAGAAAGGATGATATTCGCCTTGGTCGTATCGGCACAGCGACTC
CGTCCATACTTCCAGGCGCACGCCATCGTGGTCCTCACCGACCAGCCCCTGAGGGCGATC
TTACATCGCCCCGACACATCAGGACGCCTGGCAAAATGGGCTGTAAGACTAGGCGAATTC
GACATCCAGTACCGACCGCGACCTGCCCTGAAGGCCCAGGTTCTGGCCGACTTCATCGCG
GAGTGCCCGACCGCCGACCAAGAGTCGGAGGACGGGAACTCAACGGAGGCCTCGACCTCC
GAACGCGATCCCGAGTCGACCTGGGTGCTGCACATCGACGGAGCCTCCAATGCCCGTGGG
AGCGGCGCCGGGTTCCTGCTCACCAACTCGGAGGGGTTCGTTACCGAACACGCCCTCCGA
TTTGACTTCAGGGCCTCCAACAATCAAGCCGAATACGAGGCACTCCTTGCAGGCCTGAAG
GTGGCGAAGGAACTCGGAATCGACAGCCTTAAGGTCTTCTCCGACTCCCAGCTGATCGTC
GGACAGGTCAAAGGCGAGTTCGAAGCGCGCGACCCGACCATGGCTAAATACCATCAGAAG
GCGAGGGATCTCGTGGTACATTTCAAATATTTCGAGATCTCCCATATTCCCAGGGCAGAA
AACGCGCGGGCCGACGCTCTCTCCCGACTAGCAACGTCGGATTGCAGCACTCTAGGCCGG
GTCCTCATTGAAAACCTCGAGCAACCGAGCATCGATAAGGCCGAAGAAGTGCTGCAACTG
GCAACTGAGCCAAGTTGGATGGACCCGATCGTTCAGTACCTGACCGACGGAACCATCCCC
GACGACCCCGCGGAAGCCAAACGACTCCGCTGGGCAGCCTCTCAGTATGTGATGATGGAC
GACCGACTCTACAAGAGATCGTTCTCTCTTCCCTTGCTGAGATGCCTGGGACCGACTGAC
GCCGACTATGCGCTCAGGGAGGTCCACGAAGGGATCTGCGGCAATCACTTGGGGGGCAAG
TCCTTGGCCTACAAAGTCCTGCGGCAAGGTTACTACTGGCCCACCATGAAAAAGGACGCG
GCTGAGCTGGTTCGGAGGTGCGAGCCATGCCAAAGGTACGCCAACGTACAGCATCGGCCC
TCCAACCAGCTCACCTCCATTGTCGCCCCGTGGCCCTTCGCCCAATGGGGAATCGACCTG
CTCGGACCTTTTCCCCCGGCATCCGGCCAACGAAAGTTCATTGTCGTCGCGATCGACTAC
TTCACCAAGTGGGTGGAAGCCGAACCTCTAGCGCAGATCACAGAGCGGAAGATGGAGGAC
TTCGTCCAGAAGTCCATCATCTTAGGTTCGGAATACCACACACCATCATTACCGACAACG
GACGACAATTCGACAATCAAGACTTTAAGAACTTCTACGCGAGATTTCACATCACGCACA
GACTGACCTCAGTCGGGCATCCCCAGTCCAACGGCGAAGTCGAAGTGACCAACCGAACCA
TCCTGCATGGACTGAAGACCCGACTGAACGAAGCCAAAGGCCTCTGGGTCGAGGAGCTGC
ACTCTGTCCTGTGGGCCTACCGGACGACACCCCGTGTCCCGACCGGGGAGTCCCCCTTCA
GCCTGGCCTACGGGACGGAAGCAATGATCCCCCTGGAGATCGGCCTGCCATCGACCCGGG
TCGAGCAGTATTCTGAGCCCGGCAACTCCGAGTGTCGGAGGGCCGACCTGGACCTTCTGC
CCGAACTCCGGCGCGATGCTCAGCTCCGCATGGCTTCTTACCGACAGAGGGTGGCCCGAT
ACTACAACGCCAGGGTTAAGCCGAAGCTCTTCCGGCCAGGAGATCTCGTCTTGAGAAAGG
CGGAGGTCTCAAAGCCTCTGGAACAAGAAAAGCTGTCCCCGAATTGGGAGGGACCCTACA
GAGTAGCAGACCTCTGCCGACCGGGAGCATATCGACTGGAGACCCTAGGAGGAACGGCCA
TCCCTCGGACCTGGAACGCCGACAACTTGAGAATGTATTATCAATGAGCTTTGTACGCCC
GTGTTTGAAATACAAGTTCGGCTTCAAAATTTCGGAGTCTGAAATCCCGACTCTTCGACT
GTGGGGCGGCGCTCAACGAAGCACGACCCCGGCGCACGTCTTGGGCCCAACACTCCGTCG
GAGTTCGACGGCCTAGACCACCGGACCTCACAAGAGTCGATGACG
>RXX_E08_300-B-G10199-Map4_reversed
TACTCGACTTTCTCTCGGATGCGATTACCAATTGATCGGCTTAGGAGGATCTCCACGCCC
CTGGTAGGCTTTGCCGGAGACACCGTCGCGGTGGAAGGAGAAATCATCCTTCCCGTGACG
GTCGGTACCGAACCACGGCAAAGCACTGCCCAACTGATGTTCACGGTCGTCCAAGTACCT
TCGGCCTACAACGCCATACTTGGGAGACCCGGACTAAATGCCTTCAAAGCGATAGTCTCG
ACCTATCATTTGCTAGTCCGGTTCCCGACCAAGAACGGGGTCGGAGAAATGCGCGGGGAT
CAGCAGCTCGCCCGCCGATGCTTCCAAATCTCGGCTCAGGGCGACGCGCGGGAAGATTCC
CTGCCTATCGACAAGCTGGATCAGCGGGAGGAGGAAGAGCGGGGTGAACCGGCCGAGCGG
CTGGTCCCCGTCGCAATAACGGACAATCCCGAGCGGGTTGTCAGGGTCGGGTCCCAGCTA
CCCGACCCAGGGCGACAACAGCTCATAGAGCTGTTGAGAGCCAATGCCGACATATTCGCC
TGGTCAGCGGCGGACATGCCCGGCATCCCTCCGGAGATAATAACCCACCGGCTCAACATC
GGTCCTTGCGTGAAGCCGGTGAGGCAGAAGAAGCGGTCCTTTGCCCCCGAGAGGCAGAGA
GCGATCGAAGAGGAAGTGGGTAAGCTACTCGAGGCAGGGTTCATCAGAGAAACCACCTAT
CCCGATTGGCTAGCCAACGTCGTCATGGTCAAGAAAGCCAACGGGAAGTGGAGGATCTGT
ATCGATTACACCGATTTGAATCGGGCCTGCCCGAAGGACAGCTTCCCACTGCCGAAGATC
GATCAGCTGGTAGATGCGACGTCCGGCTACCGACTGCTCAGCTTCATGGACGCCTTTGCC
GGATACAATCAGATCCGGATGGCGCCTGAGGACGAGGAGCACACGGCCTTCGTGACCGAT
AAGGGCCTTTACTGCTACAAAGTAATGCCTTTCGGTCTGAAGAACGCCGGAGCCACCTAC
CAGCGGCTTGTCAACAAGGTCTTCAAAGATCAGATCGGGCGCAACATGGAGGTGTACGTC
GACGACATGCTCGTGAAAAGTGTGCAGACTTCGGACCATGTGCAAGATCTTGAAGAAGCC
TTCCGCACACTGCGACGACACCGAATGAAGCTGAACCCGATGAAATGCGCCTTCGGCGTA
ACCTCGGGGAAGTTCCTCGGGTTCCTCGTCTCCCAATGAGGAATCGAGGCCAACCCCGAG
AAGATCAGAGCGATTCTTGACATGCGCCACCCGGACACCAAGAGGGAGGTGCAACAACTC
AATGGGAGGATTATCGCGCTCAGCCGATTCATCTCTCGGTCGGTCGAGCGATGCCTCCCG
TTCTTCAAAATCCTAAGGCAGGCAAAGCACTTCTCCTGGTCGGACGAGTGCCGGCAGGCC
TTCGAGGAGTTGAAGAGATACTTGGCGTCACCGCCCTTGCTCGTGAAGCCAGAGGTCGGG
GAGACGCTATATCTGTACTTGGCTACCACCCCGGAGGCGGTCAGCTCGGTGCTCGTTCGA
GAAAACGAGAGCCGGGTTCACCAGCCCATCTACTACATCAGCAGAGCGCTCCACGATGCG
GAAACTCGGTACTCCAAAGCAGAAAGGATGATATTCGCCTTGGTCGTATCGGCACAGCGA
CTCCGTCCATACTTCCAGGCGCACGCCATCGTGGTCCTCACCGACCAGCCCCTGAGGGCG
ATCTTACATCGCCCCGACACATCAGGACGCCTGGCAAAATGGGCTGTGAGACTAGGCGAA
TTCGACATCCAGTACCGACCGCGCCCTGCCCTGAAGGCCCAGGTTCTGGCCGACTTCATC
GCGGAGTGCCCGACTGCCGACCAAGTGTCGGAGGACGGGAACTCAACGGAGGCCTCGACC
TCCGAACGCGATCCCGAGTCGACCTGGGTGCTGCACATCGATGGAGCCTCCAATGCCCGT
GGGAGCGGCGCCGGGTTCCTGCTCACCAACTCGGAGGGTTCGTTACCGAACACGCCCTCC
GATTTGACTTCAGGGCCTCCAACAATCAAGCCGAATACGAGGCACTCCTTGCAGGCCTGA
AGGTGGCGAAGGAACTCGAAATCGACAGCCTTAAGGTCTTCTCCGACTCCCAGCTGATCG
TCGGACAGGTCAAAGGCGAGTTCGAAGCGTGCGACCCGACCATGGCTAAATACCATCGGA
AGGCGAGGGATCTCGTGGTACATTTCAAATATTTCGAGATCTCCCATATTCTCAGGACGG
AAAACGCGCGGGCCGACGCTCTCTCCCGACTAGCAACGTCGGACTGCAGCACTCTAGGCC
GGGTCCTCATTGAAAACCTCGAGCAACCGAGCATCGATAAGGCCGAAGAAGTGCTGCAAC
TGGCAACTGAGCCAAGTTGGATGGACCCGATCGTTCAGTACCTGACCGACGGAATCATCC
CCGACGATCCCGCAGAAGCCAAACGACTCCGCTGGGCAGCCTCTCAATATGTGATGGTGG
ACGACCGACTCTACAAGAGGTCGTTCTCTCTCCCCTTGCTGAGGTGCCTGGGACCGACTG
ACGCCGACTATGCGCTCAGGGAGGTCCACGAAGGGATCTGCGGCAATCACTTGGGGGGCA
AGTCCTTGGCCTACAAAGTCCTGCGGCAAGGTTACTACTGGCCCACCATGAAAAAGGATG
CGGCTGAGCTGGTTCGGAGGTGCGAGCCATGCCAAAGGTACGCCAACGTACAGCATCGGC
CCTCCAACCAGCTCACCTCCATTGTCGCCCCGTGGCCCTTCGCCCAATGGGGAATCGACC
TGCTCGGACCTTTTCCCCCGGCATCCGGCCAACGGAAGTTCATTGTCGTCGCGATCGACT
ACTTCACCAAGTGGGTGGAAGCCGAACCTCTAGCGCAGATCACAGAGCGGAAGATGGAGG
ACTTCGTCCAGAAGTCCATC
>RXX_E08_300-B-G10206-Map3_reversed
CTTTCCCATGGTAGATTATTTTATCACATATAATGCTTTACTTTTTTGTGGAGGGCTGAT
TTCTTCCTTGTAAAAGATAAGAGATTTCTAAAGAAACAGGACCCTTAGAGTCCTATATAA
ATCCTTGTATCTTTCATGAAGAGGACAATGAATGATTTTACAAACTCCACAAATACTTGT
GTCAATCACTCCGAGAGGGAGAGGGTGTGAGACCCAAAATCGCCTCTACAAGGGGAGGGT
GTGAGGCCCACTTTCTATCCTACTCCTTCTACTTAAGATCCAGTATTCCTGCGACTCTGA
TTCGACTCCATCATCTACCCACGCAAGCCTATTCCGCCAAGAGAAGATCTGTCTCCTCCA
GAATTTTCATCTATCGTGCTGAGAGAAGGAGTGATTTCTTATTCTACAGATCATATGCTG
TCAAGGACCTTCGTTCCTTATCAGTTGATCTTTGATTTTTTTTAATCCGATGTTGGTAAA
GACCTAGTTCTTTATCGATGGATCTGTTTGGTTAAAAGATTAAGAGCCCTAATCAGAGTA
GTTTCTTAACTACCATGATCCGGATTCTTATCATCTTCTTGGATTTTTCTCACGGGTTTA
ATATTTTATTTCTCTCGTTCCATTCATATTTTTTTTTGTATTTACTCGTGAGCATGTTTA
ATTTCTGCTATCTGTTTATGAAATTCTCTATTGCTAGTTGTTTACTGATCTCTCGAATGA
CATTCGTCTGTATCATTTAGATTGATCTCGCTTTAGTCTCGTATCAATCAATCACGCCTC
CTGAGCAGAGTATAGGCAACTATACTGTCTGTCCTGAGAATAATGAGCCCCTGGCTGGAC
ATGATTTGTTGTTGATGAACAGAAGAGAGCTTGATCATTAGGATTGATTTTTTTTCTCTC
TTCTTTAGGGTTGTCCCGCATCAATTTGGTATCAGAGCCGGTTGATTAGGGCTTTAGTTT
AAATTCAGCAATTTAAATTTTTGCAAGTTAAATTTTTGCACTCTAAATTTCGTATTCAAG
CATTTTAATTTTTATTACACCTTATTTCTGCATCCTAGAGTTGCATGACCACTAGATCAG
GTACCTGGTACCAACATCCTACTTTCCCACCCAACACCAATATGGATCCCAATATAGCAG
CCATCATTAATGCTCTGACTGAAAAGTTTGATGACATGAAAATTTTATGAAAGCCATGGA
TGAGAGAATAGTGGTATTAGAAGAAGCTAGGCAGAAACAACCTGAACCTGAGTCTCCCCG
ACTACCTATAGGACAAAGAGGTAGGAATCTAGAACTTGATCGACCTATAGGGGCACGCCC
GCACCATAACCAGTTCGATCAAGATGAGCATATTCTTAGGAATGTGAAGGTTGAAGCCCA
AGTTTTGATGGTTGTCTAGATCTGGGAGAGTACCTAGATTGGAAATCAGGTATGGACCAC
TATTTTGGATGGTACGAAATGTCTGAAGCAAGGAGAGTTAGGTTTGCTAGGATGAAATTG
GTTAGGCAAGTCCGACTTTATTGGAAAAGTGTTGAGCGTCTTCTCAATCAGAGAAGACAA
GATCCGATAAAAATCTGGGATGAGATGAAAGAAAAACTCAGAGAGAAGTACCTCCCCACC
TCTTACCAACAAAGACTTTTAGATCAATGGCAGAGGCTTACTCAAGAGAATAGATCAGTC
ACCGAGTATATCATGAGATTTGATGAATACCTCATGAGATGTGGAGTAGCCGAAGATAGG
ATTGTTACCTTATCTAGATTTAGAGCTGGATTACGAGAGGATATTCAGCGTGAGCTCTTT
CTGCGAGAGGTAACCACGTTGGAACAAGCTTATCAACTTGCCTTAGATTTTGAGAGATTT
TCTAGATATTCGACTCCCCGTCGTCCTGAACCCAGCCGAGTAATCCCTTCTGGATCGAGA
CCTAATATTAATCAAACTCCTAGTAACGGACCTCCACTTACAAATCCTATTGGGAGAAAA
GAAGATAAAGGAAAAGGAGCTATAGGAGAGTTATCAAAAGGAAGTAGTTCTCGATCCCAT
TGCTTCAAGTGCCATGGTTACGGTCATTTTGCTGCACAATACCCCAACCGATCATTATTC
ATAGAAGAATTAGAAGGAGAAACTCTAGAAAATATTGAGGAGAAAGTTTATGAAGCTGAT
CCAGATTTAGCCGAGCAATTTGAGAGTACTGAGGACATCCTAGGTTATACCGCACCCGAG
TCAGACCTTAGGCTTGGAGTCGTTAGGTATGTCCTAGCACAAACTAAGGAAAGTGAAGAC
TGGCATAGGACCTCTATTTTCATACCTTCATAAAATTTGACGATAAAATTTGTAAGGTGA
TCATTGATAGCGGTAGCTGTATCAACGCCATCTCCACCGACATGGTTAAGCGATTAGGAT
TAACTCCTGTGGATCATCCCAGTCCATACCGTGTGTCTTGGATTGATTCCTCCTCTATTC
CCATCAAATTTAGATGCCATGTGCCCATCCAGCTTCATTCCTACCAGGATCATGTGTGGT
GCAATGTCTTACCCATGGAAGTCGGAAGTATCATATTAGGTCGGCCTTGACTATTCGACA
ATGATGTTACGATTTATGGCCGAACCAACTCCTGTAGCTTTACTCATCAGGGTAAGAAGA
TCACGATTAATCCTTCCCACCTAAGGCTACTAATAGAAAGATAGGCGATGGACCAAAGAA
AACCTCAAGAAGAAAAGCCTCCATCTGATAGGTGCTAAAGAATTAGAGACGACCATGAGT
GAAGGATCACCAGTTTGGATGCTTGCTGCTAGATAAGTTCGTGAAGATTCTAAGGTGGAT
TATCCTAAGGAAGTAGCTAGCCTTCTTAGTGAGTTTCATGATGTCTTTTCTGAGGATCTT
TCAGATTACTTACCGCCTATGAGAAACATTCAACATGCCATTGATTTAGTTCCTGGATCT
ACCCTACCCAACTTGCCCCACTATAGGTTGAACCCTAATGAGCATGCCGAGCTACAAAGA
TAAGTTGGAGAGCTGATAAAAAAAGGATTTGTGAGGGAGAGTTTGAGTCCTTGCGCGTTC
CTGCACTACTGACTCCAAAGAAGGATGGTATATGGAGGATGTGTATAGATAGCCATGTCA
TTAACAAGATCACCATTAAG
>RXX_E08_300-B-G10211-Map4
AAATATAATATTTATTTTTTTAATTTTAAATTATATAAGTTTTGGTTTAGTTATATATTG
GGTTCATATATGGGCTCATATATAGTTGGGCTCATATTGTCATAGTGGTTTATATATTGA
TGTATGAACTTTTGTAGGATGTGGTAGCCTCACACATAAGAGGCCTTATGTACTAAGAAA
AAAGAAAGAAAGAACCCTAGATCTATATTCTCCCCCAATTTTTCATCTCATTCTCCACTT
CAATCTCCTCCCAAATCTCATCAAGTTGGTAAACAAAGCCAACAAAAGTGGTATCAGAGC
AAGGAAGATCAACAAGATTTGAGTTTGAAGACAACAAGTGAGAAAGAGAGCACCATTCAA
GAAGATCTCCATGACAAGTTCAAGCAACATGGGTATGAGCATCAATCAACCTTCTATTCC
TATTTTTGATGGAGAAAACTATGATTATTGGAGCATCAAGATGAAGACCCTCTTCATTTC
ACAAGAGATTTGAGATTTGATGGAGAGTGGATATGAAGAGCCATCCACTCCAACTAACCA
ACAAAGAGAGCAAATGAAGGACTACAAAAAGAAGGATGCCAAAGCCCTCTTCTTCATCCA
ACAAGCGATGTCCGACAAAATTTTTTCAAGAATCATTAGAGCCACCAAATCAAAAGAGGC
ATGGGACATCTTACAAGAAAAATTTCAAGAGAATACCAAGGTGAGAACTATCAAACTTCA
AACTCTAAGAAGAGAGTTAGATAATTTGAGAATGCAAGAAAATGAGAAGTTGAAGGATTA
CTTCTCCAAAATCATGGAGATTGTTAATCAAATGAAGAGCTATGGTGAAACCATCATCGA
GCAAAGAATATGTGAGAAAATTTTGGCTAGTTTGCCTCCAAAGTTTGATACCATAGTTAC
TATTGTTGAAGAATCTAAAGATCTTTCTACTTTAAGTGTTCATGAGTTGATGGGATCTCT
TGAAGCTCATGAGCAAAGATTGTTTAGGCACAAAGAATCATCATTAGAAAGTACCTTTCA
ATCTAAACTCAAGGTGTTTGACAAAAGTCCTCAAAGAGAACCGTCTAGTCATGTACAAGT
TAAAGGAGAGTCATCTAAAGGTGAAAACCAAAATAGAAGAAGAAGAAAAAATATGAGAGG
AAGAGGAAGGGGAAGAAATAACTTTTCAAGAAATCAAAATGATGAGAGCACTCAACCTAG
GTGCAATATATGTAAAAGGTCTTCTCATATTGAAAAAGATTGTTGGTTTAGAGAGAAAAC
CCAATGTTATAATTGCAAAAAGTTTGATCATGTTCAAAAAGATTGTAGGTACCAAACAAG
TGAGCAAGCACACTTCTCTAAAGAAAATGAAGACGGCCAAAGCACATTCTATGCATGTCA
AACCACGGAGGAGCAAAAAAATGATGTATGGTACTTTGATAGTGGATGTAGCAACCACAT
GACCGATGATAAGTCCATCTTTGTTGACATTGATAGTTCTTCAATCTCACAAGTCAAGAT
GAAAAATGGTGCACTAGTCCAAGCAAGAGGCAAAGGGACAATTGCAATTGACACAAAGAA
AGGAAGGAAGTTTATCCATGATGTTCTACTTATTCCGGACTTGACACAAAATCTTCTAAG
TATTGGACAATTGATTGAGCATGGGCACATGGTGCACTTTGAAAATAATGGATGCAAGAT
ATATGACAAAGGGGAGAAAAAGCAACTTATGGCAAATATCAACATAGAAAAAAATAGAAG
CTTTCCTCTCATTTTGCACTATGCAAAGAATGTTGCATGGAAGATGGAGGTGAATGATGA
GTCATGGCTATGGTACAAAATGTATGGGCACTTGAACTTTCAAAGCTTGAGAAGTCTACA
TCAAAAAAATATGGTGTATGGTCTACCGACAATACAAGATAAGAAAGAAATTTGTGAAGG
ATATGCACTTGAAAAACAACACCGAGAGGTATTTTCAAAAGAGCATGCATGGAGAGCCAA
AGCACCATTGGAGCTTATTCATACCGACATATGTAGACCTATGAAAACTCCTTCTCATGT
CGGTAACATCTATTTCATTACCTTCATTGATGACTACTCAAGAATGACATGGGTGTACTT
TATGAGACATAAGTCCGAGGCATTCACCATCTTTAAAAAGTTCAAAAATCTTATGGAAAG
ACAAAGTGAGCACTACATCAAGGTGCTAAGAAGTGATAGAGGTGGTGAATATAACTCAAA
TAAATTTGAAAAGTTTTATGAAGATATTGATTTGCAAAGATAATTGACCGTTGGCTACAC
ACCAGAACAAAATAGAGTTGCCGAAAGAAAGAACCGTACTATTTTTGAGATGGCTAGATC
TATGCTCAAAGACAAAGGCCTTCCAAATTTTTTTTGGACGGAAGCGGTGTACACGGCGGT
GTACTTGATGAATAGATATCCAACAAAAGCTCTCCAAAACAAGACACCATTTGAAGCTTG
ATCCGGTAGAAAGCCTTCGGTGAAGCATTTCAAAGTCTTTGGATATGTATGCTATGCACA
TATTCCAAAGAAAAGGAGGCACAAACTTGATGAAGTAAGTGAAAAATATATTTTTGTTGG
CTATAGTTCTAAATCAAAAGACTATAGACTTTTTAGCTTGAAGCACAACAAGGTGATCAT
AAAAAGAGATATTCTTTTCAATGAGAAGGCTACTTGAGATTGGAAGGATAAGAAAGTTGA
AGAAAATATTGTTACTCTTGATGAAGAAATTCATGATGCCCAAAATGAAGAAAATAAGAA
TGAAGATTCACCACAAACTTCTCCAAGTGTAAGTCCATCACCAACTTCAAGCTCAAGCTC
ATCTCCAAATTTCACTCCCACAAGAATGAGAAGCCTAAGTGACATTTATGCCACTTGTAA
CTTTTGCATGATTGAGCCTAAAACTTATGAAGAAGCTATACATGAAGAAGTATGAAACAA
GACAATGCAAGAAGAAATTGATGTGATTGAGAAGAACAAAACTTGAGAGCTAGTGGAGAA
ACCAAATGATAAGGAAGTCATTGGCTTGAAATGGATCTACAAGACAAAACACAATCCGGA
TGGATCCATTCAAAGATACAAAGCAAGATTGATAGCAAAAAGGTACTCTCAACTATCTGA
GATTGATTATCAAAAAATTTTTGCATCGGTTGCTCGACATGACACAATTAGAACTCTCAT
TTCTATGACGGCACACAAAGGTTGGAAACTACACCAACTTGATGTAAAGTCGGCATTCTT
GAATGGGATATTGGAGGAAGAAATTTATGTAGAACAACCTCAAGGCTTCATCATCAAAGG
TCAAGAAAGCAAAGTGTACAAGTTGAAGAAAGCATTGTATGGATTGAAGCAAGCACCCCG
AGCATAGTATTCTCAAATTGATGCCTACTTCAATGAAAAAGATTTTCAAAGAAGTCCAAG
TGAACCAACACTTTATGTGAAGAAGCAAGGTAATGACATTCTCATTGTCTCTCTTTATGT
TGATGATTTGATCATTACCAGTAACAATGAGAATATAATTTTAGCTTTCAAAAGTGATAT
GATGAGAAGATATGAAATGAATGAT
>DTX-incomp_E08_300-B-G10212-Map6
TCCTGCTTAAGGTTTACTTAGTGTTTTATTCTTCTTTTATTTTAGGAGACCATCTTCACA
TTACTAGGAAGTTTGTATCTTTTTCGATATTTATCCTCATAAATTTTATTCTTTTATAAA
TTTTATTCTTTTTTGATATTTATAAAGAAATTATTGTATATGATTTTCAGAGAATACATA
ACGATAACAGTATCAGTGGATAGTAGTTATGGATAAAAGTTGGATTGATTTGCGAGAAAG
GACTTTACCTACGTACATTGAGGGGGTCAATAAATTTTTAGACTTTGCATATACTAATCA
GACAGACGATGCAAAGATTTATTATCCGTGTAAGAAGTGTAAAAATTATTTTCTTGAGGA
CCGACATATAGTGAAACAACATATTATTACAAAAGATTTCTTGACGACATATAAGATTTG
GACTTATCATGGAGAGACGTACTATTCTACTAGGTCTAACCAAGACTGTGGAAGTAGAGA
TTTTTTTGATACGGAAGATGATATGGTTGGAATGATACAAGAGGCAACTGGAATCTTAAT
GTCAAATGACAATATGAAATTTAATCATTTAATGGAGAATGAGGGTCATGAGGGGTCTAA
TCAAGAAATAAAAGATTTTTTTAGACTTCTTGAAGATGCAGAACGTCCACTTTATCCAAA
TTGCATGAAATTCACCTCACTGTCATTTATTGTTCGATTACTGTATTTGAAAGTGCTAAG
TGGATGGACAGATAAGTCATTTACATTGTTACTAGAATTATTGAATGATGCATTTTCAGA
AGGGGTATGCTTGCCAAATTCATATTATCAAGCAAACAAAATCACCACGGATTTGGATTT
TACTTATGAGACATGGGATGCATGTCCCAATAATTGCATGTTGTTTAGAGGCAAAGATGA
AGGACATGATAAATATCAAATATGTCAGAGTTCTAGATACAAGCAATTTACAGAAGATTC
AAATGATGATACTACTAAGAATAGTCAGATTGCTGCAAAACAAGTACGATACTTTTCATT
GAAGTCGAGGTTGCAGAAATTCTTTATATCATCAAAAACTGCAGAGTTAATGAGATGGCA
TGAGGAGGAACGAACAAAAGATGGTGTTCAAAGACACCCTGCAGACTCAATTGCTTGGAG
AACTTTTGATGAACAGAATCCATCCTTCGCTGCAGATTGTCGAAATATTAGACTTGATTT
AGCAGCTGATGGATTTAATCCATTTAGATCAATGTCTATAGCTCATAGCACTTGGCCTGT
TGTTCTAATACCATATAATTTACCACCGTGGATGTCTATGAAACAACCTTTCTTTATTCT
TTCTGTGCTTATTGATGGGCCAAAAGGACCGGACAATAAGATTGATGTTTATCTACAACC
ATTGATTGAAGAACTAAATGAATTATGGGAGAAAGGGGTACTTACATATGATGCATCAAA
AAAAGAGATGTTTCAACTTCATGCTGCATTATTATGGACAATCAGTGATTTTTCTGCATA
TGCAAACTTGTCTGGATAGAGTACAAAAGGTGAACTTGCATGTCCTTCTTGTTACAATCA
AACAGAATCAACATGATTGTCACATGGTAGGAAATTTTGTTATAGAGGGCATCGACGGTT
CTTATCGAATACCCACAGATTTCGAAGAGATAGAATATCTTTTAATGGTCAAAGAGAATA
CAGAAGGAAGCCTATTAAATTATCAGGTTCTGATATACTAAATCAATTGAATGGAGTGCT
CACAGAATATAAAAAGAAAGACCTTGTAAAGAGAAAAATTGAAGAAAATCAAAAAGGCAC
TTCAGGTGGAAAAAAGTCTGGATGGAAAAAGAGGAGTATATTTTTGATTTACCATATTGG
GAGCATAATTTGATTCAGCATAATCTTGATGTCATGCACATTGAGAAGAATGTATGTGAC
AATATACTTTGGACAATATTGGAGGTTGCAGAAAAATCCAAGGATAATTTAAATTCTCGA
TATGATATGCAAGAAATGGGTATAAGAAAAGCATTACATCCACAACAACGAGTGTCTGGT
AAGGCTTATTTGCCTCCAGCTTATTTTACAATGTCCAAAGATGACAAAGATATCTTCCTA
AAAGTACTAAAAAATATCAGAGTCCCTGATGGTTATGCATCTAATATCAGTCGCTGCGTA
CATTTAAAGGAGCGTAGTATTTGGGGATTAAAAAGTCATGACAATCATATTTTGATGCAA
CAGTTACTTCCTGTAGCTGTACGCAAAGCATTATCTAAGGATGTGGTTGAGGCATTGATT
GAGTTAACAAATTTCTTTAGACAATTATGCTCAAAGGTGAACAAGGTGGCTGACCTAGAG
TATATTCAAGGTCATATTGCTTTAACACTTTGCCATCTTGAGAAGATCTTTCCACCTTCA
TTTTTTGATATAATGGAGCATTTACCTATACATTTAGCAGAAGAGGCACTCATTGCTGGA
GCAGTGCAATTTAGGTGGATGTATCCTATTGAAAGGTAATATTATTTGTATAAAATGAAG
CACGTCATACTCTTCCGATTTCGATTTGTTGTTATGTAAATTTTATCTAATTTATATCTA
TATAGGTATCTACTTACGCTCAAACTTTATGTGCGTAATCGAGCTCATCCGAAAGGCTCA
ATTGCCAAAGGATACCTGATGGAAGAGTGTATGAATTTTTATTCAAGATATTTACAAGAT
GTTGAAACTAGATCAAATCGATCGATTCGGAATAATGATGGTGAGAAATAATTCAAGTCA
TCCCATTGGAAAGGGAGCCAAAATATATATTGATGAAGTCACATGGGAGCAAGCTCATCA
TTATGTGCTGCAAAATATTGATGCCATAACTCCTATTCGAATGTAAGTTTCATAATCAAC
TTGTAAGATATACTAACAAATTTATACTTATTAAAGGTATTGTTTATAATATTTATAGGA
AGCACATTGAATATTTAAGAAGACAAATGCCTCGTTCATCAAATGATCAAATTGAAAAGG
TCCATG
>DTX-incomp-chim_E08_300-B-G10217-Map8_reversed
TTATTATATAAAATTATTAAAAAATAAAAAATTAAAAATCAGAGTTAGTTTTGAAATTGA
GAATAATGTTTAGAATGATTCAAAACAATTGAAATATTTGAATCTAACTTGAGATTTTTT
TTGAAATTCTTTTTGTAAATATTTAAATAGTAAAAAATATTATCAATTAAAAATATATGT
AATTAGTGTTATATTACAGTTAATTCGAAATAATTAGTATTTTGTTATACCTGCAGAAAT
GAGTAAGAAGAAAGATCCAGAGCGTGACATCGGTTGGGATCATGGCGAGATGCTCTCGGC
TCGGCATCATTGGAGATGCAAATGGTGCAACACAGAGTTCAAGGGAGGAGGGGTGACTAG
GTTGAAGCAGCATCTGGCTGGTGGTTATCCTGATGTGTCCATGTGTCGGAAATATCCGCA
AGAGGTCCGACAATTGATGAAAAAGTACTTTGCTGATTCGAAAGCAGCGAAGGAAAGGGC
AAAGCAGAAAAAGATCGAAGTAGACCGTCGAGCTGCAGAGCCACCTTCTTATCACTCTAG
AGAGTCAGAGGAGGCTTCTGCTCCAGATGATGAGGAGGCACAGATTGAGGCTGCCATTCA
GGCGAGCTTGGCGGATCAGTACCGGCAGGAGGAGATGGCCCGGTACAGAGAGCGATTCGG
ACCATCATGCTACGAATCAGGATCTGGATCAGCGACTGGTGGGAGAGAATTCGAGTTAAG
GAGGACTACCTCAGTCAGAGAGCCTGGTGGTAGAGGGAGCAGACGCAGCATGTCTTCTTT
GTTGGGAGCTTTTGGCAGTAGGAGGAGGTCCTCCAGAGATATTCCAGTAGGAGCCAGCAT
TCAGGATTTGGATCCACATGCTTTGCCCAGCAAGGATTCAAAGCAGCAGAGAATTGACAG
TATGCTGAAAAAAGATAAGAAGAAGGATATGTGGCGAGCTATTGGATCATGATTTCATTT
CAGCCATATTCCAGCAAATGCAGCAGCCAATCCTTACTACCGATCTGCTATTTCAGCCAT
AGAGGCTGCCGGCCAGGGTGTAGATCCTCCAGGACCTAAGGACATCTATGGTCAGCTTCT
TGACAGCAACAAGGAGGATCTGCAGAGATGGATTGCTTCTTACAAAATAAATGGCCTACA
TACGGTCTGACAGTGATGTGTGATGGTTGGACAGGTCCTACTAGGCGGAGCATCATTAAT
TTTTTGACATACTGTGATGGAAAAATATTTTTTCACAAATCAATTGATGCTTCAGATAAG
ATGCACGATGCCACATATATCCTTGGTCTGATGGAGGAGGTGATTGATTCAGTGGGTGAG
CAGCATGTCGTGCAGGTCATCACAGATAACGGACCACAATATAAGGCTGTCGGAGAGTTG
CTGATGGAGCAGCGACCGCAGATATACTGGACCCCATGTGCTGCACATTGCATTGATCTT
ATATTGATGGATATCGGGAAGATTCGCAGGGTGCAGCAGGTAGTGGAGATTGCCCAGACC
ATTACTAGATTCATCTACAACCACACATGGGTTCTTTCATTGATGCGGACGTATACTGGG
GGGGAGATCTTACGACCGGGTATCACACGGTTTGCTACCAACTACATAGCACTTGATAGT
CTTCTTCAGAAGAAAGCAGCCCTACGTCAGATGTTTGTCAGTGTCGAGTGGCAGGAGAGC
AGATATGCGAGGGCCGGCACTGATGGAAGTCATGTGGAGAACTTGGTGACGAGTCAGTCA
TTTTGGCAGCGGGCTGAGAAGGGTAGTGAAGGCTATCAAGCCTTTATATGAGGTGCTTCG
CACCGTGGACAGCGAGAGATACCCCCAGATGGGCTTCCTATATTACATGATGGAGAGGGC
AAAGAAACAGATCAGTGAGAATGATCCCAAGCATGCTCAAGAATTCATTAACATCATTGA
GCGCCGTTGGGACTATCAGATGGGCAGAGATTTGCATCTAGCTGGTAAGTTTGGATTCAA
GAATGTTTTAAAATATTTTTTCGAAGCATGAAATAAAAGTGTGCTTAATCAGTCTTGAAA
TTTATCTGCAGCTTATTACTTGAATCCGAGATTTCAGTATACTATTTCGGAGATAGATAT
GGACAGCGAGCTTCTTGCTGCTCTTCGCAATGTCATATATAAGATGGTGTCCGATCCAGA
AATCGCGTCGTTGTGTCTGCAAGAGGTATGCTAGTTTAAAACAGATGTAATTATTCAACT
GAATTCGATCTGATATATTTATAAATAATAAATATATTTTGTTTCAGACGAAACAGTTTA
GAGAGGGATCAGACAGTTTTGGAGTCCCATCAGCTGTCGTAAGCAAAAAGCAGATGAATC
CAGATAAATTACATATCAATAATGAGCAATATAGATTGATATGTAATTTTGCTTAATAAT
ATCATCAAATTTGATATGTAATTTTGCTTTTGTAGCTGAATGGTGGATTCATTTTGGAAC
GTCAGCAGAAAATTTGAGACATATGGCTGTCCGTATTCTTTCTCAGACGGTCTCTGCTAG
TGGCTGTGAGCGTAATTGGTCCACTTTCGTCCTTATCCACAGCAAACAGAGAAATCGTCT
GACACAAAAATGCCTCGACGATCTTGTATATGTTCACTACAATCTGAGGTTGAGGCTAAA
ATGTATTCAGGAGGAAGTTCAGTTGAAGTACACTGATCCGACGCTGGATGATTATGCCGA
CGAGGATGACGATCCGATCATCGGATGGCTTGCAGGTCAGCAGCAGGAGCCAGAGCTTGA
TGAGCCAGGGTCTCCTCCACGACCAGCCAGTGTGGTGGCGAGGGAGATCAGGGTGGATCC
AGGGCAATGGGCAGAAAAAAATATTCCACATAGGGTTCCAGCTGATCAGCCACAGCCTGA
GGGGACACAAGGGACTCATTCATCACATGACTCGCTGTCCGATACATCTTTCCAGAGATT
CGAGCGAGAGATGTATAGACGATCCTCCCGACAGCCAGCAAGAAGGCATCCATCCTCCCA
ATCACAGGAAACTCAGTCACAGAGGGGCACAAGGGGGAAAGAAAAGACAGTTGTACGTGC
ACCACTCTCGAGAGTACAGGAGCTATCTGGTTCAGATACGGACATCAGAGAGAGTGATGA
TGATACTGG
>RXX_E08_300-B-G10220-Map4_reversed
GGGCCTCGACCGACGAAAATACTGTCGATTCCATCGGGGCCACGGCCACAACACTGAGCA
GTGCATCCAGCTCAAGGATGAGATTGAGGCCCTCATACGATGAGGGTACCTCGAAAAATT
TTGACGGAGCCCGCCGACTCGACCCGTCCCCGATCGATGATCCCAACCGACTGAGGAAGC
GGCGAACAACCAACCTACGGTCGGGGTCATCAACATGATCTCCAAACGAGCGGATCGGGG
GACGACTGCTGAAGGGGAGTCGACGAAAAAGCTGCACCAGGATAATGTAATCATCTTTAC
AGATGAAGATGCTCGGAGAATACAAACTCTCCATGATGACGCTGTTGTTGTGTCGACAAC
AATAGCTAATTATGATGTAAAAAAAATTCTCGTCGATAATGAAAGTTCGACCAATATTTT
ATTCTACTCGACCTTCTCCCGAATGCGACTATCGACTGATCGGCTCGAGAGAGTTTCTAT
GCCCCTAGTAGGTTTCGCTGGGGATGCCGTCGCAGTGGAAGGAAAAATTACCCTTCCTGT
GACAGTTGGAACCGAACCACGGCAAAGCACCATCCATTTAACTTTCGCGGTCGTCCAAGT
GTCTTTGGCCTACAACGTCATACTTGGAAGACCCGGACTAAACGCTCTCAGAGCGATAGT
CTCGATATATCATCTGCTGGTCCGGTTTTCGATTAGAAACGGAGTTGGAGAAATACGCGG
GGATCAACAATTCGCTCGACGATGCTTCCAGATCGTGACTCAAAGCAACGCGCCGAGGGA
TTTCTTGTCGATCGACAAGTTGGATCAACGAGAAGAGGAGGAACGGGGTGAACCGGTCGA
GCAGCTGGTTTCCATCCCAATGACAGAGAATCACGAATGGGTGGTCAGGGTCGGATCGCA
ATTGTCCGACCCAGAGCGACGGCAGCTTATAGAGCTGTTGAAAGCCAATGCCGACGTATT
CGCTTGGTCGGCAGCGGGTATGTCTGGCATCCTCCCGGAGATGATGACCCACCGACTCAA
CATCGACCCTGGTATGAGGTCGGTGAGGCAGAAGAAGCGGTCTTTGCTTCCGAAAGACAG
AAGGCCATCGACGAAGAAGTGGACAAGCTATTCGAGGCGGGCTTCATCAGAGAAACGACG
TATCCCGACTGGCTCGCCAACATTGTCATGGTGAAAAAAGCCAACGGAAAGTGGTGGATC
TGCATCGACTACACCGACCTGAATCGGGCCTGCCCGAAGGACAGCTTCTCACTTCCGAAG
ATCGACCAGCTGGTGGATGCGACGTCCGGCCATCGACTGCTCAGCTTCATGGATGCCTTT
GCCAGATATAACCAGATTCGGATGGCGCCCGAGGATGAGGAGCATATGGCTTTCGTGATC
GCTAAGGGCCTTTACTGCTATAGAGTAATGTCCTTCGGTCTGAAGAATGTCGGAGCTACC
TACCAGCGACTCGTCAATAAGGTCTTCAAAGACCAAATTGGATGCAATATGGAGGTGTAC
GTGGACGACATGCTGGTGAAGAGTGCGCAAACTTCGGATCATGTCCAAGATCTTGAAGAA
ACCTTCCGCACTCTATGACGACATCGGATGAAGCTGAACCCGGCTAAGTGCGCATTCGGA
GTAACCTTGGAGAAGTTTCTCGGGTTCCTCATTTTCTAACGAGGAATCGAGGCCAACCTT
GAGAAGATCAAGGCGATCATCGACATGCGGCATTCGGACACCAAAAAGGAGGTGCAGCAA
CTCAACGGAAGAATCATCGCGCTCAGTCGATTCATTTTTCGATCGGTCGAGAGATGCCTC
CCGTTTTTTAAAACCTTGAGGCAAGGAAAGCACTTCTCTTGGCCGGACGAGTGCCGGCAG
GCCTTCGAGGAACTGAAGAAATATTTGACTTCTCCGCCTCTGCTCGTGAGATCGGAGGTC
GGAGAAATACTGTACCTTTATTTGGCTACCTCCCCTGAGGTGGTTAGCTTGGTGCTCGTC
CGGGAGAACGAGAGTCGAATTCACCAGCCCATATACTACATCAGCAAAGTGCTCCACGAA
GCTGAAACTCGGTACTCGAAGGTAGAGAAAATGATATTTATCTTGGTCGTATCAGCACAG
CGACTCCGTCCGTACTTTCAGGTGCACGCTATCGTGGTCCTCACCGACCAACCCCTGAGA
GCGATCCTGCATCGCCCTGACACATCAGGACGGCTGGCGAAATGGGCGGTGAGACTAAGT
GAGTTCGACATTCAGTACCGACTGCGATCTGCTCTGAAAGCCTAGGTTCTGGCCGACTTT
ATTGCGGAGTGCCCGACAACCGACCAAGTGTCGGAAGATGGGAGCTCCAAAGAGGCTGCG
ACCTCTGAATATGACCCCGAGTAAACTTGGATATTGCACATCGACGGAGCTTCCAACGCT
CGAGGGAGCGGGGCCGGGTTCCTGCTCACCAACTCGGAGGGAGTGGTTACCGAGCACGCC
CTCCGATTCGACTTCAAGGCCTCCAATAATCAAGCCAAATATGAAGCGCTCATTGCAGGC
TTGAGGGTGGCAAAGGAGCTCGGGATCGACAGCCTCAAAGTCTTCTCTGACTCTCAGCTG
ATTGTGGGGCAGGTCAAAGGTGAATTCGAAGTGTGGGATCTGACCATGGCTAAATATCAC
CAGAAAGTAAGAGATCTCGTAGCGTATTTCAAGTACTTCGAGATCTCCCACATTCTCAGG
ATGAAAAATGCTCGGGCCGACGCACTCTCTAGGCTTGCGACATCCGACTACGGCACTTTG
GGTCGGACACTCATAGAGAGTCTTGAGCAATCGAGCGTCGACAAGACTGAGGAGGTGCTA
CAACTGGCGATCGAGCCGAGCTGGATGGATCTGATCGTCCAGTATCTGACAGACGGAACT
AGCCCCGAAGACCCCGCGGAAGCCAAACGACTTCGGTGGGTGACCTCCCAATATGTAATG
ATGGACGGCCGACTCTACAAAAGGTCGTTCTCTCTTCCCTTGCTGAGGTGCCTGGGACCG
ACTGACGCGGACTACGCACTCAGGGAGGTGCATGAAGGGATCTGCGGTAATCACTTGGGG
GGCAAATCCTTGGCCTACAAGGTCCTGCGGCAGGGTTACTACTGGCCCACCATGAAGAAG
GACGCGGCTGAGTTGGTTCGGAGGTGCGAACCATGTCAATGGTACGCCAACATACAACAC
CGACCCGTCAGCCAGCTGACTCCCATTGTTGCCCCGTGGCCCTTCGTCCAGTGGGGAATC
GACATACTCGGACCTTTCCCTCCGGCGTCCGGCCAAAGAAAGTTCATAGTCGTCGCAATC
GACTACTTCACTAAGTGGGTGGAAGTCGAACCCCTAGCGCAAATCACCGAGCAGAAGATG
GAAGACTTCGTCCAGAAGTCCATCATCTTAGGTTCAGACTACCACACACTATCATCACCG
ACAATGGACGATAATTCGACAACCGAGAGTTCAGAGAG
>RXX_E08_300-B-G10223-Map4
GAATTATCAAAAGGAAGTAGTTCTCGATCCCATTGCTTCAAGTGCCATGGTTACGGTCAC
TTTGCTGCACAATGCCCCAACCGATCATTATTCGTAGAAGAATTAGAAGGAGAAACTCTA
GAAAATATTGAGGAGAAAGTTTATGAAGCTGATCCAGATTTAACCGAGCAATTTGAGAGT
ACTGAGGACATCCTAGGTTATGCCGCACCCGAGTCAGACCTTAGGCTTGGAGTCGTTAGG
TATGTCCTAGCACAAACTAAGAAAAGTGAAGACTGACGTAGGACCTCTATTTTTCATACC
TTCATAAAATTTGACGATAAAATTTGTAAGGTGATCATTGATAGCGGTAGCTGTATCAAC
GCCATCTCCACCGACACGGTTAAGCGATTAGGATTAACTCCTGTAGATCATCCCAGTCCA
TACCGTGTGTCTTGGATTGATTCCTCCTCTATTCCCATCAAATTTAGATGCCGTGTGCCC
ATCCAGCTTCATTCCTATCAGGATCATGTGTGGTGCGATGTCTTACCCATGGAAGTCGGA
AGTATCATATTAGGTCGGCCTTGGCTATTCGACAATGATGTTACGATTTATGGCCGAACC
AACTCCTGTAGCTTTACTCATCAGGATAAGAAGATCACGATTAATCCTTCCCCACCTAAG
GCTACTAATAGAAAGATAGGCGATGGACCAAAAGAAAACCTCAAGAAGAAAAGCCTCCAT
CTGATAGGTGCTAAAGAATTAGAGACGACCATGAGTGAAGGATCACCAGTTTGGATGCTT
GCTGCTAGAGAAGTTCGTGAGGATTCTAAGATGGATTATCCTAAGGAAGTAGCTAGCCTT
CTTAGTGAGTTTCATGATATCTTTCCTGAGGATCTTCCAGATTACTTACCGCCTATGAGA
AACATTCAACATGCCATTGATTTAGTTCCTGGATCTACCCTACCCAACTTGCCCCACTAT
AGGTTGAACCCTAATGAGCATGCCGAGCTACAAAGACAAGTTGGAGAGCTGATAAAAAAA
AATTTATGAGGGAGAGTTTGAGCCCTTGCACGGTTCCTGCACTACTGACTCCAAAGAAAG
ATGGTACATGGAGGATGTGCATAGATAGCCGTGCCATTAACAAGATCACCATTAAGTACC
GCTTCCCCATCCCTAGGTTAGATGACATGTTAGATATGATGGCCGGATCCACTATCTTTT
CTAAGATTGATCTTAAGAGTGGTTACCATCAAGTAAGGATTAGACCGGGAGATGAGTGAA
AAACTACTTTCAAGACAAAAAATGATTTATATGAGTGGATGGTGATGCCATTTGGATTAT
CTAATGCCCCTAGTACCTTCATGAGGTTGATGACCCAAGTACTACGACCATTTATAGGAG
TATTTGTAGTCATATATTTTGATGACATTTTGATCTATAGTCGAACTAGGGAAGACCATC
TAGATCACCTCCAAAGAGTGTGTCAAGTTCTTAAAACAGAAAGCTTGTATGCTAATCCTA
AGAAGTGCGCTTTTATGACAGACCATATCATCTTTTAGGTTTGTTGTTACCTCCAATGGT
GTATCTGCTGATCCTGAAAAGATTAGAGCAATAGTTGAGTGGCCGGTGCCCAAGAGTGTG
CATGACGTACGGAGTTTTCATAGATTAGCAACCTTTTATCGTAGGTTCATAAAAGAGTTT
AGCACCATAGTCGCTCCCATCACTGACTGCATTAGAAAGAAAAATTTGAATGGACTAGGA
CAGCCAATAGAGCCTTTCTAGACATTAAGGACAAGATGACCCATGCCCCAATCTTACGTC
TCCCTGATTTTTTTAAGATTTTTGAAGTAGCGTGTGATGCATCAGGAGTTGGAATTGGTG
GTGTCCTTAGTCAAGAAGGTCATCCGATAGCATACTTTAGCGAGAAACTTAACGATTCTA
AACTCAAGTATTCTACCTACGATAAGGAGTTTTATGCGGTAATCCAAGCTTTAAGATATT
GGAGGCATTACCTACTACCGCAAGAATTTATTTTGTACTCTGACCATGAGGCCCTTAGAT
TCCTGAATTCTCAAAAGAAATTGAATCATAGACACGGTAGGTGGGTCGAGTTTTTGCAAG
CCTATACTTTTATTTTGAAACACCGTGCAGGTGTAGAGAACCGTACTGCTAATGCCCTGA
GTCGTCGTCATACTTTGCTGTCCACCGTTAGTATAGAAGTTGTTGGTTTTGATAAGGTTA
AAAAAATTATGAGGAGTATCCAGATTTTGGTGACATACTTACCGCTTTACGTAAGGGGCC
ATCTAGAGAATGTAGTGAATATACCCTTCAGGATGGTTACCTATTTAGAGAAACTAGGCT
GTGTATCCCCCATACATCTTTAAGAGATTTTTTAGTTTGAAAATTACATGCTGGAGGATT
AGCTGGACACTTTGGTAGGAATAAAACTATAGAGTTGGTAGAAGCCCAGTTCTTTTGGCC
AAGCTTGAAAAGAGATGTCACCCGAATTGTTGCCCAATGTAGAACATGTGCCGTGGCCAA
GCAGAGAAAATAAAACACCGGCCTATATACACCCTTACCTATACCAGACTGTCCTTGGCA
AGATATTAGTATGGATTTTATTTGGGATTACCTAGGACAGCTAGGAAGCATGATTCTATT
CTAGTGGTTGTAGATAGATTTTCAAAAATGACCCATTTCTTGCCCTGTTGCCAAACATCT
GATGCGTCGAAAGTTGCAAGGATATACTTTGATGAGATTGTTAGACTACATGGATTGCCT
AAAACCATTGTTTCTGATAGAGATGTTAGATTTATGAGCTACTTTTGAAAAACCCTATAG
CACCTTTTAGGCACAAAACTAAAGTTTTCTTCTGCCTATCATCCGCAAACAGACGGTCAG
ACCGAAGTGGTTAATAGGAGTCTT
>DTX-incomp_E08_300-B-G10225-Map4
CGCTCGCACGGACGGAGGCCACGTGGCGCGATCTGGGACGGGTGCGTCGAACAGTCGGCC
GAGAGAGGGCCCAGAGGTCGCCACGTGTCGCTCATCCGGGAGGTCTTCGTCGAGCGCGCC
CTCATCCCAGCCGTCGAGGAGTTCTATAAATAGAAGGCCGCCTGCATCCAAAACTTCACT
TTCTCTGCTCTGCTGTGGAAACTCTGTCCGTGAGGTCTCGCATCCAAGGTAGCCTTGTCT
CTGCCTTTTGTCCTTGAAAAGCTTCTTCGAGTTTCCGGTCTTTTCCTGCTCCCTTTCTTC
TTCTTTCTTCTTCCTTTTCCTTTTCTTTCTTCCCTTATCTTTCTTCTTCCCTTCTTCCTG
CTGGTCTTGGTGCCATGGCCAGGACCTCTCCACGGGAAAGTCGGTCGGGAAACCCGACTG
ACGATTTTCGGTCGGTCCCGGAGGCGGAGATCTCTTCGCTTTCGGGGCCGAACGTCGATC
GGCTCCGGGAGCAGTATTGCATTCCGGAGCAGTTTCGGCTGTTCGCCCCTGGGGCCGACG
GTCGGGTGAACCGTCCGCCCGCGGGCCAGGTGGCGTTTTACGTCGAGGACCTCCGGGCTG
GTCTTCGTCTTCCGGTTCCGGAGTTCGTCCGGAACGTGCTCGATTACTACGGACTGTGTC
CGGCGCAGTTGGCGCCGAACTCGGTCCGGATAATCATCAGCTTTGCCCTCCTGTGTCGGC
TTTTGCCGACTGAACCTCGAATTTCCCTCTTCCGGACCTTTTTTGTTCTCCGGCCCCACC
CTAAAGCTCGAGGGTGGTGGTTTTTCAACCCCCGGAAGGGTCTTTCCTTCATCACTGGAC
TTCCATCCTCTATCCACGGATGGAAGAACCAGTTCTTCTTTGCCTCTTCCTCTTCTGCTT
GGGGGTTCCCCTCTCGCTGGGGCGAACCCCACACTTGGCCGAATGAAAACAATCGGGTGG
AGGAGGGCGATCGGGAGGACTTCCACCGACTAAAAGATATGTCGGTGCCGAAGCAGAGGG
AGCTTGTTACCGAACAAGCTCTCTATGATGCTGGTCTGAGCCTGATCCCCCGCTTAGGTA
CGGCCCGACTCACTAGTCGTCTTTTGCTTTCGTTTGTCTCGGACCCGTACTAATTTTTCT
GTCGGGATTGCAGGGGTACCATCGGAGATGAGGCCGTCGGATGTCGAAATCAGGCAGTAC
GCGGCCAGAAGGAAACCGTCGTCCGGGGCCGGGCCCTCGCGGCCCCGAAGAAGCCCAGGA
TGGCGCCCGCGACCGTCGCAGTGTCGGCTGCCGAGCGGCAGGAGCCCGTCATTGCCTTGT
CGGCTCCTGCGGCCCTACCGGAGGAGCAGCCGGCGGCACTACCAGAGGAGCGACCGGCGT
CGGTGATGGCCGAGGGTGCGTCGGCGGCTTCGCCGGCTGAAGAAGATCGGGGCGACGTTC
GGGAACCCGAACGACCTCCGGTGGTCCCCGTCGCGGCTTCGGGAGGAGCACAGTCGAGCT
CAAGTCTGCCATCCTTTTCCGACCTTCGTGCGTGGTCGGCCAGTCGGGGGAAGACACCGA
TGGCGCCGTCGGACGACGTAGGGTCGGGGAACGCACGGTGCCACTTTGCATCCCGATCCC
CGAAGGAGGGTCGGCTTTGGCTAACTGTGACCTGGCCAGGAAGCTGTGCCAGGCGATCCA
CCTCCCGGCTGACCTGGACGTCTTGAAGACCCGGCGCGTCGCCGACATGCTGTCGTCCTT
CTACCCGACTATGATCGGGGTAAGTCCCGCCTCTTTCCTTCATTATTGCCGTTCACTTGT
TTTACCTCACTAACAGTCGGTCTCCATTTGCAGTTAATCCACACAATGTCCGAGCTGGAG
GCTGGCTACCGAAGGTTCGGCGACGTTCGGGCGGCCTGGAAAGATAAGGCCATGGCCGCC
GAGGCTGAGAGGGCGATGCTGGTCGAGCATCTGGAGCAGTCGATCGGTCGGAAAGCAAGG
CTCGAGGAGAAAATCTCCCGCCTCACTGACGCCTTGGCGGCTTCGGGAGCCGAATTAAAG
TCGGCTCGCGAGGAGGCCAAGAAGAAGGGTCGGACTGCCCACCGGCTACGACGGGAACGG
GACGGCGTCGCCGCCGAACTCGAAGCCGAACGCGAGCAACTCCGGGTCAGCCTGGAAAAC
CTCGCCAAGGCCGAGGAGGACTTATCCATCGCCCAGGCTGACGCCGACATAGCGACGGCG
GAGGCCGAATCGGCGAAGGAGTCACTGAGTCGGGCGGAGGCGGAGGCGAAGTCGGCCGCG
GAGTCGGTAGGTCGGGCGGTGGAGGAATTTCGCCGTTCCGACCAGTATCGAGAGGAACTC
CTGGAGAGCGGGTATGCCTCGTACCGGATGGGGTACGAGGATGCTCGGGAGGCGGTTCGG
GCTCGATACCCGGAGCTGGATCTCGGCGGCATCATCCCCCCAGGGTCCGATGACCAGGCT
GCGGAGGAGGAAGCGGCCGAAGCATCATCGGGCGGGCATACTGAGGTGGAGGAGGAAGAC
GCTCCCGAGCCGGTCGACGAAGGCGAGATCGCCCCGATCGCCCTGACTTCGATTCCGACG
CCGACTCCAGCAGATGCCCCGATCGGACCCGAACTTCTCTCCGTCGAGGATGTCGTCTCC
GAGGGTTAGCCGGAGCCCCATTGTATCCCTTTTACTTCCATGCACTTGTAATCGGGCCTC
GGCCCAGTTTTGTAAGTTTGAATTCTCTCATGAATGGAATGAAAAGTTTCTTTTCAGTGT
TCTTCAGTGCATGCTTCTTTAGTGTATGCTTCATAGACCCGACGTACCTTATTAGGTCGT
CCGACAATGTCTTGGGTCGTCGGTCAGATAGTCGGCGACGTGCGCTGCGAAAGAGGCAGG
GCGTGTCCCGACTGTGGACCGATGGCTTCGTCGGTCGTAGAGTGCGACTGTCGAGGGCTT
AGGTCGAGAGTCGGTTGCCCGGACGTAAGTCGGGCATGTTCACTCAGTCGATCGATCGTC
GTCCGGACGTCAGTCGGGCGGTCCGTCTAGTCGAAGGTCGACCACCCTTCGAACATCGTT
CGG
>RXX_E08_300-B-G10231-Map6_reversed
AGGTCTTCAAAGATCAAATCGGAAGCAACATGGAGGTATATGTGGACGACATGCTGGTGA
AGAACGCGAAGACTTCAGATCACATCCAAGATCTTGAAGAAACTTTTTGCATTCTTCAAC
GACATCGGATGAAGCTGAACTCGACTAAGTGCGCCTTCGGAGTGACTTCAGAAAAGTTCC
TCGGGTTCCTTGTCTCTCAACGCAGAAATTGAGGTCAACCCCGAGAAGATAAAGGCGATC
ATCGACATGCGGCATCCGAACACCAAAAAGGAGGTACAGCAGCTCAACGAAAGGATCATC
GCGCTCAGCCGATTCATTTCTCGATCGGCTGAGAGATGCCTCTCATTCTTCAAAATCCTG
AGGCAGGCGAAGGACTTCTCTTGGCCGGATGAGTGCCGGCAAGCCTTCGAAGATCTGAAG
AAATATCTAACTTCTCCACCCCTGCTTGTAAAGCCAGAGGTCAGAGAAACGTTGTACCTC
TACTTGGCTACCTCCCGAGAGGTGGTTAGCTCGGTGCTCGTTCGGGAGAACGAGAGCCGA
ATTCATCAGCCCATATACTATACCAGCAAAGTGCTCCATGAAGTTGAAGCTCGGTATTCA
AAGATAGAGAAAATGATATTCGTCTTGGTCATGTCAGCACAACGACTCCGTCCGTATTTT
CAAGCGCACGCCATCGTGGTCCTCGCCGACCAGCCCCTGAGGGCGATTTTGCGTCGTCCC
GACACATCAGGACGATTGACGAAATGGGCGGTGAGGTTGAGCGAGTTCGACATTCTGTAC
CGACCGCGATCTGCTTTGAAAGCCCAGATTTTAGCCGACTTTATTGCGGAGTGCCCGACA
ACCGACCAAGTGTCGGAAGACGGGAGCTCCAAAGAGGCTGCGACCTCTGAATATGACCTC
CGGATCGACCTGGGTATTGCACATCGATGGAGCTTCCAATGCTCAAGAGAGCGGGGCCGG
GTTCCTGCTCACCAACTCGGAGGGAGTGATTATCGAGTACGCCCTTCGATTCGACTTCAA
AGCCTCCAATAATCAAGCCGAGTATGAAGCGCTTCTAGCTGGCTTGAGAGTGATGAAGGA
GCTCGAAATCGACAGCCTCAGAGTCTTCTCCGACTCCCAGCTGATTGTAGGACAAGTCAG
AGCCAAATTCGAAGCGCGGGATCCGACCATGGCGAAGTATCTCCAGAAAGTGAGAGATCT
CGTAGCACATCTTAAGTATTTCGAGATCTCCCACATTCTTAGGGCGGAGAACGCTCGGGC
CGACGTGCTCTCCAGGCTTGCGACATCCGACTACGGCACTTTGGACCGGACATTTATGGA
GAGCCTCGAGCAATCGAGCATCGACAAGACTGAGGAGGTGCTACAACTGGCAACCGAGCC
AAGCTGGATGGATCCGATCGTTCAGTATCTGACCGATGGAGCCAACCCGGAAGACCCCAC
GGAAGCCAAGCGACTTCGGTGGACGGCCTCCCAATATGTGGTGATGGATGGATTGACTCT
ACAAAAGGTCGTTCTCCCTTCCCTTGCTGAGGTGCCTGGGACCGGCAGATGCGGACTACG
CACTCAGAGAGGTGCATGAGGGGATCTGCGAAAATTACCTAGGGGGCAAATCCTTGGCCT
ACAAAGTCCTGCGGCAGGGTTACTATTGGCCCACCATGAAGAAGGATGCAGCTGAGTTGG
TTCGGAGGTGCGAACCATGTCAAAAGTATGCCAACATACAACACCGACCCACCAACCAGC
TGACTCCCATTGTTGCCCCGTGGCCCTTCACCCAGTGGGGGATCGACATACTCGATCTTT
TCCCTCCGATATCTGGCCAAAGGAAGTTCATAGTTGTCGCAATCGACTACTTCACCAAGT
GGGTGGAGGCCGAACCTCTGGTGCAAATTATCGAGCGCAAGATGGAAGACTTCGTCCAGA
AGTCCATCATCTTCAGGTTCGGGCTGCCACACACTATCATCACCGACAATGGGCGACAGT
TCGACAATCAAGATTTCAGGAAGTTCTATGCGAGATTTCATATCACGCACAAGCTGACCT
CAGTCGGACATCCACAGTCCAACGAAAAAGTCGAAATGACCAACCGAACCATTTTGCATG
GACTGAAGACCCGACTGAACGAAGCCAAAGGCCTCTGGGTTGAGGAGCTGCACTCTGTCC
TGTGGGCGTACCGAACGACGCCCCATATCCCGATCAGAGAATCTCCTTTCAGCTTGGTCT
ATGGGACGGAGGCAATGATCCCACTCGAGATCGGACTGCCATCGACTAGAGTTGAGCAGT
ACTGTGAGCCAGGCAACTCCGAGTGCCGGAGAGCTGACTTGGACCTCCTACCCGAGCTCC
GATGCGAGGCTCAACTCCGCATGACTTGCTACCGACAAAGAGTGGCCCGATATTACAATG
CTAAAGTTAAGCCGAAGTCTTTCAGACCTGGAGACCTGATCTTAAGGAAGGCGGAAGTCT
CGAAGCCTCTGGACCAAGGGAAACTGTTCCTGAACTGGGAAGGATCCTACAAGATAGCAG
ACACCTATAGGCCGGGCACCTACCGACTTGAGACTCTGGAATGAACGGCCATTCTCCGGA
CTTGAAATGCCGACAACCTGAGATTGTACTATCAGTAAATTCTGTATGCCCTTGTTTGGA
ATACAAACTCAGTTTCAAAACTCCAGAGTCTACAAATCTCGGCTCTCCAACTGTGGGTCA
GCGCTCGTCAGGAGTACGAGCCCCGACGCCCCGACTTGGGCCCAACGTTCCATTGAGAAT
CTACGGCCCGATCGCCGACGACGCATCGAACTCTTACGAGAACTGATCTATCTACGCTAG
TGGAAGGCCGGTGCTGGCAATGAAACCTCTCTAAGTTGAAGCCGCACTCCTTCCACAGTC
GACTTTCGATCAATGCGGCTGGCTAACTTGCCGACTTGGCCCTGACCAAGAAGAGCAAAA
TGTCAGGACGACCGACGTCGCACTCGCGACATACCGACCCGATCACGATCGATCGAAGGA
TATTCGGCTTACCACCGTTTATCATACATCGCGACGTATACGCCCGACCAAGATCTGGAC
AACGGATATTCGACTTACTATCGTTATCCTAACTAAATACGTCGGACACTACTCGACTAT
CAGATTCTACGGGATGATCATGTCAACGAGCTACGTCCGAAGGTCGGTCGACACCCAACT
CGACGTGCACGCCCGACCCAGGTCTGGGCGACGGACGCTCGACTTACACTCTCGATTATC
GGATCCTACGGCAGTCGGGACGTCGGTCTATGATCGGAGCTTGCTCTGCCCTTATCGTGA
CGTACGCTACTGACTATCTCGGTTGGCTACATGGGATCCTACCGAACGTCCTAACGAGGT
ATGTCGGGCCTACAGCTTATACGCTCGGGGGCGTTTCGGCGAAACATACATTTCAAGTCA
CACGAAAAAGAAAGTTGAAAGTTTTCAATTTCATTCAAGTTGAAATCGGATTTACAAAAT
TGAGTCGAAGCTCGATTACA
>DTX-incomp_E08_300-B-G10239-Map4
TGTTGCGGCCGATCTCCTCGTCGCCTGGTCGCCGGAAACGAGCACCTGCAAGGAAAAGTC
CGCACTGACCGGAGATGCCTCCGACGGGGACCCTCCGACGGTCAAGTCAGAAAAGGGACT
AGGCAACAGTAGAGAAGAACCAAGGGAACTCAGCGATGGAGCGGGAGAGGGAGAGAAAAG
CCCACCTCGTTTAAGCTGTTGCCTTACCCCGTTTTATAGTAGGAGACGGTATGATCCCGC
CGTCAATGATGTAGACAACTGTGGAGTCGTCAAATCGTCGGGGGTTGTCACGTCGTCGAT
GGGCTGACAGGTCCTAGGAATTAATTCGTGTCCTTGGCAGGACAGCGCCCCAGGTCCCTG
GCAGGGCAACGCCCCCCTGACGGTCGTACGGCCTGTCCTTGACAGGACTGCAGCCCATGC
CGGCCGTTCGGCATCTTTGGAAGAGCTGGCCGACTATACGTCGGGATTTGAACGTCGGGT
GGTGACTCGAAAGCACAGTCGTCGTTTGGAAGGGTCCGTAGAAGTCGGACGTTGGCAGTC
CCACCCGGCAGGGAGTCAGTGATGTCGGGTCGGCTTTAATATGGTCGGGGCAGCGTTGGC
CCGTTCGGCCGACACGCTCGGGTCGGACATCGTCGGAAGTTACTGTCGGTGTCGCCCGTC
GTCGGGCGGGTGAAGTTGGTCGGTCCATCTCGAAGATGGGTCGGCGTCGGGATCCGTAGG
TGAGTCAGCGTCGGTGAGTCGGCGTCAGGATCAGTCGGTACCAGGGTCAGTCGGTATATC
CCAACAGTTGCCCCCCCACTCCTGAGTCTAATGTCACATCGGCCCGCGTTCCCATGCGGA
TGGGGCGTCGGGCGAAAGGAGTGGATCTTCGTTGCGTCGTACTCTGATCCTGCTGATCTC
ACCAGCGGACGATCCGGACAAATCGGTGTCAGACGATTCGATGCTTGACGATCCGGTGTC
AGACGATCTGGTGTCAGACGTCTTCTAGGGAACGCAAACCGCCGTCTGGCGTTCCCTCGG
AAGCACGGACAGCCGTCAGTCGTCCCATCAGGAACGCAGACCGCCGCCAGCGAATTAACT
CTGAGGCGCGGTTCGTTCTGCCACGTGTCGAGAGGTCGTTGGGCCGGAGTCACTCGCGCG
GCTGGAGGCGACGTGGCTCGATCTGGAGCAGGTGCGTCGAATCGTCGGGCCGAGAGAGGG
CCCGGATGCCGCCACATGTCGATCATCCGGGAGGTCCTCGTCGGGCGCACCCTCATCCCG
ACCGTCGAGGGGCCCTATATATATGGGGCCACCAGCATCCAAACCTTACTTTTTTCAGTT
CTGCTGCAGAGACTCTACCCGAGCGGTCCCCCTCATCCCAGGTAGTTGCCTCTGCTCCCA
TTTCTTGGAAAGTCCCTTCGAGATTTCTGCCTCCTTTCACCTCCTCCTTGCCTCTTTTGG
AATCCTTTTCTTTCTCTTCTTCTTCTCTCGGTTCTAGCGTAATGGCCAGAACTTCTCCTC
GAGGAGGTCAGTCGAGGGATCCGACTGATGATCTTCGGTCGACCCCGGAGGTAGAGATCT
CTTCACTTTCGGGGCCGAATGTCGATCGGCTCCGGGACCAATACAGTATCTCGGAGCAGT
TTCGGCTTTCCGCCCTAGGGCTGAGGGTCGGGTGAACAACCCGCCCGCGGGCCAGGTGGC
TCTATATGTCGAGGACCTCCGAGCCGGTCTTCGTCTTCCGATTCTGGAGTTCGTCCGGAA
CGTCCTTGATTATTACAGACTCTGTCCGGCGCAGCTGGCGCCGAACTCAGTTCGGCTAAT
AATCAGTTTTGCTTTGTTGTGTCAGCTTTTGCCGACCAACCCTCGCATCTCCCTCTTCCG
GGCGTTCTTCGTCCTTCGACCCCACCCTAAAGCCCGAGGGTGGTGGCTCTTCAATCCCCG
GAAGGGTCTCTCTTTTATCACAGGTCTTCCATCGTCCATTCATAGGTGGAAGAACCAGTT
CTTCTTCGTTTCTTCTTCCTCTCCCTGGGGATTTTCTTCCCGCTGGGGCGAGCCTCTGAC
CTGACCGAATGAGAACAACCGGGTGGAGACAGACGACCGGAAGGACTTCTACCGGCTGAA
GGACATGTCGGTACCGAAGCAGAGGGAGCTCGTTACCAAAAAAGCCCTCTATGATGCCAG
TCTGAGCCTGGTCCCCCGTCTAGGTACTGTCTGACCCATCGGTTGTCCTTTCGCTTCTCG
TTCGTCTCAAGCTCGTACTGACTCTTCTGTTGAATCTGTAGGTACGCCACCAAGGATGAG
ACCGACGGACGTCGAGATCCGACAATATGCGACGAGGAAAAGGCCGGCGTCTGGGGCCGG
GCCTTCGCGTCCGTCGAAAAGGCCACAGACGTTGCCCCCGACCGTCGCCGCATCGACAGT
CGAGCAGTCGGAGCCGGTCATCGCGCTGTCAGCGCCAGCAGTACCACCAGAGGAGCAGCC
GGCGAAGGGCATGGCCGACGGAGTGGCGGCGGCTTCGTCAGTGGAGGAAGCCCAGGGCGG
TGCTCGAGAGCCCGAACGTCCTTCGGCGGCTCCCGTTGCTGCTTCGGGGGAGCTCAATCA
AGTTCGAGCTTCCCCTCCTTCCCCGACCTACGGTCTTGGGCGGCTAGTCGGAAAAGGCCC
CGATGGCCCCCACGGACGACGCAAGGTCGGGGGATCGCACCGTGTCGTCCGACGTCCAGG
TCCCCGAGGGAGCGTCGGCCCTGGCCGACCATGACTTGGCCAGGAGACTGTGTCAGGGGA
CCCTCCTTCCGGCCGACCGGGAGGTTCTGAAGACTCGACGGGTGACCGAGATGCTGTCCT
CCTTTTATCCGATCATGATCGGGATAAGTTCCGCTTTGCCTCCTCTCTTCGTTGTTGTCT
TTACTATTTTATCTTTCTGACGATCGGCTTCTGTTTGCAGTTGATTTATACCATGTCCGA
ATTGGAGGCCGGATACCGGAGGTTCGGAGACGTCCGGACGGCCTGGAAGGACAAGACAGA
GGCCGCCGAAGCTGAAAAAGTGGTATTGGTCAAGCAGCTGAGGCTGTCGACCGATCGGGA
GGCGAGGCTCGAGGACGAGATATCCCGCCTCAACGACATCCTGGCTGCTTCGGGGCCGAG
CTTAAGTCGGCCCAGGAGGAAGCCAAGCGCAAGGGCCGTACCGCTCACCGTCTGCATCGG
GAGCAGGATGGTGTCGTCGTCGAGCTCGAGGCCGAGCGCGAGCAGCTCCGGGTCAGCCTG
GAGAACCTCGCCAAAGCCGAGGAGGACCTGTCGATCGCCCAAGCCGACGCAGACATAGCG
AAGGCGGAGGCAGAGTCGGCGAAGGAGGCGCTAGGTCGGGCGATGGAACACTTCCGCGGC
TCCGACAAGTATCGGGAGGAGCTCCTGGAAAGTGGCTTCACCTCGTACCGGGTGGGTACG
AGGACACTCGGGATGCAGTCCACGCTCGATATCCGGAGCTTGACCTC
>DTX-incomp_E08_300-B-G10240-Map20
TGGTCGGAGGCAGCGTTGGCCTGTTAGGCCGACACACTCGGCCGGACATCATCAGTAGTT
ACTGCCGGTGTCGCCCGTCGTCGGACGGGTGAAGTCAGTCGGTCCATCTCGAGGATGGGT
CGGCGTCGGGATCAGTCGGTGAGTCGGCGTCGGGATCAGTCGGTGAGTCGGCGTTGGGAT
CAGTCGGTGCGTCGGCGTCGGGATCAGTCGGTGAGTCGTCGTTGGGATCTGAGTCGGCGT
CAGGATCAGTCGGTACCAGGGTCAGTCGGTATATCCCAACAGTTGCCCCCCCCTACTCCT
GAGTCTGATGTCACGTCGGCCCGCGTTCCCACGCGGATGGGGCGTCGGACGAAAGGAGTG
GATCTTCGTTGCGTCGTACTCTGATCCTGCTGATCTCACCAGCGGACGATCCGGACGAAT
CGGCGTCAGACGATTCGATGCTTGGCGATCCGGTGTCAAATGATTCGATGTCGGACGATC
TGGTGTCAGACGATCTGGTGTCAGACGTCTTCTAGGGAACGCAAACCGCCGTCTGGCGTT
CCCTCGGAAGCGCGGACAGCCGTCAGGCGTCCCATCGGGAACGCGGACCGTCGCCAGCGA
ATTAACTCTGAGGCGCGGTTCTTCTGCCACGTGTCGGGAGGTCGTTGGGCCGGAGTTATT
CGCGCGGCTGGAGGCGACGTGGCTCAATCTGGAGCAGGTGCGTCGAATCGTCGGGCCGAG
GGAGGGCCCGGATGCCGCCACGTGTCGATCATCCGGAAGGTCCTCGTCGGGCGCGCCCTC
ATCTCGACCGTCGGGGGGCCCTATATATATGGGGCCACCGGCATCCAAGACTTTACTTTT
TTTCAGTTCTGCTGCAGAGACTCTGCCCGAGCGGTCCCCCTCGTCCCAGGTAGTTGTCTC
TGCTCCCTTCTTCGAAAAGTTTTCTTCGAGAGTTCTGTCCTCTCTTCCGTTCCTTTCTCG
CTTCTTTGGAATCTCCTTCTTCCTCTTCTTCTTCTCCTTCTCGGTTCTAGCGTAATGGCC
AGAACGTCTCCTCGGGGAGATCAGTCGGAAAATCCGACTGATGATCTTCGGTCGGCTCCG
GAGGTGGAGGTCTCTTCACTTTCGGGGCCGAATGTCGATCGGCTCCGGGATCAGTACAGT
ATCCCGGAGCAGTTTCAGCTCCACGCCCCTGGGGCCGGAGGTCGGGTTAACAACCCGCCC
GCGGGCCAGGTGGCGTTCTACGTCGAGGACCTCCGGACCGGTCTTCGCCTTCCGGTTCCG
GAGTTTGTCCGGAACATTCTTGATTATTACGGACTCTGTCCGGCGCAATTGGCGCCGAAC
TCAGTTCGGTTGATAATCAGTTTTGCTTTGTTGTGTCGGCTCTTGCCGACCAACCCTCGG
ATCTCTCTCTTCCGGGCATTCTTTGTCCTCCGACCCCACCCTAAAGCCCGAGGGTGGTGG
CTCTTCAATCTCCGGAAGGGTCTGTCTTTTATCACTGGTCTTCCATCGTCCATTCATGGA
TGGAAGAACCAGTTCTTCTTTGTTTCTTCTTCTTCTCCCTGGGGGTTTCCTTCCCGCTGG
GGCGAGCCTCTGACCTGGCCGAACGAGAACAACCGGGTGGAGGCGGACGATCGGGAGGAC
TTCTACCGGCTGAAGGACATGTCGGTACCGAAGCAGAGGGAGCTCGTTACCGAACAAGCC
CTCTATGACGCCGGTCTGAGCCTGGTCCCCCGTCTAGGTACTGTCCGACCCATCGGTTGT
CCTTTCGCTTCTCGTTCGTCTCAAGCTCGTACTGACTCTTCTGTTGAATCTGTAGGTACG
CCGCCAAGGATGAGACCGACGGACGTCGAGATCCGACAATATGCGGCGAGGAAAAGGCCG
GCGTCCGGGGCCGGGCCTTCACGCCCGCCGAAAAGGCCCCAGGCATTGCCCCCGACCGTC
GCCGCATCGGCGGTCGAACAGTCGGAGCCGGTCATCGCTCTGTCGGTGCCGGCGGTACTA
CCAGAGGAGCAGCCAGCGGAGGGCGCGGCCGAGGGAGTGTCGGCGGCTTCGCCGGTGGAG
GAAGTTCAGGGTGACGCTCGGGAGCCCGAACGTCCTTCGGTGGCTCCCGTCGCCGCTTCG
GGGGGAGCTCAATCAAGTTCGAGCTTCCCCTCCTTCCCCGACCTACGGGCCTGGGCGGCC
GGTCGGGGAAAGGCCCCGATGGCCCCCGCAGACGACACAAGGTCGGGGGATCGCGCCGTG
TCGTCCGGCGTCCAGGTCCCCGAGGGAGCGTCGGCCCTGGCTGACCATGACTTGGCCAGG
AGACTGTGTCTGGGGACCCTCCTCCCGGCCGATCGGGAGGTTCTGAAGACTCGACGGGTG
ACCGAGATGCTGTCGTCTTTTTATCCGACCATGATCGGGGTAAGTTCCGCCTTGCCTCCC
TCCTTCGTTGTTTGTCTTTAGTATTTTATCTTTCTAACGATCGGCTTCTGTTTGCAGTTG
ATTTACACCATGTCCGAACTGGAGGCCGGATACCGGAGGTTCGGGGACGTCCGGGCGGCC
TGGAAGGACAAGGCACAGACCGTCGAAGCTGAGAAGGCGGTGTTGGTCGAGCAGCTGAGG
CTGTCGACCGATCGGGAGGCGAGGCTCGAGGATGAGATATCCCGCCTCAACGACGTCCTG
GCTGCTTCGGGGGCCGAGCTTAAGTCGGCGCAGGAAGAAGCCAGACGCAAAGGCCGTACC
GCGCACCGTCTGCGTCGGGAGCGGGATGGCGTCGTCGTCGAGCTCGAGGCCGAGCGGGAG
CAGCTCCGGGTCAGCCTGGAGAACCTCGCCAAAGCCGAGGAGGACCTGTCGATCGCCCAG
GCCGACGCGGACATAGCGAAGGCGGAGGCAGAGTCGGCGAAGGAGGCGGTAGGTCGGGCG
GTGGAAGACTTCCGCGGCTCCGACAATTATCGGGAGGAGCTCCTGGAGAGCGGTTTCGCC
TCGTACCGGGTGGGGTACGAGGATGCTCGGGACGCTGTCCAGGCTCGATGTACCCGGAGC
TTGACCTCGGCGGCATTGTCCCCCCAGGGTCGGATGACCAAGCCACAGAAGAGGTGGCCG
ACCCTTCCTCGGGAGATCATACTGCCGTGGAGGAAGCCGACCCGGAGCGAGTCGCCGAAG
GCGAGGCGGTCCCGACCGTACCGGATCAAGTCGCCGAAGGCGAGACGGCCCCGACCTCCG
ACCTTGCGCCGACCGGGGCGGACACGCCGATAGCCCCCGAGCTTCTCCCGGTTGAAGAGA
TCGACTCCGACGAATAGTCGAAGCTTCGTTGTTTTATTTTTGTTTAGTTTCATGCAAACT
TGTAATCGGGCTTCGGCCCAATTTTGTAAACTCAATGTATAGTACGAATGAAATCAAGAA
TTTTCTAACTTTTCCTCTTTGTGTATGCTTGTCGTGTTCGGTAATATCCCGGGCAGTTGG
CCGAGACGGTCGGTAGCGCGCGCCGCGGTAAAGGCAGAGCGAGCTCCGATCGTAGATCGG
TCGTTCCGACGGTCATAGGACCCGATAGTCGAGAGTCGTAGGACCCGATAGTCGAGAGTC
GTGGGAGTCGTAGGACCCGATAGTCGAGAGTCGTAGGACCCGATAGTCGAGAGTCGTAGG
ATCCGATAGTCGAGAGTCGTAGGACCCGATAGTTGAGAATCTGAGTCGGATATCCGTCGC
CCAGACGTAAGTCAGGCGTGTTCGTTGAGTCGAAGGTC
>RXX_E08_300-B-G10247-Map19_reversed
CTGAGGGGTCCCGATTCACATATTCTTTAGACAAGACCCTCCCCCGGACGTATGCCGAGC
TACTGGAGCGCGCGTACAAATACATGCGCGCGGACGAAGGAGCTTCCGATCGGTGCCTGA
CCGAGACCAAGGGCCCAAAGGAGAAGCGAAGGAAAGGTCAGGCCCCTGCCGCGCCTAACG
GACCTCCGACTGACAGCCGGGTCTCTCCCCCGGCGACGGAGCCCGGCATACCCCCAGCGA
CAAAGCCCGAAACCCGACCGACGGCGGAGTCCGAGATCGGCACGTCAGAGGTATGACTCC
TACACTCCTCTTTCTGCTCCTCGTGCGCAGATCTTGATGGAGATCGAAGGAGAAGAATAT
CTACGACGGCCTCCGCCTTTGAAGGCAAAGGGCCTCGACCGACGGAAGTATTGTCGATTC
CATCGGGGCCACGGCCACAATACGGAGCAGTGTATCCAGCTCAAAGATGAGATTGAGGCC
CTCATACGACGAGGGTACCTCGGCAAATTCCGACGGAGCCCGCCGACTCTACCCGTCCCC
GACCGAACGACCCCAACCGACTGAGGAAGCGGCGAACAACCAACCCACGGTCGGGGTCAT
CAACATGATCTCCAAACGAGCGGATCGAGGGACGACTGCCGAAGGAGGGTCGACGAAAAA
GCTACGCCGGAATAATGTAATCACCTTTACAGACGAGGATGCTCGGAGAATCCAAACTCC
CCACGATGACGCTGTTGTTGTCTCGGCAACAATAGCTAATTATGATGTAAAAAGAATTCT
CGTCGATAATGGAAGCTCGACCAATGTTTTGTTCTACTCGACTTTCTTCCGAATGCGACT
ATCGACTGATCGGCTTAAGAGAGTCTCCACGCCCCTGGTAGGCTTCGCCGGAGACGCCGT
CGCAGTGGAAGGAGAAATCACCCTCCCTGTGACGGCCGGAACCGAACCACAACAAAGCAC
CGCCCATTTAACTTTCACGGTCGTCCAAGTACCTTCGGCTTACAATGCCATACTTGGAAG
ACCCGGACTAAACGCCTTCAGGGCGATAGTCTCGACGTACCATCTGCTGGTCCGATTCCC
GACTAGGAACGGAGTTGGAGAAATGCGCGGGGATCAACAGCTCGCCCGGCGATGCTTTCA
AATCTCGACTCAGAGCGGCGAGCTGGAGGATTCCCTGCCGATCGACAAGCTGGATCAACG
AGAAGAGGAGGAGCGGGGTGAACCGGCCGAGCGGCTAGTTTCCATCCCAATAACAGACAA
TCCTGAACGGGTGGTCAGGGTCGGATCGCAACTGTCCGACCCAGGGCGACAGCAGCTCAT
AGAGCTGTTGAAAGCCAATGCCGACGTATTCGCCTGGTCAGCAGCGGACATGTCCGGCAT
CCCCCCGGAGACAATAACCCACCGACTCAACATCAACCCCAGCATGAGGCCGGTGAGGCA
GAAGAAGCGGTCTTTTGCCCCCGAAAGGCAGAAGGCCATCGACGAAGAAGTGGACAAGCT
ACTCGAGGCAGGCTTCATCAGAGAAACCACGTATCCCGATTGGCTCGCCAATGTCGTCAT
GGTGAAAAAAGCCAACGAAAAGTGGAGGATCTGCATCGACTACACCGACTTAAATCGGGC
CTGCCCGAAGGACAGCTTCCCACTTCCGAAGATCGACCAGCTGGTGGACGCGACGTCCGG
CCATCGACTGCTCAGCTTCATGGACGCCTTCGTCGGATACAACCAGATCCGGATGGCGCC
CGAGGACGAGGAGCATACGGCCTTCGTGACCGCCAAGGGCCTTTACTGCTACAGAGTAAT
GCCCTTCGGTCTGAAGAACGTCGGAGCCACCTACCAGCGACTCGTCAATAAGGTCTTCAA
AGACCAAATCGGGCGCAACATGGAGGTGTACGTCGACGACATGCTGGTGAAGAGTGCGCA
AACTTCGGATCACGTGCGAGATCTCGAAGAGACCTTCCGCACTCTACGACGACACCGGAT
GAAGCTGAACCCGACTAAATGCGCCTTCGGGGTAACCTCGGGGAAGTTCCTCGGGTTCCT
CGTCTCCCAACGAGGAATCGAGGCCAACCCCGAGAAGATCAAAGCAATCATCGACATGCG
CCATCCGGACACCAAAAGGGAGGTGCAACAACTCAACGGAAGAATTATCGCGCTCAGCCG
ATTCATTTCTCGGTCGGCCGAGAGATGCCTCCCGTTCTTCAAAACCTTGAGGCAAGCGAA
GCACTTCTCTTGGTCGGACGAGTGTCGGCAGGCCTTCGAGGAACTGAAGAAATATTTGGC
TTCACCACCTCTGCTCGTGAAACCAGAAGTCGGGGAGACGCTGTATCTGTACTTGGCTAC
CTCCCCAGAGGCGGTCAGCTCGGTGCTCGTCCGGGAGAACGAGAGCCGAGTTCACCAGCC
CATATACTACATTAGCAAAGCGCTCCACGAGGCAGAGACTCGGTACTCGAAAGCGGAGAA
AATGATATTCGCCCTGGTCGTATCAGCACAGCGACTCCGTCCGTACTTCCAGGCGCACGC
CATCGTGGTCCTCACCGACCAACCCCTGAGGGCGATCCTGCATCGCCCCGACACATCAGG
ACGCCTGGCGAAATGGGCCGTGAGACTAGGCGAGTTCGACATTCAGTACCGACCGCGACC
TGCCCTGAAAGCCCAGGTTCTGGCCGACTTTATTGCGGAGTGCCCGACTACCGACCAAGT
ATCGGAAGACGGGAGCTCCAAGGAGGCCGCGACCTCCGAATATGACCCCGAGTCGACCTG
GGTATTACACATCGACGGAGCCTCCAATGCTCGTGGGAGCGGGGCCGGGTTCCTGCTCAC
CAACTCGGAGGGGGTGGTTACCGAACACGCCCTCCGATTCGACTTCAAGGCCTCCAACAA
TCAAGCCGAGTATGAAGCGCTCATCGCGGGCTTGAGGGTGGCAAAGGAGCTCGGGATCGA
CAGCCTCAAAGTCTTCTCCGACTCTCAGCTGATCGTGGGGCAGATCAAAGGCGAGTTCGA
AGCGCGGGATCCGACCATGGCTAAATATCATCAGAAAGCAAGAGATCTCGTGGCACATTT
CAAATATTTCGAGATCTCCCACATTCCCAGGACGGAAAATGCGCGGGCCGACGCTCTCTC
CAGACTTGCTACATCCGACTACGGCACTCTAGGCCGGGCGCTCATAGAGAATCTCGAGCA
ACCGAGCATCGACAAGACTGAAGAAGTGCTACAACTGGCAACTGAGCCAAGCTGGATGGA
TCCGATCGTTCAGTATCTGACCGACGGAACCAGCCCCGAAGACCCCGCGGAAGCCAAACG
ACTCCGGTGGGCGGCCTCCCAATATGTGATGATGGACGGCCGACTCTACAAGAGGTCGTT
CTCTCTCCCCTTGCTGAGGTGCCTGGGGCCGACTGACGCGGACTACGCACTCAGGGAGGT
GCACGAAGGGATCTGCGGCAACCACTTGGGGGGCAAATCCCTGGCCTACAAAGTCCTGCG
GCAGGGTTACTACTGGCCCACCATGAAAAAGGATGCGGCCGAGTTGGTCCGGAGGTGCGA
ACCATGCCAAAAGTATGCCAACATACAGCACCGACCCGCCAACCAGCTGACTCCCATTGT
CGCCCCGTGGCCCTTCGCCCAGTGGGGCATCGACTTGCTCGGACCTTTCCCTCCGGCATC
CGGCCAACGAAAGTTCATTGTCGTCGCGATCGACTACTTCACTAAGTGGGTGGAAGCCGA
ACCTCTCGCGCAAATCACTGAGCGAAAGATGGAGGACTTCGTCCAGAAGTCCATCATCTT
CAGGTTCGGACTACCACACACTATCATCACCGACAACGGACGATAATTTGACAATCAGGA
C
>DTX-incomp_E08_300-B-G10249-Map3
AAAACCCACCTCGTTTAAACTATTGCCTTACCCCATTTTATAGTAAGAGGCGGTATGGTC
CCGCCGTCGGTGATGTAGACAACTGAAGGGTTGTCAAATCACCAGAGGTTGTCACGTCGT
CGACGACTGACAGGTCCTAGGAATTAATTCGTGTCCTTGGCAGGACAGCGCCCCAGGTTC
CTGACAGGGCAACGCCCCCCTGACGGTCGTACGGCCTGTCCTTGGCAGGACTGCAGCCCA
TGCCGGTCGTTCGGCGTCTTTGGAAGGGCTGGCCGACTATACGTCGGGGTTTGAATGTCG
GGTGGTGACTCGAAAGCACAGTCGGCGTTTGGAAGGGTCCGTAGAAGTCGGACGTTGGCA
GTCCCACCCGACAGGGAGTCGGTGATGCAGGTTCGGCCTTTCGGATGGTCGGAGGCAGCG
TTGGCTTGTTTGGCCGACACACTCGGGCCGGGCATCATCGGTAGTTACTGTCGGTGTCGC
CCGTCGTCGGGTGGGTGAAGTCGGTCGGTCCATCTCGAAGATGGGTCGGCAGTCGAGATC
CGTAGGTGAGTCAGCGTCAGTGAGTCGGCGTCAGGATCAGTCGGTACCAGGGTCAGTCGG
TATATCCCAACAGTTGCCCCCCCCACTCCTGAGTCTGATGTCACGTCGGCCCGCGTTCCT
ACGCGGATGGGGCGTCGGACGAAAGGAGTGGATCTTCGTTGCGTCGTACTCTGATCCTGC
TGACCTCACCAGCGGACGATCCGGACAGATCGATGTCAGGCGATTCGATGCCAGACGATC
CGATGTCAGACGATCCTGTGTCAGACGTCCTCTAGGGAACGCAAACCGCCGTCTGGCGTT
CCCTCGGAAGTGCGGACAGCCGTCAGGCATCCCATCGGGAACGCGGACCGTCGCCAGCGA
ATTAACTCTGAGGCGCGGTTCTTCTGCCACGTGTCGGGAGGTCGTTGGGCCGGAGTCGCT
CGCGCGGCTGGAGGCGACGTGGCTCGATCTGGAGCAGGTGCGTCGAATCGTCGGGCCGAG
GGAGGGCCCGGATGCCGCCACGTGTCGATCATCCGGGAGGTCCTCGTCGGGCGCGCCCTC
ATCCGACCGTCGAGGGGCCTTATATATATGGGGCCACTGGTATCCAAAACTTTACTTTTC
TCAGTTCTGCTGTAGAGACTCTGCCCGAGCGGTCCCCCTCGTCCCAGGTAGTTGCCTCTG
TCCCCATTTCTTGAAAAGTCCCTTCGAGACTTCTGCCTCCTTCCGTTCTCTTCTCGCCTC
TTTGGATCTCCTTTTTCTTCCCCTTCTTTTTCTCTCGGTTCTAGCGTAATGGCCAGAACC
TCTCCTCGGGGAGGTCAGTCGGGGATCCGACTGATGATCTTCGGTCGACCCCGGAGGTGG
AGATCTCTTCACTTTCGGGGCCGAATGTCGATCGGCTCCGGGATCAATACAGTATCCCGG
AGCAGTTTCGGCTTTCCGCCTTTGGGGCTGAGGGACGGGTTAACAACCCGCCCGTGGGCC
AGGTGGCTCTTTATGTCGAGGACCTCCGGGCCGGTCTTCGTCTTCCGATTCCGGAGTTCG
TCCGGAACGTCCTTGATTATTACGGACTCTGTCCGGCGCAGCTGGCGCCGAACTCAGTCC
GGTTAATAATCAGTTTTGCTTTGTTGTGTCGGCTTTTGCCGACCAACCCTTGGATCTCTC
TCTTCCGGGTGTTTTTCGTCCTCCGACCCCACCCTAAAGCCCGAGGGTGGTGGCTCTTCA
ATCCCCGGAAGGGTCTCTCTTTTATCACTGGTCTTCCATCGTCCATTCATGGGTGGAAGA
ACCAGTTCTTCTTTGTTTCTTCTTCCTCTCCCTGGGGGTTTCCTTCCCGCTGGGGCGAGC
CTCTGACCTGACCGAACGAGAACAACCGGGTGGAGGCGGACGACCGGAAGGACTTCTACC
GGTTGAAGGACATGTCGGTACCGAAGCAGAGGGAGCTCGTTACCGAACAAGCCCTCTATG
ACGCCGGTCTGAGCCTGGTCCCCCGTCTAGGTACTGTCCGACCCATCGGTTGTCCTTTCG
CTTCTCGTTCGTCTCAAGCTCGTACTGACTCTTCTGTTGAATTTGTAGGTACGCCGCCAA
GGATGAGACCGACGGACGTCGAGATCCGACAATATGCGGCGAGAAAAAGGCCGGCGTCCG
GGGCCGGGCCTTCGCGCCCGCCGAAAAGGCCACAGACGTTGCCCCGACCGTCGCCGCATC
GGCGGTTGAGCAGTCGGAGCCGGTCATCGCGCTGTCAGCGCCAGCGGTACCACCAGAGGA
GCAGCCGGCGGAGGGCGTGGCCGAGGGAGTGGCGGCGGCGTCGCCGGTGGAGGAAGCCCA
GGGTGATGCTCGGGAGCCCGAACGTCCTTCGGCGGCTCCCGTTGCTGCTTCGGGGGAGCT
CAATCAAGTTCGAGCTTCCCCTCCTTCCCCGACCTACGGTCCTGGGCGGCTAGTCGGGAA
AGGCCCCGATGGCCCCACGGACGACGCAAGGTCGGGGATCGCGCCGTGTCGTCCGGCGTC
CAGGTCCCCGAGGGAGCGTCGGCCCTGGCCGACCATGACTTGGCCAGGAGACTGTGTCAG
GGGACCCTCCTTCCGGCCGACCGGGAGGTTCTGAAGACTCGACGGGTGACCGAGATGCTG
TCCTCTTTTTACCCGACCATGATCGGAGTAAGTTCCGCTTTGCCTCCTCTCTTCGTTGTT
GTCTTTACTATTTTATCTTTCTGACGATCGGCTTCTGTTTGTAGTTGATTTATACCATGT
CCGAATTGGAGGTCGGATACCGGAGGTTCGGAGATGTCCGGGCGGCCTGGAAGGACAAGG
CAGAGGCCGTCGAAGCTGACAAGGCGGTATTGGTCGAGCAGCTGAAGCTGTCGACCGATC
GGGAGGCGAGGCTCGAGGACGAGATATCCCGTCTCAACGACGTTCTGGCTGCTTCGGGGC
CGAGCTTAAGTCGGCCCAGGAGGAAGCCAAGCGCAAGGGCCGTACCGCTCACCGTCTGCG
TCGGGAGCGGGATGGTGTCGTCGCCGAGCTCGAAGACGAGCGCGAGCAGCTCCGGGTCGG
CCTGGAGAACCTCGCCAAAGCCGAGGAGGACTTGTCGATTGCCCAGGCCGACGCGGACAT
AGCGAAGGCGGAGGCAGAGTCGGCGAAGGAGGCGCTAGGTCGGGCGGTGGAAGACTTCCG
CGGCTCCGACAAGTATCGGGAGGAGCTCCTGGAAAGCGGTTTCGCGTCGTACCGGGTGGG
GTACGAGGACGCTCGGGACGCAGTCCAGGCTCGATATCCGGAGCTTGACCTCGGCGGCAT
TGTCCCCCCAGGGTCGGATGACCAAGCCACAGAAGAAGTGGCCGACCCCTCGTCGGGAGA
TCATACTGCCGTGGAGGAAGCCGACCCGGAG
>RXX_E08_300-B-G10256-Map3
ACAACTTGGATATGCATCGATTTGATCTAATTCGATTAGATGGACTCTAATCAATTTGGA
TCAACATAAATCTAGACCTACTGCTGGCTAGATGTGGAACCCAAAGGGTCACACACATCA
AGAAATCAGTCAAAAATTTTATTTGATTTAATTATGGGATATTGGATCCAGATTGGGTGC
CTAATTGACAAGCTAGCACTTGTTGGCTAACCCAAGCTCCTAACCTAATCTATTTGGGTT
TGAAACCTTGCCAATAAATCAACCAAAATTAAGTGAGACTTAATTTGGTTAGTGCCTATT
TTAATCAGCCTTAATTAAATTTTTTCATGATTTTAACATCATTTATCAAGAGTCCCAAGT
TGGTAGGACTCTTGGTGTAAGGCACCACATTGTTTGGCGCAAGAATTGTGCGCATACAAA
AATTCCTTCTCCAAATGGATTTTACTCTGAATTTCTATACCATTTTAATCCTTATTTGAT
GAGGTTCAATGCCTAATTTATGAGATTTTAATAAGATTAAAATCTATGGCTTATGGGGCG
TGGAAATCAGGTCATGCATTTGGGTTTTAGCGCATGAAGACTTGTTACGTGTGAGAGGAT
TAGAGTCCTTCTCATGGAAGGATCTAATCCCAATTTTTGATGCCAATTAACTTCTCTCCT
TTATCTTGTTGCATGCCATTTTTGAAGAATTTTAATGGGATTGAAATACCAAATTGGCAT
GGAGATAAAGTGGATAATGTTTGGCGCATGGGTATGGCGCACGGCACTTAATTTTGGTGT
GCAGATGGGCTAAGAGTCCTTCTGCACATTAATCACCTTTTTGGGATAAGGATTAAAGGA
CCAATATTTAATCCCCACCTTTAGTTGAGTGATTTGACCAAGTCAAAACATATTTGGAGG
GCCAAGATGGGGTCTTGGTGGCGCCAATTCTAGAAGGCTGAAAACTTCTTCGTGACTTTT
CACGTATCAATTCTCTCCCGGGGTTTTAAATTAAATCCAAGGCCTTAATCAGATTATGGC
GTGGGATTTGGATGGCTTGGATCAGGTTTGACCTGGTCAAACAACTATAAGGGAGTCTGG
TTATTGAAAAGAAGTCATACGATGCTTAAACGTCGTATGAATTCATAACGCGTAACAACG
GTCCTTCTGATTAAAGGACATATTTGATACGTTAATAATCAGATTCAAGGCTTTTACGAA
TAGACATATTAGCATCTATTCGTATGTTATAAATACCCCCCTTTGGTCCAGATAAAAATC
AATCAGAAGTCCGATAAAATTTCTTCCTTCTCTTGTTAAGACAAGGTCTTGTAGTTTTAA
GACAAGGAGTCTTCTTTAAGACAAGGTCTTAGACTTCAAGACAAGGAGTCTTCCATTAGG
ACAAGGGTTTAGAAAGATCCTTTTAAAAGGCTAAGAGAGGGGTTTAGGCCATTTAAGAGA
GAATTGGTGAAGGAGTGCTGGGAATTGGTCCTAGCAAGGCAAGATAGTTCTCGGGAGGAG
AATTTGATAAGGTAAGGTTCTGCCGGAGCATTTTCTTGATCCTGATTTCGTGTGGATCAC
CTGTTGGAGGACGAACGTTTGGGCACCTCATGGAAAAGAAAGGATACCGGCTTCTTCCAT
TCTTCATCGACCTAAGGTTTCATATCTAAACCTCACTTATAGGTATATATGTTTGATTGA
ATACACCAGGGGAGATCCTAGGCTTTTGGTTTTCGGGTTTATTGGATTTCATAAAATTTT
GAAATTCAATCTTCCGTTGCGTGATCCGAAACCCAATAGTGGTATCAGAGCCTCCTTTGA
TCGATTCAATCAGATGTGATATTTATTGATGATCAGATTTTGTTATTCATCATTCTGTAA
GGTTGCCCTGGCATAGTGGTGGATGTCCGCTATGTGGGAGATGGTTGTCCTAGAATGATG
AAGTAACAAATATTATGTTTGAACATAATATTTTATGATTGATCGATCATATGCTATAGT
CATGAGATGGTTATGTAGTACATATATGATATGTTAAAATTGAACTCTAAGTAGCCTAGT
ATTCAAATAGTTATAATCTGATTGTTTGAAGCATGTAGTTTATCATCTTTGTTATATGCT
ATATGTTTCTTTATTAGAATGTGCTTGAGACCAGTCCAAGCCCTCATAAAAATTATATTA
AGTCAGTAGTAATAACAACAATTAAGCTTGCCGATTCTTGAAACGATTAATCCTTTGGTG
TCTAGGAGTGTTTTCAAGTGCGGTGGTTATTTAATTGGTTCCGTTCGCTGGCCTGGCCAA
CTTTGTTGGTGTCTAGAAAAGCAACGGAGGGACTCCCACCAAACTTATTTTTACACTTTT
TTGGCCAATTGTATTAATTCGAATCTTGAATTTGAATTGCTTAATGTTAAAAAATACTAC
TAAGGGGCCTTCCTTCATGCTAGGTCAATATTATATCAAGAACCATAGCAGGTTTGTTGT
GTAACCACAAGGCTTGCTGTAGGGACTGATATAATGTAGTCCTGGTGCATACAAGATGCT
TACGGTAATTTTGGATATACTGCTTTGTTGTGTTACTACAAGAGCAGTTATATTCAATTT
TGACTGTATAGAAATGAAGGGTCATACTTAACTAGAACATTATAGTTTGTTGTGCAACCA
CAAGACTATTAATATTCTAGAGGTCAGGATAGACTTGAGAATTACATGAGTTGCAATTGG
AAAGAGTTTTCTACATATGAACTCGTTAGGGTTTGTTGTGTAACCACAAGGCTCTTACGA
GGAATTAGGATCTCAACCCCACTTGGATAACTCTATAGTATCCCATTCATCATAGTGAGG
GCTATGGTGTTCGATAAAATAGTGAGAGATATAATTAGATACAAGACCTTGTTTAATTAT
GCTTGTCATCGTAGGTCGGTCGCTTATGTTATGTTCTTTATTTATTGTAGATTAAAATGG
CATCTTCATTATCACTGAGAGGCATCTTGGATGCAAATAAGTTGACCGGTCCAAATTATG
TTGACTGGTTGAGGAATTTAAAATTATACTCATACAAGAGAAGATCTCCTACATCCTTGA
CACCCCAGACCTGGGGCCATTAGGAGATGATGCTATTGAGGATGAAGTAGCCATATACAA
GATGTGGCAAAATGATTCTCTTACTGTCAAATGCATCATACTTGCCTCTATGAGTAATGA
TCTACAGAGGCAGCATGAGAGCATGGATACTCACTCCATACTCCTCAATCTAAAGGAGTT
GTATGGAGAGTAGAGTAGAACTGCAAGGTATGAGATATCCAAGCAATTATTCCATGCTCG
AATGACAGAAGGATCATCTGTGCAAGACCATGTACTTAAGGTCATTGACTTGATCACCAG
ATTGGGTCAATTAGGTTTGTAGATGGATGGGGAGTTGAGTCAGGATTTGATCCTGCAATC
ACTCTCAGAATCATTTTCTCAGTTTGTGGTCAATTTTCATATGAACAAATTGAGTGCTTC
ATTGTCTGAGCTATTGAATATGCTCAAAACAGAAGAGAGCCATATTAAAAAGGATAAGGC
TCCAGTTCTTCTTATGGGTAAGACCTCTAAGAAGAAATCAGGCATGAAGGGTTCAAAAAG
GAAGCTGAACCCTAAAGGTGGTGTCATGAAA
>RXX_E08_300-B-G10257-Map5
TGACCGGCTTAGGAGAATCTCCACGCCCCTGGTAGGCTTTGCCGGAGACGCCGTCGCAGT
GGAAGGAGAAATCACCCTCCCTGTGACGGTCGGGACCGAACCACGACAAAGCACCGCCCA
ACTAACGTTCACGGTCGTCCAAGTACCTTCGGCCTACAACGCCATACTTGGAAGACCCGG
ACTAAACGCCTTCAAAGCGATAGTCTCGACTTATCATTTGTTAGTCCGATTTCCGACCAA
GAACGGGGTTGGAGAAATGCGCGGGGATCAACAGCTCGCCCGTCGATGCTTTCAAATCTC
GACGCAGAGCGGCGCGCTGGATGATTCCCTGCCGATCGACAAGCTGGATCAGCGAGAGGA
GGAGGAGCGGGGTGAACCGGCCGAGCGGCTAGTCCCCGTCACAATAACGGACAATCCTGA
ACGGGTGGTCAGGGTCGGGTCCCAGCTGTCCGACCCTGGGCGACGGCAGCTCATAGAGCT
GTTGAAAGCCAATGCCGACATATTCGCTTGGTCAGCAGCGGACATGTCCGGCATCCCCCC
GGAGACAATAACCCACCGGCTCAACATCGACCCCAGCATGAGGCCGGTGAGGCAGAAGAA
GCGGTCCTTTGCCCCCCGAGAGGCAGAGGGCCATCGACGAAGAAGTGGATAAGCTACTCG
AGGCAGGCTTCATCAGAGAAACCACGTACCCCGATTGGCTCGCCAATGTCGTCATGGTGA
AAAAAGCCAACGAAAAGTGGAGGATCTGCATTGACTACACCGATTTGAATCGGGCCTGCC
CGAAGGACAGCTTCCCACTTCCGAAGATCGACCAGCTGGTGGACGCGACATCCGGCTACC
GACTGCTCAGCTTCATGGACGCCTTCGTCGGATACAACCAGATCCGGATGGCGCCTGAGG
ATGAGGAGCATACGGCCTTCGTGACCGCCAAGGGCCTTTACTGCTACAAAGTAATGCCCT
TCGGTCTGAAGAACGCCGGAGCCACCTACCAGCGGCTCGTCAATAAGGTCTTCAAAGACC
AAATCGGGCGCAACATGGAGGTGTACGTCGACGACATGCTGGTGAAGAGTGTGGAGACTT
CGGACCACGTCCAAGATCTTGAAGAGACCTTCCGCACTCTACGACGACACCAAATGAAGC
TGAATCCGACCAAATGCGCCTTCGGGGTAACCTCGGAGAAGTTCCTCGGGTTCCTCGTCT
CCCAACGAGGAATCGAGGCCAACCCCGAGAAGATCAAAGCAATCCTCGACATGCGACATC
CGGACACCAAGAGGGAGGTGCAACAACTCAACGGAAGGATTATCGCGCTCAGCCGATTCA
TTTCTCGGTCGGCCGAGCGATGCCTCCCGTTCTTCAAAACATTGAGGCAAGCCAAGCACT
TCTCTTGGTCGGACGAGTGTCGGCAGGCCTTCGAGGAATTGAAGAAATACCTGGCTTCAC
CACCTCTGCTTGTGAAACCAGAAGTCGGGGAGACGCTGTACCTGTACTTGGCTACCTCCC
CAGAGGCGGTCAGCTCGGTACTCGTCCGAGAGAACGAGAGCCGAGTTCACCAGCCCATTT
ACTACATTAGCAGAGCGCTCCACGATGCGGAGACTCGGTACTCGAAAGCGGAGAAGATGA
TATTCGCCTTGGTCGTGTCGGCACAACGACTCCGTCCCTATTTCCAGGCGCACGCCATTG
TGGTCCTTACCGACCAACCCCTGAGAGCGATCTTGCATCGCCCCGACACATCAGGCTGCC
TGGCCAAATGGGCCGTGAGACTGAGCGAATTCGACATTCAGTACCGACCGCGACCTGCCC
TGAAAGCCCAGGTACTGGCCGACTTTATTGCGGAGTGCCCGACTACCGACCGAGTGTCGG
AAGACGGGAGCTCCACGGAGGCCCTGACCTCCGAACATGACCCCGAGTCGACCTGGGTGC
TACATATCGACGGAGCCTCCAATGCACGTGGGAGCGGCGTCGGGTTCCTGCTCACCAACT
CGGAGGGGGTCGTCACCGAACACGCCCTCCGATTTGACTTCAAGGCCTCCAACAATCAAG
CCGAGTATGAAGCGCTCATCGCGGGCTTGAGGGTGGCAAAGGAACTCGGAATCGACAGCC
TCAAGGTCTTCTCCGACTCTCAGCTGATCGTCGGGCAGATCAAAGGCGAGTTCGAAGCGC
GTGATCCGACCATGGCTAAATATCATCGGAAAGCGAGAGATCTCGTGGCACATTTCAAAT
ATTTCGAGATCTCCCATATTCCCAGGGCGAAAAATGCGCGGGCCGACGCTCTCTCCAGAC
TAGCTACATCCGACTACGGCACTCTAGGCCGGGCGCTCATTGAAAATCTCGAACATCCGA
GCATCGACGAGGCCGAAGAAGTGCTGCAACTGACAATTGAGCCAAGCTGGATGGATCCGA
TCGTTCAGTACCTGACCGACGGAACCATCCCCGACGATCCCGCGGAAGCCAAACGACTCC
GGTGGGCAGCCTCCCAATACGTGATGATGGACGGCCGACTCTACAAGAGGTCGTTCTCTC
TTCCCTTGCTGAGGTGCCTAGGGCCGACTGACGCCGACTACGCGCTCAGGGAGGTCCACG
AAGGGATCTGCGGCAATCACTTGGGGGGCAAGTCCCTGGCCTACAAAGTCCTACGGCAGG
GTTACTACTGGCCCACCATGAAAAAGGATGCGGCTGAGTTGGTTCGGAGGTGCGAACCAT
GCCAAAGGTACGCCAACGTACAGCACCGACCATCCAACCAGCTAACTCCTATTGTTGCCC
CTTGGCCCTTCGCCCAGTGGGGAATCGACATACTTGGGCCTTTCCCCCCGACATCCGGCC
AACGAAAGTTCATTATCGTCGCGATCGACTACTTCACTAAGTGGGTGGAAGCCGAACCTC
TCGCGCAAATCACGGAGCGAAAGATGGAGGACTTCGTCCAGAAGTCCATCATCTTCAGGT
TCGGGCTGCCGCACACCATCATCACCGACAACGGGCGACAATTCGACAACCAGGACTTCA
GAGACTTCTGTGCGAGATTTCATATCGCGCACAGGCTGACCTCAATCGGGCATCCACAGT
CCAACGGCGAAGTTGAAGTGACCAACCGAACCATCCTGCATGGACTGAAGACCCGACTGA
ACGAAGCCAAGGGCCTCTGGGTTGAGGAGCTGCACTCTGTCCTGTGGGCCTACCGGACGA
CACCCCGTGTCCCGACCGGAGAATCTCCCTTCAGCTTGGCCTACGGGACGGAGGCGATGA
TCCCGCTGGAGATCGGCCTGCCATCGATCCGAGTCGAGCAGTATTCTGAGCCGGGCAACT
CCGAGTGTCGGAGAGCCGACTTAGACCTCCTGCCCGAACTCCGGGGAGAGGCTCAATTGC
GCATGGCTTCCTACCGACAGAGGGTGGCCCGATACTACAACGCTAGGGTT
>RXX_E08_300-B-G10265-Map3
CCAACACCGATAGCATGACTACGTATATATTTAGGCCCATGTCTAAACAAATTAGTGGCG
CATCCCCTGCCTCAATCAACGGAGTTTTCTAACTCACTGAGAATGAAAAAGAAGAGTGGC
AAGGGTGACCAACTGTGCTGAGTACTACTAGCTAGCCCTGAAGTATGCGCCAATCATTTT
AAGCTGCAGTGCCCAAACTTTCCATGAAATTACCCATGGGAACACAAGCTTTGAAGAAGG
GGAATCATGATAAAGAAACTTAGGTGTAGAGTTGCTACGGTTAGAAGAGCATTAGGTATG
GCAACATTAATGATGCGATGACTTGCCTTTTAGTCTGTGTGACCTAGGTTTGGTCATTTT
TTGCATGTGCAGGTCCCAACATGATAAGCAACCAATCCATTCCCAATCTCTAGTTCTTCC
TTGCATTATTGATACTAGCGATGAACCCATTCTCTCTACTCTTTCGGTTGATTTTCCACC
TTCACCTACTCAGCTTTCTTCCATTTTTAATCAGCATTTTTCTGAAATAACATCTCTTGA
CCTAGCTCCAAAATGCTCTGCAAGAGTCCGACATCCTCCCTACAGTGACTTCAAGATTTT
CAATGCTCTAAAGTTTCATCCTTTTCTTGTCCAAATCAAAACAACTATGTGACAGATACT
AAATATCCATTGCAAAATTATCTTTTCTTTGATAAATTCTCTAGCTCTTACCGTACATTT
TTAGCTTCTATTTTCTCTTCTCAGGATTCCAAGTCATTCTCCTCAGCAATGAAACATGCT
CATTGGACTAATGCTATGCCCAATAAAATTAAGGTTTTAGAGCTTAATCATACTTGGACT
ATAATGCCACTTCCACTAGGCAAACATGTCATTAAAAGCAAAAAGGTATATAAGATCAAG
TCCAAATTTGATGGTCATATTGAACAATATAAAGCAAGGCTTGCTGTTAAAAGCTACACT
CAAGTTGAAGGCCTATATTATCATGAAACATTCACTTTTAATGTCAAATTGATCACAGTT
CGTTGTCTTATTTCCATTGCAACCGTAATATTGGTCTTTGTATCAACTTGATGTCAATAA
TGCCTTCCTCTACGGTGATTTGAATGAGAAAGTTTATATACAATTGCCACTGGATTTTTC
TCAGAAGGTAAAGGAGAAAAATTAGTTTTGCAGACTCAACAAATCCTTATATGATCTTAA
ACAAACTTCTTGTAAACTAATTTTCTAAATTCCCCACAACACTACTTCAGACTGATTTCA
CTCAATCAATTGCTAATTATTTGCTCTTTACCCTCAAATCTAAGGGTAGCATCACCATTG
TGCTTGTTTATGTTGATTATATACTTATTACTAGCAGTGATCCTTCTTCCATTGATATCA
CTAAATCCTACCTCCAAGATCAATTTCTAATCAAAGATCTTGGCACACTTAAATAATTCT
TGGGCATTGAAGTTGTATGCTTCAGTAAAGATATTTTTCTCTCTCAACAAAAATATATTT
TAGATATTCTTGAAGATGCAGTTGTTCTAGGTGTTAAACCGATGTATATTCTAATGGAGC
AAAATTTAAAATTATCACATGATGTTGGAGAATTTTTGTATGATCTTGGATCATTCAGAT
GTCTGATAGGTCATTTTGATCTATCTCACAATCACACATCTAGATATTATATTTGCTATC
AATCTTCTTAGTCAGTTTATGCGGGCACCATGTCAACCCCATATAGATGCTACTTTTCAA
TCTTATGATATATCAAATCTCATCTTGGCCTTGGTGTCCTCATGCATGTCTCGAACAATT
TTATTTCAGTGTTTATTATGATGTTGATTGGGCAATTTGTTTTACTACTCATTATTCTGT
CACAGGTCCTCATAGCTTTCTTGGTGATAGCCCTATTTTATGGCATACAAAAGATATAGT
ACCGTCTCTCACTTCACATTGAGATTGAATATCGATCAATGGCCTATACTACTTGTGAAT
TGATCTAACTCAAAACTCTACTTTCTAACTTGGCTATCCACCATCTTTAGACTTTCTTTT
ATTGTGATAATCAAGCTACACTTCATATTGCTGCCAACCTTATATTCTACGAGTAGATAA
AACATATCAAAATAGACTATCACATTATTTAGAAAAAAATTACAAGTAGACACAATCTAG
AAAAATTACAACTATCATATGCCAACATTTTTATCAAGGCTTTGGATTGTGATCATTTTT
TATCTACTAGGCAAGTTAGATGTTACAAATTTATGTACACCAACTTAAGAGAGAGTATTA
AAGTTGTCAGAATCTCACCTACTATAGAATCTTGGATATTATGGCTGCTACATATTTCAT
ACATAATCTTGCATATAAGCTCATTATAGAATTTTGGATACTGTAGCTGCTGCATATTGT
ATACTGAATCTTGGTATATTAGCCCATACCAACCTCCAACAATCATGGGATTTGGTTGTC
ATATTTACATTTAGTATATATATTAAATCTTGAGAATTTGCTAATGCATTATACTATATC
ATATCCCTAGTATCTTTCTAGCATTTTGCTATCGTGTTATATTAGGTCCCTAGTATATTT
CTCAAATCATGAGGTTTTATTGTTGTATTCTATCATTTTTTATCTCTAAAGTCAAGGGGC
TCAACTTATATATAAAACATACTAGTGCCATGAATATGACATGCCATTCAAATATCTTTT
TTAATACAAATTTTTCAATATGATATATCTCAGTAGGATATATTTTAAATAAATATGTAA
TAGATACTTTAAAATTTGTGTTGGGTGCACAATTAATGTGTATCATGGACATTTTAAATT
TATGTAGATCATCCTTCTTGTATTTGGATACTTGGAGAAAATTTAGGTCAGTCAAATCAG
TTTAGGTTGGACCAAGCGTATTTTCTGTTGATCAAAAATAACTTAGATAATATACAGGCT
GAGTCTAATAAGACCACAGCAAAGGCTATATTTTTTATTTAATCCATTTTATGAAAAAAT
TACTCAAAAATTGTTTAATTTTGAAATAGAAAAATTTTTTTCAAACAATTATTTATTTCC
CATTGACAAGAAAAAAATAAATTGTTCAAAATTATTAAATTGATTTCTTAATGGAGAGGC
CGGGTTAGTACCCATTTAGACCTTTAAATCACTCAAATTTATTTGTTTATTATATTTCTC
CATGAGAATGTTAAGTAATGCTTTGAATCCCATAAGATGATAGTGACAATTATTTCTCAA
ACATTATGTAGTGAATAGTCACACAAAATCCATTATCAATGATGCTCCTAAATTCATGAA
TTTACAGAAAAATAATCTAATTATCGATTTTATAGAATAAAGTTGATTTATGTTATTTGG
TTTCTTTTGTTTT
>RXX_E08_300-B-G10267-Map3
CTCCAAGATGACAAAAACCAGGGCCCAGCGATCGAGAGCCACCGGGTCGGCGAGGCGTTC
TTCCCGTCGGGAAGAGGCCTCCCCTTCACTCCCTGCGGCGGAGCCCAGCTCCCCGCATCC
GGCAGTGACCACGGAGGCGCAGATCGCGGCGATCGTACGGCAGATGACCGTGTTGACGGA
CGCGGTCAGGAGCCTTCAGCAGCAGCCTGCCTGTTCGCCGCACTCGCCGGCAGAGCCGCC
GGCGGCGAACCCCATGCCGTCCAGGGGTAGCCGTCGACGCCCACATCACTCTCCGTCTCC
TCCTCAGGAGCGGCTGTCCCAGCATTCCCTCCGCGAAGGGGAGAGGCAGCCACGGCGTGG
CCGGTCTCAACGTCCTTCTCCTTCCCAGCTCGAGCGAGCGAGGAAGGAAAAGCGACCCCG
GACGCCGTCCGCCTCCCCTCGGATTCGTCGGGAGATTCGACTCCCGGAGTCTCCCAGCAC
CGACGGATCGAAGACTACGAACGGAGGTTCGAGGAAATCGACCGCCGGCTCGCCCAGCTT
CAGATGGACGGTCAGAAGTCTTCCAACGACATCGACTTCCAGACCGCCCAACCCCTCTCT
CGATTCATACTTGACGAACCGATCCCCAGTCGGTTCAAGATGCCGCACGTGGAGCCCTAC
GACGGCTCCACCGATCCAGTCGACCACTTGGAGAGCTACAAAGCTCTCATGACGATCCAA
GGGGCAACCGATGCCCTTCTCTGCATCGGCTTTCCCGCCACGCTTCGCAAAGCTGCCAGG
GCTTGGTACTCCGGCCTCCGCGCCGGAAGCATCCATTCCTTCGGACAGCTCGAGCACTCC
TTCGTGGCCCACTTCAGCACTAGCCGGAAGCCGCCGCGAACGTCGGACAGCCTTTTCTCC
CTCAAGCAGGGGGAAAATGAGATGCTCCGACACTTCGTGGCGCGATTTAACACGGTCACG
CTCGAGGTCCGGGACCTCAACGAAGACATGGCCATCTCGGCCATGAAGCGGGGGCTGAGG
GTGTCCCGATTTACATACTCTCTGGACAAGACCCTCCCCGAACATACGCCGAGCTACTGG
AACGCGCGTATAAGTATATGCGCGCAGACGAAGGAGCTTCCGACCGGCGCCAGACCGAGA
TCAAGGGCCCGAAGGAGAAGCGAAGGAAAGGTCGGGCTCCCACCGAGCCAAGCGGGCCCC
GACCGACAAACGGAGCTCGCCCGGGCTACAGAGCCCGACACTCACCCATCGGCGAAGCCC
GAAACTACCGCGCCAAAGGTATGACTCCTACACTCCTCTTTCTGCTCTTCGTGCACAGAT
TTTGATGGAGATCGAAGGAGAAGAATATCTACGACGGCCTCCGCCTCTGAAGGCAAAGGG
CCTCGACAGGCGGAAGTACTGTCGATTCCATCGGGGCCACGGTCACAACACCGAGCAGTG
CGTCCAACTTAAGGACGAGATCGAGGCCCTGATTCGACGGGGGTACCTCGGGAAATTCCG
ACGGAACCCGCCGGCTCGACCGGCCCCGACCGACGGACTTCTCCCAGTCGACGACCCCAG
CCGACTGAAACTGCGAATAACCAGCCCACCGCCGGGGTCATCAACATGATCTCCAGACGA
GCGGAACGCAGGACGACTGCTGGAGAGGAGTCGGCGAAGAGGCTGCGCCAAGACAATGTA
ATAACCTTTACCGACGAGGATGTTCGGGGAGTCCAAACTCCCCATGATGACGCTGTTGTT
GTCTCGGCAACAATAGCTAATTATGATGTAAAAAGAATTCTCGTCGATAATGGAAGCTCC
ACCAATGTTTGTTTACTCGACCTTCTCTCGGATGCAACTATCAACTGACCGGCTTAGGAG
AATCTCCACGCCCCTGGTAGGCTTTGCCGGAGACGCCGTCGCAGTGGAAGGAGAAATCAC
CCTCCCTGTGACGGTCGGGATCGAACCACGGCAAAGCACCGCCCAACTAACGTTCACGGT
CGTCCAAGTACCTTCGGCCTACAACGCCATACTTGGAAGACCCGGACTAAACGCCTTCAA
AGCGATAGTCTCGACCTATCATTTGTTAGTCCGATTTTCGACCAAGAACGGAGTTGGAGA
AATGCGCGGGGATCAACAGCTCGCCCGTCGATGCTTTCAAATCTCGACGCAAAGCGGCGC
GCTGGAGGGTTCCCTGCCGATCGACAAGCTGGATCAGCGAGAGGAGGAGCAGCGGGGTGA
ACCGGCCGAGCGGCTAGTCCCCGTCACAATAACGGACAATCCTGAACGGGTGGTCAGGGT
CGGGTCCCAGCTGTCCGACCCTGGGCGACGACAGCTCATAGAGCTGCTGAAAGCCAATGC
CGACATATTCGCTTGGTCAGCAGCGGACATGTCCGGCATCCCCCCGGAGACAATAACCCA
CCGGCTCAACATCGACCCCAGCATGAGGCCGGTGAGGCAGAAGAAGCGGTCCTTCGCCCC
CGAGAGGCAGAGGGCCATCGACGAAGAAGTGGACAAGCTACTCGAGGCAGGCCAACGGAA
AGTGGAGGATCTGCATTGACTACACCGATTTGAATCGGGCCTGCCCGAAGGACAGCTTCC
CACTTCCGAAGATCGATCAACTGGTAGACGCGACATCCGGCTACCAACTGCTCAGCTAAA
TGGACGCCTTCGCCGGATACAACCAGATCCGGATGGCGCCCGAGGACGAGGAGCACACGG
CCTTCGTGACCGCCAAGGGCCTTTACTGTTATAAAGTAATGCCCTTCGGTCTGAAGAACG
CCGGAGCCACCTACCAGCGGCTCGTCAATAAGGTCTTCAAAGACCAAATCGGGCGCAACA
TGGAGGTGTACGTCGACGACATGCTGGTGAAGAGTGTGGAGACTTCGGACCACGTCCAAG
ATCTCGAAGAGACTTTCCGCACTCTACGACGACACCAAATGAAGCTGAACCCGACCAAAT
GCGCCTTCGGAGTAACCTCGGAGAAGTTCCTCGGGTTCCTCGTCTCCCAACGAGGAATCG
AGGCCAACCCCGAGAAGATCAAAGCAATCCTCGACATGCGACATCCGGACAACAAGAGGG
AGGTGCAACAACTCAACGGAAGGATTATCGCGCTCAGCCGATTCATTTCTCGGTCGGCTG
AGCGATGCCTCCCGTTCTTCAAAACACTGAGGCAAGCCAAGCACTTCTCTTGGTCGGACG
AGTGTCGGCAGGCCTTCGAGGAATTGAAGAAATACCTGGCTTCACCACCCCTGCTTGTGA
AACCAGAAGTCGGGGAGACACTGTATCTGTACTTGGCTACCTCCCCAGAGGCGGTCAGCT
CGGTGCTCGTCCGAGAGAACGAGAGCCGAGTTCACCAGCCCATCTACTATATTAGCAGAG
CGCTCCACGATGCGGAGACTCGGTACTCGAAAGCGGAGAAGATGATATTCGCTTTGGTCG
TGTCGGCACAACGACTCCGTCCCTATTTCCAGGCGCACGCCATTGTGGTCCTCACCGACC
AACCTCTGAGAGCGATCTTACATCGCCCCGACACATCAGGCCGCCTGGCCAAATGGGCCG
TGAGACTGAGCGAATTCGACATTCAGTACCGACCGCGACCTGCCCTGAAAGCCCA
>DTX-incomp_E08_300-B-G10274-Map4
TTGTTGCGGCCAATCCCCTCGTCGCCTGATCGTCGGAAACGAGCGCCTGCAAGAGAAGTC
CACTCAGACCGGAGGGGAGCCTCCGACGGGGACCCTCCGACGGTCAAGTCAGAGAGGAGA
CTAGGCAACAGTAAAGAGGAAAACCAGAGAGCTCAACGATGGGAGAGAGCTTTCGAGGGC
TCGAGAGAGCTTCAGAGAGCTTACCAGAGCTGTTGCCTTACCCCTTTTATAGTGGGAGGC
GGCATGGTCCCGCCGTCCGTGATGTTGACAACTGTAGAGCCGTCAAATCGCCCTGGGCCG
TCACATCGCCGGGGGTTGCCATGTTGTCGATGGGTTGACAGGTCCTAGGAATTAATTGGT
GTCCTTGGTTGGACAATTCCCCAGGTCCCTAGCAGGGCAAGGCCCCCTGGCGGCCGTACG
GCGTGCCCTTGATAGGACTGCAGCCCATGCCGGTCGTTCGGCAGTCGTGGAGGGGCTGGC
CGACTGTGTGTCGGGACTTGGCCGTCGGGTAGTGACTTCAGAGTGTGGCCGGCGTCCGAA
GAGGGTCCGTAGAAGTCGGGTGTCAGCCGCTTGCCCCGACGGAGAATCGGCGTTATCCCA
CCCGGCATAGAGTCGGCTTTCGGGCGGTCGGAGTCGGTGTCGGCCAGTCGGGCCGACACG
CCCAGACCGGCCATTGCCGACGGTTGCTGTCGGCGTCGCCCGTTATCGGTCGGGCGGAGT
CGGTCGGTCGGTCGGTCCATCTCGAGGATGGGCCTGTGTCGGGATCCGTAGAGGAGTTGG
CGCCGGTCGGCGTCGGAGACCCGGCATTGGTGAGTCGGTGTCGGGACCCGTTGGTGAGTC
GGCAACATGATCAGTCGGCGTCAGGGTCAGTCGGTATATCCCAACAGTTGCCCCCCCACT
CCCGAGCCCGACGTCACGTCGGTGTCGGGCGAATGGAGTGGATCTTTGCCGCGTCATGCC
TTGATCCTGCTGACCTCACCATCGATCGATCCGGACGAAAGTGTTGTCAGACGATCCGAT
GTCGGACGATCCGGTGTCAGACCGTACGGTGTCAGACCGCATGGTGTCGGACGATCCGGT
GTCAGACGATCCGGTGTCAGGCGCCTTTTAGGGAGATGTAAACCACCGTCAGGGGCCCCG
CTTGGGAGCGCGGACCGCCGTCAGGCGTCCCCTCGGGACGCGGAACGCCGCAGGCGAATT
AACTCTGGGACGCGGCGCTCTCGCCACATGTCGGCGGGTTGTTGGTGAGGAGTCGCTCGC
GCGGATGGCGGCCACGTGGCGCGATCTGGGACGGGTGCGCCGAACAGTCGGCCGAGCGAG
GGCCCAGAGGTCGCCACGTGTCGCCTATCCGGGAGGTCTTCGTCGAGCGCGCTCTCATCC
CAGCCGTCGAGGAGTTCTATAAATAGAGGGCCGCCTGCATCCAAAACTTCACTTTTCCTG
CTCTGCTGTGGAAACTCTGTCCGTGAGGTCCCGCGTCCAAGGTAGCCTTGTCTCTGCCTT
TTGTCCTTGAAAAGCTTCTTCGAGTTTTCAGCCTTCTTCCGGTCCTTCTCTCCTTCTTCC
TTCTTCCTCTTTCTTCTTCCTTCTTCTTTTTCTTCCTTCTCCGCCGGTCTTGGTGCCATG
GCCAGGACTTCTCCACGGAAAAGTCGGTCGGGGAACCCGACTGACGATCTCAGGTCGGTC
CCGGAGGCGGAGATCTCTTCGCTTTCGGGGCCGAACGTCGATCGGCTCCGGGAGCAATAT
TGTATCCCGGAGCAGTTTCGGCTGTTCGCCCCTGGGGCCGACGGTCGGGTGAACCGCCCG
CCCGCGGGCCAGGTGGCGTTTTACGTCGAGGACCTCCGGGCTGGTCTTCGTCTTCCGGTT
TCGGAGTTTGTCCGGAACGTGCTCGATTACTACGGACTGTGTCCGGCGCAGTTGGCGCCG
AACTCAGTTCGGATAATCATTAGCTTCGCCCTTCTGTGTCGGCTTTTGCCGACCGAACCT
CGGATTTTCCTCTTCCGGGTCTTTTTTGTTCTCCGGCCCCACCCTAAAGCTCGAGGGTGG
TGGTTTTCAACCCCGAAGGGTCTTCCTTCATCACTGGACTTCCATCCTCTATCCACGGGT
GGAAGAACCAGTTCTTCTTTGCCTCTTCCTCTTCTGCTTGGGGGTTCCCCTCTCGCTGGG
GCGAACCCCTCACTTGGCCGAATGAAAACAATCGGGTGGAGGAGGGCGATCGGGAGGACT
TCCACCGACTGAAAGATATGTCGGTGCCGAAGCAGAGGGAGCTTGTTACCGAACAAGCTC
TCTACGATGCTGGCCTGAGCCTGGTCCCCCGCTTAGGTACGGCCCGACTCACTAGTCGTT
TCTTTTCGCTTTTGTTTGTCTCGAAAACCGTACTGACTCTTCTGTCGGGATTGCAGGGGT
ACCATCGGAGATGAGGCCGTCGGATGCCGAAATCAGGCAATACGCGGCCAGGAGGAGACC
GTCGTCCGGGGCCGGGCCCTCACGGCCTCCGAAGAAGCCTAGGGTGGCGCCCGCGACCGT
CACAGTGTCGGCTGCCGAGCGGCAGGAGCCCGTCATTGCCTTGTCGGCTCCTGCGGCCCT
ACCGGAGGAGCAGCCGGCGGCACTACCAGAGGAGCGACCGACGGAGGTGGCGGCCGAGGG
TACGTCGGCGGCTTCACCGACTGAAGAAGACCGGGGCGACGTTCGGGAACCCGAACGACC
CCCGGTGGTCCCCGTCATGGCTTCGGGCGGAGCGCAGTCGAGCTCAAGTCTGCCCTCCCT
TCCGACCTTCGCGCGTGGTCGGCAAGTCGGGGGAAAACCCCGATGGCACCGTCAGACGAC
GTAGGGTCGGGAGAACGCACGGTGCCACTTTGCATCCCGGTCCCCGAAGGAGGGTCGGCT
TTGGCCAACTGCGACCTGGCCAGGAAACTGTGCCAGGCGATCCGCCTCCCGGCAGACCTG
GACGCGTTGAAGACCCGGCGTGTCACCGACATGCTGTCGTCCTTCTACCCGACTATGATC
GGGGTAAGTCCCGCCTCTTTCCTTCGTTATCGTCGTTTACTCGCTTTACCTCACTAACAG
TCGGTCTCCATTTGCAGTTGATCCACACAATGTCCGAGCTGGAGGCTGGCTACCGAAGGT
TCGGCGACGTTCGGGCGGCCTGGAAAGATAAGGCCATGGCCGCCGAGGCTGAGAGGGCGA
TGCTGGTCGAGCATCTGGAGCAGTCGACCGGTCGGGAGGCAAGGCTCGAGGAGAAAATCT
CCCGTCTTACCGACGCCTTGGCGGCTTCGGGAGCCGAATTAAAGTCGGCTCGCGAGGAGG
CCAAGAAGAAGGGTCGAACTGCCCACCGGCTGCGACGGGAGCGGGACGGCATCGCCGCCG
AACTCGAAGCCGAACGCGAGCAACTCCGGGCCAGCCTGGAGAACCTCTCCAAGGCCGAGG
AGGACTTAGCCATCGCGC
>RXX_E08_300-B-G10283-Map4_reversed
TCACACATTAAGGGATTTAATCTCGAATTTGCCAATTGGGCTTATGAAGTTCTAATTGGG
TTAAGGTTTATTTGAAACTCTATTAGATTTATGAGAATCATGCTAGCACATGGTTAAACC
TAATTCTTCTTGAAACTTTGATTTGATCAAGTCCATAGCCTTGAACCTAACCTAAATTTA
TTTGGATTTAATTGGGCTCTTAATTATAAGTCCAAGAGGATTTAATTAAGTCAATTAGTT
GACATAATTATCCTAACATTATCTCTTCCATATCTCCTAATTATCTCTAAGTATGCATGT
GGAATAGATGGAAGAATGGGTGGCGTAATTTTTTTTTGAAAATTATTGAGCGCCATATCC
TAGAGGTGGCCACCTCCTCTTATGTGTCATGGCGTGAAGGAGAGAGGGTGGGGTCCATGC
CCCATCTCTTATGGCTGGAGATCCCTTTGTGGGGTGCCAAGAGTTGGCGTCCCAACCACC
TGACATGTATTCCATGGATGGCTATTGTACATGCTTAAAAATGGTTGATTAATTATCTTT
TATATCTGATTTTATTTGACATAAATTATATTTAAAAGGTAGAGGATTCTTATGAGATAA
GGATCTACCTTTTTAAGATGACAGGATTCCTAATATGTGTCAGGGCTTATGTCTATTTAA
AGGGAGGTCTCTAGGATTTCTTAGTATTGATTTTTCATCAAGAAAACCTTTCCTCTCTCC
ATCTCCATGCCTCCTCTCTCTCATATTCTTCCTTTTCATGCCCAAAGGTTGGGTGTTCTC
TCTTCCACATGCCTAGAAGGAGTTCTGGTGACTTAGAGATCAAGGATCGAGGAGAAGAAG
AAGAAGGCTGCAGATCAAGGAGTTGATCTCTCAGTTAAGATCAAAAGAGTTGATCAGAGT
CCTCAAGGTCAAGGTTCTTCTTGAGAAGAAGAATCTTCTATGAGAAGAAAAGTTTGAGAT
TGATCTCGGTGGATATCCGTAGAGGTCGGACACGTGTGCGGCTCCATCTTCTACGAATTC
GAGATCATCTGAAGCGGTGAATTTCTACCCGCGCAAAGGTAATGAGATATGATCTCATAT
TTTTCTTAAATTTTAGATTAATTATATGTGCTTTCTTCTGGGCTTGGGTAGGTTTAGATC
TGGTATCTTGCATGTGGGGTTAAAGGGTTTAACCCGATTTATTTTTATGCTGCATGTTTT
CAAAATTTTAAAATCTACACATGCTGCCTACCCTATTTTCTATCAGTGGTATCAGAGTCA
GATTTTTTGAAAACACATATGATCTAGTTTTTAGGTTAGATCTGAAAGTTTTAATGATTT
AAAATCAATTTTGTGCTGATATAAGGTTGTCCTGGTATAGGGTTTACCCCCTATACTGCA
AAGGTTGTCCTAGCACGAGATTGATTGATTTTGAAAATTATTTTTAAAATAATTAAATCA
AATCTTTTAGATCTAAAAATTAACATATATGATATGTTTATTTTTGATTTAGATCTGAAA
TTAGAATGATTAAAAGTTCACATCAAACTGGTATAAGGTTGTCCTGATATAGGGTTTACC
TCCTATATTGTAAAGGTTGTCCTAGTTTGATGTGAATCAATTTTTGAAAAGATACTTTCA
AAATATTTTAATCATTATTTTAGATCTAATTTTATACATATTTGATATGTGTAAATTTAG
TTTTAGATCTGAAATTAATGTATTTGTGATGCATATTTAATTTAGATCTGAAACTACATA
TATTCGATATATGAAACTAGGTTTAGATCTGAAACAGTTTCAAGATCATAAGCCATTAAT
AGCATGCAATGAAATATAATCTAAAATCATTTTTAGATCTAAAATTAAGTTGTTGCATGT
GGGTATGGGTTGAACAAATTAGGTCTAAGTGATCAAACTACAATTAGGGTCTAATTGATT
AGATCAGGCTAAAATCTATTTTTCGATTTTGAGCAGTTGATTGAACCTAATCGATGGATG
ATTGGGATTAGATCAAAGGGGTTCAAAGTCGATTTTAGTTGTAGTTGGTCGCATCGATTC
ACATTTTGATGTGAGTTGATTGACTCAAGATCAAAATTTGGCTCAGTGGCTCGGGTCCGT
TTCAATAGGTTAATCTAATCGATTCTAATCGACCAATTTGGTGTCTAAGGTAAGTATTTA
GATGGTGGTTATTTAATTGGTTCTGTTGTCTGATCTGATCAATTTTGATTGGTGTCTAAG
GAAAGCAATGGAGGGACCCCCACGCATCTTAACTTACCTGGCCATATTGGGAGATTTAGT
TTCGTATTAGGTTACTTGTTGACTCGAGTTCACCCATGCCAGCTAGGCTGGTTAGACATA
TTGATGTGCTAATCTAATTTAATCAGTCGGATGTCAGATCTGCTGATTTAGAAGAGACCT
AAATCCAAATCTTCTCATTAAATATTAAGTCTAGAGGTCTTCCATCGTTGTAGAGATGTC
GGTGCCTTCCTGACGTTGATCGTTCTCGGCTGGTTACAGTGGTTTGGTTGCATCGAAAAG
GTACAACCATTCTATTGACATGTGATGTCTCGGGGTAGAGATGGGGTTGGGCCCAATAAC
TGTTAGGTGAGGGTCCCAATGACGGCTTTGCATCCGCTGGTGAACGATGGGTTTGACTTA
ACTAAGGAATGTGTCAATAACTGTTAGGTGAGGCCACAGGACTTAGAGACCTAGCCCGCT
GCATCTTGCTTAGTGAAGCAATGGATAAAGTATTGTCTACTCATCGGTCTGTACTCACCA
ATAACTGTTAGGTGAGGTGTGTATAGATTAATGAGACTGCAGTACCCACTTGAAATCGAT
CGCGTATAGGTTTTCATTTCTCCACCTGAGGAGTGTGGGAGATTCGAGAAAATAGTGGGA
GTTTTTTGTTTGTTTTAAAGTTTCTAAATAATAATATTATAAGTATAAAATCTAATTAGA
AACTGTTCTCTCTGCAGATAATCATGTCGAGTTCAAATCCTTTAGCCTGAATCTTCGATA
CAAATAGGTTGACCGGCACCAATTACAAAGACTGGCTCTAAAATTTGAGAATCGTTCTCA
ATTTTGAAAAGCTCACCCATGTCCTCGATCAGAAAGTGCCTGAGTTACCTGCTCGTCCAT
CCGCTGATCAACGAGCTACACTTGAGAAGTGGATGGATGAAGATAACAAAGCAAAGTGCT
ACATCTTAGCGTCCATGTCCAATGATCTTCAGCAACAGCACGAAGACATGAGGACTGCCA
AAGAAATGCTAGTTCACCTGTAAGAGTTGTATGGTGAATAGAGTCGCACAGCTCGTTTTG
AAGTCTCCCGGAGACTTTTCAGAGCAAAGATGCGTGATGGGCAGGCCGTCAGTGATCATT
GTTTGATAATGATCAAGGACATAGAGGAGCTTCAGAAGCTTGGTATGAATATGGACAAGG
AACTGCAGGTGGATCTGATCCTCCAGTCTCTTTCTGACTCATATGGACAGTTCATTATGA
ACTACCATATGAATAAGATTGATGCTACTTTGTCAGAGTTATTGAATATGCTGGTGACTG
CAGAGGGCACCTTGAAAAGTTCAAGGGGCACAGTTCTGGCTGTGGAGCGGGCTTCCTCCA
AAAGGAAGTCTTCTTTCAAGAAGAAGAAAAAGTCTGTAAAGAAGTAAAAGAATGAGGCCA
AGCCCAAGAAATAGGTTTCGAAGAAGGCCGACGATAAAGAAAATATTTCATT
>DTX-incomp_E08_300-B-G10297-Map3
CTTCGACTGGACAGACACGCCCGACTCACGTCCGGGCGACGGACCTTCGACCTAAGTCTT
CGACAGTCGCATCCTACCACCGTCGGAGCGACCGAACCATAGTCAGAACTCGCCCTGCCA
TTTTCACGGCACGCGCTACCGACCACTTCGACTAACGACCCGAGATATTACCGAACGACC
TAATAAGGTACGTCGGGTCTACGACTTCACGCTCGGGGAGCGTTTCAACGAAGCATGCAT
TCCAGAATACAAAAGAAAGAAAGTTAGAAAATTCTTCATTTCATTCACGAATATATTTGA
GTTTACAAAATTGGGCCGAAGCCCGATTACAAGTATAAAGCAAAACAAAAAACAAGAAAA
CTCCGATTACTCTTCGGAGTCGACCTCTTCAACCGAGAGAAGCCCGGGGGCAGTCGGCGT
GTCCGCCTGGGTCGGCGCTGGATCGGAGGTCGGGGCCGTCTCCTCTTCGACGACCTGCTC
CGGAACGGCTTCTTCCACCACGGTACGATCTCCCGACGAGGGGTCGGCCACCTCTTCTGT
GGCCTGCTCCTCCGATCCCGGGGGAACAATACCACCGAGATCAAGCTCCGGGTACAAGGC
CTGGACTGCATCCCGAGCATCTTCGTACCCACCCGATACGATGCGAAACCGCTCTCCAGG
AGCTCCTCCCGATACTTGTCGGAGCCGCGGAAGTCCTCCACCGCCCGATCCAACGACTCC
GTCGCCGACTTCGCCTCTGCCTCCGCCCGAGCTAACGATTCCTTCGCCGACTCCGCCTCC
GCCTTCGCTATGTCAGCGTCGGCTTGGGCGATGGACAGGTCCTCCTCGGCCTTGGCGAGG
TTCTCCAGGCTGACTCGGAGCTGCTCCCGCTCGGCCTCGAGTTCGACAGCGACGCCATCC
CGCTCGCGCCGCAATCGGTGAGAGGTTCGACCCTTGCGCTTGGCTTCCTCGCGGGCCGAC
ATGAGTTCGGCCCCCGAGGCAGCCAAGGCATCGGTGAGGCGAGAGATCTCATCCTCGAGT
CTCGCCTCCCGATCGGTCGACTGCTTCAGCTGATCGACCAACACCACCTTCTCAGCTTCG
GCGGTCATCGCCTTGTCCTTCCAGGCCGCCCGGACGTCTCCGAACCTCCGGTATCCGGCC
TCTAGCTCGGACATGGTGTAAATCAACTGCAAAACAGCAGCCGACCGTTAGAACAATAAA
TAATACAGTCGACGAAGGAAAGAAGGCAAGACGAAACCTACCCCGATCATGGTCGGGTAG
AAAGAGGACAGCATCTCGGTTACTCGCCGAGTCTTCAGCACCTCCAGGTCAGCCGGAAGG
AGAGTCCCCTGACATAGCCTCCTGGCCAAGTCATGATTGGCCAGGGCCGACGCTCCCTCG
GGGACCTGGACGCCAGACGGCATGGCGCGATCCCCCGACCTTGCATCGTCCGCTGGGGCC
ATCGGGGCCTTCCCCCGACCGACCGCCCACGCCCGTAGGTCGGGGAAGGAGGGGAGGCTC
GAACTTGACTGAGCTCCCCCCGAAGCCGCAACGGGAGCCGCCGAAGGACACTCGGGCTCC
CGAACCTCGCACCGCACTTCCTCCACTGGCGAAGCCGCCGACGCTGCTTCGGTCATTCCC
TCCACCGGCTGCTCCTCTAGTGGGGCCGTCGGCGCCGACAACGCGATGACCGGCTCCGAC
TGATCGACCGCCGATGCGGTAGCGGTCGGAGGCAACGTCTGGGGTCTTTTCGGTGGGCGT
GAAGGCCCGACCCCAGACGCCGGCCTCTTCCTCGCCGCAAACTGTCTGATCTCGACGTCT
GTCGGTCTCATCCTCGGTGGCGTACCTGCAATTTCAATGGAAGAATTAGTACGAGTTTGA
GACGAACAAAAAGCGAAAGGACGACTGATGGGTCAGACGGTACCTAGACGGGGGATCAGG
CTCAAACCGGCGTCATAGAGGGCTTGTTCGGTAACAAGCTCCCTCTGCTTCGGCACCGAC
ATGTCCTTTAGTCGGTAGAAATCCTCCCGATCGTCCGCCTCCACTCGGCTGTTGTCGTTC
GGCCAAGTCAGAGGCTCGCCCCAGCGGGATGGGAACCCCCAAGGAGAAGAAGAAGAAACG
AAGAAGAACTGGTTCTTCCATCCGTGAATAGACGATGGAAGACCGGTGATAAAAGATAAA
CCCTTCCGGGGATTGAAGAGCCACCACCCTCAGGCTTTAGGGTGGAGTCGGAGGACAAAG
AAAGCCCGGAAGAGAGAGATCCGAGGGTTGGTCGGCAAAAGCCGACACAACAGAGCAAAA
CTGATTATCAACCGAACTGAGTTCGGTGCCAGTTGCGCCGGACAAAGTCCGTAATAATCA
AGGATGTTCCGGACAAACTCCGAAATCGGGAGACGAAGACCAGCTCGGAGGTCCTCGACA
TAAAGTGCCACCTGGCCCGCGGGCGGGTTGTTGACCCGTCCATCGGCCCCGGGAGCGAAG
AGCCGAAACTGCTCCGGGATGCTATACTGATCCCGGAGCCGATCGACATTCGGCCCCGAA
AGCGAAGAGACCTCCACCTCCGGGGTCGACCGAAGATCATCAGTCGGATTCTCCGACTGA
CCTCCCCGAGGAGAGGTCCTGGCCATGACGCCAGGACCAGCGAGAAGAAAAAGAAGGAGA
GAAAGAAGAAGAAGGGGAAAGGAATCCCAAGGAAGCGAGAAAGAAACGGAAAGAGACAAA
GGACTCGGAGAAATTTTCGAGAACGAGAGCAAGGACTGCTACCTGGGACGCGGGAGACCG
CACGGGCAGAGTCTCTGCAGCAAAACTGAAAAAGTGAGGTTTTGGATGCAGGCGACCCCC
TATATATAGGGCCCCTCGACGGTCGGGATGAGAGCGCGCCCGACGAGGATCTTCCAGATG
ATCGACACGTGGCAACATCCGGACCCTCCCTCGGCCCGACGGTTCGACGCACCTGTCCCA
GATCGCGCCACGTCGCCTCCATCCGCGCGAGCGACTCCGGCCCAACAACCTCCCGACACG
TGGCGGAAGCACCGCGCCTCAGGATTAATTCGCCGACGGCGGTCTGCGTTCCCGATGGGA
CGCCTGACGGCGGTCCACGCTCCCAAGCGGGGCCCCTGACGGTGGTTTGCATTCCCTAGA
AGACGTCTGACACCGGATCGTCTGACACCAGATCGTCTGACACCGTTTTGTCCGGATCAA
CCGCTGGTGAGGTCAGCAGGATCAGGACGTGACGCAATGAAGATCCACTCCTTTCGCCCG
ACGCCCCACCCGCGTGGAAACACGGGCCGACGTGACATCAGACTCAGGAGTGGGAGGGGC
AACTGTTGGGATATACCGACTGACCCTGACGCCGACTGATCTTGACGCCGACTCACCAAC
GGATCCCGACGCCGACCCATCCTCGAGATGGACCGACCGACTTTGCCCGACTGACGACGG
GCGACACCGACAGTGACTACCGATGATGCCCGGCCTGAGCGTGTCGGCCAAACAGGCCAA
CGCCGCCTCCGACCGTCCGAAAGCCGACCCCGCATCACCGACTCCCTATCGGGTGGGACC
TCACTGACTCCCCATCGGGTTGGACAACCGACGTCCGACTTCTACAGACCCTTCTGGACG
CCGACCGTGCTCTTGAGTCGCCACCCGACAGTCAAGTCCCGACATATAGTCAGCCAGCCC
CTTTTAAAAAAGCCGAACGACCGGCATGGGCTGCAGTCCTGTCAAGAACATACCGTACGA
CCGCAAGAGGGCATTACCCTGCCAGAAACCTGGGGCACTGTCCTGCCAAGGACACGAATT
AATTCCTAGGAC
>PotentialHostGene_E08_300-B-G10301-Map3
TGAGACCCAAGCAAAAAGGTAGATCAAAATCAACAAGACTACGAAATGAGATGGATGATA
GGCAAATAAAAAGTAAGAACCACTGTGACATTTGTAAAGAACAGGATCATAATCGCCGCC
GATGTCCTAGGATACTTCAACACACTTCAACTTCAAGCAATGAAAGAAATTAAACGCTCC
GAAGATGTATTTTCACCATTATTTTATGTATTTCTGTGGGATTGTATTTTCAATATTGTT
TAATATCCAGAGATGAACTGAATTGTGTGTTTAAGTTGTATTATGTGACAATATTATGTT
TAAAATATATTTCTCATAAAATGAATGGCTATCATATTTCTTATTTTTTAATACACTTGT
GATAATATCATTATTTTAGATTCATTAGCGTATTATGGCTTACGATCCGCGGCATCCCAG
CCCTCGAGACAGCAGTATTCTTATATTGCAGGAGCACCATCGATCACAGACTATTTTAGA
TGGCGGCGTAAGCATTCCAATCATACTCTTACTATTAAAATTTTTTAAAAAAGTTATATA
CATTATCTAATTATTATATCTTATTGCAGGAGCCCAGACACCTTCGTCTACGACGATCCG
ATGCTGACTTCTGGAGGACAGAGGACATCCCACATAGAGTGCTGGATTATTTACGATATC
TTGGATTCTATGGAGTGTATCGGATTGATCATATACAGATGGACGTTAGTCTTATTACTG
CTTTGCTTGAGAGATGACATCCAGAGACACACACGTTTCATCTTCTATTTGGTGAGGCGA
CCATCACGTTACAGGATGTCAGCATCCTTATCGGACTACCAGTTGATGGCGATCCAGTTA
CCGGAGTTGATCCCACGCTTACCATTCCAGAGTGGCAGGCTTTGTGCTTGCGATTGCTAG
GGTTTGAGCCCGACGTCCAGTTTTTCGATCATTCACGACTCAGGATAGAGTGTTTGGATG
ATCGTTATCGACATTTTCACATTGGGGATGATGCACCAGAGGAGATGGTGCAGCAGTATG
TTAAGGGTCAGGTGCTGCGGTTGCTAGGTGGTGTTCTATTACCCGATACTTCATCGAATA
AGATGAAATTGATATTTTGCCATTATTAGAAGATTTAGACTTCGCTCGTAGGCTCAGTTG
GGGCAATATAGTACTAGCTTGCTTGTACAGAGCTATGTGTCGGGGTTCTTATGCTGATCA
GAGCGAGATTGATGGTTATCTTGTATTATTACAGGTATGTGAATTAAAATTTTATCGTTA
TCGATATTCTATTGTAACTCAGATTAGGTATATCATGTATGATTTTTTTAAATTTACAGA
TTTGGGTATGGGAGCGTATGCCGACTATCAGTCCATTACGATGATAGTTGCTCGAGATGC
CACCGGAGCAGCATGATCCTGATGTTCTATTCAGACTAGACGGACCATTGGGATATAGGT
ATAAAATATTACTTTTTTATTTAAATTTAGTACTGTTTTAAATTCGATAAAATTTATTTA
ACATGAGTAGACTGTGAAGCAGATGGAACGTTGCATTCAACATTCATCACGTATCGACGA
GAGTGGCACGGGTTTATAGGTGCCAGCTGGATACATTAGTTGATACATATAGACGGATAA
ATTTGATTTATTTACAAATATCATTTTACAGTATTCATAATCTATTAAAATTTTAGCTTA
CTAATTTTTTTTATTTTAACTCTATCAATTTTGTGGGAGCCATATACAGACGAGATATTG
GCTATATTGCCGCAGATGTGTACAGTTGGACATGATATATGGACTGCTAAGGTGCCACTT
ATTTATTTTGATGTGGTGGAGTGGCATCTTTTCGATCATGTCATGCAGCAGTTTGGCCAG
ATTCAGAGCATCCCAGAGCAGTTTGATACCAGCCAGAGACTTCATCATATTGATCGACAA
GGAAGAGCTCGTATTGACTGGCGTATCAGACATGCAGAGTACATCGTCATTTGGGATGCA
CGTCGAGATCACATAGTTCATGATGATCCCATTTTGAGAGGCCGTCCATATACCGAGGAC
TACATGGCTTGGTTTCTTAGCATTACAGTGCGAGTCATTGGACAGCCTCGGTATGCAGTT
TCAGGATACGAGGGTGAGAGTTCTGCTGTGCGTCTTTTGGTAAGACCATGAAAATTATAC
TTTATATCAATATCTTTATTTCTAATAATTAAATTAAAAATATTTATGTAGTTCTGTTAT
ATTTTATTTTATATTTTAAATATATTGCTAATTTATTTTTATTATGTAGACTGATTCTAT
GTCAGATCTTATGTTGGACGCTCGTCGTGCTTTATCTACGGCTGATGAGGACGAGTGGAT
CCGCATACTGCGTGAGATAGAGAGAACAAGTTCGAAAATATTGGTGGCGATTGGCGTTGA
TCCAGATAGCTGTGCGTCTTGGTATGGGGCAGTCGATGCGCCATATATGAGATATACGCC
GTCACCATATGTTTCACATATGCCATCACCGCATATTCCGCAGATGTCATCACTTGATCC
ACAGATGGCAGGGCCTTCTTCTTCCTATATGCCCTAGATGACATCATCGGGTACCAGTTG
GCCACATGAGTATGACACTTTCTTTCAGGGCCATCCGTATATCCAGATGAGGGGATTGAG
GGTGTCACTCAGTCCGCAGATGCTCCGACAGCACAGCAGACCATTCCTGAGGAGATTAAG
GAGGTTATTCCTGAGCAGCATGACCAGCAGATCTCCACTGATATGGGGGAGGACCCATCA
CAGCAGATACAGGAGCAGGAGCGGCCATTGAGGACCTTCCTTAGAAGGTCCAAGTGACCA
CGGGCACCACGACATCTTTGTGGGACTTAGTATTTTTTAGATTTGTACTTAGTATTTTTG
AGACTTTTATTGTACTATTTTTTTTACACTTGATATTTTTTATTCTATTTTATATTATTA
ATTATTATTTTTATCAAAGATTATTTTAATTTCAAGTGATCGGATGTTATGCTTTGTGAA
CATGGATACACATAGTCTCATGTGTCTCAGAAGATTAGGAGAGAAAAAGTTATGCTAAAA
GAGCTATAGAAATTATAACGCAAATAATAATAATATGTCGCGTAATTTAATTATATTTTT
AAAATATCCAAAATAACTAAATCAGACAAGTCGGTAGGGCACGAACCGCTACGTACAGTG
CGGTATGGGCCGATACAAGTCGGTAAGGCATCGGTACGATATGGTGCTTTTACCAACCGC
TCGGTGCGATGTGGTTTGGGTCGGTATAAGTCGGTACGGCACTGGTACTGATCGGTACGG
GGATGACACGGATTGATTTTCTGATCGGTACTAATTGGTACGGAGATGACACTGATCGGT
GCGATGCAGTTTGGATTAGTACATTTTCACTTGGTGCTTCGTGATTTTTCTCTTTCTTAA
AGTATTTTCATGTAAAAGTTTGTTGTTCCTATTCTCTTAGTTGTTTGATTTTTTTACATT
TATTGGGTTGTTGTTTGCCATTGTACATTGTGCTTGTGAAATATTATCAATACCTTACCT
AAGAGGGGAAGAAAGCACTCCTTCCCAACAAGTAGTATCAGAGCTATAGTTGGTACGTAT
AAGGTATTTATAAAATTCCTAAGTTAGTAATGGAGGTAAATACAAATAGAATGGTGAGCC
TAAATGGTGATAATTGGAGACATGAAAGGGCAAGATGCTAGACTTACTTTATTGTAAGGA
GATGCATGCTCTCTTGGAAGGTGATGATGCCAAGCCTAAAGATATGACCAATGAGAAGTA
AAATTTTGAACCGATAATGTGTTGGCTTTATTCGATAATGGTTGGATGACAATATTTACC
ATCATGTAGATAATGAAATATTGACTACTATACTTTGGAAGAAGCTTAAAGATTTGTATG
AGAGGAAAACCACTAATAATAAGATTTATG
>PotentialHostGene_E08_300-B-G10306-Map3
ACTTCCTATAGCTGTACACAAAGCATTATCTAAGGATGTAGTTGAGGCATTGATTGAGTT
AACAAAATTTTTTAGGCAATTATGCTCAAAGGTGAACAAGGTGGCTGATCTAGAGTATAT
TCAAGATCGTATTGCTTTAACACTTTGCCATCTTGAGAAGATCTTTTCACCTTCATTTTT
TGATATAATGGAGCATTTACCTATACATTTAGCAGAAGAGGCACTCATTGCTGGAGCAGT
GCAATTTAGGTGGATGTATCCTGTTGAAAGATAATATTATTTGTATAAAATGAAGCACGT
CATACTCTTTCGATTTCGATTTGTTGTTATGTAAATTTTATCTAATTTGTATCTATATAG
GTATCTACTTACGCTCAAACTTTATGTGCGTAATCGAGCTCATCCGGAAGGCTCAATTGT
CAAAGGATACCTGATGGAAGAGTGTATGAATTTTTGTTCAAGATATTTACAAGATGTTGA
AACTAGGTCAAATCGATCGATTCGGAATAATGATGGTGGAAATAATTCGGATCATCCCAT
TGGAAAGGAAGCCAAAATATATATTGATGAAGTCACATGGGAGCAAGCTCATCGTTATGT
GCTGTAAAATATTGATGCCATAACTCCTATTCGAATGTAAGTTTCATGATCAACTTATAA
GATATACTAACAAATTTATACTTATTAAAGATATTGTTTATAATATTTATAGGAAGCACA
TTGAATATTTAAGAAGACAAATACCTCGTTCATCAGATGATCAAATTGAAAAGGTCCATG
TATCAACTTTTCACACATGGTTGAAGGAGCATGTAAGTAATCATATTAAATTTTTCTAGC
AACTCAAATTCAAAATTTATATTTATCATTTAATTTTATATAATTTAAAGTTTATGTATT
AAATTGAATATAGGTAAGAACATATGAAATTCAGTACTCAGATGAAATTCAGCATTTTGC
TAGAGGTCCAGATCAATTTGTACGACGTTATGGTGGATATATCATCAATAGCTTCCGATT
TCGCAAACTTGATAAGGATAACAAGAGAACCACTCAAAGCCATGGTATTGTTGTCAAGGC
ACATACAAGTGTTGGAGATATAACCTATTACGAAAGATTGACAGATATTATCAAGATTCA
ATATATCAATGATATGCAATTTGTACTATTTAAGTGTGATTGGATTGATAATATCAAGGG
GAAGAAGATAGATGAGTTTAAGATGACACTTGTCAATTTTAGTCATCTTTTATATAATGA
CAATGATGTTTCAAATGAACCATTTATTCTAGCAAGTCAAGCAGAACAAGTATGCTATAT
TTCAGATCCTATAGAATCAGGATGGAGTGTTGTTCTCAAGATGATAGTTAGAGATTTGTT
TGACATGTACTCAAAGGATGGTTCAAATAATGTTAAATCAGTACCTCAAGCAGAGCCTTT
TAACGAGCAACATTTAGATGAGACAATATATACTCATGATGATGATGTTCATTGGGTGAG
GGAAGGTGTAGATGGAACAACTGTAGATGATATGAGATCCATTGATGATGATGTTGAGAT
GGATGAAGATGAATGACTGTTGTTAATTGTGAAAATTTGCATGTAAGTTATTATTGTTCA
TTTGTTAGTTAAATTCCATATCTCTTTTATATTTTATGGCTGCTTTTATGTTTACTTTTA
TGTTTATTTTTATATTTACTTTTGTTAGTTAATATTGTTCATTTGTTAGTTAAGATGAAG
ATGATGCTTACTTTTTATATTTTACATATAGGATGGCTCCAAAGAGGACACGTGGTGTAT
CTATGTTGGATAGATTACAGGCTTATTCATCATCTCAGTCCAATCATGATGAGTCATAGC
AACAATCACTTTCAGCATATAATACTCAGCCACATAGACAGTGATCAGAGACCACATTAT
CTCAGCCACAGTCATCAGATGTTGCAGGTAAAATCACTTATTCTACTTATGTAAATTAAA
ATCATTATACTATCTTATCTTATTATTGTATTTGGATACTAATTAGGTAATTCGAATCAG
TCAACTTCTAGACGAAGAGGTCGAGGCACGGCTCATAATATTGAGTTTTGGGGCACGGAT
CAGAAGTTTTCTTTGGTATTTGATGCTCATATGCAATCTTGTGGGTCCAATGCAAGTAAG
TTCAAGAGTCAATTAGGAGTAATAGCGAAAAATGGGATATATGTCCCATTGACATATGCA
TCTTGGATAGAAATGCCCAAGCATATTCTAGATCACATTTGGAAAGAGGTGCAGGTAAAA
TATATTTATAAATTTATTTATAATTATGTATTTAATTCTAGATTATATTTGGAAGGAGAT
GCGAAATCGGAGGAATTCCAAATTACTGGTTGCCCATGTTTTAATGTAGCAGCATAATTT
TTCAATGGTTATGTTTTAATGTAGTAGCATTCAAGGAAATTACATTAAATATTTATTGTT
AAACATAGGAAGAAATCTGTATATGAAATAACTCTTATCTTTTATATTCATACATTTTAT
ATGATTACTAACTTTGTTAAATTTAATTTTATAGGATAACACAGATGCCCCTAGTGAATA
TAGAGAAAATTGTTTAAGGTCGGTTGGTGAGATGTGGAGGAATTGAAAGTCTTATATCAA
GTGTCATTACTATGATGAGCACCAGAGGGAAGAAAATCTTATCTCTAGATCTCCTCTGCG
TGTGAAAGCTGATCAGTGGGAGGTACTTGTTCGTTATTGGGGACAAGAAGATGTCCAGGT
ACTTATTCTTTTGTGATTAATTTCTTTTCATATAATAAAATTATATATTATATTTTAATT
ATATTAATAACTTTTGTAGGCACAGTGTGCATGAAACAAAAATAACAGAAAGATGTTGGG
AGGCTTGCATAAGACAGGAAGAACTTCATTTTCTGTTATTAGAGCAAATGTATATTTAGA
ATATTATAAGTTTATATTAAATATAACTCTAGTGTAAATTCTTATATATATTTGGATTAT
TTATGTTAATAGATGGAAGCAGAGGGATTAGAAACAGATCGACTAAGCGTGTTTATTAGA
ACACGTACTTCAAAGCAGGGTGTCATTGATGCGGATGCGCAAGAGTGTATTGTAAGTGCA
TAATTTAAATTCTCTTTACATATAGTATATTTTAAATATTGATGTCAATATTATAATTTT
TATTACAAGAGGAGATGAAACGATGACTTGAGGAGGTACCTGAGGACGAGCGCACACTAG
AACTAAAAGATCGTATCTTTGTGGAGGTGATGGGAGAAGATGGACATGGACGGATGCGTA
CTTGGAGTTCGAGCATGATAAAGCGATATTTGCATGAGCAATCTTTTCAGGCACCATCAG
AGGAGACCATTAGGAAGATTTGAGATGAGCTTCGGACTGAGTTTGATGATAAGATTTCCT
ACTTGGAGGCACAGCTCCATCAGATGTGTGCTCAGATGGCGAGTGGATGTTTTGCACATA
GCCCAGTAGGTACTTCTCATTCGGTGCCATCCAGTAGTGGACAGGTATGATTTATTTATT
TAGTTAGATTTATATTGTACATTAATTGATTGTTATTTATAATTAATTTTACATCTTTCA
ACTTTTTATAATATATAGGTTCCAGATGCATCTAGTGCTCACCAAACACATGCATCGGAA
AATGAGAGATTCATCCAGATGCCTGATGAGGTTTGTGATGATATTCTTGTTGTCCGAATT
TCCTTCGAACTATCATTTTAATAGTTTTGTCGTTAAATATATTACAAAGAGCAAAATATG
AAAAATATTTCAAAAAATTGTCCAAATATCCTTCTAAAGAAACATAGGCAATATCAATTG
CT
>PotentialHostGene_E08_300-B-G10311-Map6
TATGAAGTGCTTACGAGAAGAGCAAGCGCAAGGTTACGAGGTGGAGAAAATTTTCATACT
GTTACTTTAACTGAAAAAAATATTCTTGTGAAAAGTGGAGCATGTACAAATATCCATGTT
CACATATTTTAGCTGTGTGCCAAGAAATTACTGTACATTTTAGTGGGTTTGTGGATGATG
CATATACAATTACAGCATATATGAATGCTTGGAGTGACGAGTTTAATCCATTACCACATG
AAGATTATTGGATGCATACACGTATGTTCAAATATATTCCTGATCATCATCGTTTGAGAC
CCAAGCAGAAAGGCAGACCAAAGTCAACAAGACTGCGAAATGAAATGGATGATAGGCAAA
CAAGAAGTAAGAATCACTGTGACATTTGTAAGGAACAGGGTCATGATCGTCGCCGCTGTC
CTAGGATACTTCAACACACTTCAACTTCAAGCAGTGAAAGAAATTAAAGACTCCGAAGAT
ATATTTTCAATATTATTTTATGTATTTATGTGGGATGTTTTATGTATTTATGTGAGATTA
TAATTTTAATGTTGCTTTCTATCCGAAGATGAACTGTATTGTGTGTTTAAGTTGTATTAT
ATGACAATATTATATTTAAAATATATTTCTCATAAAATGAATGGCTATCATATTTTTCAT
GCTCTAACACACTTGGGATAATATCATTATTTTAGATTCATTAGCATGCTATGGCTTACG
ATCCACGGTATCCAAGCCCTCGAGATACGAGTATTCTTACATTGCAGGAGCACCATCGGT
CACAGACTATTTTAGATGGCGGCGTAAGCATTCCAATCCTACTCTTATTATTAATATTTT
TTTAAAATCATATACATCATCTAATTATTATATCTTATTGCAGGAGCCCAGACACCTTAG
ACTACGACGATCCGATGCTGACTTCTGGAGGACAGAGCATATCCCACTTAGAGTGGTGGA
TTATTTACGATATCTTGGATTCTATGGAGTGTATCGGATTGGTCGCATACAGATGGACGT
TGGTCTTATTACTGTCTTGCTTGAGAGATGACGTCCAGAGACACACACGTTTCATCTTCC
ATTCGGTGAGGCGACCATCACGTTACAGGATGTCAGCATTCTTACCGGACTACCGATTGA
TGGCGATCCAGTTACCGAAGTTGATCCCACGCTTACCATTCCGGAGTGGCAGGCTTTATG
CTTACGATTGTTAGGGTTTGAGCCCGACGTCCAGTTTTTCGATCATTCACGACTCAGGAT
AGAGTGTTTGGATGATCGTTATCGATATTTTCACATTGGGGATGATGCACCAGAGGAGAT
GGTGCAGCAGTATGTCAGGGATCAGGTGCTGCGGTTGCTTGGTGGTGTTCTATTACCTGA
TACTTCATCGAACAAGATGAAATTGATGTTTTTGCCATTATTGGAGGATTTAGAGTTCGT
TCGTAGGCTCAGTTGGGGCAGTGCAGTACTAGCTTGCCTGTACAGGACTATGTGCCGGGG
TTCTTATGCTGACCAGAGCGAGATTGATGGTTATCTTGTATTACTACAGGTATGTGAATT
AAAATTTATATTTTTAATATTTTAAAATTTAATATTGTAGCTTTGATTTGATATATCAGG
TATGATTTTTTTGAAATTTATAGATTTGGGCATGGGAGAGGATGCCGACTATTAGTCCAT
TACGACGACAGTTGCTCGAGATGCCACCAGAGCAGCATGACCCTGATATTCCATTCAGAC
TAGACGGACCATTGGGATATAGGTATAAAAATATTACTTCGTTTACTTAAAATTTAGTAC
TATTTTAAATCCAAAAAAATTTATTTAACATGAGTAGACTGTCAAGCAGATGGAACGTTG
CATTCAACGTTCATCATGTATCGACGAGAGTGGCACGGGTTTATAGGTGCCAGCTGGATA
CATTAGTTGATACACATAGACGGATAAATTTTATTTATTTATAAATATTATTTTACAGTA
TTCATAATCTATTAAAATTTTAGCTTACTAATTTTTTTATTTTAACTCTGTCAGTTTTTG
TGGGAGCCATATACACATGAGATATTGGCTATATTGCCGCAGATATGTACAGTTGGACAT
GACATATGGACTGCTAGGGTGCCACTTATTTATTTTGATGTGGTAGAGTGGCATCTTTCC
GATCGTGTCCTGTGGCAGTTTAGTCAGATTCAGGACATCCCAGAGCAGTTTGATACCAGC
CAGAGACTTCATCGTATTGATCGACGAGGGAGAGCTCGTATTGACTGGCGTATCAGACAT
GCAGAGTACATCGATATTTGGGATGCACGTCGAGATCACATTGTTCATGGTGATCCCATT
TTGAGAGGCCGTTCATATACCGAGGACTACATGGCTTGATTTTTTAGCATTACAGTGCGA
GTCATTGGACAGCCTCGGTATGCAGTTTCCAGATACGAGGGCGAGAGTTCTGCTGTGCGT
CTTTTGGTAAGACCACGAAAATTATATTTTATATCAATGTCTTTACTTCTAATAATTAAG
ATTGAAAAATAGTTTATGTTGTTTGTGTTATATTTTTATTTTATATTTTACAGTATATTG
CTAATTTTATTTTTATTATGTAGACTGATTCTATGTCGGATCTTGTGTTGGACGCTCGTC
GTGCTTTATCTACGACTGATGAGGACGAACGGATTCGGATACTGCGTGAGATAGAGAGAA
TAAGTTTTGAAATATTGGTGGCGATTGGTGTTGACCCATATAGCTGTGCGCCTTGGTATG
GAGCAGCCGATGCGCCAGATATGAGATATACGCCGTCACCATATGTTCCACATATGCCAT
CACCGCATATTCCGCAGATGTCATCACTACACGCTGCACAGATGCCACCACCTTTTGATC
CACAGATGGCAGCATCTTCTTCTTCCTACATCCCCCAGATGACATCATCGGGTACCAGTT
GGCCACATGAGTATGACACTTTCTTTCAGGCCCATCCGTGTATCCAGATGAGAGGGTTGA
GGGGGTCGCTCAGTCCGTAGATGATCCGACAGCATCAGTTATTCCTGAGCAGCATGACCA
GCAGACCTCCACTGATATAGGGGAGGAGCCATCACAGCAGATACAGGAGCAGGAGCAGCC
GTTGAGGACCTTCCTGAGAAGGTCCAAGCGACCACGGGCACCACGACGTCCTTGTGGGAC
TTAGTATTTTTTAGATTTGTACTTAGTATTTTGAAACTTTTATTGTACTATTTTTTGTAC
ACTTGATATTTTTATTCTATTTTATATTATTAATTATTAATTTATTTTATATTATTTAAT
TTCAAGTGATCGGATATTATGCTTTGTGGACATGGATACACATACTCTCATGTGTCTCAG
AACATTAGGAGAGAAAAAGTTATGCTAAAAGGACTATAGAAATTATAACGCAAATAATAA
TAATATATCAGATAATTTAATTATATTTCTTAAAATATCTAAAAATAAGCTAAATCAGAC
AAGTCGGTGGGAAACCAGCAAAGTTCAAGCCGATTTTTCGATAAATGAGATGAATCGGAC
CGCACTGGTACATCTCGATCTGGTACGGGCACGAACAGCTACGTATGGTGCGGTATGGGC
CGGTATAGGTCGGTAAGGTTCCGGTACATTATGGTGCTTTTACCAACCGCTCGGTGCGAT
GCGGTTTGGGCTGCTATAAGTCGGTACGGGGATGATACGGATTGATTTTCTATTTTTTTC
TCTTTTTTTTAAATTTATTTGAATTAAAATTAAAATTTTTATTTCATTTTTTAATTAAAT
TTATTTTAATTAAATTTAAATTTTTATTTTTT
>RXX_E08_300-B-G10316-Map3
GTGGTGCGGACACCAGAGCCATCAAAAATCGGCAACATGATTTAAATTCGATTTGGATCG
AAGAAGCCTTATTAGATTGATTCTACTTCAGTTATTTATTTTCAGTCAATAAATTTTTAA
TGCATTTAGCTTTGGGTCCATAGGGCCATACTTGGATTTGTCTACGTCACCTTTGGAGCC
ACCACTCTCCACATGCCAAGAGAAGAAATATGCATGCCAGCATGTGCCGTGCTCATGCCA
AGTTGTGTCAAGCATCAAGCACCCACATGGAGTTCCATTTCTTCCCTAAAATTTCTTAAG
AGTTCTTGGCTACTTACTTATTTTGTTGAAGGCTGATTTCTTTCCCATGGTAGATTATTT
TATCACATATAATGCTTTACTTTTTAGTGGAGGGCTGATTTCTTTCTTGTAAAAGATAAG
AGATTCCTAAAGAAACAGGACCCTTAGAGTCCTATATAAATCCTTGTATCTTTCATGAAG
AGGACAATGAATGATTTTACAAACTCCACAAATACTTGTGTCAATCACTCCGAGAGGGAG
AGGGTGTGAGACCCAAAATCGCCCCACAAGGGGAGGGTGTGAGGCCCACTTTCTATCCTA
CTCCTTCTACTTAAGATCCAGTATTTCTGCGACTCTGATTCGACTCCACCATCTACCCAC
GCAAGCCTATTCCGCCAAGAGAAGATCTGTCTCCTCCAGAATTTTTATCTATCGTGCTGA
GAGAAGGAGTGATTTCTTATTCTACAGATCATATGCTGTCAAGGACCTTCGTTCCTTATC
AGTTGATCTTTGATTTTTTTTTAATCCGATGTTGGTAAAGACCTAGTTCTTTATCGATGG
ATCTGTTTGGTTAAAAGATTAAGAGTCCTAATCAGAGTAGTTTCTTAACTACCACGATCC
GAATTCTTATCATCTTCTTAGATTTTTCTCACGGGTTTAATATTTTATTTTCTCTCGTTC
CATTCATATTTCTTTTTGTATTTACTCGTGAGCATGTTTAATTTCTGCTATCTGTTTATG
AAATTCTCTATTGCTAGTTGTTTACTGATCTCTCGAATGGCATTCGTCTGTATCATTTAG
ATTGATCTCGCTTTAGTCTCGTATCAATCAATCACGCCTCCTGAGCAGAGTATAGGCAAC
TATACTGTCTGTCCTGAGAATAATGAGCCCCTGGCTGGACGTGATTTGTTGTTGATGAAC
AGAAGAGAGCTTGATCATTAGGATTGATTTTTTTTCTCTCTTCTTTAGGGTTGTCCCGCA
TCAATTTGGTATCAGAGCCGGTTGATTAGGGCTTTAGTTTAAATTCAGCAATTTAAATTT
TTGCAAGTTAAATTTTTGCACTCTAAATTTCGTATTCAAATATTTTAATTTTTATTACAC
CTTATTTCTACATCCTAGAGTTGCATGACCACTAGATCAGGTACCTGATACCAACATCTT
ACTTCCCCACCCAACACCAATATGGATCCCAATATAGCAGCCATCATTAATGCTCTGACT
AAAAAGTTTGATGACATGAAAATTTTATGAAAGCCATGGATGAGAGAATAGTGGTATTAG
AAGAAGCTAGGCAGAAACAACCTGAACTTGAGTCTCCCCGACTACCTATAGGACAAAGAG
GTAGGAATCTAGAACTTGATCGACCTATAGGGGCACGCCCGCACCATAACCAGTTTGATC
AAGATGAGCATATTCTTAGGAATGTGAAGGTCGAAGCCCCAAATTTTGATGGTTGTCTAG
ATCCGAGAGAGTACCTAGATTGAAAATCAGGTATGGACCACTATTTTGGATGGTACGAAA
TATCTGAAGCAAGGAGAGTTAGGTTTGCTAGGATGAAATTGGTTAGGCAAGTCCGACTTT
ATTGGAAAAGTGTTGAGCGTCTTCTCAATCAGAGAAGACAAGATCCGATAAAAATCTGGG
ATGAGATGAAAGAAAAACTCAGAGAGAAGTACCTCCCACCTCTTACCAACAAAGACTTTT
AGATCAATGGCAGAGGCTTACTCAAGAGAATAGATCAGTCACCGAGTATATCATGAGATT
TGATGAATACCTCATGAGATGTGGAGTAGCCGAAGATAGGATTGTTACCTTATCTAGATT
TAGAGCTGGATTACGAGAGGATATTCAGCGTGAGCTCTTTCTGCGAGAGGTAACCACGTT
GGAACAAGCTTATCAACTTGCCTTAGATTTTGAGAGATTTTCTAGATATTCGACTCTCCG
TCGTCCTGAACCCAGCCGAGTAACCCCTTCTGGATCGAGACCTAATATTAATCAAACTCC
TAGTAACGGACCTCCACTTACAAATCCTATTGGGAGAAAAGAAGATAAAAAAAAAGAGCT
ATAGGAGAGTTATCAAAAGGAAGTAGTTCTCGATCCCATTGCTTCAAGTGCCATGGTTAC
GGTCATTTTGCTGCACAATACCCCAACCGATCATTATTCATAGAAGAATTAGAAGGAGAA
ACTCTAGAAAATATTGAGGAGAAAGTTTATGAAGCTGATCCAGATTTAGCCGAGCAATTT
GAGAGTACTGAGGACATCCTAGGTTATGCCGCACCCGAGTCAGACCTTAGGCTTGGAGTC
GTTAGGTATGTCCTAGCACAAACTAAGGAAAGTGAAGACTGGCATAGGACCTCTATTTTC
ATACCTTCATAAAATTTGATGATAAATTTGTAAGGTGATCATTGATAGCGGTAGCTGTAT
CAACGCCATCTCCACCGACACGGTTAAGCGATTAGGATTAACTCCTGTGGATCATCCCAG
TCCATACCGTGTGTCTTGGATTGATTCTTCCTCTATTCCCATCAAATTTAGATGCCGTGT
GCCCATCTAGCTTCATTCCTACCAGGATCATGTGTGGTGCAATGTCTTACCCATGGAAGT
CGGAAGTATCATATTAGGTCGGCCTTGACTATTCGACAATGATGTTACGATTTATGACCG
AACCAACTCCTGTAGCTTTACTCATCAGGGTAAGAAGATCACGATTAATCCTTCCCACCT
AAGGCTACTAATAGAAAGATAGGCGATGGACCAAAGAAAATCTCAAGAAGAAAAGCCTCC
ATCTGATAGGTGCTAAAGAATTAGAGACGACCATGAGTGAAGGATCACCAGTTTGGATGC
TTGCTGCTAGAGAAGTTCGTGAGAATTCTAAGGTGGATTATCCTAAGGAAGTAGCTAGAC
TTCTTAGTGAGTTTCATGATATCTTTTCTGAGGATCTTTCAGATTACTTACCGCCTATGA
GAAACATTCAACATGTCATTGATTTAGTTCCTGGATCTACCCTACCCAACTTGCCCCACT
ATAGGTTGAACCCTAATGAGCATGCCGAGCTACAAAGATAAGTTGGAGAGCTGATAAAAA
AAAGATTTGTGAGGGAGAGTTTGAGTCCTTGCGCGGTTCCTGCACTACTAACTCCAAAGA
AAGATGGTACATAAAGGATGTACATAGATAGCCATGCCATTAACAAGATCACCATTAA
>RXX_E08_300-B-G10317-Map6
TGGTGCCAGGTATTTTCTAACTTTTATTGATGATTATTGTAGAAAAGTTTGGGTGTTTAT
GCTTAAACATAAAGATGAAGTGTTCAGGCAATTCAAACAGTGGAAGGCTTTGATTGAAAA
ACAAACTGGGAAGAAAATTAAAAGGCTGAGGACAGATAATGGGCTTGAATTTTGCTCTGG
TAAGTTTAATGAGTTTTGTGAAAATGAAGGCATTGTCAGGCACCGTACAGTGAAATACAC
TCCACAGCAAAATGGAGTGGCAGAGAGGATGAACAGAACTCTTTTAGAAAGAGCCCGTTG
TATGTTGTCAAATGCAGGTCTTAGCAAAGACTTTTGGACAGAGGCAGTGTCTACAGCTTG
TTATTTGGTGAACCGTTCTCCAGCTACAGCCATTGCATGCAAGACTCCAGAAGAGATGTG
GTCAGGTAACCCTCCTGATTATTCTGATTTGAAAATTTTTGGATGTCCTGCTTATGTTCA
TGTTAATGATGATAAATTAGATCCAAGAGCTAAAAAGTGCATTTTTCTTGGTTATGCATC
AGGGGTGAAAGGATACAGGTTTTGGTGTCCTGATCCCAAGTCTCCTAAATTTTTGATTGA
GAGAAATGTTACTTTTGATGAATCTGCAATGTTATCTCCTAGAGAGGAGAAAGTTGTTTC
ATCTGATGCAGGTTCTTCAGGTAATGGCATGAAACAGGTGGAGTTTGAAAGCGGTGGTTC
TACTATTGTGAAGCATTCTTCCCAGCAACAACAGCAGGTGACAGATTCAGCTCAGGTGGA
GAAAACTCCACAAATGCAGCAGTTTTCTCTAGCTAGAGATAGGCAGAGAAGAGATATTAG
ACTACCTCAGAGATATGCAGATATGGTTGCTTATGCATTGTCAATTGCAGAGGAGACACT
TGATGCTAATGAGCCTTCCAGGTATTCAGAGGCTATATCTCGTGAGGATTCAGCTCAGTG
GATAGTTGCTATGCAGGAAGAGATTGAGTCTCTCCTGAGAAATAAAACTTGGGAGTTAGT
GAAGGCTCCTAAAGGAAAGAAGGTAGTTGGCTGCAAATGGATCTTCAAGAAGAAAGAACG
TACTCCAGGTGTTGAAGATGCTAGATACAAGGCACGGTTGGTTGCAAAGGGCTACAGTCA
GGTAGAAGGTATTGATTATAATGATGTTTTCTCACCTGTTGTGAAACATAGTTCTATTCG
TGTTTTACTAGCATTAGTTGCTTCTTATAACTTGGAGTTAGAGCAGATGGATGTAAAACA
GCCTTTCTGCATGGTGAACTTGAAGAGCAGATTTATATGCAGCAACCTGAAGGTTTTCAA
GTTGAAGAAAAGAGGACCATGTTTGTTTACTGAAAAAATCATTATATGGTTTGAAGCAAT
CTCCTAGACAATGGTATAGGAGATTTGATACCTTTATGACACAACATGGATACTCTAGGA
GCAGTTTTGACAGTTGTGTCTACTTCAGAAAACTGTCAGGTAATTCTGTTATTTATCTGT
TGTTATATGTTGATGATATGTTGATTGCAGCAGCAGATATTTTTGAGATCAATCAGCTGA
AAGCTTTACTCAGCAGTGAGTTTGAAATGAAAGACTTAGGAGCAGCAAAGAAAATTCTTG
GGATGGAGATCCAGAGGAACAGAGGTGCAGGTAAATTATTTCTGACACAGGCCAGTTATG
TTCAGAAAGTTCTTCAGAGGTTTGACATGTGGGATGCCAAACCAGTTTCTACACCACTTG
CTGCTCACTTCAAACTTTCAGCTTCTTTATCACCTCAGTCCACAGATGAAAAGGTGTATA
TGTCACGTGTTCCATACTCCAGTGCAGTTGGCTCTTTGATGTATGCTATGGTCTGTACCA
GACCAGATATTTCACAGGCAATCAGTGTTGTGAGTAGATATATGTCCAATCCTGGTAAAG
TACATTGGCAGGCAGTGAAATGGATTTTCAGGTATTTGAAAGGTACTGTTAACACTTGTT
TGGAGTTTGGCAGGAACGGTGATGTTTTGTCTGGATATGTTGATTCAGACTTTACAGGAG
ATCTTGATAGAAGGAGATCTCTTACTGGTTATGTTTTCTCAGTTGGTGGTTGTGCTGTTA
GTTGGAAAGCTACACTTCAGCCTACAGTTGCATTATCTACTACAGAAGCAGAGTTTATGG
CAGCAACAGAGGCAGTGAAGGAAGCTATGTGGTTAAGAGGCTTATTTGGAGAACTTAGTT
TGGAACAGAAAGAGACTATTATATACTGTGATAGTCAGAGTGCTATTCATCTCACTAAAG
ATCAGATGTTTCATGAGAGAACGAAGCACATTGATGTGAGGTACCATTTCATTCGAGAAG
TCATTGCACAGGGCAATATTGTTGTGAAGAAAATTGGTACTGAAGACAATCCAGCTGACA
TGTTGACAAAACCTCTTCCAGTGGCTAAGTTCAAGCATTGCTTGGACTTGGTTGGAGTCT
ACAGCACTTGAGGATATCCTTCGGGGTTTTTGGAGGAGATGAGAATTTTCTACTATTATT
TTTGTGAGAATTTAAGTTTGAGGAGATAGATCAAGATTGTGGAGAACATTCGTGTTGACC
AAGCCAAAGGTGGAGATTTGTCAGGTTGACTCGGTCAACAGAGCAGTCTCCCTTTCCATT
TCTGCCCACGATTTTGATGGGGACGGTTAAGAAACCCCCCCACACGCGGGCCTCTCTTTG
GCAATGCAGCGGGATTTCTTT
>RXX_E08_300-B-G10318-Map3_reversed
AAAAAAAAAATCTCTACATTGACACCTCATAATCTACTTAGAGAATTAGATACTTAATCA
CAAAACCTAAAAAGTGAAACAAATCAATTTACTCTTGACTAACTACCAAATCTGGCCATC
TTTTCTTCTTGCATTGCATAATTCTATAAAACATCTTAAGGGCACAAACCCTAAACAAGA
TAAGATGGATATTTTATCACCCTTTTTTGGCCCACAAACCACCATCCTGCATATTGTATT
GATCTAAACCTTAACTTAAAATCAATTAGATGTTGGCCTCTAAGGACTCTCGAGCTCAAT
AGGACAAGGGATCCAAAGAGTTGGACCAGGTTAGGGTTAGTCAGTTTGACTGGTGTCTAG
AAAAGTGGTTCAGAGACTACGTCCTGAAGGAAGGTGGTTATTTAATTGGTTCCGTTCGCT
TATCTGGCCAACTCAGTTGGTGTCTAAGAAAAGCAACGGGGGGACCCCCACCAACCTTAT
ACTTACCTGGCCAGTTGAGTGGCTAGTCTTTTACCTGGAGTGCTCAAAGGCAATATTGGC
AGTTAGGAGCTGTCTAGATCTAGGATTATCCTTAGCTAGGATTGACTGCATAACTTGATT
ACTAACCTACAACCATTAACCCTAATTAAATACTCTTCTCTATCGTCTCTCGATTTAGGA
CTCCTTAAGCTCTCATCTTTAGAATTTTCTTCTCATCTATCTCTCTTTCCTCTTCTCTTT
AAAAAAAAATTATCAAAATAACTGAAAATTCTCAAATTTTTTGGACAAGGATATCTGATC
GATTAGTGAGAATAGATTCAAACCTTGCATCTAGTCCAGTAGACCTTAAGCCCACCATAG
GTGAACCCGAACATGAACCTCGGGTACTGAAAGATCTTTGCTATCCAGTTGGGTCAGTCC
AACCCTCATGTATCCGACTACCACAAACTGATGTCAATTTTGAAATTAAACTCCAGATCA
TAAACATGCTTTCCAAATTCACTGGAATTGAGGATGCATATATTTTTATGAGAAAATTTG
AGAAAGTATGCGCCACGATGCGGCTTCAACAGCTCACTGAGGATGCTGTAAAACTTAAAT
TGATCAATTTTGCCCTCAAGGATAGTGCCAAAAAGTGGTTATACAGTCTTCCTAACCAAT
CCATAGCATCATGGGAGGGTTTTGTTAAAGTGTTCTTGAAAAAAATTTTCCACACCATAA
GACTGCCAAATTTAGGAATGAAATTAATCAATTTTATCAATTACCCGGTGAGTCTTTTGG
AAGTGCTTTGATCATTTTAAGAACCTTTTGAGTCAATGCCCATACCATGGAATAGAAACT
TGGAGGCTGTGCCAAATCATTTATGAAGGACTAGATCCAAACTCTAGAACCATGTTAGAA
TCAATGTGTCAGGGTCAATTTATGAACAAAGAGCCTATAGAAGCCTGACAATTTCTAGAG
GACCTAGCAGAAAAGAGCCTACAATGGAAGATAACTAGGAAACCCGATAGACTCACACCT
TCAAGAGGGGGTGTATATCAAGTTCAACCTTTTCTAGCTGAAGAGGCTAAATTTGCATCT
TTAATCCGTAGGATAGAGGCCCTAGAACTCAAGGGACACACCCAAGTGAACCAAGTTGCA
ACAACCACTTGCAATGGGTGTAATGCCACAGACCACACGATGGAAGGATGTCCTTTCTTG
ATGAGTCCAATCGAGAATGAAGTAGCACAGGTGAACGCAGCCTATCAAAGACCCACAAAT
GACCCCTACGCACCAACTTACAATTCAGGATGGAGGAACCATCCTAATTTTCTTGGTCAC
AAGGGTCAAACTCAAATAGACCTGCCTTCACTCAACCCAACCCCAGACTCCCTCAATCAT
CAAATAATCCATCAAGTTTCAGCAATGATCAAAGGCTTAACTCGCTAGAAAAGAGTCTGA
AAATCCTAACGAAATCGACTGCTAGCACCAACACTACACTGAACAACTTCATGCAGACCA
CAGGCTAGCTTTTAACTTCCAACACCTAGGCTATTACCGATTTAGAGATGCAATTAGGTC
AATTAGCCATGACTGTAAGTGAAAGGAAAAAGGTAAACTACCGAGTCAATCCGAGGCTAA
TCCTAGAACTCAAAACAATCAAAGACCACAACAAGGAGCCCAGATCAACCAATTAAATAT
AATTCACACTTTAAGATCTGGAAAATAAGTAGACAATCATGTCGGTACACCTGAAGATCA
AGATGACCCATTGTCTAAATCACCTCATAAGCAAGTAACCGATCAGACTGAGTTTAAGGA
TCCAGATAAGTCTAAGGAGTCAACAAAGATTAATAAACCACCCAAGCCACTTGAAGAATC
CACATCAGGGATTAAGCAATTCGAGACATCACCCACCAATCCTGTAGCTCCTTTTTCAAA
TAGACTTAGGTCCAACAGACACTCAGCCCATATGGATCAAATCTTAGAGATGTTTAAATA
AGTGAAAGTAAATATCCCTCTACTAGATATGATCCAACAAGTTTCCACATACGCCAAATT
TCTCAAAGACCTGTGCACAAAGAAGAAGACCACTAATATTCTTAAGAAATCCTTCTTGAC
AGCTAGTGTGAGTTCATATCTTTCAAGCCACATGCCAGTCAAGTACAAAGATCCAGGATC
TCCTACAATCTCATGTGTCATTGGGGAAACCATCATTGATAGGGCCTTGTTAGACCTAAG
GGCTAGTGTGAATATCTTACCTTATTCGGTCTATGAGAAATTGGGGATAGAAGAATTAAA
GCCTACAGAAATTACATTGCAATTGGCAGACCGATCAGTGAGAATCCCCAAGGGAGTTGT
GGAGGATGTGCTAATCAAGATCAGTGATTTCATTTATCCTGTGGATTTTGTGATCCTAGA
AACTGAACCAGTGTCAAACCCAAAAGATCACATTCCAGTCATCTTAGGTAGACCATTTTT
AGCAACCACCAATACCCTGATCAACTGTCGCAATGGACTCATGAAGCTCTCATTTGGAAA
CATGTCCATTGATCTTAATATTTTTAATCTTGAAATTAAAAGGATCAATTAGTCAATGTA
AACCTGATCCAAGATGAGATTTATGAGCCCATTGATCCAGGAGAAGAAGATTTTGACTGT
AATCTCTGATCAGACTTAGAATCTGAAATTGCTTATGAACTATCCACATCCTATGACCAG
AGAGTTCATCCACAATGGCAACCACCTGTCGAACCACTTGTAAGGATGGATGAACCAATA
CACAAGCCATCAATTGAGGAAGCACTTAAACTAGAACTCAAAACACTCCCTGAGCACCTC
AAATATGCGTATCTAGGTCCATCTAAAACTCTGCCTGTAATCATAGCATCAGACCTAGAT
CCAACCCAGGAGGAGAAACTTTTAGCTGTCCTAAGAAAGAATAAAGAAGCTCTTGCATGG
ACCATGGCTGATATTAAAGGGATTAGCCCTTCAATTGTCCAACATCGAATTTATTTAGGG
GAGGAAGCCAAGCCAATCAGAGACCCCCAAAGAAGACTTAACCCAGCTATGAAGGAGGTA
GTGAAGAAAGAGATTCTCAAGTTACTAGACAATGAAATTATCTACCCCATTTCAGATAGT
TCATGGGTTAGCCCAATTCAAGTAG
>DTX-incomp_E08_300-B-G10324-Map4
GGTATCGAGCCTGGACTGCATCCGAGCGTCCTCGTACCCCACCCGGTACGACGCGAAACC
GCTTTCCAGGAGCTCCTCCCGATATTTGTCGGAGCCGCGGAAGTCTTCCACCGCCCGACC
TAGCGCCTCCTTCGCCGACTCCGCCTCCGCCTTCGCTATGTCAGCGTCAGCTTGGGCGAT
GGACAAGTCCTCCTCGGCCTTGGCGAGATTCTCCAGGCTGGCCCGGAGCTGCTCGCGCTC
GACCTCAAGCTCGACGACGATGCCATCCCGCTCCCTACGTAGTCGGTGAGCGGTGCGACC
TTTGCGCTTGGCTTCCTCTTGGGCCGACTTGAGCTCGGCCCCTGAAGCAGCCAGAACGTC
GTTGAGACGGGATATCTCGTCCTCGAGCCTCGCCTCCCGATCGGTCGACAGCTTCAGCTG
CTCGACCAACACCGCCTTCTCAGCTTCGACGGTCACTGCCTTGTCCTTCCAGGCCGCCCG
GACGTCCCCGAACCTCCGGTATCCGGCCTCCAATTCGGACATGGTATAAATCAACTGCAA
ACAGAAGCCGATCGTCAGAAAGATAAAATAGTAAAGACAACAACGAAGAGAGGAGGCAAG
ACGGAACTTATCTCCGATCATGGTCGGATAAAAGAGGACAGCATCTCGATCACCGACCGA
GTCTTCAGAACCTCCCGATCGGTCGGAAGGAGGGTCCCCTGACATAGTCTCCTGGCCAAG
TCGTGGTTGGCCAGGGCCGACGCTCCCTCGAGGACCTGGACGCCGGACGACACGGCGCGA
TCCCCGACCTTGTGTCGTCTGCAGGAGCCATCGGGGCCTTTCCACGACCGACCGCCCAGG
CCCGTAGGTCGAGGAAGGAGGGGAAGCTCGAACTTGATTGAGCTCCCCCGAAGCAGCAAC
GGGAGCCGCCGAAGGGCGTTCGGACTCCCGAGCATCACCCCGGGCTTCCTCCACCGGCGA
AGCCGCCGACGCTCCCTCGGCCATGCCCTCCACCGGCTGCTCCTCTGGTGGCACTGCCGA
CGCCGACAGCGCAATGACCGGCTCCGACTGCTCGGCCGCCGACGCGGCGACGGTCGGAGG
CAACACCTGGGGCCTTTTCGACGGGCGTGAAGGCCCGGCCCCAGACGCCGGCCTCTTCCT
TGCCGCGTATTGTCTGATCTCGACGTCCGTCGGTCTCATCCTCGACGGCGTACCTACAAT
TTCAATAGAAGAATCAGTACGGGTTTGAGACGAACGAGAAGCGAAAGGCCAACCGATGGG
ACGGACAGTACCTAGACGGGGGACCAGGCTCAGACCGGCGTCGTAGAGAGCTTGTTCGGT
AACAAGCTCCCTCTGCTTCGGTACCGACATGTCCTTCAGCCGGTAGAAGTCCTCCCAGTC
ATCCGCCTCCACCCGGTTGTTCTCGTTCGGCCAGGTTAGAGGCTCGCCCCAGCGGGAAGG
AAACCCCCAAGGAGAGGAAGAAGAAACAAAGAAGAACTGATTCTTCCACCCATGAATGGA
CGATGGAAGACCAGTAATAAAAGAGAGACCCTTCCGGAGATTGAAGAACCACCACCCTCG
GGCTTTAGGGTGGGGTCGAAGGACGAAGAACGCCCGAAAGAGAGAGATTCGAGGGTTGGT
CGGCAAAAGCCGACACAACAAAGCAAAACTGATTATTAACCGAACTGAGTTCGGCGCCAG
TTGCGCCGGACAAAGTCCGTAATAATCAAAGACGTTCCGGACGAACTCCGAAATCGAAAG
ACGAAGACCGGCCCGGAGGTCCTCGACGTAGAATGCCACCTGGCCCGCAGGCGGGTTGTT
AACCCGTCCCTCAGCCCCAGGGGCGTAAAGCCGAAACTGCTCCGGGATACTGTACTGATC
CCGGAGCCGATCGACATTCGGCCCCGAAAGTGAAGAGACCTCCACCTCCGGGGTCGACCG
AAGATCATCAGTCGGATTCTCCGACTGACCTCCCCGAGGAGAGGTTCTGGCCATGGCGCT
AGAACCAAGGAAAAAGAGAAGAAGAAGAAGGAAAAGAAAGGATTCCAAAAGAGGCAAGGA
GGAGGCGAAAGGAGACAGAAGTCTCGAAGGGACTTTTCAAGAAATGGGAGCAGAGACAAC
TACCTGGGACAAGGGGGACCGCTCGGACAGAGTCTCTGCAGCAGAACCGTGAAAAGTAAA
GTTTTGGATACAAGTGACCCCATATATATAGGGCCCCTCGACGGCCGGGATGAGGGCGCG
CCCGACGAGGACCTCCCGGATGATTGACACGTGGCAGCATCCGGGCCCTCCCTCGGCCTG
ACGATTCGACGCACCTGTCCCAGATCGAGCCACGTCGCCTCCATCCGCACGAACGACTCC
GGCCAACGACCTCCCGACACGTGGCGGAAGAACCGCACCTCAGGATTAATTCGCTAACGG
CGGTCCGCGTTCCCGAGGGGACGCCTGACGGCGGTCTGCATTCCCGAGGGACGCCTGACG
GCAATTTGCATTTTCTAGAAGATCTGACATCAAATCGTCTGACACCGGATCGTCTGACAC
CGAATCGTCTGACACCGATTTGTCCGGATCGTCCGCCGGTGAGATCAGCAGGATCAGGGC
ATGACGCAATGAAGATCCACTCCTTTCGCCCGACGCCCCATCCGCGTGGAAACGCGGACC
GACGTGACATCAGACTCAAGAGTGGGGGGGGCAACTGTTGGGATATACCGACTGACCCTG
ACGCCGACTGATCCTGACGACCGACTCACCGACGCTGACTCACCAACGGATCCCGACGCC
GACCCATCCTCGAGATGGACCGACCGACTTCACCCGTCTAACGACGGACGACACCGACAG
TAACTACCAATGATGCCCGGCCCGAGCGTGTCGGCCAAATAGGCCCACACTGCCTCCGAT
CACATGAAGGCCGACCCTGCATCACCGACTCCCTGTCGGGTGGGACATCACCGACTCCCT
GTCGGGTTGGACAACCGACATCCGACTTCTACAGACCCTTCTAGACGCCGACCGTGCTCT
CGAGTCGCCACCCGACAGCCAAGTCCCGACATATGGTCGGTCGGCCCCTCTCAAAAATGC
CGAACGACCGGCATGGGCTGCAGTCCTGTCAAGGACAGGCTGTACGACCGCCAGGGGGCG
TTGCCCTGTCAGGAACCTGGGGCGCTGTCCTGCCAAGGACACGAATTAATTCCTAGGACC
TGTCAGCCCGTCAACGACGTGACAACCCCCGGCGATTTGACAACTCTCCAGTTGTCTACA
TCACCGACGGCGGGACCATACCACCTCCTACTATAAAACGGGGTAAGGCAACTGCTTACG
GTAAGGGCTGGAGAACCTCTCTTCCTCTCTCCATCGCTGAGTCCCCTGATTCCTCTCTAC
TGTTGCCTAGTCTCCTCTCTGACTTGACCGTCGGAGGGTCCCCGCCGGAGGTATCTCCGA
TCTGCGTGGACTTCCCTTGCAGGTGCTCGTTCCCGACGACCAGGCGACGAGGGGATTGGC
CGCAACAA
>RXX_E08_300-B-G10326-Map12
ACCAAATCGGGCGCAACATGGAGGTATACGTGGACGACATGCTGGTAAAGAGTGCGCAAA
CTTCAGATCATGTGCAAGATCTCGAAGAAACCTTCCGCACTCTACGACGACATCGGATGA
AGCTGAACCCGACTAAATGCGCCTTCGGAGTGACCTCGGGGAAGTTCCTCGGGTTCCTCA
TTTCCCAACGAGGAATCGAGGCTAACCCCGAGAAGATCAAAGCGATCGTCGACATGCGCC
ATCCAGACACCAAAAAGGAGGTACAGCAGCTCAACGGAAGAATCATCGCGCTCAGCCGAT
TCATTTCTCGATCGGCCGAGAGATGCCTCCCGTTCTTCAAAACCCTGAGGCAAGCAAAGC
ACTTCTCTTGGCCGGACGAGTGCCGGCAGGCCTTTGAGGAGCTGAAGAAATATTTGACTT
CGCCGCCTCTGCTCGTGAAATCGGAGGTCGGGAGAAATGCTGTACCTTTATTTGGCTACC
TCTCCAGAGGCGGTCAGCTCGGTGCTCGTCCGGGAGAACGAGAGCCGAGTTCACCAGCCC
ATCTACTACATCAGCAAAGTGCTCCACGAAGCAGAAACTCGATACTCGAAAGCAGAAAAA
ATGATATTCGCCCTGGTCGTATCAGCACAGCGACTCCGCCCGTACTTCCAAGCGCACGCC
ATCGTGGTCCTCACCGACCAACCCCTGAGGGCGATCCTGCACCGCCCCGACACGTCAGGA
CGACTGGCGAAATGGGCGGTGAGACTGAGCGAGTTCGACATTCAGTACCGACCGCGACCT
GCTCTGAAAGCCCAGGTTCTGGCCGACTTTATTGCGGAGTGCCCGACAACCGACCAAGCG
TCGGAAGACGGGGGCTCCAAAGAGGCTGCGACCTCCGAATATGACCCCGAGTCAACCTGG
GTATTACACATCGACGGAGCTTCCAACGCTCGAGGGAGCGGGGCCGGGTTCCTGCTCACC
AACTCTGAGGGAGTGGTTACCGAGCACGCCCTCCGGTTCGACTTCAAGGCCTCCAATAAT
CAAGCCGAATATGAAGCGCTCATCGCGGGCCTGAGGTTGGCAAAGGAGCTCGGGGTCGAC
AGCCTCAAAGTCTTCACCGACTCTCAGCTGATCGTCGGACAGGTCAAAGGCGAGTTCGAA
GCGCGGGATCCGACCATGGTCAAATATCACCAGAAAGTGAGAGATCTCGTAGCACCCTTT
AAGTACTTCGAGATCTCCCATATTCTCAGGGCGGAAAATGCTCGGGCCGACGCACTCTCC
AGGCTTGCGACATCCGACTACGGCACTTTGGGCCGGATACTCGTAGAAAGTCTCGAGCAA
TCGAGCATCGACAAGACTGAAGAGGTGCTACAACTGGCGACCGAGCCGAGCTGGATGGAT
CCGATCGTTCAGTACCTGACCGACGGAACTAGCCCCGAAGACCCCGTGGAAGCTAAGCGA
CTCCGGTGGGCGGCCTCCCAATATGTGATGATGGACGGCCGACTCTACAAAAGGTCGTTC
TCCCTTCCCTTGCTGAGGTGCCTGGGACCGACCGACGCGGACTACGCGCTCAGAGAAGTG
CACGAAGGGATCTGCGGTAACCACTTGGGGGGCAAATCCTTGGCTTACAAAGTCCTACGG
CAAGGGTACTACTGGCCCACCATGAAGAAGGACGCGGCTGAGTTGGTTCGGAGGTGCGAA
CCATGTCAAAGGTACGCCAACATACAACACCGACCCGCCAACCAGCTGACTCCTATTGTT
GCCCCGTGGCCCTTCGCCCAGTGGGGCATCGACTTGCTCGGACCCTTTCCTCCGGCGTCC
GGCCAACGAAAGTTCATAGTCGTCGCAATCGACTACTTTACTAAGTGGGTGGAAGCCGAA
CCTCTCGCGCAAATCACCGAGCGAAAGATGGAAGACTTCGTCCAAGAAGTCCATCATCTT
TCAGGTTCGGGCTACCACACACCATTATCACCGACAACGGACGACAATTCGACAACCAGG
ACTTCAGAGACTTCTGTGCGAGATTCCATATCGCGCACAGACTGACGTCGGTCGGGCATC
CACAGTCCAACGGCGAGGTGGAAGTAACCAACCGAACCATTCTGCATGGACTGAAGACCC
GACTGAATGAAGCCAAGGGCCTCTGGGTTGAGGAACTGCACTCCGTCCTGTGGGCGTACC
GAACGACGCCCCGTGTCCCGACCGGAGAATCACCCTTCAACTTGGCCTACGGAACAGAAG
CAATGATCCCACTGGAGATCGGCCTACCGTCGACCCGGGTCGAGCAGTATTCTGAGCCGG
ACAACTCCGAATGTCGGAGAGCCGACTTGGACCTTCTGCCCGAACTCCGACGCGAGGCTC
AGCTCCGCATGGCTTCCTACCGACAAAGGGTGGCCCGATACTACAACGCTAAGGTTAAGC
CGAAGCTTTTCCGACCCGGAGACCTGATCTTGAGGAAGGCGGAAGTCTCGAAGCCCCTGG
AGCAAGAAAAATTATCCCCGAACTGGGAAGGACCCTACAAAGTAGCGGATACCTACAGAC
CGGGAGCCTACCGACTGGAGACTCTTGAAGGGGTGGCCATCCCTCGGACTTGGAATGCCG
ACAACCTGAGATTGTATTACCAGTAAGCTCTGTATACCAGTAATTGAAATACAAACTCAG
CTTCAAAACATCGGAGTCTAGAATTCCGACTCTTCGACTGCAAGTCGGCGCTCGCCAGCA
ACACGAGCCTCGACGCCCCGACTCGGGCCCAACGTTCCGTTGAGAATCAACGGCCCGATC
GCCGACGACACATCGGACTCTTGCGAGGACCGATATATCTATATTGACGGGAGCCACACT
CCTTCTACAGTCGACTCTCGAGTAAGACGATTGGCTAACCTGCCGACTTGGCTCCGGCCA
AGAAAGGCAAAACGCCAACACGACCAAAGTCGCATTCGCGACTTACCGACCAGGTCACGA
TCGATCGAAGGATATTCGGCTTGCCACCGTTTATCACACATCGCGACGTATGCACCCGAC
CAAGGTCCGGGCAATGGGAACTCGACTTACCATCATTTTTCTGAACTAAATACGTCGGAC
GCCATTCGACTATCGGACTCTACGGGATGATCAGGTCGTCGAGACATGTCTGGAAGTCGG
ACACTCGATTCGGACCTTCGACTTGACGAACGCGCCCGACCTACGTCTGGGCAACGGATA
CCCGACTTAGATTCTCAACTATCGGGTCCTACGACTCTCAACTATCGGATCCTACGACTC
TCAACTATCGGGTCCTACGACTCTCAACTATCGGGTCCTACGACTCTCAACTATCGGGTC
CTACGACCGTCGGAACGATCGGTCTACAATCGGAGCTCGCTCTGCCTTTACCATGGCGCG
CGCTACCGACCGTCTCGGCTAACTGCCCGGGATATTACCGAACGACCTAGACAAGGTACG
TCGGGTCTACGACTTCACGCTCGGGGAGCGTTTCGGCGAAGCGCACATCAGAGAACGCGT
CTAGCATACACGGAGGAAGAAAGTTAGAAAATTCTTGATTTCATTCATGAGTATACATTG
AGTTTACAAAATTGGGCCGAAGCCCGATTACAAGTTTGCATGAAACAAAGCAAAAAACAA
CGAAGCTTCGACTATTCGTCGGAGTCGACCTCTTCAACCGGGAGAAGCTCGGGGGCAATC
GGCGTGTCCGCCCCGATCGGCGCAAGGTCGGAGGTCGGGACCGCCTCACCTTCGGCGACT
TGATCCGGGACGGTCGGGACCGCCTCGCCCTCGGCGACTCGCTCCGGGTCGGCTTCCTCC
ATGGCAGTATGATCT
>RXX_E08_300-B-G10333-Map4
TTGTTGGGATATACCGACTGACCCTGATGCCGACTGATCATTATGCCGACTCTCCAACGG
ATCCCGACACCGACTCACCAATGCCGGCTCTCCGACACCGACCGACGGCAACTCCTCTAC
AGATCCCGACACAGGCCCATCCCCGAGATGGACCAACCGACCGACTCCGCCCGACTGACA
ACGGGCGATGCCGACACCGACTGTCGGTAATAGCCGGCCTGGGCGTGTCGGCTTGACTGG
CCGACACCGACTCCGACCGCCCGAAAGCCGACTCTATGACGGGTGGGGACGACGCCGACT
CACCGTCAGAGCGAGCGACTGACACCCGACTTCCACGGACCCTCCGGACGCCGGCCACAC
TCTGAAATCACTACCCGACGGCCAAGTCCCGACACACAGTCGGCCAGCCCCTCCAAGACT
GCCGAACGACCGGCATGGGCTGCAGTCCTATCAAGGACACGCCGTACGACCGTCAGGGGC
CTTGCCCTGCCAGGGACCTGGGGAAGAGTCCTACCAAGGACGCCAATTAATTCCTAGGAC
CTGTCAATCCATCGACAACATGGCAACCCCCGGCGAAGTGACAGCCCAGGGCGATTTGAC
GGCTCTACAGTTGTCAACATCACGGACGGCGGAACCATACCGCCTCCCACTATAAAAAGA
GATAAGGCAACAGCTCTGGTAAGCTCTCCTAAGCTCCCGAAGCCCTCTCGAGCCCTCAAA
AGCTCTCCCCATCGCTGAGCTCTCTGATTTTCCTCTTTACTGTTGCCTAGTCTCCTCTCT
GACTTGACCGTCGGAGGGTCCCCGCCGGAGGCCCCCTCCGGTCTGAGTGGACTTCCCTTG
CAGGCGCTCGCTCCCGGCGACCAGGCGACGAGGGGATTGGCCGCAACAGGTTTGGCGCGC
CAGGTAGGAGGGCGTAAACGTACGCAGTTGTCATTTCGACCACCACCAAGCTTTCCCTCC
AGGATGACGAAAACCAGGGCCCAGCGATCAAGAGCCACCGGGTCGGCGAGGCGCTCTTCC
CGCCGGGAAGAGGCCTCCCCTTCACTCCCTGCGGCGGAGCCCAGCTCCCCGCATCCGGCA
GTGACCACGGAGGCGCAGATCGCGGCGATCGTACGGCAGATGACCGTGTTGACGGACGCG
GTCAGGAGCCTTCAGCAGCAGCCTGCCTGTTCGCCGCACTCGCCGGCAGAGCCGCCGGCG
GCGAACCCCATGCCATCCAGGGGTAGCCGCCGACGCCCACATCATTCTCCGTCTCCTCCT
CAGGAGCGGCTGTCCAAGCATTCCCTTCACGAGGGGGAGAGGCAGCCACGGCGTGGCCGG
TCCCAGCGTCCTTCTCCTTCCCAGCTCGAGCGAGCGAGGAAGGAAAAGCGACCCCGGACG
CCGTCCGCCTCCCCCTCAGATTCGTCGGGAGATTCGACTCCCGGAGTCTCCCAGCACCGA
CGGGTCGAAGACTACGAGCGGAGGTTCGAGAAAATCGACCGCCGGCTTGCCCAGCTTCAG
ATGGACGGTCAGAAGTCCTCTAACGACATCGACTTCCAGACCGCCAACCCCTCTCTCGAT
TCATACTTGACGAACCGATCCCCAGTCGGTTCAAGATGCCACACGTGGAGCCCTACGACG
GCTCCACCGATCCAGTCGACCACTTGGAGAGCTACAAAGCTCTCATGACGATTCAAGGGG
CAACCGATGCCCTTCTCTGCATCGGCTTCCCCGCCACGCTTCGCAAAGCTGCCAGGGCTT
GGTACTCCGGCCTCCGTACCGGAAGCATCCATTCCTTCGGACAGCTTGAGCACTCCTTCG
TGGCCCACTTCAGCACTAGCCGGAAGCCGCCACGAACGTCGGACAGCCTTTTCTCCCTCA
AGCAGGGGGAAAACGAGACGCTCCGACACTTCGTGGCGCGGTTTAACACGGCCACGCTCG
AGGTCCGGGACCTCAACGAGGACATGGCCATCTCGGCCATGAAGCGGGGGCTGAGGGTGT
CCCGATTCACATACTCTCTAGACAAAACCCTCTCCCGAACGTACGCCGAGCTACTTGAAC
GCGCGTACAAGTATATGCGCGCGGACGAAGGAGTTTCCGACCGACGCCAGACCGAGATCA
AGGGCCCGAAGGAGAAGCGAAGGAAAGGTCGGGCCCCCGCCGAGCCAAGCGGGCCCCCGA
CCGACAAGCGGAGCTCGCCCGGGCTACAAAGCCCGACGCTCACCCACCGACGAAGCCCGA
AACCGCCGCGACAAAGGTATGACTCCTACACTCCTCTTTCTGCTCCCCGTGCGCAGATTT
TGATGGAGATCGAAGGAGAAGAATATCTACGACGGCCTCCGCCTCTGAAGGCAAAGGGCC
TCGACAGGCGGAAGTACTGCCGATTCCATCGGGGCCACGGTCATAACACCGAGCAGTGCG
TCCAACTCAAGGACGAGATCGAGGCCCTGATTCGACGGGGGTACCTCGAGAAGTTCCGAC
GAAACCCGCCGGCTCGACCGGCCTCCGACCGACGGACTTCTCCCAGTCGACGACCCCAGC
CGACTGAAACTGCAAATAACCAGCCCACCGCCGGGGTCATCAACATGATCTCCAGACGAG
CGGAACGCAGGACGACTGCTGGAGAGGAGTCGGCGAAGAGGCTGCGCCAAGACCATGTAA
TAACCTTTACCGACGAGGATGTTCGAGGAGTCCAAACCCCCCATGATGATGCCGTTGTTG
TCTCGGCAACAATAGCCAATTATGATGTAAAAAGAATTCTCGTCGATAATGGAAGCTCCA
CCAACGTTTTGTTTACTCGACCTTCTCTCGGATGCAACTATCAACTGACCGGCTTAAGAG
AATCTCCACGCCCCTGGTAGGCTTTGCCGGAGACGCCGTCACAGTGGAAGGAGAAATCAC
CCTCCCTGTGACGGTCGGGACCGAACCACGGCAAAGCACCGCCCAACTAATGTTCACGGT
CGTCCAAGTACCTTCGGCCTACAACGCCATACTTGGGAGACCCGGACTAAATGCCTTCAA
AGCGATAGTCTCGACCTATCATTTGTTAGTCCGGTTCCCGACCAAGAACGGGGTTGGAGA
AATGCGCGGGGATCAACAGCTCGCCCGTCGATGCTTTCAAATCTCGACGCAAAGCGGCGC
GCTGGAGGGTTCCCTGCCGATCGACAAGCTGGATCAGCGAGAGGAGGAGCAGCGGGGTGA
ACCGGCCGAGCGGCTAGTCCCCGTCGCAATAACGGACAATCCTGAACGGGTTGTCAGGGT
CGGGTCCCAGCTGCCCGACCCTGAGCGACGACAGCTCATAGAGCTGTT
>DTX-incomp_E08_300-B-G10339-Map3
CTTCTCTCCTTCTCCTTCTTTCCTTCTCTTTCTTTCCTTCTTCTTGCTGGTCTTGGCGCC
ATGGCTGGGGCTTCTCCACGGGAAAGTCGGTCGGGGAACCCGACTGACGACTACCGGTCG
GTCCCGGAGGCGGAGGTTTCTTCGCTGTCGGGGCCGAACGTTGATCGGCTCCGGGATCAG
TATTGCATTCCGGAGCAGTTTCGGCTCTCCGCCCCTGGAGCCGACGGTCGGGTGAATAAC
CCGCCGCGGGTCAGGTGGCTTTGTACGTTGAGGACCTTCGGGCCGGACTTCGTCTTCCGA
TTTCGGAGTTTGTCCGGAACGTACTCGATTACTACGGACTGTGTCCGGCGCAGTTGGCGC
CGAACTCCGTCCGGATAATCATCAGCTTTGCCTTGCTATGTCGGCTTTTGCCGACTGAGC
CTCGGATTTCTCTCTTTCGGGCATTCTTTGTGCTCCGACCCACCCAAAGCTCGGGGTGGT
GGTTTTCAACCCTCGGAAGGGCTTGTCCTTCATCACTGGTCTTCCCTCGTCTATCCACGG
GTGGAAGAACCAGTTCTTTTTCGTCTCTTCCTCCTCTCCATGGGGGTTCCCATCTTGTTG
GGGGCAGCCTATCACTTGGCCGAATGAGAACGCCCGGGTGGACGAGGACGATCGGGAGGA
CTTTCACCGGCTGAAAGATATGTCGGTGCCGAAGCAGAGGGAGCTTGTTACCGAACAAGC
TCTCTACGATGCTGGCCTGAGCTTGGTGCCCCGCTTAGGTACGGTCCGACTTACAAGTTG
TCTTTCACTTTTTGTTTGTCTCGGACCCGTACTAACCCTTCTGTCGGTATTGCAGGTGCA
CCATCGGAGATGAGGCCGTCGGACGCCAGAATCAGGCAGTACGCGGCCAGCAGAAGACCG
TCGTCCGGGGTCGGACCCTCGCGGCCCCGAAGAAGCCCAGGGTGGCGCCCGCGACCGTCG
CAGTGTCGGCCGTCGAGCGGCAGGAGCCCGTCATTGCCCTGTCGGCTCCTGCGGCCCTGC
CCGAGGAGCAGCCGACGGCCGTACCAGAGGAGCAGCCGGGGAGGCGATGGCCGAGGGTGC
GTCGGTGGCTTCACCGGCTGAAGAAGATCGGGGTGACGTTCGGAAACCCGAACGACCTTC
GGTGGCCCCCGTCATGGCTGCTTCGGGAGGAGCGCAGTCGAGCTCCAGTCTGCCTTCCTT
TCCCAGACCTTCGCGCGTGGGCGGCTGATCGGAGGAAGACCCCGATGGCGCCCTCAGACG
ACATAGGGTCGGGAGTGCGCACAGTACCGCTTTCCATCCAGGTACCCGAAGGTGGGTCGG
CATTGGCCGACCGTGACCTGGCTAGAAAGCTGTGCGAGGCGATCCGCCTTCCGGCTGACC
AGGAGGCCGTGAGGACCCGGCATGTGGCCGACATGCTGTCGTCCTTCTACCCGACTGTGA
TCGGGGTAAGTCTCGTCTCCTTTCTTCATCGTCGTTGTTTGCTTACTTTATCTTACTAAC
AGTCGGCTTTCGTTGCAGTTAATTCATACGATGTCCGAGCTGGAGGCCGGCTACCGGAAG
TTCGGCGACGCCCGGGCGGCCTGGCGGGATAAGGCGATGGCGGCTGAGGCCGATAGAGCA
ATGCTGGTCGACCATCTGGAACAGTCGACCGATCGGGAGGCGCGGCTCGAGGAGGAAATC
TCCCGCCTCACCGACGCTCTCGCGGCTTCGGGAGCCGAACTTACGTCGGCCCGCGAGGAG
GCGAAGTCGGCCCGTGAGGAGGCCAAGAAGAAGGGTCGGACCGCCCACCGGCTACGACGG
GAACGGGACGCCGTCGCCGCCGAACTCGAGGCCGAACGCGAGCAACTCCGGGTCAGCCTG
GAGAATCTCGCCAAGGCCGAGGAGGACTTATCCATCGCCCAGGCCGACGTCGACATAGCG
ATGGCGGAGGCCGAATCGGCGAAGGAATCATTGAGTCGGGCGGAGGCGGAGGCGAAGGCG
GCCGCTGAGTCGGTAGGTCGGGCGGTGGAGGAATTCCGCCGTTCCGACCAGTACCAAGAG
GAACTCCTGGAGAGCGGATATGCCTCATACCGGGTGGGGTACGAGGACGCTCGGGAGGTG
GTTCGGGCTCGATTCCCGGAGCTGGATCTCGACGGCATCATCCCCCCAGGGTCCGATGAT
CAGGCTGCTGAGGAGGAGGCGGCCGAAGCTTCGTCGGGTGGTCCTACCATCGTGGAGGAA
GATGCTCCCGAGTTGGTTGACGAAGGCGAAGCCGCCCGACTTCCGACCGGCCCCGACTTC
CGATCCGGCTCCGACTCTGGTGGACACGCCGGTCGGATCGGAGCCTATCCCGGTCGAGGA
CGTTGTCTCCGAAGGATAGCCGAAGCTTCTCTGTATCCGTATTTTGTTTCCATGCACTTG
TAGTCGGGCCTTGGCCCAATTTTGTAAGTTGGAATTTTCTCGTGAATGAAAAATTTCCTT
TCTGTGTTCTTTAGTGCATGCTTCTTTAGTGTATGCTTCATAGACCCGACGTACCTAGTT
AGGTCGTCCGACAATGTCTTGGGTCGTCGGTCCAATAGTCGGCGACGCGCTCTGCGAAAG
AGGCAGGGCGTGTCCCGATTGTGGATCGGTTGTTTCGTCGGTCGTAGAGTGCGACTGCCG
ATGGCTTAGGCCGAGAGTCGGTTGTCCGGACATAAGTCGGGCAAGTTCACTCTGTTGATC
GATCGTCGTCCGGACGTTAGTCGGGCGGGTCCGCCTAGTCGGGGGTCGACCGCCCTTCGG
ATATCGTTCGGTGATCCGAAGGTCGTCCGGCGCGCTCCGCAGGGTGAACGATGGTAAGTC
GTATCCCCATTACCCGGACTGTGGTCGGGTGTATGCGTCGCGCTGCATGATAATCGGTGG
CAAGCCGAGTATCCTTCGACAGGTCGTGACCTGGTCGGTAAGTCGCGAACGCGACGTCGG
TCGCGTTGGCGCTTTGCCATCCTCATCCGGGGTCAAGTCGGCGGAGTGGTCGGCCGTCGT
GCCCGGAGGTTGGCTTGTAGAAGGAGTGCAGCTCCCGTAAATGTGTCGGTCCTCGCAAGA
GTCCGACATGTCGCCGTTCGTAGAAGGAGCGTAACTCCCGTCAATAAACGTGTGTCATCG
GTCCTTGCAAGGGTCCGATGGATCGGGCCGTCGAACTCCGAGGGAGTGTGGGGGACCAAG
TCGGGCGTCGGGGCTCGTGCTTCCGCGAGCGTCGGCCCATAGTCGAAGAGTCGAGATTTC
AGACTCCGAAATTTTGAAGCTGGATTTGCATTTCAAAAAGGTGGCGTACAAGGTTCATTG
ATAGTACATCCTCAAGTTATCGGCATTCCAGGTCCGAGGGATGGCTGTTCCTTCTAGAGT
TTCCAGTCGGTAAGCTCCCGGTCGGTAGGAGTCTGCTACTCTGTAGGGTCCCTCCCAATT
CGGGGACAACCTTCCTTGCTCCAGAGGTTTCGAG
>DTX-incomp_E08_300-B-G10340-Map3
ATCGGACTCTTGCGAGGACCGATATATCTATATTGACGGGAGCCACACTCCTTCTACAGT
CGACTCTCGAGTAAGACGATTGGCTAACCTGCCGACTTGGCTCCGGCCAAGAAAGGCAAA
ACGCCAACACGACCAAAGTCGCATTCGCGACTTACCGACCAGGTCACGATCGGTCGAAGG
ATATTCGGCTTGCCACCGTCTATCACACATCGCGACGTATGCACCCGACCAAGGTCCGGG
CAATGGAAACTCGACTTACCATCGTTTTCTGAACTAAATGCGTCGGACGCCATTCGACTA
TCGGACTCTACGGAATGATCAGGTCGTCGAGACATGTCTGGAAGTCGGACACTCGATTCG
GACCTTCGACTTGACGAACGCGCCCGACCTACGTCTGGGCAACGGATATCCGACTTAGAT
TCTCAACTATCGGGTCCTACGACTCTGAACTATCGGGTCCTACGACTCTCAACTATCGGG
TCCTACGACTCTCAACTATCGGGTCCTACGACCGTCGGAACGACCGGTCTACAATCGGAG
CTCGCTCTACCTTTACCATGGCGTGCGCTACCGACCGTCTCGGCTAACTGCTCGGGATAT
TACCGAACGACCTAGACAAGGTACGTCGGGTCTACGACCTCACGCTCGGGGAGCGTTTCG
GCGAAGCGCACATCAGAGAACGCGTCTAGCATACACGAGGAAGAAAGTTAGAAAATTTTT
GATTTCATTCATGAGTATACATTGAGTTTACAAAATTGGGCCGAAGCACGATTACAAGTT
TGCATGAACAAAGCAAAAACAACGAAGCTTCGACTATTCGTCGGAGTCGACCTCTTCAAC
CGGGAGAAGCTCGAGGGCAATCGGCGTGTCCGCCCCGGTCGGCGCAAGGTCGGAGGTCGG
GACCGCCTCGCCTTCGGCGACTTGATCCGGGACGGTCGGGACCGCCTCGCCCTCGGCGAC
TCGCTCCGGGTCGGCTTCCTCCACGGCAGTATGATCTCCCGACGAGGGGTCGGCCACTTC
TTCTGTGGCTTGGTCATCCGACCCTGGGGGACAATGCCGTCGAGGTCAAGCTTCGGGTAT
CGAGCCTGGACTGCATCCCGAGCATCCTCATACCCCACCCGGTACGATGCGAAACCGCTT
TTCAGGAGCTCCTCCCGATATTTGTTGGAGCCGCGGAAGTCTTCCACCGCCCGACCTAGC
GCCTCCTTCGCCGACTCCGCCTCCACCTTCGCTATGTCCGCGTCGGCTTGGGCAATCGAC
AAGTCCTCCTCGGCCTTGGCGAGGTTCTCCAGGCTGACCCGGAGCTACTCGCGCTCGGCC
TCGAGCTCGGCGACCACACCATCCCGCTCCCGACGCAGACGGTGTGCGGTACGGCCTTTG
CGCTTGGCTTCTTCTTGGGCCGACTTGAGTTCGGCTCTCGAGGCAGCCAGAACGTCGTTG
AGATGGGATATCTCGTCCTCGAGCCTCGCCTCCCGATCGGTCGACAGCTTCAGCTGCTCG
ACCAATACCGCCTTTTCAGCTTCGGCGGTCTCTGCCTTGTCCTTCCAGGCCGTCCGGACG
TCTCCGAACCTCCGGTATCCGGCCTCCAATTCGGACATGGTGTAAATCAACTACAAACAG
AAGCCGATCGTCAGAAAGATAAAATAGTAAAGACAACAACGAAGAGAGGAGGCAAGGCAG
AACTTACCCGATCATGGTCGGATAAAAAGAGGACAGCATCTCGGTCACCCGCCGAGTCTT
CAGAACCTCCCGGTCGGCCGGAAGGAGGGTCCCCTGACACAGTCTCCTAGCCAAGTCATG
GTCGGCCAGGGCCGACGCTCCCTCGGGGACCTGACATCCGGACGACACGGTGCGATCCCC
GACCTTGCGTCGTCCGTGGGGCCATCGAGGCCTTTCCCGACTAGCCGCCCAGGACCGTAG
GTCGGGGAAGGAGGGGAAGCTCGAACTTGATTGAGCTCCCCCGAAGCAGCAACGGGAGCC
GCCGAAGGACGTTCGGGCTCCCGAGCATCACCCTGGGCTTCCTCCACCGGCGAAGCCGCC
GCCACTCCCTCGGCCACGCCCTCCGCCGGCTGCTCCTCTGGTGGTACCGCCGGCGCAGAC
AGCGCGATGACCGGCTCCGACTGCTCGACCGCCGACGCGGCGACAGTCGGAGGCAACGTC
TGTGGCCTTTTCGACGGGCGCGAAGGCCCGGCCCCGGACGCCGGCCTCTTTCTTGCCGCA
TATTGTCGGATCTCGACATCCGTCGGTCTCATCCTCGGCGGTGTACCTACAAATTCAACA
GAAGAATCAGTACGAGCTTGAGACGAACGAGAAGCGAAAGGATAACCGATGGGTCGGACA
GTACCTAGACGGGGGACCAGGCTCAGACCGGCGTCATAGAGGGCTTGTTCGGTAACAAGC
TCCCTCTGCTTCGGTACCGACATGTCCTTCAGCCGGTAGAAGTCCTCCCGGTCGTCCGCC
TCCATCCGGTTGTTCTCGTTCGGTCAGATCAGAGGCTCGCCCCAGCGGGAAGAAACCCCC
AGGGAGAGGAAGAAGAAACAAAGAAGAACTGGTTCTTCCACCCATGAATGGACGATGGAA
GACCAGTGATAAAAGAGAGACCCTTCCGGGGATTGAAGAGCCACCACCCTCGGGCTTTAG
GGTGGGGTCGGAGGACGAAAAACGTCCGGAAGAGAGAGATCCGAGGGTTGGTCGGCAAAA
GCCGACACAACAAAGCAAAACTGATTATTAACCGGACTGAGTTCGGCGCCAGCTGCGCCG
GACAGAGTCCGTAATAATCAAGGACGTTCCGGACGAACTCCAAAATCGGAAGACGAAGAC
CGGCCCGGAGGTCCTCGACATAAAGAGCCACCTGGCCCGCGGGCGGGTTGTTAACCCGTC
CCTCAGCCCCAGGGGCGGAAAGCCGAAACTGCTCCGGGATACTGTATTGATCCCGGAGCC
GATCGACATTCGGCCCCGAAAGTGAAGAGATCTCCACCTCCGGGGTCGACCGAAGATCAT
CAGTCGGATTCCCCGACTGACCTCCCCGAGGAGAGGTTCTGGCCATTACGCTAGAACCGA
GAGAAAAAGAAGAGGAAGAAAAAGGAGATCCAAAGAGGCGAAAAGAGAACGGAAGGAGGC
AGAAGTCTCGAAGGGACTTTTCAAGAAATGGGGACAGAGGCAACTACCTGGGACGAGGGG
GACCGCTCGGACAGAGTCTCTGCAGCAGAACTGAAAAAGTAAAGTTTTGGATACCAGTGG
CCCCATATATATAGGGCCCCTCGACGGTCGGGATGAGGGCGCGCCCGACGAGGACCTCCC
GGATGATCGACACGTGGCGGCATCTGGGCCCTCCCCCGGCCCGACGATTCGACGCACCTG
CTTCAGATCGAGCCACGTCGCCTCCAGCCGCGCGAGCGACTCCGGCCCAACGACCTCCCG
ACACGTGGCAGAAGAACCGCGCCTCAGAGTTAATTCGCTGGCGACGGTCCGCGTTCCCGA
TGGGACGCCTGACGGCTGTCCGCACTTCCGAGGGAACGCCAGACGGCGGTTTGCGTTCCC
TAGGAGGACGTCTGACACCGGATCGTCTGACACCGAATCGTCTGACATC
>PotentialHostGene_E08_300-B-G10349-Map3
GAAGAAACAAGTACCTGATACCAAATGGAAGCAGCAATCACAGGAATAAAGATGATAAAA
ACTTGCCATGCAACCTGTGACATGACTGCAATGACCCCCAAAAGTTGTATAATTGAGAAT
GCAAAGGTACCAGTTTGGAAAGGAATATTTGTATCTACTTCATTTTGATCCGTAGATGCC
TGTAGCAGATGGATTACTAATGTAAATGACCGATGGAGCCGGATACTTCTTCACAAATAT
GAAAAAAAATATTTCCAAAAGGTAAAAATGACCAAAAGTGACTTACTCTGTTTAAAATGC
GCCCAGATGGAGTTGAATCAAAGAATGACATAGGAGCACGGAATATGCACATATGCATTT
TGTCGAACAGCAGTGTTGCTGTCTTGTACCCAGCTGTTACGAGAAATAGAGATCTAATAA
GAATACAGAAAGCGCTCCCAAGAGCCAATGCAATGTAGACATAGATAAGCATTGCACTAT
TCACTTGAGGTTCTTCATCTTTTGACCCAGGAGCCGCCCAAGCCATCCAGTAATTGCTAC
CAATCTGAAGGATTTGAAAAAGAATTTGTGCCAGCAATATCAGTGGCACAAGAGCTCCTT
TGTATGCCATCGTAATGTACCTCCAGTAGACCCAAAACCCAACTCTGCCTTTCTCCCTCT
CTTCTTCTTGAACAAGTTGTCCCTTCTGACTACCTTCATCTGGTTTGCCATTCTGTGCAT
CTTTCTGCTCTACTTTATGAGCACCCTGTGTGCTGCTTTCAGTGTCACGAGAACGACCTT
CTATGGTGCCACTCGAACTATTGCTAGCAAGGTCCATTGAGTCGAGTGCTGCTAAAGCAT
CCTTATGAGCACCAACCAATTCCATAAACTCGGTTCCTGAGTTTAGGACGTCATTATATT
TGCCTCCTTGTGCAATTTCTCCATCTTTCATAACCTACAAAAAAAAAACAGAAATTTTGT
CTGGCAGACTGATGAAGTGCATGCAGAGCTATGTGTAATCAAATCATGGGGAAGAAATAG
AGATAGTAACACTCACCAGGATAAGATCAGCAGAAGGTAGAAATTCCACCTGATGTGTGA
CATAGACAACTGTTTTGGAAGCTAAAGCCCTAGCAAACACTCCTGCAATATGAAGATAGC
TTGCTCGCTTAGTACTATCAAAGGCAGACTACCATGTTTTGAAGGCTGTAATACCAAACT
TACGCAATGAAGATATGATTAATTTGTATATCATCCAAGATTCAAGTAGGTACAAGTAAC
TATCGAAAAAATATTGATCCATCGAGTCAAATTAGAGTTTAGAAGCATTAAAAGAAATAA
CGATAAAGGCATGTATGAACCATTTATTAATTCTTCTTTAAAAACCATTGGTTATTAGTG
TATTTAATTATAAGGAAGTTTTAACAGTTCCAGATATCTTTGGAACCTCACCTAATATGC
AGGACAGCAAGCTCGATTTACCAGAACCAACAGTTCCACAAACAGCGACCCTCATCCCTT
GCAAGACTTGAAAATTCAAATCTTTCAAGGTGGGTATTTCAGAAGAGAGATCCCACGAGA
AACTTCCATTGCTTACTTCAATCGCAATCTCAGAGCTGCCTCTTGGAAGTCTCTGTACTA
TATCAGGTTGCAAGTCCTCAAGGCAGAGAAATGAGGAAATTCTATCGAGGGAAACTTTGG
TCTGAATGGTCATTGAGATTGTGTCAGGAAGATTATAGATCGGCTCTTGCAACACTCTAA
ATGTTGCAAGCGCGGACAGAATTTTTCCTGAATCCAATGGTATCCCCATAAGCATGCAAG
CTCCAAAGGTGACCACCGCAACAAACGTAGGCGAACCCCAGAAGACAAATGTTGTTATGG
CATATGCATAAACATATTTCTTCAACCAATTCGTCTCGGTTTCCTGAACTCGATTATTTT
GGATAAGAACTTCATCTCCCAGCCTTGAAGCTTGAGAATTCTAATATTTCTCAAGATCTC
CGAAGTAGCTTTCATCCTGATGTCTTTCGACTCCATCATCTTCTCCTGGTAGTTCTCTTG
CATCTTCCCCAGTGGAACATTGCCTAACATGACAACAAATGTGGCTGCTAAAGCGGCAAG
TGAAGCAAGCCCCAGACAAGAATACAAGATCAACAAGGCCAGCGTGACTTGCAAAACGAC
CATCCACAGATCATGCATGTACCAGCTGTAGAGCCCCACTCTGTCGGCATCGACACTCAT
TAAGTTGATGATCTCGCCACTACTTCTGCTCTGTCTCGAATGACTCGAAAGAGTGAGACC
CTTTTGGTAGATCATAGCAACAAGTGAAGCCCGGACCCTGATCCCGGCCTGTTGCAATCT
GAAAAACCAGTGCCTCTGCGTGAGGCACTCGAGAAGCTTCGCCACGATGAATGCCAACAC
CAAAAGATATCCTTCATGTGCGAACTCCCGACTCCCATTGAGGTACTGAACAAAGAAATC
GATGAGGTAGGGACCCACGTACGAGGCAACCGTGTACACGAGTGCATACAACGCCGTCAA
CAGGACTTGCCCCCAGACAGAGAACACTAGTGCCTTGGCTAATCTGGCTGTGGTAACTCC
ACCGCTACCACTTCCACTCCCTTCCTTGCTGCTGCTGCTGCTATGGCCAGCACCAGCACC
ACCAGTACCACTCCCAGTGTATGACTTGAGCTTATTTTGAAATGGGGAAGATGCTACGGA
CACTATCAGTATCAGCTAACTGTGGAACATCTTTGAGGTCCAACGTCTTCTTATGACCGA
CGGAGAGCAAAGGACCCATCCAAGAGAAGGTAAGGATGCTGAGAAACCAGCATTTGCAAA
AAAGGAGACATCGCCGGTGCAACTGGTATTGGGTGACTCATTGACACTAGCAGCACTCAA
TAGAGGCTCCTGAAGAAGAGGACTTTCTTCGAGAGTCGTCTTCCCGACGAGCCCCGCACA
GGCAAGAAACAGACCGCAAAAGAGCGATCCAAAATCCAGCACCCACAGATGGGGCTGAAA
AATTCCATGATTTTTGAAATATAGAAAGTCTACGACAAGACTAGAGCATGACATCAGGAA
GAACAGAACCCACCAAATCCTAAGAAAGGAGGGAAATTTTTTCTCTCTTGAATGGAAGAA
CTCGAAGTGCAGGTAAGCGGAGATGGCGAACCATGCAACGACTCTGGTAGACAAGTCCAA
CTGGACGGAAAGCCGGTCGTGAGACCAGAATCCATCCTGATTCCAGAAGTAGTTAAAAGA
CAGAGGAAGAGATTAAGTAGGCCCAGACACAGGGAGGTCCAAAGGACTAATGTTGAATAC
GAAAACCGATTGTTCTCTACTCTCTCCTTACTAGAGGCTCCACTCTTGCGCCTCCGACAG
AGCCAGACCCAGGACAAGACTAGCAGGAGGCCGAGGTGGCAAGAAACAGAGAACCACCCA
TGAATAAAGATGGGCCTGAGGAGGAATCCAGCATCCCAAGGCATTCGAACAAAGGAGATC
GCGAGAAAGAAGCCGACATACCATCAAAGAGAGCCCAAGACCGCAGCTTTTCGATCCTTT
CTTCTCGGACGATCATGAGTTCACCGGAGAGAATAGGCAGAAAGAAGCGATTTTATAGAA
GCGGGGGATGACATGGCCGTGCCTGAGGGCGT
>PotentialHostGene_E08_300-B-G10351-Map3
CATTACACCCTCATATAAACATCCATCTTAAGGATCATGACAGCTATAAGCTCTACTTCA
ACATGTTACATATTCTTGATATGCTCGGCAGAGATTCATGTGCCCTTTATAGCTTGAAAC
TTACTGATTGAAATCCAGAGATTGATCAAGTGCATCTTCGTACTCAGTGGATGACAAACG
ATAATGAATTTGGCTCTGATCTTCTGTGAGATGCTGAAGAGCCCTAGGAAGTGGTGGCAT
GCTCACCACCAGGACTCCCTCTAGGATATGCACCACTTGTCCCATTGTTGGCCTGTGACC
TTCAGAGTCTTGAATGCACCAGCAAGCAACTCTACAGACTCTGGTTAGCTCTTCAATGTC
AGCGGCACCATTCAATCTATGGTCTAGTAAGCTAAATATATCGCCTTCAATAATCTTTGT
TGCAGCCCACGAAGGATAAAGATTTGCTACCATCCACAGAGTGCATTGTGTTTCGCTGGC
CTGATATCAGCTCAAAGAGCATCATCCCAAAGCTGTAGACATCAACCTTGGAGGTGATCG
GCAGGCCTGAGATCCACTCGGGTGCGAGATAGCCAACAGTTCCCCTCATGGTTGTTAGTA
CCCTGCTGAAGTCACGATCGACGAGCTTCGCCATGCCAAAGTCTGCAACTTTGGCGCAGA
AGTCCTTGTCTAGAAGTATGTTATCTGGCTTTATGTCGCAGTGTATGATGCACTCCCGGC
ACTTCTCATGGAGGTAGGCTAATGCTCTCGCAATCCCGAGAATAATTTGATACCTCATCT
TCCAGCAGAGAACTGCGGAATTGTTTGAAAGAGGTGATAGTCCAGGGAACCTCCTGACAT
GAACTCATAAACCAGAAGCCTTTTGCTGCCCTCGGAGCAGAAACCGCGAAGGCGAACCAG
ATTGACATGTTGAATAGCAGCCAATGTGCTCACTTCGGTTCGGAATTGCTTCTCTCCTTG
CCTCAAGCCTTCAAGCTTCTTCACAGCTACATCGGTTGAGTCAACTAATGTCCCTTTAAA
AACAGAGCCAAACCCACCACCGCCCAACATCTCAGAGAAGTGCTTGGTCGCACGCTGCAT
ATCGCCATAAGTAAACAGAATCAAAGAACCCTCAACTTGTTTGCCATCCGAATTCGTTTA
CTCCTTTGAAATGCCCAAAATAGTCCAAGAAGAACACACAAGATGCCAAGAATCCCACCG
ATGACACTAAGAGTCAGATCAATTACCAACTTATGCGAGCTACCCGAACCTGGGAAATCA
GAAGCAGCGAGCCGGAGATAAAGAGTACCAGCTCCACTATCCCCATCGTAGAGTTGAACA
AGGTTCCGAAGGTCCCCAATCCAAAATGAGCATCCACTCACATAAGCATACGCGTTACAA
GAGCAATTGTTCAAGCAAGCCTGTTCACAGTATTTTGCACTCCCAACAGTCAAATTGTGT
GGATTGGCAGGCAATCTCATATTGGTCATCTCAAGGAATCTATCCCCTTCTTCACCGGCC
GAGCTTTTACTACTGCATTGCAAACTTGTTTCCTCACACACCCTGAGCTCCAAACCTTAT
GCTCCCATTCTTTCATTGAAGCTGGTTCGAAACCATAGGAGCACCTGCAAATGTTATCCG
AGCTTTTCTGGTCGCAGATACCAAAAGTACCACATAGAGAGTAGACATCACATTGAGGCA
AAGGTAGAGAAGAAATTGACAGCCACTCCTGGGTGCTGTCTAGCCAATACCATTGCGTTA
ATAGCCCAGATGAACCAATCACAGTACGAGTAATGAAAGAACTATAGAGGATGGTATACA
TGCCATACGTCCGCTGCTCGTTGTCGACGAAGGTGACGTTGAAGGGAGTGTTTTATTGGC
AGCAGGTAGTTCAGGGAAGTACTGGCCATTCCAAAGCCCACTGCTCCAATAAATTTCAGA
ATAATTCCACAGCAATACAAACTGCTTGGACCTACCATTCTCCAGACTTAGAGTGAAAGG
CCCGGGGGCAGGGTTCTCAGGATTCTCCCATGAAGTGACGCTCTGATACTCCCCTGTGAT
CTTGTTAACTCCAATCCATCCTCCTGGCATGAGTGTGTCGGTCGGGTGATCAAAACTCTG
CCAAATTGTAGTGTTCAACCCATTTCTTATAACAAGATTTCCGGTGTCAAGAAGCACTGC
AGCCGTGGAATCAGAGGTTGATGGAGTTGAGTTGGATGACCAAACTAGGATTTTGGAACT
ACTGAGAAGGAATAGTTTGCCATCTTCTGAGATTTTGAACTCTGCGGAGGAGGTGTTGGT
GATGGGGGTTGCTCTGTTCGCCACCCAGATTACAGTTTGGACTGGAATTTTTTGTACCAG
ATGCCCACGTAGTAGTTACGAGAGTTACCTGGTGTGAAGAACCCCAGCTCAAAGTTGCCT
TCTTTGGACACTATGGTCTGGTTTTCAGAGAGGGACCGCCTTGAAGAGATGTTATCCGTT
GCTATACAGTGTTGGATGTTGAGAGAAGAGAAGAGAAAGAAGAAAAGAGAGATAGAAAGA
GAGGAACATGGCCTCATCTTAGAATCCACAGGGGCAGAACGCATGCAACAAAAGCCAGCC
TGACTATGCATGTAAATGTATATAAATAAGAGGAAGTGGCTGTAGCTAGCTTCTTTATAG
GTTATTTTAGTGTCAGTCAAATTTCAATTTATTGAAAGGGTGGATTAAATTTCTTTTCCT
GGCATGTTGATCCTTTGTTGATGTTCTACGTAAGTATTGGACAGATTCCAGTCGGTGCAT
GTCCTTTTTTTTTGCCCCCTCCCGCCCTTTTCAATGTTTACTAGTTATACCATTACACTT
GATCAAACAATCAGT
>RXX_E08_300-B-G10353-Map3_reversed
TAATGCTATGAATCGTATGATTTCACATGATTTTATTCCAAAAGGTAGTTCTGTTTTAAC
TACTAAAACTTGTGAATGTTGTGCACAATCTAAAATTACTAAGTCACCTTTTAAATCTGT
TATAAGGACTACTTCTTTGTTAGAACTTATTCATACAGATTTATGTGAGAATAATGATAA
ATTGACTAGAGGAGGTAAATGATATTTTATTACTTTTATTGATGATTTTTCAAAATTTAC
TTATATTTATTTGCTTAGACACAAAAATGAAGCTTTTGATAAGTTTAAAATATTTAAAGA
AGAGATAGAGAATAAAACTGGTAAGAAAATCAAAAGAATTAGATCTGATAGAGGAGGTGA
GTATCAAGATAATAATTTTATTAAATTTTATGAACAAAATAAAATTGTAAGAGAAACTTC
TTTCCCTAATACACCTCCTCAGAATGGAGTAGCTGAAAGAAAAATAGAACATTGTTAGAT
ATGGTAAGTGCCATGATAATACATTCTAAATTACCTATTAGCTTTTGGGGTGAAGCTTTA
TATTCTGCTTGTTATATTAATAACAAAATTTTGCATAAAAAATAAGAGAAAACTCCATAT
GAGTTGATTAATGGTCATAGACCTAGTTTAAAATATTTTAGAGTTTGGGGATGTATTTCA
TATGTTTTAGATAATACTCAAAAGAGACCCAAAATAGGTAGTAAGGCTGTTAAATCTATT
TTCTTGGGTTATTCTATGCATAGTAAAGCATTTAGATTTCTTGATATTAAATTAAGTAGA
GTATTTGAAGCTGCACATGCAATCTTTTTTGAGCATTTAAATATTAAAGATGCTGATAAG
TTAGAAATTGAAAAAGAATTATTTAGTGAATTGGATACTCATGTGATGAATAATGATGTT
TTATTGATTCTGCACCATTACATAGTGGCAATAATTCTAATAGTGTGGTTTCATTGTCTG
ATTCATAAGGAAGTGAAAAAGGAAAAAAATATCTAAAGATGAATTAAGGAGAAGTAAAAG
ACATAGAATTGAAAAGGATTTGGGTCCTAGAATGTTTACATATACATTGGAAGAGGATCC
TAAAACTTTTCAAGAAGCTATGTCTTTACCCGATGCTAGTTTGTGGAGAAAGGCTATGGA
TGATGAGATTAAGTCCATAAGTGATAATAACACTTGGACTTTAGTGGATCTTCCTCCTAA
TACTAAACCTATTGGCTGCAAGTGGGTTTTAAAAAAGAACTCAAACCTGATGGAAGCATT
GATAAATATAAAGCAAGGCTTGTAGCTAAAGGTTATAGTCAGAAGGAAGGATTAGATTAT
TTTGAGACCTTTTCTCCGATCACTAAGTTCACTTTTATTAGAATTATGTTTGCAATTGCA
TCTATTTATAATCTTGAAGTACATCAAATGGATGTGAAGACCGCTTTCCTAAATGGAGAG
CTTGATGAGAAAATTTATGTTGATCAACCCGAAGGATATGTTGTTTCTAGTGAAGAAATA
AGGTATGTAAACTTAACAAATCACTTTATGATCTTAAGCAAGCACCTAGACAGTGGTACA
AAAAGTTTAAAAGGAGATTAAGAAATTTGGTTTAAGAGTAGTAAAGTAGAAAGTTATGTT
TTTACAAAATGTACAAATGATTTTAAAGTTTTAATAACACTTTATGTTGATGATTTATTG
ATTTTTGGCACTAATATGCATTGTATTAATGAGACTAAAGCTTACTTGACTCAAGTATTT
GATATTAAAGATCTAGGAGTTGTTGATGTTATTTTAGGAGTTAAAGTAATTAAAGAGAAT
AATAAATATATTTTAACTCAATCTCATTATATTGAGAAATTGTTAAGGAAGTTTAATCAC
TTTGATTGTAAAACTAGTAAGACTCCTATAGATCCTCATACTAAATTAGTTCCTAATGAT
GGACCTCCAATAAATCAAAAGGAGTATGCTAAGATTATTGAAAGCTTGATGTATGCTATG
AATTATACAAGGCCTGATGTTGCATGTGCTGTTGGAATTTTGAGTAGATTTACTAGTAAC
CCTGGTGTAGAACATTGGAATGAAATTAGTAGATGCTTGAGATACTTGAAGCATACTATT
GATTATGGATTGCATTATAATTGTACTACTCCTGTTTTGGAATGTTATAGTGATGCCAAT
TGGGCATGTGATAAAGTAAACTCAAAATCCACTAGTGGTTGGTTGTTTACCTTGGGTGGT
GCTATAGTTGCTTGGTCTTCCAAAAAACAATCATGTGTGGCTTTATCCTCTATGAAATCT
GAGTTTATTGCTATGTCACTAGCAAGTAAAGGAATTTTATGGGTGAAAAGATTTCTAAGG
TGTATCCCTTTTATTGAAACACCCAAAGGACCAATCACTTTGTATTGTGATAATCAAGCA
GCTATTCACAACACAAAGAATGAGAGAATCTCAAGCAATAGTAAACATATTGCTATGAGA
TATAACCACATAAGAAGTATGGTGAAAAAGGGTAAATAGTGCTTGAGTATTTACCCACTG
ATCAAATGTTGGCCGACCCCCTTACTAAACCATTATCTGATGAAAAGATTAACAAGGCCA
TGAGAAGTATGGGACTATTACTAGTTCATAAAGGTAATCTTGATTAAATCCTACTCTATC
ACTTTGATATCAATTTAAGAAATTTTTTTCTTTATCGAAATCATGTGCATAGGAGTTCAA
AGGCTTTAGCAAGATTTACCATGAAATTGTCAACGAGGTTGACATTTCAAGTGCACCAAA
ATTTTATGGAATAGTGGGGGCAAAGACTATTCCTAAGAAAGTCCTATGCTTGGCCGATGC
ACTATATTTCACAACAAGATAGGTTGGACTAAAAGTCCTTAACAAGACTCATAGCTTTAT
ACATAAATAAAGTGAAGTGAGAAAGTGGTTGTGAACACTTTTGATGAGCTCACCTATGCA
AGTAGAGAAGTCAGAGGCCGCTTCTATGGATTAACTGGTAAAATCTTTGAGTACTTGCTA
GATATAGGATGGAGCGCACGGCCCATTAAACGCGCTGTCTTGGAGGAATCAGAATGACTC
TGTGGTACGATTGTAATACTTCATGTTTGCTTTCAATTCAAAAGTTCAAGCCTTGGCCAC
TTTTGAACATGTATCACTTAGAGACCCAGATTTAACCTAATAATTTTTATTGAAATAAGT
GGGGGATTGTTGTATATATATTAATATTTTCAAATAAAATCTTAATGAAATTTTTGGAGA
GCTTCTAGTTAAAGCTTTTAATATATATATATAATATAATATAATATAATATAATATAAT
ATAAGAAAGAAAGAAAAAGTTGAGAGAAGGGGCGGATAAGTAGGGAGCGGTTGGCAACTG
CCAATTGAGTTTCAAATCAATTCAAACTTTGAATTTTTAATTCAGAAAGTTGTAACCTTC
TAGAGAGATGTTTAAGCACCTGTTGGAGTCTTATATAAAGGCTTCAAAATCGGAGAGAAT
AATGATTCTACACTTTCTCTCTCTTGTATTTTCTGAGCAACATTCTGGTTCAAGAGCAGT
TATTAGTAAACAACTGTTCTGTGTAGGCATTGTATCCTGGGAATAGGATTTTCCGTATGT
TTTGCATACGAAAGAGAAATAACTATTCTTAAGATAGTTTTCTGAAAATGCCTTGCCTAT
TTTTCTTATCCTACAAATTTCTACAACAA
>DTX-incomp_E08_300-B-G10360-Map20
TCGACCCGAGTCGAGCAGTATTCTGAACCGAGCAACTCCGAGTGTCGGAGGGCCGACTTG
GACCTCCTGCCCGAACTCCGGCGTGAGGCTCAACTGCGCATGGCTTCCTACCGACAGAGG
GTGGCCCGATACTACAACGCTAGGGTTAAGCCAAAGCTCTTCCGACCCGGAGACCTCGTC
TTGAGGAAGGCGGAAGTCTCGAAACCTCTGGAGCAAGGAAAGTTGTCCCCGAATTGGGAG
GGACCCTACAGAGTAGCAGACTCCTACCGACCGGGAGCTTACCGACTGGAAACCCTAGAA
GGAACGGCCATCCCTCGGACCTGGAATGCTGACAATCTGAGGATGTACTACCAATGAATT
TTTGTATGCCCACGTTTGAAATACAAATTCAGCTTCAAAATTACGGAGTCCGAAATCCCG
ACTCTTCGACTGTGGGTCGGCGCTCACAGAAGCACGAGCCCCGACGCCCGACTTGGGCCC
GACACTCCGTCGGAGTTCTACGGCCCGAATCATCGGACTCTTGCGAGGACCGATGACATA
CCTACATTGACGGGAGTCACACTCCTTCTACAGTCGACGACACGTCGGACTCTTGCGAGG
ACCGACATATCTACATTCACGGGAGTTACACTCCTTCTACGAGCCAACTTGCGGGCAAGA
CGATCGACTAATTCGCCGACTTGGCCCAGGACAAGGAAGGCAAAGCGCCAACGCGACCAA
CGTCGCGTTCGCGACTTACCGACCAGGTCACGACCGGTCGAAGGATATTCGGCTTACCAC
CGATTATCATACGACGCGACGTACACACCCGACCAAGGTCTGGGTAACGGGGACACGACT
TGCCATCGTTCACCCGACGGAGTGCGTCGGACGTCATTCGACTATCGGGTCATCGAATAA
TGCCCAGAGGGCGGTCGACCTCCGACTGGACGGACCCGCCCGACTCACGTCCGGACGACG
ATCAATCGACTTTGACCTTCGACTGAACGGACACGCCCGACTCACGTCTGGGCGACCGAC
TTTCGACCTAAGTCCTCGACAGTCGCATCCTACGACCGTCGAAAGCGATCGGTCTATAGT
CGGTGACTCGCCCTGCCTTTTTTCGCAGCGCACGTCGCCGACTACCTGACCGACGACCCG
AGATACTATTGAACGACCTAATAAGGTACGTCGGGTCTACGAAGCATGCACTCCAGAATA
CCGAAAGAAAGGAAGATGGAAAATTCTTCATCTCATTCATAAGTAAATTCAAGTTTACAA
AACTGGACCGAGGTCCGATTACAAGTATATGAAAAACAAAAACAGAAATGGTAAGACTCC
GGCTATTCTTCGGAGTCGACCTCCTCGATCGGGAGAAGCTCGGGCCCGACCGGCGTGTCC
GCTAGAGTCGGCGCTGGATCAGGAAGTCGGGGCAATCTCGCCTTCGTCGACCGGCTCTGG
AGCGTCTTCCTCCACCACAGTGTGGCCGCCCGACGATGCCTCGACCGCTTCCTCCTCCGT
AGCCTGGTCATCGGACCCTGGGGGGACGATGCTGCTGAGGTCCAGCTCCGGGTACCGAGC
TTGAACCGCATCCCGAGCATCCTCGTACCCCACCCGGTACGAGGCATACCCGCTCTCCAG
AAGTTCCTCCCGATACTTGTCGGAACGGCGAAAATCCTCCACCGCCCGACCTATCGACTC
CGCCGCCGACTTTGCTTCTGCCTCCACCCGACTCAGCGACTCCTTCGCCGACTCGACCTC
CGCCGTCGCTATGTCGGCGTCAGCTTGGGCGATGGACAAGTCTTCTTCGGCCTTGGCAAG
ATTCTCCAGGCTGACCCGGAGTTGCTCGCGTTCGGCCTCGAGTTCGGCAGCAACGCCGTC
CCGTTCGCGCCGTAGCCTGTGGGCAGCCCGACTCTTCTTCTTGGCCTCCTCGCGAGCCGA
CTTTAGTTCGGCCCCCGAGGCCGCCAAGGCGTCGGTGAGGCGAGAGATTTCCTCCTCGAG
CCTCACCTCCCGACTGGTCGACTGTTTCAGATGCTCGACCAGCACCGCCTTCTCAGCTTC
GGCGGCCATCGCCCTGTCCTTCCAGGCCGCCCGGACGTCACCAAACCTCCGGTAGCCGGC
CTCCAGTTCGGACATTGTGTGAATCAACTGCAAACGGAAGCCGACTGTCAGTGAGATAAA
ATAAGTAAACGACAACAGCAAAAGAAAGAGGCGAGGCAGGACTTACCCCGATCATGGTCG
GGTAGAAGGACGACAGCATGTCGGTCACCCGTCGAGTCTTCAGAGCATCCTGGTCGGCCG
GAAGGAGAATCGCCTGACACAGCTTTCTGGCCAAGTCGTGGTTGGCCAAGGCCGACCCTC
CTTCGGGGACCTGGATGCAGAGCGGCACGGTGCGGTCCCCCGACCCTGCGTCGTCTGATG
GGGCCATCGGGGCCTTCCCCCGATCGGCCGCCCACGCGCGAAGATCGGGAAAGGAAGGCA
GGCTCGAGCTCGACTGCGCTCCCCCCGAAGCCGCGACAGGGGCCACCGAAGGGCGTTCGG
GCTCCCGAACACCGCCCCGGTCTTCCTCTACCGGCGAGACCGCCGACACACCCTCGGCCA
TCACCTCCGCCGGCTGCTCCTCTGGTATGGCCGTCGGAGCCGACAGAGCGATGACCGGCT
CCTGCTGTTCGGCCGCCGATGCTGCGACGATCGTGGGCGGCGCCCTGGGCTTCTTCGACG
GTCGTGAGGGCCCGGCCCCAGACGACGGCCTCTTCCTGGCCGCGTACTGCCTGATCTCGA
CGTCCGACGGCCTCATCTCCGATGGTGTACCTGCAATTCCGATAGAAGAGTTAGTACGGG
TCCGAGACAAACAAAAAGCAAAAGGACGACTAATGGGTCGGACCGTACCTAAACGGGGGA
CCAGGCTCAGACCAGCATCATAGAGAGCTTGTTCGGTAACAAGCTCCCTCTGCTTCGGCA
CCGACATATCTTTTAGTCGGTGGAAGTCCTCCCGATCGTCCGCCTCCACCCGGTTGTTCT
CGTTCGGCCAGGTGAGAGGCTCGCCCCAGCGAGAGGGGAACCCCCAAGGAGAAGAGGAAG
AGACAAAAAAGAACTGGTTCTTCCATCCGTGGATAGACGATGGAAGTCCAGTGATGAAAG
AGAGACCCTTCCGGGGGTTGAAAAACCACCACCCTCGAGCTTTAGGGTGGGGTCGGAGGA
CAAAAAAAGGCCCGAAAGAGGGAGATCCGAGGTTCGGTCGGCAAAAGCCGACACAGCAGA
GCGAAACTGATTATTACCCGAACTGAGTTCGGCGCCAGTTGCGCCGGACAAAGTCCGTAA
TAATCAAGCACGTTCCGGACAAACTCCGAAACCGGAAGACGAAGACCGGCCCGGAGGTCC
TCGACGTACAAAGCCACCTGGCCCGCGGGCGGGTTGTTGACCCGTCCATCGGCCCCAGGG
GCGAAGAGCCGAAACTGCTCCGGGATGCAATACTGATCCCGGAGCCGATCGACATTCGGC
CCCGAAAGCGAAGAGACCTCCGCCTCCGGGACCGACCGAAGATCGTCAGTCGGGTTCCCC
GACTGACCTCCCCGAGGAGAAGTCCTGGCCATGACGCCAAGACCAGCAAGAAGAAGGAGA
AGAAAAGAAGAAAAGAAGGAAGAAGGAGAAGAAGAAGAAGGAAGAAGAAGGAGAAGAGAA
GGAGAAAGGGACCCAAAGGAAGCGGAAAAGGACTGAAAACTCAGAGAAGTTTTTTGAGGA
CAAAGGGCAGAGACAGGGCTACCT
>RXX_E08_300-B-G10364-Map4
TTTGTTGGAATTAAACTTGATTTTTCTAAAAGACTCTACAAATATGGAAGAAAAATTTCT
CTAGAAGGCCCTACAAAGATTTCTCTAGAAGATCCTACAAATATAGAAGAAAGATTTCTC
TAGAAGGTCCTATGAATATAGTAGGAGGAATTCTCTAGAAGGTCCTGCAAATATAGAAGA
AAGATTTCTCTAGAAGGCCCTACGAATATAGTAGGAGAAATTCTCTAGAAGGCTCTACAA
AAGTCAAAGATTTCTTGTCATGAAATTCTAAAAATAGTTAGTATGTAGAAGGTTCCATGA
AGTCCTATAAATATGTCTTGTAATCCTTTTCTTAAAATCAAGTAAAGTTTTTAGAATTCA
AATCTTTCTATCCTCTATTCTTACTCTTTCTCTACAATAGAATTTCTTCCTACCCTCTCC
TAAGTCCATCAAATTTGGTATCAGAGCCACAAAAGATCCATGGCCTCCATGAACTTTGTT
CAATCCCAAATACCCAAACTCACCAAAGACAACTATGATAATTGGTGTATCCAAATGAAG
GCTTTGCTCGGATCTCTTGACGTTTGGGATCTTGTAGAAGATGGCTACATGGAGCCGATA
GAAGATGAAGCAATGCTCACACAAGAGCAAAAGAACAAAATAAGGAGTCAAAAAAGAAAG
ATAAGAAGGCCCTCTACACACTCTACCAAAGTATAGATGAAGGTACATTCGAGATCATCG
CCGGAGCCACAACATCAAAGGAGGCATGGGACTTACTACAAAAGGCACATAAAGGAGCAG
AAAAGATAAAGAAGATTCGGCTACAATCTTTGAGGTCTGAATTTGAATCTTTAAAAATGA
TAACTGGAGAATCAATTTTCGATTATTTTTCAAGAATGATATCTATAGTCAATCAATTGA
AAAGAAATGGTGAAGAAATTACTGATGTTCGAGTCATGGAGAAAATTTTGCGCTCTTTAG
ATACAAAATTTGACTTCATTGTTGTAGCCATTGAAGAATCAAAGGAACTGGAGGAGATGA
CTATAGAGCAACTCATGGGCTCTTTACAAGCACATGAACAAAAGCTTTCTAAGAGGATGG
AAGAAAAGCCCATTGAGCAAGTACTTCAAACAAATCTTACACTACAAGAAAAAAGTGATC
CAAAAGATAAAACAAGTTTCCGCGGTCGAGGCCGTGGAAGAAGAGGAAGAGGTGGAAGAT
TCCATCAAGATCAACCACAAAGAAGTCAAGGAGACACAAGAGACTTCCATGCCCGAGGTC
ATGGTAGAGGAAGATTTTCTAATCCTAGAGGAAGAGGAAGGTATGCACAACAAGCACCAC
ATTGTTTTGTTTGTAAAAAATATGGGCACTATGCTAAAGATTGTTGGTACAAAGATGATG
CTAATTATGTGGATGAGAAAATTTATTTTACAAAAGAACAAGAAGAAGAAGCAACCCTAC
TCTTGGCCTACAACAGTACTACTGGTGTTGCCAAAAGAAGTACTTGGTATCTTGACACAG
GTGCTAGCAATCATATGTGTGGCATGAAAGAGATATTTTTTGAGATGGATGAAAGCTTCA
AAGGCTCAGTGACTTTTGGTGACTTCTCTACAAGGCCAGTTCAAGAGAAAGGTAAATCCT
CATCAAGCTCAAAGATGGTACACAAAATTTATTTCGGATGTCTATTATATTCCAGATATG
AAAAGCAACATTCTTAGTTTGGGTCAATTGCTTGAAAAGGGCTATGACATTCACATGAAA
GAATTGGGCCTTTCTATTAGAGACAACAATAACACTCTTATTGCACATATTTCTATGTCA
AAAAATAGAATATTTGAGTTGAGTTTGCATGTTGATGATTCTTCCTGTATGATGGCACAA
ATTTTTGATGATTCTACTCTATGGCATCTTAGATATGGACATTTAAACTTTGATGGACTA
AAACTTTTGTCCAGCAAAAATATGGTGATAGGGATGCCTTGGTTGAAAATGCCCAAGAAA
AAATGTGAAACTTGTATAGTTGGAAAGCAACAAAAGAGAAGTTTCATTTCAGGAAGGTCA
AGAAGAGCAACAAAACCATTGGAGCTGATACATTCAGATGTTTGCGGGCCGATCAAACCA
ATGTCTATAGGAGGTAACAAATATTATCTCTCCTTCACTGATGATTATTCTGGAAAGACA
TGGATTTATCTGCTGAAAGAAAAGAGTGAAGTATTTCAAAAATTTAAAGAATTCAAGTCT
CTTGTTGAGAAACAAAGTGGTTTTCAAATTAAAGCTTTGAGATCGGATCGCGGCGACGAA
TATTTGTCTAATGAGCTTTCAAATTTTTTTAAAGAATATGAAATTTCTCATCAAGTTACT
ATACCTTATTCACCTCAACAAAATAGAGTTTCAGAAAGAAAGAATAGAACTATTTTAAAT
ATGGTTCGATGTATGTTAAAAGATAAAAATATGCCTAAAGAATTTTGGGGAGAAGCAGTT
GCTTGTGCAGTTTATTTGTTGAACAGATTTTCTTCAAAAAGACTTGACAATATGACACCC
GAACAAGCATGGAGTTCATATAAGCCTAAGGTTGATCATCTTCGCATCTTTGGAAGTGTT
GCTTATGTCAAAGTGCCCGAAGAGAAAAGGACCAAACTTGATGACAAAGGAGAAAAGTGT
ATTCTTTTAGGCTATGCTGAAAATTCAAGCGGCTATAAGCTGTATAATCCTATTACAAAG
AAAGTGATCTTCTCAAGGGATGTTGATTTTGATGAAAAGCAAATGTGGAGTTGGCAAGAT
AATAACAAAATACAAGAAACAAGGAATATATTGAAGAAGAAGAAGAGCCAAAACATCAAG
AAGAAATTTCATCAACCCCACAACAAAGTTCAAGACATCCATCTCCACAAAAAAGTTCAA
GTAGAAGAGTACACAAAAATCGGAGTATCCAAGAATTGCTTGACGTCACAAGGCGTCTTG
ATGCTAATGATTATAGTATGTTTTGCCTTTTTGCAGGTTGTGATCCAATTGAGTTCCATG
ATGCAAATAAAGAAGAAAAATGGAGAAAAGCCATGCATGAAGAATTTTATCAATCGAGAA
GAATGACACCTGAGAACTCATAAATCTTCCCCAAGATCATCAAGCGATTGGAGTCAAATG
GGTATACAAAACAAAGACAAATGCAAGAGGAGAAATTGAAAAATATAAAGCTCGTTTGGT
GGTGAAAGGCTACAAACAACAATATGGTATTGATTATGATGAAGTTTTTTCTCCAGTTGT
TCGAATGGAGACGGTACGCCTTCTTATTTCCTTAGCGGCTCAAATGAAATGAAAAAATTT
TTCAAATGGATGTAAAATCAACTTTCTTGAATGGCTATTTGGATAAAGAAGTCTACGTAG
AACAACCTTTGGATTTTATTCAAAAAAAGACAGGAAGACAAAGTCTACAAACTCAAAA
>DTX-incomp_E08_300-B-G10367-Map4
TGATCATGCTGACCTCACCATAGATCGATCCGGACAAAGTGGTGTCGGACGATCCGGTGT
CGGACGATCCGATGTCAGACCGTACGGTGTCAGACCGCATGGTGTCGGACGATCCGATGT
CAGACAATCCAGTGTCAGGCACCTTTTAGGGAATGTAAACCGCCGTCAGGGGCCCCGCTT
GGGAGCGCGGACCGCCGTCAGGCGTCCCATCGGGATGCGGAACGCCGCAGGCGAATTAAC
TCTGGGACGCGGCGCTCTCGCCACGTGTCGGCGTGTTGTTGGGGAGGAGTCGCTCGCGCG
GATGGAGGCCACGTGGCGCGATCAGGGACGGGTGCGCCGAACAGTCGGCCGAGCGAGGGC
CCAGAGGTTGCCACGTGTCGCCTATCCGGGAGGTCTTCGTCGAGCGCGCTCTCATCCCAG
CCGTCGAGGAGTTCTATAAATAGAGGGCCGCCTGCATCCAAAACTTCACTTTTCCTGCTC
TGCTGTGGAAACTCTGTCCGTGAGGTCCCGCGTCCAAGGTAGCCTTGTCTCTGCCTTTTG
TCCTTGAAAGCTTCTTCGAGTTTTCAGCCTTCTTCCGGTCCCTTTCTCCTTCTTCCCTTC
TTCCTTTTCCTTCTTTTTCTTCCTTCTTCCTTTTCCTGCTAGTCTTGGTGCCATGGCCAG
GACTTCTCCACGGGAAAGTCGGTCGGGGAACCCGACTGACGATTTTCGATCGGTCCCGGA
GGCGGAGATCTCTTCGCTTTCGGGGCCGAACGTCGATCGGCTCCGGGAGCAATATTGTAT
CCCGGAGCAGTTTCGGCTGTTCGCCCCTGGGGCCGACGGTCGGGTGAACCGCCCGCCCGC
GGGCCAGGTGGCGTTTTACGTCGAGGACCTCCGGGCTGGTCTTCGTCTTTCGGTTTCGGA
GTTTGTCCGGAACGTGCTCGACTACTACGGACTGTGTCCGGCGCAGTTGGCGCCGAACTC
AGTTCGGATAATCATTAGCTTTGCCCTTCTATGTCGGCTTTTGCCGACTGAACCTCGGAT
TTCCCTCTTCCAGGCCTTTTTTGTTCTCCGGCCCCACCCTAAAGCTCGAGGGTGGTGATT
TTTCAACCCCCGGAAGGGTCTTTCCTTCATCACTGGACTTCCATCCTCTATCCACGGGTG
GAAGAACCAGTTCTTCTTCGCCTCTTCCTCTTCTGCTTGGGGGTTCCCCTCTCGCTGGGG
CGAACCCCTCACTTGGCCGAATGAAAACAATCGGGTGGAGGAGGGCGATCGGGAGGACTT
CCACCGACTGAAAGATATGTCGGTGCCGAAGCAGAGGGAGCTTGTTACCGAACAAGCTCT
CTATGATGCTGGCCTGAGCCTGGTCCCCCGCTTAGGTACGGCCCGACTCACTAGTCATTT
CTTTTCGCTTTTGTTTGTCTCGGACCCGTACTGACTCTTCCGTCGGGATTGCAGGGGTGC
CATCGGAGATGAGGCCGTCGGATGCCGAAATCAGGCAATACACGGTCAGGAGGAGACCGT
CGTCCGGGGCCGGGCCCTCACGGCCTCCGAAGAAGCCTAGGGTGGCGCCCGCGACCGTCA
CAGTGTCGGCTGCCGAGCGGCAGGAGCCCGTCATTGCCTTGTCGGCTCCTGCGGCCCTAC
CGGAGGAGCAGCGGGCGGCACTACCAGAGGAGCGACCGACGGAGGTGGCGGCCGAGGGAA
CGTCGGCGGCTTCGCCGGCTGAAGAAGATCGGGGCGACGTTCGGGAACCCGAACGTCCCC
CGGTGGTCCCCGTCATGGCTTCGGGCGGAGCGCAGTCGAGCTCAAGTCTGCCCTCCCTTC
CCGACCTTCGCGCGTGGTCGGCAAGTCGGGGAAAACCCCGATGGCGCCGTCAGACGACGT
AGGTCGGGGAACGCACGGTGCCACTTTGCATCCCGGTCCCCGAAGGAGGGTCGGCTTTGG
CCAACTGCGACCTGGCCAGGAAACTGTGCCAGGCGATCCGCCTCCCGGCAGACCTGGACG
CGTTGAAGACCCGGCGTGTCACCGACATGCTGTCGTCCTTCTACCCGACTATGATCGGGG
TAAGTCCCACCTCTTTCCTTTCATTATCATCGTTTATTTATTTTTCCTCACTAACAGTCG
GTCTCCATTCGCAGTTGATCCACACAATGTCCGAGCTGGAGGCTGGCTACCGAAGGTTCG
GCGACATTCGGGCGGCCTGGAAAGATAAGGCCATGGCCGCCGAGGCTGAGAGGGCGATGC
TGGTCGAGCATCTGGAGCAGTCGACCGGTCGGGAGGCAAGGCTCGAGGAGGAAATCTCCC
GTCTTACCGACGCCTTGACGGCTTCGGGAGCCGAATTAAAGTCGGCTCGCGAGGAGGCCA
AGAAGAAGGGTCGAACTGCCCACCGGCTACGACGGGAGCGGGACGGCATCGCCGCCGAAC
TCGAAGCCGAACGCGAGCAACTCCGGGCCAGCCTGGAGAACCTCGCCAAGGCCGAGGAGG
ACTTATCCATCGCCCAGGCCGACGTCGACATAGCAACGACGGAAGCCGAGTCGGCGAAGG
AGTCGCTGAGTCGGGCAGAAGCGGAGGCAAAGTCGGCCGCGGAGTCGGTAGGTCGGACGG
TGGAGGAATTCCGCCGTTCCGACCAGTATCAAGAAGAACTCCTGGAGAGCGGATATGCCT
CGTACCGGGTGGGGTACGAGGATGCTCGGGAGGCGGTTCAGGCTCGATACCCGGAGCTGG
ACCTCGGCGGCATCGTCCCCCCAGGGTCCGACGACCAGGCTGTGGAGGAGGAGGCGGCCG
AAGCATCGTCGGGCGGGCATACTGTGGTGGAGGAAGACGCTCCAGAGACGGTCGACGAAG
GCGAGATCGCCCCGACTTCCGTTCCAGCACCGACTCCAGCAGATGCACCGGTCGGACCCG
AACTTCTCCCCGTCGAGGATGTCGTCTCCGAGGATTAGCCGGAGCCCCCATTGTATCTGC
TTTTTTTGCTTTCCATACACTTGTAGTCGGGCCTCGGCCCAGTTTTGTAAGTTTGAATCC
TCTTATGAATGGAATGAAAAGTTTCTCTTTTTCTCTTGCAATGTTCTTCAGTGTATGCTC
CTTTAGTGTATGCTTCATAGACCCGACGTACCTTATTAGGTCGTCCGATAATATCTTGGG
TCGTTGGTCGGACAGTCGGCGACGGGCGCTACGAAAGTAGCAGGGCATGTCCCGACTGTG
GACCGGTTGCTTCGTCGGTCGTAGAGTGCGACTGTCGAGAACTTAAGTCGAGAGTCAGTC
ACCCAGACGTAAGTCGGGCATGTTCACTCAGTCGATCGATCGTCGTCCGGACGTTAGTCG
GGCGGGTCCGCCTAGTCGGAGGTCGACCGCCCTTCGAACATCGTTCGGTGATCCGATAGT
CGTCCGGCGCGCTCCGCAGGGTGAACGATGGTAAGTCGTATCCCCATTACCCAGACTGCG
GTCGGGTGTATGCGTCGCGCTGTATGATAATCGGTGGCAAGCCGAATATCCTTCGACCGG
CCGGGACCTGGTCGGTAATTCGCGAACGCGACGTCGGTCGCGTTGGCGCTTTGCCACCCT
TGTCCGGGGCTTGAGTCGGTAGATTAGCCGATCGTCTCGCCCGCAGGTTGGCATGTAGAA
GGAGTGTGTAACTCCCGTAAGTATGTCGGTCCTCGCGAGAGTCCGATGGATAGGGCCATA
GAACTCCGATGGAGTGCCAGGCATAAGTCAGGCGTCGGGGATCGTGCTTCTGTGAGCGCC
GACCCGTGGTCGAAGAGTCAAGATTTCAAACTTCAAAATTTTGAAGCTGATTTTGTATTT
CGAACTTGGGCTTACAAGCTCATTGGTAGTACATCCTCAG
>DTX-incomp_E08_300-B-G10371-Map3
GGAATTCCTCCACCGCCCGACCCGCCGACTCAGCTGCCGACTTCGCCTCCGCTTCCGCCC
GACTCAGCGACTCCTTCGCTGATTCGGCCTCCGCCATCGCTATGTCGGCGTCAGCCTGCA
CGACGGACAGGTCCTCCTCGGCCTTCGCGAGTTTCTCCAGGCCGACCCGGAGTTGCTCGC
GTTCGGCTTTGAGTTCGACGGCGACGTCGTCCCGCTCCCGTCGTAGCCGGTGGACAGTCC
GGCCCTTCTTCTTGGCCTCCTCGCGAGAAGCTGCCGCCAAGGCGTCGGTGAGGCGGGCTA
TTTCCTCCTCGAGCCGCGCCTCCCGATCGGTCGACTGTTCCAGATGGTCGACCAGCATCG
CCCTCTCGGCTTCGACGGCCATGGCCTTGTCTCGCCAGGCCGCCCGAGCATCGCCGAACC
GCCGATAGCCGGCCTCCAGCTCGGATACTGTATGAATTAGCTGCAAAAGGAAGCCGACTG
TTAGTAAGATAAAATAAGCGAACAAACGGCGATGGAAGAAAGGGGGCAAGACTTACCCCG
ATCACAGTCGGGTAGAAGGACGACAGCATGTCAGCCACATGCCGGGTCCTCACAGCCTCC
TGGTCAGCAGGAAGGCGGATCGCTTCGCACAGCTTTCGGGCCAGGTCACGGTCGGCCAAC
GCCGACCTCCCCTTCGGGGACCTGGATGGAAAGCGGCACTGTGCGCACCCCTGGCCCTAC
GTCGTCTGAGGGCGCCATCGGGGTCTTCCTCCGATCAGCCGCCACGCGCGAAGGTCCGGG
AAAGAAGGCAGACTGGAGCTCGACTGCGCTCCTCCCGAAGCAGCCATGACGGGGCCACCG
CGGGTCGTTCGGGTTCCCGAACGTCACCCGACCTTCTTCAGCCAGTGAAGCCGCCGACAT
ACCCTCGGCCATCGCCTCCCCCGGCTGCTCCTCTGGTACGGCCGCCGACTGCTCCTCGGG
CAGGACCGCAGGAGCCGACAAGGCAACGACGGGCTCCTGCCGCTCGGCGGCCGACACTGC
GACCGTCGCGGGAGCCACCCTGGGCTTCTTCGGGGGCCGTGAGGGCCCGGCCCCGGACGA
CGGTCTTCTGCTGGCCGCGTACTGCCTGATTCTGGCATCCGACGGCCTCATCTCCGATGG
TGCACCTGCAATTCCGACAGAAGAGTTAGTACGGGTCCGAGACAAACCAAAAAGCGAAAG
ACAACTAGTGAGTCGGACCGTACCTAAGCGGGGCACCAAGCTCAGGCCAGCATCGTAGAG
AGCTTGTTCGGTAACAAGCTCCCTCTGCGTCGGCACCGACATATCTTTCAGCCGGTGGAA
GTCCTCCCGATCGTCTTCTTCCACCCGGGCGTTCTCATTCGGCCAAGTGATAGGCTGCCC
CCAACAAGATGGGAACCCCCACGGAGAGGAGGAAGAGACGAAAAAGAACTGGTTCTTCCA
CCCGTGGATAGACGAGGGAAGACCAGTGATGAAGGACAAGCCCTTCCGGGGGTTGAAAAA
CCACCACCCCCGAGCTTTGGGGTGGGGTCGGAGCACAAAGAATGCCCGAAAGAGAGAAAC
CCGAGGCTCAGTCGGCAAAAGCCGACACAGCAAGGCAAAACTGATGATTATCCGGACGGA
GTTCGGCGCCAACTGCGCCGGACACAGTCCGTAGTAATCCAGTACGTTCCGGACAAACTC
CGAAACCGGAAGACGAAGTCCGGCCCGAAGGTCCTCAACGTACAAAGCCACCTGGCCCGC
GGGCGGGTTATTGACCCGACCATCGGCTCCAGGGGCAGAGAGCCGGAACTGCTCCGGGAT
GCAATACTGATCCCGGAGCCGATCAACGTTCGGCCCCGACAGCGAAGAGATCTCCGCCTC
CGGGACCGACCGGTAGTCGTCAGTCGGGTTCCCGACCGACTTTCACGTGGAGAAGCCCTG
GCCATGGCGCCAAGACTAGCAAGAAGAAGAAAGAGAGAAGAAGAAGGGAAGAAGAAGAAG
GCGAGAAGAAGAAGGAATGGAAGAGAAGAAGAACAAGACTCAAAAGAGGCAAAAAACAAC
TAAAAACTCAGAAAAATTTTCAAGGACAAAGGGGGCAGAGACAAGGCTACCTTGGGCGCG
AGACCTCACGGACAGAATTTCCACGGCAGAGCAGAGAAAGTGAAGTTTTGGACGTAGGCG
GCCCTCTATTTATAGAATTTCTCGACGGCTGGGATGAGAGCTCGCCGGACGATGACCTCA
CCGATGGCCGACACGTGGCGGCATCAGGGCCCTTCTTGGCCCGACTGTTCGACGCACCCG
CTCCAGATCACGCCACGTGGCCTCCATCCGCGCGAGCGACTCCGGCCCAACAACCCGCGG
ACACGTGGCGAGAGCCCCGCGTCCCAGAGTTAATTCGCACGCGGCGTTCCGCATCCCGAT
GGGACGCCTGACGGCGGTCCGCGCTCCCACGCGGGGCCCCAGACGGCGGTTTACATTCCC
TAAAAGGCGCCTAACGCCGGATCGCCTGACATCGGATCATCTGACACCGTACGGTCTGAC
ACCGTATCGTCCGACACAAGATCGTCTGACATCACTTTTGTCCGGATCGATCGACGGTGA
GGTCGGCAAGATCAGAACGTGACGCGTTGAAGATCCACTCCTTTCGCCCGACATGACATC
GGGCTCGGGAGTGGGGGGGCAACTGTTGGTATACACCGACTGACCCCGACACCGACTGGC
CGTAACGCCGACTCACCGACGAATCCTCGACGCCGACTTACTGGCGCCGACTCTCCGACG
CCGACAAAGCGGCGCCGACTCCTCTGCAAACCGGATACAGGCCCGTCCCCGAGATGGGCC
GACCGACTGACTCCGCCCGACTGATAGCGGGCAGCAATGGCCGGCCAGGGCGTGTCGGCC
CGACTGGCCGACACCGACTCCGACCGCCCAAAAGCCGACTCCACACCGGGTGAGGTAACG
CCGACTCACCGTCGGGCGAGCGGCTGACACCCGACTCCTACAGACCCTCCGGATGCCAGC
CCCACTCTGAAGTCACTACCTTACGGCCAGATCCCGACACATAGTCGGACAGCCCCGCAC
GACTGCCGAACGACCGGCATGGGCTGCAGTCCTACCAAGGACACGCCGTACGACCGTCAG
GGGGCCTTGCCCTGCCAGGGACCTGGGGAAGAGTCCTACCAAGGACGCCAATTAATTCCT
AGGACCTGTCAATCCATCGACAACATGGCAACCCCCGATGAAGTGACAGCCCAGGACGAT
TTGACGGCTCTACAGTTGTCAACATCACGGACGGCGGAACCATACCGCCTCCCACTATAA
AAGGGGTAAGGCAACAGCTCTGGTAAGCTCTCCGAAGCCCTCTCGAACCCCCCAAAGCTC
CCCCCATCGCTGAGCTCTTTGGTTCTCCTCTTAGCTGTTGCCTAGTCTCCTCTCTGACTT
GACCGTCGGAGGGTCCCCGCCGGAGGCCCCCCTCCGGTCTGAGTGGACTTTCCCGTGCAG
GTGCTCGCTCCCGACGACCAGGCGCGACGCGAGGGGATTGGCCGCAACAA
>DTX-incomp_E08_300-B-G10382-Map5
CCCGGACAAGGAAGGCAAGAGCCAACGCGACCAACGTCTCGTTCGCGACTTACCGACCAG
GCCCCGACCGGTCGAAGGATATTCGGCTTGCCACCGATTATCAAACAGCGCGACGCACAC
ACCCGACTACAGTCTGGGGAATGGGGATACGACTTACCATCGTTTACCCTGCGGAGCGCA
CCGGACGACGATCGGATCACCGAACGATATCCGAAGGGCGGTCGACCCCGATTAGGCGGA
CCCGCCCGACTAACGTCCGGACGACGATCGATCGACGGAGTGAGCATGCCCGGCTTACGT
CCGGGCAAACGACTCTCGACCTAAGCCCTCGACAGTCGCACTCTACGACCGACGGAGTAA
CCGGTCCACAGTCGGGACTTGCCCTGCCTATTTCGCAGCGCCCACCGCCGACTGTCTGAC
CAACGACCCAAGACACTGTCGGACGACCTAATCAGGTACGTCGGGTCTACGAAGCATACA
CTAAAGAAGCATGCATTGGAAAACGCAGAAAGGAAACTTTTCATTCACGAGAAAATTCCA
ACTTACAAAATTGGGCCAAGGCCCGATTACAAGTGAATGAAAAGCAAAAGAAAAGCAGGC
ACAGTGAAGCTCCGGCTACCCTTCGGAGACAACATCCTCGACCGGGATAAGCTCCGATCC
GACCGACAGAGTCGGAGCCGGATCGGAAGTCGGGGCCGGATCCGGAGTCGGGGCGACTTC
GCCTTCGACAGCCAACTCGGGAGCGTCCTCCTCCATGACGGTAGGGCCGCCCGACGAAGC
TTCGGCCGCCTCCTCCTCCGCGGCCTGATCATCGGACCCTGGGGGGATGATGCCGCCGAG
ATCCAGCTCCGAGAATCGAGCCCGGACTGCCTCCCGAGCATCCTCGTACCCCACCCGGTA
CGAGGCATACCCGCTCTCCAAGAGCTCCTCTTCATATTGGGCGGAGCGGCGGAATTCCTC
CACCGCCCGACTCGCCGACCCAGCTGCCGACTTCGCCTCCGCCTCCGCCCGACTCAGCGA
CTCCCTCGCTGATTCGGCCTCCGCCGTCGCTATGTCGGCGTCAGCCTGGGCAACGGACAG
GTCCTCCTCGGCCTTCGCGAGTTTCTCCAAGCTGACCCGGAGTTGCTCGCGTTCGGCTTC
GAGTTCGGCGGCGAGGCCATCCCGCTCCCGTCGTAGCCGATGGACGGTCCGACCTTTCTT
CTTGGCCTCCTCGCGAGAAGCCGCCAAGGTGTCGTTGAGGCGGGAGATCTCCTCCTCGAG
TCGCGCCTCCCGACCGGTCGACTGTTCCAGGTGGTCGACCAACATCGCCCTTTCGGCTTC
GGCGGCCATGGCCTTGTCTCGCCAGGCCGCCCGAGCGTCGCCGAACCGACGATAGCCGGC
CTCCAGCTCGGACATCGTATGAATTAACTGCAACGAAAGCCGACTGTTAGTAAGGTGAAG
TAAGCAAACAACGGCGATGAAGAAAAGAAGACTTACCCCGATCACAGTCGGGTAGAAGGA
CGACAGCATGTCGGTCACATGCCGGGTCCTCACCGCCTCCTGGTCAGCAGGCAGGCGGAT
GGCCTCGCACAGCTTTCGGGCCAGGTCACGGTCGGCCAATGCCGACCCACCTTCGGGGAC
CTGGATCGAAAGCGGCACCGTGCGCACCCCCGGCCCAGCGTCGTCTGAGGGCGCCATCGG
GGCCTTCCTCCGATCAGCCGCCCACGCGCGAAGATCCGAGAAAGAAGGCAGACTGGAGCT
CGACTGCGCTCCTCCCGAAGCAGCCATGACGGGGCCACCGCAGGTCGTTCGGTTCGGTTC
CCGAACGTCACCCCGACCTTCTCCAGCCGGTGAAGCCGCCGACGTACCCTCGGCCATCGC
CTCCCCCGGCTGCTCCTCTGGTACGGCCACCGACTGCTCCTCGGGCAGGGCCGCAGGAGC
CGACAAGGCGATGACGGGCTCCTGCCGCTCGGCGGCCGACACTGCGACTGTCGCGGGTGC
CACCCTGGGCTTCTTCGGGGCCGCGAGGGTCCGGCCCCGGACGACGGTCTTCTGCCGGCC
GCGTACTGCCTGATCCTGGCGTCCGACGGCCTCATCTCCGATGGTGCACCTGCAATTCCA
ACAGAAGAGTTAGTACGGGTCCGAGACAAACCAAAAGTAAAGACAACTAGTGAGTCGGAC
CGTACCTAAGCGGGGCACCGAGCTCAGGCCAGCATCGTAGAGAGCTTGTTCAGTAACAAG
CTCCCTCTACGACGGCACCGACATATCCTTCAGCCGGTGGAAGTCCTCCCGATCATCCTC
TTCCACCCGGGCGTTCTCATTCGGCCAAGTGATAGGCTGCCCCCAACAAGATGGGAACCC
CCATGGAGAGGAGGAGGAGACGAAAAGAACTGGTTCTTCCACCCGTGGATAGACGAGGGA
AGACCAGTGATGAAGGACAAGCCCTTCCGAGGGTTGAAGAACCACCACCCCGAGCTTTGG
GTGGGTCGGAGCACAAAGAATGCCCGAAAGAGAGAAATCCGAGGCTCAGTCGGCAAGAGC
CGACACAGCAAGGCAAAACTAATGATTATCCGGACGGAGTTCGGCGCCAACTGCGCCGGA
CACAGTCCGTAGTAATCAAGTACGTTCCGGACAAACTCCGAAACCGGAAGACGAAGTCCG
GCCCGAAGGTCCTCAACGTACAAGGCCACCTGGCCCGCGGGCGGGTTATTGACCCGACCG
TCGGCTCCAGGGGCAGAGAGCCGGAACTGCTCCGGGATGCAGTACTGATCCCGGAGCCGA
TCGACGTTCGGCCCCGACAGCGAAGAGATCTCCGCCTCCGGGACCGACCGGTAGTCGTCA
GTCGGGTTCCCCGACCGACTTTCCCGTGGAGAAGCCCTGGCCATGGCGCCAAGACCAGCA
AGAAGGAGAGAAGCAGAAAGAAAGAAGAAGAAGGCGAGAAGAAGAAGAAAATGGGAAGGA
AAGAAGGACAAGACTCACAAAAGGCGAAAAACAACTAAAAACCCAAAGAAGCTTCCAAGG
ACAGAGGGGCAGAGACAGCGCTACCTGAGACGCGGGACCTCGCGAACAGGGTCTCTGCAA
CAAGCCAGGAAAGTAAGTTTTGGATGCCAGTGACCCCATATATATATAGGGTCCCCCGAC
GGCCGGGATGAGAGCTCGCCGAGCGATGACCTCGCCGATGGCCGACACGTGGCGGCATCA
GGGCCCTCTCTTGGCCCGACTGTTCGACGCACCCGCTCCAGATCACGCCACGTGGCCTCC
ACCTGCGCGAGCGGCTCCGGCCCAACTACCCGCGGACACGTGGCGAGAGCCCCGCGTCCC
AGAGTTAATTCGCACGCGGCCTCCCACGTCCCAATGAAATTAATTCGCACGCGGCGTTCC
GCATCCCGATGGGACGCCTGACGGCGGTCCGCGTTCCCACACGGGGCCCCAGACGGCGGT
TTACATTCCCTAAGAGACGCCTGACGTCGGATCACCTGCCATCGGATCATCTGACACCGT
ACGGTATGACGCCGTATCGTCCGACGCAGGATCGTCTGACACCACTTTTGTCCGGATCGA
TCGACGGTGAGGTCAGCAAGATCAGGGCGTGACGCGTTAAGGATCCACTCCTTTCGCCCG
ACACCGACATGACATCGGGCTTGGGAGTGGGGGGGGCAACTGTTGGGATATACCGACTGA
CCCTAACGCCGACTGATCGTGATGCCGACTCACCAACGGATCACCGACTCTCCGACACCG
ACTGTCGCCAACATCCCGACGGATCCCGACACAGGCCCATCCTTGAGATGGACCGACCGA
CCGACCGACCCCGCCCGACCGACAACGGGCGGCGCCGACCGCGGCCGTCGGTAATGGCCG
GCTTGGGCGTGTCGGCCCGACTGACCGACACCGACACCGACTCGACCAAGAGTCGACTCC
ATGCCGGGAGGGGTAACGCCGACTCACCGTCGAGGCGAGCGGCTGACACCCCGACTCCTG
TGGACCCTCCGGACGGCGGCCAGACCCTCCGGACGGCGGCCACACCCTGAAGTCACTATC
TCATAGCCAGATCCCGACACATAGTCGGACAGCCCCCGCACGACCGCCGAACGACAGGCA
TGGGCTGCAGTCCTATCAAGGACACGCCGTGCGACCGTCAGGAGACTTTACCCTGTCAGG
GACCTGAGAAATCGTCCTGCCAAGGACGCCAATTAATTCCTAGGACCTGTCAATCCATCG
ACAACATGGCGGCCCGCGGCGAAGTGACAGCCCGGGGCGATTTGACGGCTCTACAGTTGT
CAACATCACGGACGGCGAAGCCATACCGCCTCCCACTATAAAAAGGGGTAAGGCAACAGC
TCTGGTAAGAGGACCCAAGCCCATCGCTGAGCTCCACTGGTTTTCTCCTCTTTACTGTTG
CCCAGTCTCCTCTCTGACTTGACCGTCGGAGGGTCCCCGTCGGAGTCGCCTCCGGTCAGT
GTGGACTTTCCCATGCAGGTGCTCGCTCCCGGCGACCAGGCGCGACGACGCGAGGAAATT
GGCCGCAACATGACT
>DTX-incomp_E08_300-B-G10385-Map8
AGGAAGACGGAAGTCTCGAAACCTCTGGAGCAAGAAAAGTTATCCCCGAATTGGGAGGGA
CCCTACAGAGTAGCAGACTCCTACCGACCGGGAGCTTACCGACTGGAAACCCTAGAAGGA
ACGGCCATCCCTCGGACCTGGAATGCTGACAATCTGAGGATGTACTACCAATGAATTTTG
TATGCCCACATCTGAAATACAAATTCAGCTTCAAAATTACGGAGTCCGAAATCCCGACTC
TTCGACTGTGGGTCGGCGCTCACAGAAGCACGAGCCCCGACGCCCGACTTGGGCCCGACA
CTCCGTCGGAGTTCTACGGCCCGAATCATCGGACTCTTGCGAGGACCGATGACATATCTA
CATTGACGGGAGTCACACTCCTTCTACAGTCGACGACACGTCGGACTCTTGCGAGGACCG
ACATATCTACATTCACGGGAGTTACACTCCTTCTACGAGCCAACTTGCGGGCAAGACGAT
CGACTAATTTGCCGACTTGGCCCCGGACAAGGAAGGCAAAGCGCCAACGCGACCAACGTC
GCGTTCGCGACTTACCGACCAGGTCACGACCGGTCGAAGGATATTCGGCTTACCACCGAT
TATCATACGACGCGACGTACACACCCGACCAAGGTCTGGGTAACGGGGACACGACTTGCC
ATCGTTCACCCGACGGAGCGCGTCGGACGTCATTCGACTATCGGGTCATCGAATAATGCC
CGGAGGGCGGTCGACCTCCGACTGGACGGACCCGCCCGACTCACGTCCGGACGACGATCA
ATCGACTTTGACCTTCGACTGAACGGACACGCCCGACTCACGTCTGGGCGACCGACTTTC
GACCTAAGTCCTCGACAGTCGCATCCTACGACCGTCGAAGCGATCGGTCTATAGTCGGGA
CTCGCCCTGCCTTTTTCGCAGCGCGCGTCGCCGACTACCTGACCGACGACCCAAGATACT
ATTGAACGACCTAATAAGGTACGTCGGGTCTACGAAGCATGCACTCCAGAATACCGAAAG
AAAGAAAAGTTGGAAAATTCTTCATCTCATTCATAAGTAAATTTGAGTTTACAAAACTGG
ACCGAGGCCCGATTACAAGTATATGAAAATCAAAAACAGAAACGATAAAACTCCGACTAT
TCTTCGGAGTCGACCTCTTCGACCGGCAGAAGCTCGGGCCCAACCGACGTATCCGCTAGA
GTCGGCGCTGGATCGGAAGTCGGGGCAATCTCGCCTTCGTCGACCGGCTCTGGAGCATCT
TCCTCCACCACAGTGTGGCCACCCGACGATGCCTCGACCGCTTCCTCCGTAGCTTGGTCA
TCGGACCCTGGGGGGACGATGCTGCTGAGGTCCAGCTCCGGGTACCGAGCTTGAACCGCA
TCCCGAGCATCCTCGTACCCCACCCGGTACGAGGCATACCCGCTCTCCAGAAGTTCCTCC
CGATACTTGTCGGAATGGCGAAAATCATCCACCGCCCGACCTATCGACTCCGCCGCCGAC
TTTGCTTCTGCCTCCGCCCGACTCAGCGACTCCTTCGCCGACTCGGCCTCCGCCGTCGCT
ATGTCGGCGTCAGCTTGGGCGATGGACAAGTCTTCTTCGGCCTTGGCAAGGTTCTCCAGG
CTGACCCGGAGCTGCTCGCGTTCGGCCTCGAGTTCGGCAGCAACGCCGTCCCGCTCGCGC
CGTAGCCGGTGGGCAGCCCGACTCTTCTTCTTGGCCTCCTCGCGGGCCGACTTTAGTTCG
GCCCCAGAGGCTGCCAAGGCGTCGGTGAGGCGAGAGATTTCCTCCTCGAGCCTCGCCTCC
CGATCGGTCGACTGTTTCAGATGTTCGACCAGCACCGCCTTCTCAGCTTCGGCGGCCATT
GCCTTGTCCTTCCAGGCCGCCCGGACGTCACCGAACCTCCGGTAGCCGGCCTCCAGTTCG
GACATTGTGTAAATCAACTGCAAACGGAAGCCGACTGTTAGTGAGATAAAATAAGTAAAC
GACGACAGTGAAAGAAAGAGGCGAGGCAGGACTTACCCCGATCATGGTCGGGTAGAAGGA
CGACAGCATGTCGGTCACCCGTCGAGTCTTCAGAGCATCCTGGTCGGTCGGAAGGAGAAT
CGCCTGACACAGCTTTCTGGCCAAGTCGTGGTTGGCCAAGGCCGACCCTCCTTCGGGGAC
CTGGATGCAGAGCGGCACGGTGCGGTCCCCGACCTTGCATCGTCTGATGGGGCCATCGGG
GCCTTCCCCCGATCGGCCGCCCACGCGCGAAGGTCGGGTAAGGAAGGGAGGCTCGAGCTT
GACTGCGCTCCCCCCGAAGCCGCAACAGGGGCCACCGAAGGGCGTTCGGGCTCCCGAACA
CCACCCCGATCTTCCTCTACCGGCGAGACCGCCGACGCACCCTCGGCCATCACCTCCGCC
GGCTGCTCCTCTGGTATGGCCGCCGGAGCCGACAGAGCGATGACCGGCTCCTGCTGTTCG
GCCGTCGATGCTGTGACGATCGTGGGCGGCGCCCTGGGCTTCTTCGACGGTCGTGAGGGC
CCGACCCCAGACGACGGCCTCTTCCTAGCCGCGTACTGCCTGATCTCGGCGTCCGACGGC
CTCATCTCCGATGGGGTACCTGCAATTTCGATGGAAGAGTTAGTACGAGTTCCGAGACAA
ACAAAAAGCGAAAGGACGACTAATGGGTCGGACCGTACCTAAACGGGGGACCAGGCTCAG
ACCAGCGTCATAGAGGGCTTGTTCGGTAACAAGCTCCCTCTGCTTCGGCACCGACATATC
TTTTAGTCGGTGGAAGTCCTCCCGATCGTCCGCCTCCACCCGGTTGTTCTCGTTCGGCCA
GGTGAGAGGCTCGCCCCAGCGGGATGGGAACCCCCAAGGAGAAGAGGAAGAGACAAAAAA
GAACTGGTTCTTCCATCCGTGAATAGACGATGGAAGTCCAGTGATGAAAGAGAGACCCTT
CCGGGGGTTGAAAAACCACCACCCTCGAGCTTTAGGGTGGGGTCGGAGGACAAAAAAGGC
CCGAAAGAGGGAGATCCGAGGTTCGATCGGCAAAAACCGACACAGCAGAGCAAAACTGAT
TATTACCCGAACTGAGTTCGGCGCCAGTTGCGCCGGACAAAGTCCGTAATAATCAAGCAC
GTTCCGGACAAACTCCGAAATCGAAAGACGAAGACCGGCCCGGAGGTCCTCGACGTACAA
AGCCACCTGGCCCGCGGGCGGGTTGTTGACCCGTCCATCGGCCCCAGGGGCGAAGAGCCG
AAACTGCTCCGGGATGCTATACTGATCCCGGAGCCGATCGACATTCGGCCCCGAAAGCGA
AGAGACCTCCGCCTCCGGGACCGACCGAAGATCGTCAGTCGGGTTCCCCGACTGACCTCC
CCGAGGAGAAGTCCTGGCCATGACGCCAAGACCAGCAAGAAGAAGAAGAAGAGAAGAAAA
GAAGAGGAAGAGAAGAGAAGAAGGAGAAGGAAGAAGGAAAGAAGAAGAAGAAGAAGAGAA
GGAGAAAGGGACCCAAAGGAAGCGGAAAGGGACTGAAAACTCGGAGAAGTTTTTTCGAGA
ACAGAGAGCAAGGACAGACAGAGCTACCTGGGATGCGGGACCGCACGGGCAGAGTCTCCG
CAGCAGAACAGAAAAAGTAAAGTTTTGGATGCAGGCGACCCCCTATATATAGAGCTCCTC
GACGGTCGGGATGAGAGCGCGCCCGACGAAGACCTCCTGGATGATCGACACGTGGCAACA
TCCGGGCCCTCCCCCGGCCCGACGATTCGACGCACCTGCTCCAGATCGTGCCACGTCGCC
TCCATCCGCGCGAGCGACTCCGGCCCAACAACCCGCCGACACGTGGCGGAAGCGCCGCGC
CTCAGGATTAATTCGCCGACGGCGTTCCGCGTTCCGATGGGACGCCTGACGGCGGTCCGC
GCTCCCAAGCGGGGCTCCTGACGGCGGTTTGCATTCCCTAGAAGGCGTCTGACACCGGAT
CGCCTGACACCGTATCGTCTGACACCAGATCGTCTGACACCATTTTGTCCGGATCGACCG
CTGGTGAGGTCAGCAGGATCAGGGCGTGACGCAATGAAGATCCACTCCTTTCGCCCGACG
CCCCAACCGCATGGAAACGCGGACCGACGTGCCATCAGACTCAGGAGTGGGGGGGCAACT
GTTGGGATATACCGACTGGCCCTGACGCCGACT
>RXX_E08_300-B-G10386-Map5
CCATTTTTCATGCCGGGAGGAGATCTGGCGATTTTCTTAGCCATATAGAAAGCGGACCGG
GCAGCAAGCATGATAAATCCTGCTTTAGCCGAGGAAGGCATTTAGGGTGGTAAGTCGCAA
ATAGTCTGTTGGTGTCATCTCTATGGCTGGTATCCTTAGATCTCTTGCCATACTTCCTAA
ATCTGAAATGGGTGAGAAACCTACCTATATTAGAACTATGTCAATAAAAAATAGATCTTC
TGTAAGCTTTGAGGAGTTAGAGGATAGTATAGGTAATTGGAAAATGCCTAAAGTAAGTTT
TAGTGAAATATATCATAAGACACATTTTCTCTCTAGAAATAAATATTTGTTAAAACTATA
GAAAAACTTTTCTATTAGTTCCAACCAAGAAACGGTACGACTTTTAAAAAGAGAAGACTT
AGACCAAATACCTTCTGGATATAAATATTTGCATATAGGATTTGTCCAAGTCTCTATCAA
GCCATTAACTCGAATGGGTCTTAATACTTCGGCACTAGGCTGTTTAAGAGACTGTCGAAT
TTTAGATTTTAAAAGATTCTCTATTAGGTCTCATAGAAGCTAATTTGAGTAATGGACCAG
TATTCTTTAATGTTGGCCCAAACTTCTCTGTCTCATTAATAGATCCAAATATCCTTGATT
GTCTCACTCTTAATCTGATTACTTCAGGATATGAGATGAAATCCAGGAACAGAAAATCTA
TCTGTTACTTATAGAATTTACTATAAAGCTATGACTACGGTTAGTCCTAGGGTAAAACTT
GCAACTTCAAAGGGATTAACTACTTTATTTATGGCCAATCCGAAAAATAACTATATAACT
CCTAAAAGATTAAAATGGGATGAAATAAATATGCCAGAAAAATGGACTCTAGATCAAGTT
ATAGAACCCAAAGAAGTTCAAAACTTTGAAGCCAATAGAATCATAGAAACTCCTGACGGG
AATGTAGAAGTATATTTTTCTACTAGTAGAAGAATTACAATAGATAGGAGAATTTCTACA
TCTGATATACCTACTTCTGAAAAGGAAAAGGCTCAATCAAGATCTTCAGATATTGCATAT
GCTATGTATGAGCCGATAAGATCTAAACCTGAAATCAATATAATTGACTTTGATGAATTC
TAGATAAATAAAGAATTACTAAAGAAAGAATTTGACTCTGAAAAAAATAGAGATAAAAAA
CAATGGTTCTTCGATACTTTTAATAAGAAGAAGCGAAACATTATTAAAGACCTCTGGTTT
AAATATATGAAAACTGAAGAAAGGCATATATATCTTCTTCTTTGATTGGTTTAATAATTA
CTTTGAAGATATCAGATCTAGTCTACAAGTTGATATGATCAAAACTATTTCTAGATCATG
GAAAACTGAAAGAGGTCCTGATATAGATTCAATACATCCTCCTTTTGAGCCTGTATTAGT
TGATGGAGGAATTCATGCTAGTCCTGTAAAATTGTTTGCTACTGGTCTTAAAGAAACTTC
TAGGGTAGAATATCTTGGGCAGATTATTGAACAACAAAATTTTACCAATCTTGCTCTCAG
TACTATAGGAAGACAAACTAAAAGGATTGAAAACATCCTTTAAGAGAGAAGAGAAGAAGC
TGGAACGATTATCAAAAGATTTCCTGAGAATCCAAAGATAAAAAAGGTTCAAATGCCATT
CAGTAAGGAAGACAAAGCTTCTTCTATGAGAAATGCTCTATCTATGTTTAATGTTCATGA
GTTAGACTCTTCCAAAATCAGATTAGGACCAACTTTTTCTGATGAATTTATCAGTCAAAT
TAGCACTAAAATGAATGGCCTTAATCTTAAAGATATGATAAATTATCTATCGGCTGAATC
TTCTGAAGAACTGTGTATATCTCAAGATAAAGAAGGATATTATTCTGAAGATTCTGAGGA
AGAAATTAATAGGATTACAAACGATATGGACAATCTAGAGGTTAATAGACTTTATGATTA
TAAACCATTAAGACAGGCTCCTAGGATAAAGAATTATTATCCTAGACCAACTTATGCAGA
TTTACGGTTAGAAGAAAATCCTGACATAACTTCTTCACAATTTGATGGTAGAAGTCTTGT
GGAATGGAACTTAGATGGATTCTCTGAATATCAAATCATTACTATGTGTCATTTAATAAT
GATGTATGCAAATGCTTGTAGAGTTCAAGAAAATTCTGAACCAAATATAGTTACTATGAT
AGTATCTGGCTTCTCAGGACAATTAAGAGGATGGTGGGATAATTATCTCACTATTCATCA
AAAGCATGAAATTATGACTGCTATCAAAAGAGAACCTGATGGAACTCCTTCTGTAGGAAA
CCCTTCTGATGCGGTAGTTACTTTAATTTTAAATATCTTTTATCATTTTGTAGGAGACTG
TGTGGACATATATGAAAAGACTAGGGAACAATTGATTAATCTTAAGTGCAAAACTATGTC
TGATTTTAGATGGTACAAGGATACATACTTTTCTAAACTTTATCAACTTCCTGACCCAAA
TCAAGAGTTTTGGAAAGAAAACTTCATATCAGGGTTACCTCCTTTGTTTGCTGAAAAAGT
TAGAAACAGAATAAGAAATGAAGGAGATGGTAGTATCAATTATAAGCAATTAGATATGGA
AAAAATAGCTCAAAAGGTACAATTAGTAGGAGCTGAATTATGTAATGATTTAAAGATTAG
AGATCAATTAAAGAACAATAAATTACTTGAGAAAAAAGAATTAAGAAATTTCTGTTACCA
GTTCGGATTTCAACTAGATCAACCATATAAGAAGAAATACTAAAAAATTAAAAGAATAAT
AAAAAGAAGTATTATAGATAAAAGACCTTCAAAGAAAGGAAAGAGTTCTTCCAAACCATA
TTCTAAAAGGAACAAAGTAAAAACTGAATACCCAAAAAGAAAATCTCTGGTCTGTTATAA
ATGCAATCAAGAAGGACACCTAGCAAATCGATGCTATAAAAATACTAGAGCAAAAATTAG
AGAAATATCTGAGGAAAAAACTCTGAAAGATATAAAAGAAAAGCTAAAAGATTTGATCAA
CAACCTAGATCTAGAATCAGAATCTGAAACCAATAACTCTGAAGAATGTTCTTGTTGTGA
AGAAACTCTCCATGATCATACCAGTGATAAAACTATTTCAGTGTTATCCAATGAAGAATA
ATTTATAGCTGATATGATCGATTCCCTTAAAAATCCTGAAGATAGACAGGATCAATTGAA
GAAGTTTTTCACCTTAGTCAAAACTCAAAAATCCAAAATCTCCAAAACCCCTATAGAAAT
TGAAAATCTTTATACCATGGATGAAGTTTTTCAAAGACTAAGACAAATCAAATAGAAAGC
TCAGAAATCTAGTCTAGATGAATTAATTAAAGAACAAGTTCTTATAAAGAACGAATTAGC
CTTGCTTAAAGAAGAATTGAAAATCATTAAGGAAATCCCTATTGAAGAAACAACTAAAAG
AGAAGCTCTATCTGAAATAAATAAAAAATTAAAAGCTCCAATAATTAGTGAAGAAAATAC
ATCTGAAGACTTTTTAGGATCAATTGATAGATATATAAAACAAAAATGGTACTGTGAAAT
CCTTTTCAAACTAAAAGGGGGCTATAGCTTTAAACATAAAGCTTTAATTGACTCTGGAGC
TGATGTTAACTGCATGAGAGAAGATCTAATTCCTCTCATTTATTGTGAAAAATCAACTCA
AAAAATTCAGACAGCGAACTGGAGAAATTTGAGTGTACATTATAAGATTCCTAAAGTTCA
TATTTGTGTAAAAAGGACTTGTGTCAAAACCTCTTTCTTATTAATTAAATCCTTAAAACA
AGGAGTTATATTAGGAAATCCCTTTTTAACTCAAATCAAACCTTTCATAGTAACAAATGA
AGGCATATCTGCCTTCATAAAAGGAAAAATATTATGTTTAAATTCTATTCAGAACCAGAA
GAATCTTCTTTAGATCTT
>RXX_E08_300-B-G10388-Map3_reversed
CGACGGAACCCGCCGGTCCGACCGGCCTCCGATCGACGGCCCACTCCCGACCGACGAGCC
CAGCCGACTGAAGCCGAGAATAACCAGCCCACCGCCGGGGTCATCAACATGATTTTCCGA
CGCGCGGAGCGCAGAACGACTGCTGAGGAAGAGTCGGCGAAGAGGCTGCGTCAGGACAAT
GTAATAACCTTTACCGACGAGGATGTTCGGGGGGTCCAAACTCCCCATGATGACGCCGTC
GTTGTCTCGGCAACGATAGCTAACTATGATGTAAAAAGAATTCTCGTCGATAATGGAAGC
TCCACAAATGTTTTGTTTTACTCGACTTTCTCCCAAATGCGATTATCGACTGACCGGCTT
AAGAGGATCTCCACGCCCCTGGTAGGCTTCGCTGGAGACGCCGTTGCGGTGGAAGGCGAA
ATCACCCTTCCCGTGACCGTCGGAAGCGAACCACGACAAAGCACCGCCCAACTAACGTTC
ACGGTCGTCCAGCTTCCTTCGGCCTACAACGCCATACTCGGGAGACCCGGCCTGAACGCT
TTTAAAGCGATAGTCTCGACCTATCATTTGTTGGTCCGGTTCCCGACCAAGAACGGGGTT
GGAGAGATGCGCGGGGATCAACAGCTCGCCCGTCGATGCTTTCAAATCTCGGCTCAAAGC
GGCGCGCAGGAGGATTCCCTGCCAATCGACAAGCTGGATCAGCGGGAGGAGGAAGAGCGG
GGCGAACCGGCCGAACGGCTGGTCCCCGTCGCAATAACGGACAATCCCGAGTGGGTTGTC
AGGGTCGGGTCCCAGCTGCCCGACCCAGGGCGACGACAGCTCGTGGAGCTGTTGAAAGCC
AATGCCGACATATTCGCCTGGTCAGCGGCGGACATGTCCGGCATCCCCCCGGAGACAATA
ACCCACCGGCTCAACATCGACCCCAGCATGAAGCCGGTGAGGCAGAAAAAGCGATCCTTT
GCCCCCGAGAGGCAGAGAGCCATTGACGAGGAAGTAGGAAAGCTACTCGAGGCAGGCTTC
ATCAGAGAAACCACGTATCCCGATTGGCTCGCCAATGTTGTTATGGTGAAAATAGCCAAC
GGAAAGTGGAGGATCTGCATTGATTATACCGATTTGAATCGGGCCTGCCCGAAGGACAGC
TTCCCGCTCCCGAAGATCGATCAGCTGGTTGATGCGACGTCCGGCTACCGACTGCTCAGC
TTCATGGACGCCTTCGCCGGATACAACCAGATCCGGATGGCGCCTGAGGACGAGGAGCAC
ACGGCCTTCGTGACCGATAAGGGCCTTTACTGCTACAAAGTAATGCCCTTCGGTCTGAAG
AACGCCGGAGCCACCTACCAGCGGCTGGTCAATAAGGTCTTCAAAGATCAAATCGGGCGC
AACATGGAGGTGTACGTCGACGACATGCTGGTGAAGAGTGTGGAGACTTCGGACCATGTT
CAAGATCTCGAAGAAACTTTCCGCACACTACGACGACACCGAATGAAGCTGAACCCGACC
AAATGCGCCTTCGGAGTAACCTCAGGGAAGTTCCTCGGGTTCCTCGTTTCGCAACGGAGA
ATCGAGGCCAACCCCGAGAAGATCAGAGCCATCCTCGATATGCGACATCCGGACACCAAG
AAGGAGGTGCAACAACTCAACGGAAGGATCATCGCGCTCAGCCGATTCATCTCTCGATCG
GCCGAGCGATGCCTCCCGTTCTTCAAAACCCTAAGGCAAGCCAAGCACTTCTCTTGGTCG
GACGAGTGTCGGCAGGCGTTCGAGGAATTGAAGAATATCTGGCTTCACCACCCTTGCTTG
TGAAGCCGGAAACTGGGGAGACACTGTATCTATATTTGGCTACCTCCCCAGAGGCGGTAA
GCTCGGTGCTCGTCCGAGAAAACGAGGGCCGAGTTCACCAGCCCATCTACTACATCAGCA
GAGCGCTCCACGATGCGAAAACTCGATACTCGAAGGCGGAGAAGATGATATTCGCCTTGG
TCGTGTCGGCACAACGGCTACGTCCCTATTTCCAGGCGCACGCCATTGTGGTCCTCACCG
ACCAACCTTTGAGAGCGATCTTGCATCGCCCCGACACATCAGGCCGCCTGGCCAAATGGG
CCGTGAGGTTAGGCGAATTCGACATTCAGTACCGACCGCGACCTGTCCTGAAAGCCCAGG
TACTGGCCGACTTTATCGCGGAGTGCCCGACTACCGACCGAGTGTCGGAAGACGAAGGCC
GGACGGAGGCTCTGACCTCCAAACAAGACCCCGGGTCGACCTGGGTACTGCATATCGACG
GAGCCTCCAACGCACGTGGGAGCGGCGCCGGGTTCCTACTCACCAACTCGGAGGGGTCGT
CTCCGAACACGCCCTCCGATTTGACTTCAAAGCCTCCAACAATCAAGCCGAATACGAAGC
ACTTATCGCAGGCTTGAGTGTGGCGAAGGAACTCAGGAATCGACAGCCTCAAGGTCTTCT
CCGACTCTCAGCTGATCGTCGGACAGATCAAAGGCGAGTTCGAAGCGCGCGATCCGACCA
TGGTCAAATATCATCGGAAAGCGAGAGATCTCGTGGCACACTTCAAATATTTCGAGATCT
CCCATATTCCTAGGGCGGAGAACGCGCGGGCCGACGCTCTCTCCAGGCTAGCTACATCCG
ACTGCGGCACTCTAGGCCGGGCGCACATCGAGAGTCTCGAACACCCGAGCATCGACAAGG
CCGAAGAAGTGCTGCAGGTAACAAGTGAACCGAGCTGGATGGATCCGATCGTTCAGTACC
TGACCGACGGAACCACCCCCGGCGACCCTACAGAAGCCAAACGACTCCGGTGGG
>RXX_E08_300-B-G10389-Map3_reversed
CCCTTCTCTGCATCGGCTTCCCGCCACGCTTCGTAAAGCTGCCAGGGCCTGGTACTCCTG
CCTCCGCTCCGGGAGTATCCATTCCTTCGGGCAGCTCGAGCATTCTTTCGTGGCCCACTT
CAGCACCAGCCGGAAGCCGCCGCGAACCTCGGATAGCCTCTTCTCCCTCAAGCAGGGGAA
ACGAGACGCTCCGACATTTCGTGGCGCGGTTCAACGCGGCCACGCTTGAGGTCCGGGACC
TCAACGAAGACATGGCCATCTCGGCCATGAAGCGGGGGCTGAGGGGTCCCGATTCACATA
TTCTTTAGACAAGACCCTCCTCCGGACGTATGCCGAGCTATTGGAGCGCGCGTACAAATA
CATGCGCACGGACGAAGGAGCTTCCGATCGGTGCCTGACCGAGACCAAGGGCCCAAAGGA
GAAGCGAAGGAAAGGTCAGGTCCCTGCCGCGCCTAACGGACCTCCGACTGACAGCCGGGT
CTCTCCCCGGCAACGGAGCCCGGCATACCCCCAGCGACAAAGCCCGAAATCCGACCGACG
GCGGAGTCCGAGATCGGCACGTCAGAGGTATGACTCCTACACTCCTCTTTCTGCTCCTCG
TGCGCAGATCTTGATGGAGATCGAAGGAGAAGAATATCTACGACGGCCTCCGCCTTTGAA
GGCAAAGGGCCTCGACCGACGGAAGTATTGTCGATTCCATCGGGGCCACGGCCACAATAC
GGAGCAGTGTATCCAGCTCAAAGATGAGATTGAGGCCCTCATACGACGAGGGTACCTCGG
TAAATTTCGACGGAGCCCGCCGACTCTACCCGTCCCCGACCGACGACCCCAACCGACTGA
GGAAGCGGCGAACAACCAGCCTACGGCCGGGGTCATCAACATGATCTCCAAACGAGCGGA
TCGAGGGACGACTGCCGAAGGAGGGTCGGCGAAAAAGCTACGCCGGAATAATGTAATCAC
CTTTACAGACGAGGATGCTCCGACTGATCGGCTTAAGAGAGTCTCCACGCCCCTGGTAGG
CTTCGCTGGAGACGCCGTCGCAGTGGAAGGAGAAATCACCCTCCCTGTGACGGTCGGAAC
CGAACCACAACAAAGCACCACCCACTTAACTTTCACGATCGTCCAAGTACCTTCGGCTTA
CAATGCCATACTTGGAAGACCCGGACTAAATGCCTTCAGAGCGATAGTCTCGACGTACCA
TCTGCTGGTCCGGTTCCCGATTAGGAACGGAGTTGGAGAAATGCGCGGGGATCAACAGCT
CGCCCGGCGATGTTTTCAAATCTCGACTCAGAGCGGCGAGCTGGAGGATTCCCTGTCGAT
CGACAAGCTGGATCAACGAGAAGAGGAGGAGCGGGGTGAACCGGCCGAGCGGCTAGTTTC
CATCCCAATAACAGACAATCCTGAACGGGTGGTCAGGGTCGGGTCGCAACTGTCCGACCC
TGGGCGACAGCAGCTCATAGAGCTGTTGAAAGCCAATGCCGACGTATTCGCTTGGTCAGC
AGTGGACATGTCCGGCATCCCCCCGGAGACAATAACCCACCGACTCAACATCAACCCCAG
CATGAGGCCGGTGAGGCAGAAGAAGCGGTCTTTTGCCCCCGAAAGGCAGAAGGCCATCGA
CGAAGAAGTGGACAAGCTACTCGAGGCAGGCTTCATCAGAGAAATCACGTATCCCGATTG
GCTCGCCAATGTCGTCATGGTGAAAAAAGCCAACGAAAAGTGGAGGATCTGCATCGACTA
CACCGACTTAAATCGGGCCTGCCCGAAGGACAGCTTCCCACTTTCGAAGATCGACCAGCT
GGTGGACGCGACATCCGGCTATCGACTGCTCAGCTTCATGGATGCCTTCGCCGGATACAA
CCAGATCCAGATGGCGCCCGAGGACGAGGAGCATACGGCCTTCGTGATCGCCAAGGGCCT
TTACTGCTACAGAGTAATGCCCTTCGGTCTGAAGAACGTTGGAGCTACCTACCAGTGTAC
GTCGACGACATGCTGGTGAAGAGTGCGCAAACTTCGGATCACGTGCGAGATCTCGAAGAG
ACCTTCTGCACTCTACGACGACACCGGATGAAGCTGAACCCGACTAAATGCGCCTTCGGG
GTAACCTCGGGGAAGTTCCTCGGGTTCCTCGTCTCCCAATGAGGAATCGAGGCCAACCCC
GAAAGATCAAAGCAATCCTCGACATGCGCCATCCGGACACCAAAAAGGAGGTGCAACAAC
TCAACGGAAGGATTATCGCGCTCAGCCGATTCATCTCTCGGTCGGTCGAGAGATGCCTCC
CGTTCTTCAAAACCTTAAGGCAAGCGAAGCACTTCTCTTGGTCGGACGAGTGTCGGCAGG
CCTTCGAGGAACTGAAAAATATTTGGCTTCACCACCTCTGCTCGTGAAACCAGAAGTCGG
GGAGACGCTGTATCTGTACTTGGCTACCTCCCCAGAGGCGGTCAGCTCGGTGCTCGTCCG
GGAGAACGAGAGCCGAGTTCACCAGCCCATATACTACATTAGCAGAGCGCTCCACGAGGC
AGAGACTCGATACTCGAAAGTGGAGAAAATGATATTCGCCCTGGTCGTATCGGCACAACG
ACTCCGTCCGTACTTCCAGGCGCACGCCATCGTGGTCCTCACCGACCAACCCCTGAGGGC
GATCCTGCATCGCCCCGACACATCAGGACGCCTGGCGAAATGGGCCGTGAGACTAGGCGA
GTTCGACATTCAGTATCGACCGCGATCTGCCCTGAAAGCCCAGGTTCTGGCCGACTTTAT
TGCGGAGTGCCCGACTACCGACCAAGTGTCGGATGACGGAAGCTCCAAGGAGGCCGCGAC
CTCCGAATATGACCCCGAGTCGACCTGGGTGTTACACATCGACGGAGCCTCCAATGCTCG
TGGGAGCGGGGCCGGGTTTCTGCTCACCAGCTCGGAGGGGTGGTTACCGAACATGCCCTC
CGATTCGACTTCAAGGCCTCCAACAATCAAGCCGAATATGAAGCGCTCATCGCGGGCTTG
AGGGTGGCGAAGGAGCTCGGAATCGACAGCCTCAAAGTCTTCTCCGACTCTCAGCTGATC
GTCGGACAGATCAAAGGCGAGTTCGAAGCGCGGGATCCGACCATGGCTAAATATCATCAG
AAAGCAAGAGATCTCGTGGCATATTTCAAATATTTCGAGATCTCCCACATTCCCAGGGCG
GAAAATGCACGGGCCGACGCTCTCTCCAGACTTGCTACATCCGACTACGGCACTCTAGGC
CGGGTGCTCATAGAGAATCTCGAGCAACCGAGCATCGATAAGGCTGAGGAAGTGCTACAA
CTGGCAACTGAGCCAAGCTGGATGGATCCGATCGTTCAGTATCTGACCGACGGAACCAGC
CCCGAAGACCCCGCGGAAGCCAAACGACTCCGGTGGACGGCCTCCCAATATGTGATGATG
GACGGCCGACTCTACAAGAGGTCGTTCTCTCTCCCCTTGCTGAGGTGCCTGGGGCCGACT
GACGCGGACTACGCACTCAGGGAGGTGCACGAAGGGATCTGCGGCAACCACTTGGGGGGC
AAATCCCTGGCCTACAAAGTCCTGCGGCAGGGTTACTACTGGCCCACCATGAAGAAAGAC
GCGGTCGAGTTGGTCCGGAGGTGCGAACCATGCCAAAAGTATGCCAACATACAGCACCGA
CCCGCCAACCAGCTGACTCCTATCGTCGCCCCGTGGCCCTTCGCCCAGTGGGGCATCGAC
TTGCTCGGACCTTTCTCTCCGGCATCCGGCCAACGGAAGTTCATTGTCGTCGCGATCGAC
TACTTCACTAAGTGGGTGGAAGCCGAACCTCTCGCGCAAATCACCGAGCGAAAGATGGAG
GACTTCGTCCAGAAGTCCATCATCTTCAGGTTCGGGCTACCACACACCATCATCACCGAC
AACGGACGATAATTTGACAACCAGAACTTCAAAGACTTCTGTGCGAGATTTCATATCGCG
CACAGGCTGACCTCAGTCGGACATCCACAGTCCAACGGTGAAGTGGAAGTAACCAACCGA
ACCATTCTACATGGACTGAAGACCAGACTGAATGAAGCCAAGGGCCTCTGGGTCGAGGAA
CTGCCCTCCATCCTGTGGGCGTACCGAACGACGCCCCGTATCCCGACCGGAGAATCCCCT
TTCAACTTGGCCTACGGAACGGAAGCAATGATCCCGCTGGAGATCGGCCTACCGTCAACC
CGAGTCGAGCAGTATTCTGAACCGGGCAACTCCGAGTGCCGGAGAGCCGACCTGGACCTC
CTGCCCGAACTCCGACGCGAGGCTCAACTGCGCATGGCTTCCTACCGACAAAGGGTGGCG
CGATACTACAATGCCAAGGTCAAGCCGAAGCTCTTCCGACCCGGAGATCTGGTCTTAAGG
AAGGCGGAAGTGTCGAAGCCTCTGGACCAAGAGAAAGTTATCCCCGAACTGGGAAGGACC
CTACAAGATAGCCGACACTTACCGGTCGGGAGCCTACCGACTAGAGACCCTAGAAGGAAC
GGCCATCCTCCGGACCTGGAATGCCGACAATCTAAGGTTGTACTACCAGTGAACCTTGTA
TCCCCTTGTCCGGAATACAAATTCAGTTTCAAAACTTCGGAGTCTGGAATCTCGACTTTT
CGACTGTGGGTCGGCGCT
>DTX-incomp_E08_300-B-G10390-Map10
TCAGTCGGTATATCCCAACAGTTCCCCCCCCACTCCTGAGTCTGATGTCACGTCGGCCCG
CGTTTCCACACGGGTGGGACGTCGGGCGAAAGGAGTGGATCTTCATTGCGTCACGCCCTG
ATCCTGCTGACCTCACCAGCGGACGATCCGGACAAAACGGTGTCAGACGATCTGGTGTCA
GACGATCCGGTGTCAGACGTCTTCTAAAGAATGCAAACCGCCGTCAGGGGCCCCGCTTGG
GAGCGCGGACCGCCGTCAGGCGTCCCATCGGGAACGCGGACCGCCGTCGGTGAATTAATC
CTGAGGCGCGGCGCTTCCGCCACGTGTCGGGAGGTTGTTGGGCCGGAGTCGCTCGCGCGG
ATGGAGGCGACGTGGTGCGATCTGGGGCAGGTGCGTCGAACCGTCGGTCGAGGGAGGGCC
CGGATGTTGCCACGTGTCGATCATCCGGAAGGTCCTCGTCGGGCGCGCTCTCATCCCGAC
CGTCGAGGGGCCCTATATATAGGGGGTCGCCTGCATCCAAAACCTCACTTTTTTCAGTTT
TGCTGCAGAGACTCTGCCCGTGCGGTCCCTCGCGTCCCAGGTAGCAGTCCTTGCTCTCGT
TCTCGAAAATTTCTCCGAGTCCTTTGCTTCTTTCCGTTTCCCTTCCCGCTTCCTAGGGAT
TCCTTTCCGCTTCTTCTTCTTTCTCTCCTTCTTTTCCTTCTCGCTGGTCCTGGCGTCATG
GCCAGGACCTCTCCTCGGGGAGGTCAGTCGGGGAATCCGACTGATGATCTTCGGTCGACC
CCGGAGGCGGAGGTCTCTTCGCTTTCGGGGCCGAATGTCGATCGGCTCCGGGATCAGTAT
AGCATCCCGGAGCAGTTTCGGCTCTCTGCTCCTGGGGCCGACGGACGGGTCAACAACCCG
CCCGCGGGCCAGGTGGCACTTTATGTCGAGGACCTCCGAGCTGGTCTTCGTCTCCCGATT
CCGGAGTTCGTCCGGAACATCCTTGATTATTACGGACTTTGTCCGGCGCAACTGGCGCCG
AACTCAGTTCGGTTGATAATCAGTTTTGCTCTGTTGTGTCGGCTTTTGCCGACCAACCCT
CGGATCTCTCTCTTCCGGGCTTTCTTTGTCCTCCGACCCCACCCTAAAGCCCGAGGGTGG
TGGCTCTTCAATCCCCGGAAGGGTTTATCTTTTATCACCGATCTTCCATCGTCTATTCAC
GGATGGAAGAACCAGTTCTTCTTCGTTTCTTCTTCTTCTCCTTGGGGGTTCCCATCCCGT
TGGGGCGAGCCTCTGACTTGGCCGAACGACAACAGCCGAGTGGAGGCGGACGATCGGGAG
GACTTCTACCGACTAAAGGACATGTCGGTGCCGAAGCAGAGGGAGCTTGTTACCGAACAA
GCCCTCTATGACGCCGGTTTGAGCCTGATCCCCCGTCTAGGTACTGTCCGACCCATCGGT
CATCCTTTCACGTTTTTGTCCGTCTCAGACTCGTACTAATTCTTCCATTGAAATTGCAGG
TACGCCGTCGAGGATGAGACCGACAGACACCGAGATCAGACAGTTTGCGGCGAGGAAGAG
GCCGGCGTCTGGGGCCGGGCCTTCACGCCCACCGAAAAGACCCCAGACGTTGCCCCCGAC
CGCTGTCGAATCGACGGCCGATCAGTCGGAGCCGGTCATTGCGTTGTCGGCGCCGACGGC
CCCACTAGAGGAGCAGCCGGTGGAGGGAATGACCGAAGCAGCGTCGGCGGCTTCGCCGGT
GGAAGAAGCGCGGTGCGAAGTTCGGGAGCCCGAGTATCCTTCGGCGGCTCCCGTTGCGGC
TTCGGGGGGAGCTCAGTCAAGTTCGAGCCTCCCCTCCTTCCCCGACCTACGGGCGTGGGC
GGCCAGTCGTGGGAAGGCCCCGATGGCCCCACCGGACGATGCAAGGTCGGGGATCGCGCC
ATGCCATCCGGCATCCAGGTCCCCGAGGGAGCGTCGGCCCTGGCCAATCATGACTTGGCC
AGGAGGCTATGTCAGGGGACTCTCCTTCCGGCTGACCTGGAGGTGCTGAAGACTCGACGA
GTAACCGAGTTGCTGTCCTCTTTCTACCCGACCATGATCGGGGTAGGTCTCTTCTTGTCT
TCTTTCCTTCGTCGATTGTATTATTTTATTGTTCTAACGGTCGGCTGCTGTTTTGCAGTT
GATTTTCACCATGTCCGAGCTAGAGGCCGGATACCGGAGGTTCGGGGACGTCCGGGCGGC
CTGGAAGGACAAGGCGATGACCGTCGAAGCTGAGAAGGCGGTGCTGGTCGACCAGCTCAA
GCAGTCGACCGATCGGGAGGCGAGACTCGAGGATGAGATCTCTCGCCTCACCGATGCCTT
GGCTGCCTCGGGGGCCGAACTCAGGTCGGCCCGCGAGGAAGCCAAGCGCAAGGGTCGAAC
CTCTCACCGATTGCGGCGCGAGCGGGATGCCGTCGCCGCCGAACTAGAGGCCGAGCGGGA
GCAGCTCCAAGTCAGCCTGGAGAAGCTTGCCAAGGCCGAGGAGGACCTGTCTATCGCCCA
AGCCGACGCCGACATAGCGAAGGCGGAGGCGGAGTCGGCGAAGGAATCGTTAGCTCGGGC
GGAGGCAGAGAGGAAGTCGGCGACGGAGTCGTTGGATCGGGCGGTGGAGGACTTCCGCGG
CTCCGACAAGTACCGGGAGGAACTCCTGGAGAGCGGCTTCGCGTCGTACCGGGTGGGGTA
CGAAGACGCTCGGGACGCCGTCCAGGCCTTGTACCCGGAGCTCAACCTCAACGGCATTGT
CCCCCCAGGATCGGAGGAGCAGGCCACAGAAGAGGTGGCCGACCCCTCGTCGGGAGGTCG
TACCGTGGTGGAAGAAGCGGTTCCGGAGCAGGTCGCCGAAGAGGAGACGGCCCCGACCTC
CGATCCAGCGCCGACCTGCGCGAATGCGCCGACAGCTCCCGGGCTTCTGCCGATCGAAGA
GGTCGACTCCGAAGAGTAGTCGGAGCTTTTTCTTATTTTCGTTTTGCTTCATACTTGTAA
TCGGGCTTCGGCCCAATTTTGTAAAGTTAAACATATTCATGAATGAAATGAAGAATTTTC
TAACTTCCTCTTCTTTTGTACTTTGGAATGAATGCTTCGTTCAAACGCTCTCCGAGCGTG
AAGTCGCAGGCCCGACATACTTTATCAGGCCATTCGATAATACCTCGGGTCGTTAGTCGA
AGTGGTCGGTTGCGCTCGCCGCGGCAAAGGCAGAGCGAGTTCCGATCGTAGATCGGTCGT
TCCGACAGCCATAGGACCCGATAGTCGAGAGTCGTAAGACCCGATGGTCGCGAGTCGTAG
GACCCGATAGTTGAGAGTCGTAGGACCCGATAGTTGAGGATCTGAGTCGGGTATCCGTCG
CCCAGACGCGAGTCGGGCGTGTCTGTCCAGTCGAAAGTCGAAGTCGAGCGTACGTCGTCC
GGACGCGAGTCGGGCACGTTCGTTGAGTCGGAGGTCGACCGACCTCCGGACGTGGCTCGA
TGACCCGATCCTTCCGCAGGACTCGATAGTCGAATGACGTCCGACGTGTTCAGTCGAAAA
AATGATGGCAAGTCGAGTTTCCGTTACCCAGACCTTGGTCGGGCACATACGTCGCGACGT
GTGATAAACGGTGGCAAGCCGAATATCCTTCGACCGGTCGTGACCTGGTCGGTAAGTCGC
GAACGCGACATTGGTCGCGTTGGCGCTTCGCCTTGGCCGGGGCCAAGTCGGCAAGTTAGT
CGATCGTTTTGCCCGCGAGTTGGCTTGTAGAAGGAGCGTAACTCCCGTTAATGTAGATAT
GTCGGTCCTCGCAAGAGTCCGACGTGTCGTCGACTGTAGAAGGAGTGTGACTCCCGTCAA
TATAGATACATCGATCCTCGTAGGAGTCTGATGTGTCGTCGGCGGTCG
>DTX-incomp_E08_300-B-G10392-Map15
TATCTCCGAATTGGGAGGGACCCTACAGAGTAGCAGACTCCTACCGACCGAGAGCTTATC
GACAGGAAACCCTAGAAGAAACGGCCATCCCTCGGACCTGAAATGCCGACAATCTGAGGA
TGTACTACCAATGAATTTTGTATGCCCACGTTTGAAATACAAATTCAGCTTCAAAATTAC
GGAGTCAGAAATCCCGACTCTTCGACTGTGGGTCGGCGCTCACAGAAGCACGAGCCCCGA
CGCCCGACTTGGGCCTGACACTCCGTCGGAGTTCTACGGCCCGAATCATCGGACTCTTGC
GAGGACCGATGACATATCTACATTCACGGGAGTTACACTCCTTCTACGAGCCAACTTGCG
GGCCAGACGATCGACTAATTCGCCGACTTGGCCCAGGACAAGGATGGCAAAGCGCCAACG
CGACCAACGTCGCGTTCGCGACTTACCGACCAGGTCACGATCGATCGAAGGATATTCGGC
TTACCACCGATTATCATACGACGCGACGCACACACCCGACCAAGGTCTGGGTAACGGAGA
CACGACTTACCATCGTTCACCCGACGGAGCGCGTCGGACGTCATTCGACTATCGGGTCAT
CGAATAATGCCCAAAGGGCGGTCGACCTCCGACTGGACGGACCCGCCCGACTCACGTCTG
GACGACGATTAATCGACTTTGACCTTCGACTGAACGGACGTGCCCGACTTAAGTCTGGGC
GACCGACTTTCGACCTAAGTGCTCGACGGTCGCATCCTACGACCGTCGAAGCGATCGGTC
TGTAGTCGGTGACTCGCCCTGCCTTTTTTCGCAGCGCACGTCACCGACTGCCTGACCGAC
GACCCGAGATATTATTGGATGACCTAATAAGGTACGTCGGGTCTACGAAGCATGCACTTC
AGAATACAGAAAGAAAAGAAGAAGATGGAAAATCCTTCATTTCATTCATAAGCAAATTCA
AGTTTACAAAACTGGACCGAGGTCCGATTACAAGTATATGAAGAACAAAAACAGAAATGG
TAAGACTCCGGCTATTCTTCGGAGTCGACGTCCTCGACCGGGAGAAGCTCGGGCCCGACT
GGCGTGTCCGCTAGAGTCGGCGCTGGTTCGGAAGTCGGGGCAATCTCGCCTTCGTCGATC
GGCTCTGGAGCGTCCTCCTCCACGGCAGTGTGGCCGCCCGACGATGCTTCGACCGCTTCC
TCCTCCGTAGCCTGGTCATCGGACCCTGGGGGGACGATGCTGCTGAGGTCCAGCTCCGGG
TACCGAGCTTGAACCGCATCCCGAGCATCCTCGTACCCCACCCGGTACGAGGCATACCCG
CTCTCCAGAAGTTCCTCCCGATACTTGTCGGAACGACGGAATTCCTCCACCGCCCGACCT
ATCGACTCCGACGCCGACTTTGCTTCTGCCTCCACCCGGCTCAGCGACTCCTTCGCCGAC
TCGACCTCCGCCGTCGCGATGTCGGCGTCAGCTTGGGCGATGGATAAGTCTTCTTCGGCC
TTGGCAAGATTCTCCAGGCTGACCCGGAGTTGCTCGCGTTCGGCCTCGAGTTCGGCAGCA
ACGCCGTCCCGTTCGCGCCGTAGCCTGTGGGCAGCCCGACTCTTCTTCTTGGCCTCCTCG
CGAGCCGACTTTAGCTCGGCCCCCGAGGCCGCCAAGGCGTCGGTGAGGCGGGAGATTTCC
TCCTCGAGCCTCACCTCCCGACTGGTCGACTGTTTCAGATGCTCGACCAGCAACGCCTTC
TCGGCTTCGGCGGCCGTCGCCCTGTCCTTCCAGGCCGCCCGGACGTCACCAAACCTCCGG
TAGCCGGCCTCCAGTTCGGACATTGTGTGAATCAACTGCAAACGGAAGCCAATTGTCAGT
AAGACAAAATAAGTAAACGACAACAGCAAAAGAAAGAGGCGAGAAGAGGCGAGACTTACC
CCGATCATGGTCGGGTAGAAGGACGACAGCATGTCGGTGACCCGCCGAGTCTTCAGAGCA
TCCTGGTCGGCCGGAAGGACGATCGCCTGGCACAGCTTTCTGGCCAAGTCGTGGTTGGCC
AAGGCCGACCCTCCTTCGGGGACCTGGATGCAGAGCGGCACGGTGCGGTCCCCCGACCCT
GCGTCGTCTGATGGGGCCATCGGGGCTTTCCCCCGACCGGCCGCCCACGCGCGAAGATCG
GGAAAGGAAGGCAGGCTCGAGCTCGACTGCGCTCCCCCCGAAGCCGCGACAGGGGCCACC
GAAGGGCGTTCGGGCTCCCGAACACCGCCCCGGTCTTCCTCTGGCGGCGAGACCGCCGAC
ACACCCTCGGCCATCACCTCCGCCGGCTGCTCCATTGGTATGGCCGTCGGAGCCGACAAA
GCGATGACCGGCTCCTGCGGTTCGGCCACCGACGCTGCGACGGTCGTGGGCGGCGCCCTG
GGCTTCTTCGGCGGTCGTGAGGGCCCGGCCCCAGACGACGGCCTCTTCCTGGCCGCGTAC
TGCCTGATTTCGGCGTCCGACGGCCTCATCTCCGATGGTGTACCTGCAATTCCGACAGAA
GAGTTAGTACGGATCCGAGACAAACAAAAAGCAAAAGGATGACTAATGGGTCGGACCGTA
CCTAAGCGGGGGACCAGGCTCAGACCAGCATCATAGAGAGCTTGTTCGGTAACAAGCTCC
CTCTGCTTCGGCACCGACATATCTTTTAGTCGGTGGAAGTCCTCCCGATCGCCCTCCTCC
ACCCGGTTGTTCTCGTTCGGCCAGGTGAGAGGTTCGCCCCAGCGAGAGGGGAACCCCCAA
GGAGAAGAGGAAGAGACAAAAAAGAACTGGTTCTTCCATCCGTGGATAGACGATGGAAGT
CCAGTGATGAAGGAAAGACCCTTCCGGGGGTTGAAAAACCACCACCCTCGAGCTTTAGGG
TGGGGTCGGAGGACAAAAAAGGCCCGAAAGAGGAAAATCCGAGGTTCGGTCGGCAAAAGC
CGACACAGCAGGGCGAAACTGATTATTACCCGAACTGAGTTCGGCGCCAATTGCGCCGGA
CACAGTCCGTAATAATCGAGCACGTTCCGGACAAACTCCGAAATCGGAAGACGAAGACCG
GCCCGGAGGTCCTCGACGTACAAAGCCACCTGGCCCGCGGGCGGGTTGTTCACCCGACCA
TCGGCCCCAGGGGCGAACAGCCGAAACTGCTCCGGGATGCAATACTGCTCCCGGAGCCGA
TCGACGTTCGGCCCCGAAAGCGAAGAGACCTCCGCCTCCGGGACCGACCGGAGATCGTCA
GTCGGGTTCCCCGACTGACCTCCCCGTGGAGAAGTCCTGGCCATGACGCCAAGACTAGCA
AGAAGAGAAGAAAAAGGAGAAGAAGAAAAAAAGAGAAGAAGGAAGAAGGAAAGAAGAAGA
AGAAGAAGCAGAGAAGGTGAAAGGGACCCAAAGGAAGCGGAAAGGGACTGAAAACTCAGA
GAAGTTTTTTTTCGAGAACGGGGAGCAGAGACAGGGCTACCTGGGACGCGGGACTTCACG
GGCAGAGTCTCCGCAGCAGGACAGAAAAAGTAAGATTTTGGATGCAGGCGACCCCCTATT
TATAGAGCTCCTCGACGGTCGGGATGAGAGCGCGCCCGACGAAGACCTCCTGGATGATCG
ACACGTGGCAGCATCTGGGCCCTCTCTCGGCCGACTGTTCGACGCACCCGCCCCAGATTG
CGCCACGTCGCCTCCATCCGCGCGGGCGGCTCCGGCCCAACAGCCCGTCGACACGTGGCG
GAAGCGCCGCGCCTCAGAATTAATTCGCCAGCGGCGTTCCGCGTTCCGATGGGACGCCTG
ACGGCGGTCCGCGCTCCCAAGCGGGGCTCCTGACGGCGGTTTGCATTCCCTAGAAGGCGT
CTGACACCGGATCGTCTGACACCGGATCGTCTGACATCGGATCGTCCGACACCATGTTGT
CCGAATTGACCGCCGGTGAGGTCAGCAAGATCAGGACGTGACGTCATGAAGATCCACTCC
TTTCGCCCGACGCCCCACCCGCGTGGAAACGCGGACCGGCGTGACATCAGGCTCGAGAGT
GGGGGGCAACTGTTGGGATATACCGACTGACCCTGACAACGACTGATCGTGATACCGACT
CACCAACAGATACCGACTCCAACTCACCAACGCCGACTCTCCGACACCGACGAACCGGCA
CCAACCC
>PotentialHostGene_E08_300-B-G10393-Map7
CAAGAAACGGATGACATGCATTGGTATGTGCTAAACAATTGCGAGGAGGTAGAAGCGTAC
ATGATGTGAGTATATACATTTAATTTTATTTGTTGATATATCAATGAATGTACATGGACT
CTAAATTAAAATATACATGGTATTACTGTATCACTTCAGTGAGCACGAAAGTGAGCTCAG
AAGAATCAATCCTACATTAGCAGCGGCACGACATAGGAATCAATTCGCATCATGGTTTGA
CGAACGGGTAAGTTATGTTAATGTTCATCCATGATTAAAAGTTTGTTTATATAGTATTTA
TTTTGTCAAATTTAACCTGCTTATTGTTCTTTTAATTGTAGATAGCTCAGCTACGTATAG
ACAATCCTAACTGTATCAGTAATGACTTAGCCGCACTTGCACGAAAATCTGACAGACGTG
TATCAGTATATTCAGCATGCATAGTCAATGGTGTGCGGTTCTTAACGAAAAATCGCGATC
GCGATCGAACCACACAGAATTATGGAATAAGCGTGGAGGGCGAGCACAAGGATGAAATAA
TAGATTTTTTGGTGTTCTGCATGAGGTTATAGAGTTGAGATATAGTGGTCTTCGACGGAT
TGTGTTATTCAAGTGTCGATGGTATGACTTAGGACGACACAGGCCAATTGTTATAGATCC
TCAACTCGTCAGTGTCCACACTGGTCATGTATGGTACGAAAGTGATCCTTATATTTTTGC
AAAGCAAGCGAGACTAGTGTGGTATATTGATGATAACAAAATGAAAGAGCCTTGGCGAGT
TGCAATAAGGGCTCAGCATAGGCATTTGTTTGATCCCGCACTTTTCACATGCCCGAATGA
TGAAGATCTAGAGAATGAAGTCTGTGCAATTATTGAAAACGAAGCATATCAAATGCAAGC
ACCAGATAATATATTAGTGCCAGATGACACGGTTGACATAGGACAATTACAAAGAGACGA
CTATGAACCTGAGGATGTTTCTATTGTTGGATCGTCGATAAGGGCACGGGCACGGGCACG
AGCACGATCCAATAATGACTTCATTAACGACGATGATGATAGCACTTCAGGGTCGAAGTC
TTCTATGACTCCCGTCGAAGACGACTATATGGACACGAGTTCAGAATCTGAGAACAATAA
TTAATATGAATAAGTAATTCAATTTATTTTTTTGTTACATCATGTAATACTTGAGTTTTT
TTGATTACGTGCTGATTTAAATTATTTTAATCATTGCAGCATCATGACTGGTCCTGGACG
TAGACGTTCACGGGGTAGGCAGCAGGCTCCGCTTGATGATACACATCCTCACTTTAGCAT
TTTGCATGATGAGTCAGAGGATTTAGATGAGACTCAGTTGTCCGAGTCCACAGAGCAGAC
TAGTGCTCAGCCAGAGCTTGCCCAGCCGGAGGTCATGGCACCGCAGCATCATCCCCTTAC
AGGTACATCTCTATCAATTTATAAACCATATATATTTTTTTGTTATATGTATTTAGTGAT
ACATGATATATGTTCATTTCACCAATTTTTACATGCAGGAACACAGCATCGACGTGCAGT
GCGTGGTCCTAGTAGGGGTCTTGTTTTGAAAAAATATGTGCATACGCACAATGAAAAGCC
GAAGGTACAGATATTTCGAGATCATCCGATTGGCACAGAGGCTAGTATCGTCGCAAATGA
GATCAGTTTGTATATGTGGAATCATTTTCCGTGGGCTGCTGAAAGTTTCAAGCATGTAGC
TCCTCGATACCGTGATGCTCTAGTCTCTCACATCAAGGTAAGAATTAAATTTGGATGTCT
TGCATATCATTACATGATCCATATTATTTTGGTTATATAAATAATTTTTTATTATATGAA
TAATTTCATGTATTTGCTTTTTGGTATGATGACTGTGTAGGATAATATTGACTTCGAGGA
TTGCACCGACGAAGAAGTGACGGCATGTATTCTCAAAATGGCTGCAAATAGATACAGAGA
TCGGCGATGTAGGCTTCATAAATACTGCAATGAGCTGCAGGCGAAGGGGATTGATCCTGT
GACCCAGCCATACAGAAATTGGGCTGGGTCTAGTGACGATTGGCGGTGGTTATGTGAGCA
TTTTGGAAGTGAGGCATTTCAGGTATGTCTAGTGTTTCAAGTTATTTTAATTTTGTTATG
TCCTTTATTGGTTATAATTGTATGTATTTTGTAGCGACGATCGGAGGCGAATAAGGTGAA
TAGGAGTAAGATTGATTCTATTCACACGCAAGGAAGTGCCTCTTTTGCACAGGGAATGAA
GAGGATGGTACGTAACTACATTTGCAATCATACTTTGTAACTTCTTATTAAATATTTATA
TTATTTTGATATCTTTTTTCTTCTTTTCTTTTGTTTGAATAGGGACTATCCGGAGTCGAC
GCCTATGCTAAATTCTATCAAAACAAGAGTGGCGAGTTCGTGACCGAGGAGGCGAGGCAG
CGTCATGTAAGTATCATTACTCTACATTTTGAATACTTTTAAAGAGTTTGAAAAAAATTT
ATGATTTTATTTGGTTTATTGTGAAGGAAAAATGTTACAATTGAGAGAGCAGGCGACGAG
GGAGGTTGGATCTGACGATGATACTGGATCGCAGCAGGTTTGTTTGATGACAGATGATAC
GATTTTGGATACCATCCTCGGGCGGCAGCTAGGATCTGGTCATAGCATGCGGTCCAAAAA
ATCATGCAGTTCGTCATCCGGTCGGTCTGATGATGCATCGGTGCCAGAGACAGTTAGGAC
ATCCATGAGCATGATGCAAGATCAGATTAGTTACTGGATGAATCGTAGTCAGACGCTCGA
GAGGATAGTGGCTGCGATGGCGGGACGGCTCGGTATTGATGCTTCTGAGTTAGCACCTCT
ACAGTCACATGATGCCGCCTCTGCACCACCATCGCGACACATATCGGGTCAGGGATCGAC
GCCTGGAGAAGGAAACGAGGCCAACGAGTCAGATCATACCTAGTTTGTAGTTTTTTAAAT
TTAAAATGGTGTATGGACTTATATTTTTGTATATGACAACGATGGTTATGAAACTTTTTG
TTACTTGGAATT
>DMX-incomp_E08_300-B-G10399-Map3
AACTAAACACACGAATCAGATAAGCATACTTACTGTCACTTAAAAACTGTACTTCAGTAT
CACTTTTGGCTTTTGGACTTTCATCTATTGTTTCTTCACAGACAATCTCTCTTTTTAAAC
CTTCGTGAATAAGGAGTGCACTATATTCAGCTCGTAGCCTTATAATATCACTCAGTCCTA
TGTCTAATTGTACCCCACGTTGCAATAGTTCTATATAGCGTATCACAAAAATTCCACAAT
CAACGCTCCTAAAATTAAAATAGTGATCGAACATAAATTAAATTTATGACAAGTACATAT
GAGCTTGTTTAATATTAAACTGATACCCACGTAGGGTCCTGCTGAGGACAATCATCAATT
TGTCAGAGCGGCCAATCTGAAGCTTGGGGCAGATTATGATGCTTAGCCAAATATTGAGAA
ATCTAATTTTCTGTTACAATTAATCATCAATTTATCAGTGATTTATACCATGAGCAATAT
GTACAGAGTTAGGGAAGCATACCAAATTAAGTGCATCAGGATAATAGGTGGATGGAAAGA
GAGATGAGTAATGCTTGAAGCATTTCTCCTCCATATCCATCACTAGTAGGTGCCAGTGGC
ACTTTGTACACAAGGGCATAAAGACCAATTTCGTCGTGTTAATTTCAAATTCAAAACCTC
TGAGAACATTATCCAAAAATTTTCAGAGCCTTTGTTGTGCATGTTGCTGTAGGAAACACC
AAAAATAGAAGATCAATAATAACATACATGATGATTTTAAAATAAAAAATTCCAACCAAA
AACTCACCAACAGCCATGGCCTGATGAATACACAAGGAAGATGCTTATTTGGTTCAGATT
CCTAGCGCTCCCGAAAGAGTGCCATGAATGCATCGATAACCTGCATAACAGTTCAATAAA
TTTAAAATATTAGTCAATCATTTTATTCATAAATAATTTTATATATCAACTTACATCATC
TTCCAACATCTGATCGAATAGTAGCTCACGAACTTGCGTTCGTGTAACAAGGCTACTTTC
ATTGGATCAAACTACCATCCTGTAACCACATAGAAAACTCATGTAACCACTGTTTAGCAC
TGTGTAATCAATATTGAAGAAGTGTAACCAAAGGCAAAAATATGTAACCGATGATATTTT
CAGTATAACTAAAAATATATTACCGATCCATTATCAGTGGGAGGAATCTCGCTATTATCT
CCCTCTCTTCCTCTGTAATATATTTTGACCCTGGGTAATCCAGTCGTTTCTTATGGTACA
CTTGAATATCACCAAAAGTAAAATTGAGCTTATGAGTATCGTAGTATTATTTTATTCTTA
AAAATAAGAGTCTAGTTATTTGCATACCAGATGAAATTGAGTAGTCACACTATCTGCATC
AATGACAGATGTAACGGTGGGGGGCGGAGTGTCTGGCTTGTGGGCTTCTTCAACTATTTT
ATTTCTTCTTGATCGACGGGTAGGTAGGATTGCATAAGGACTTTTTATCTTTACAGATTT
CTCTTTATTGCCCCTACTCTTCACCATCCTAACTATTGAACTTGATTTTTTTATTAACCC
ACCTATGCCCCTCCTCTTTCTAGCACCACCCTCCTCTTTCTGTTCATATTCCTCTTTCCT
CACAATTTCAGCACTTGTTGGAGAAAGATCAAAATGATCGCTAAAAAATTTGGATGGAGC
TCCATCATCTCCAACCTCAGCTTCTTCCTCATCCTTTGGAGGCACAAGGCTTGCTTCAAG
CTCAACAATTCTGTGCTTTAGAATTTTATTTTCTTTCTTAGTTCATAAATTATCCATCTC
AACTTTCGATGCTTTTTCTTGTAGTGTGAGATGATCTCTTTCATTTCTCTTAATCCTCTC
TCCCTATCCACTCTCTTCTCTTTATTTTTCTTCCCTCATCTTCTTCTCAGATTTTATCTT
CTTGGACAGCCCAATTCTCATCTTGGCAATAGCATGGATGTCTGAGCACTGTCCTTCACT
TGGTTGGAAGAGCCACTTCTCCTCCTCTTCCTCTACAAGGGGTTGTATCTGTAAAATTAA
ATATTAGAGTAAATAATCCATTGCACATAAATTTTAAGATTAAAAATGTATGGATTCCAG
CAATCCTATCAAATGAAAGCACATATCCTCTACTCTAAAAGAAGTAAATTTTAAACTTGA
AAATACTTACATTCTTGAGAGACACTTTAGCAATCCTAGATTGCAGCTTCCCCGAAATTG
AAATCTTTTATACTATAGTTCAAAATATGGAGAAAAATCCATAGTGGGTGCGATCAACCA
AACCTATAACCTCATATAACCATACCTGCATCATATGAAAAATAAAACTACGTTGCAGCA
AAATATATGCAAAATTATAAAAAGCATCATGGAGGTGATGGGCACTTACACTAAGAGAGG
TTACACAACCCCTTAAGTACCCAACATTCACCTTCTCACCAGCATTTCATTTTTGTACCA
ATAAGGCTTTCTCTTTGATAATGCTATGCATGAAATCATATACAGCATGACCCCATGCAA
AGTTAGAAAGTGAAGAGGGATCCTCCACATATCTACAAAATAAATAAGATTGTAAGTATT
TCTAATATATCAGTTTATAAATAAATCAAAATTATAAAATTAGAATATCTACCTAAAGAT
CCATCTAGCAACTTTCATGTTATTTATCGGGAATAAAAATATCCCCATGATGTATAAACA
CATGAGGCGGATAAAATCTTCAAAGTCCTCCATCCCTTCTCTCTCTACCAAGGATAGTAT
AAGGTCCTCCAATCTTTTTCACTTAAATGTCTCATTGCCATGTATCCTCTGGTCAAAGTA
CTTCCTAACTATATCAATCTTTTTTCAAGCACCCACTTTGAAACTGACATGGGCACCATA
TATCGGGAGATCCAAAACCAAGCCAACATCCCTCACACTCCATCTCAACAACTGACTACC
TATTCTAAAACAATCAGAATCTATATCATACGCTGTAAGTAGATCATCAATAACTGCTCT
CTCTTGTTTGATAGAGGGTACGTCAAGCAACGCACGAAATGGAGTCATGCCCATACGACT
GAAGTGGTGTTGGCTCATTTTTTTTTAACTTTCAACATGAAGAGGTGATATGATGTAATA
TAACAGCGACAATTAATTAGAGGGCCCTTATCACTTCTCTCCTCTCTCTTATCGCTGCCC
TCACCTCTCTCAACTTCTTTCTCTTCCTCATCCTCACTGATGTCATCCTTTAACTCCAAC
TTATTTGTAACCTACATAAAACAAAATCTTAAACATAAAAACTCATCAAATCTGCAAAGA
GACAACATCAATTATGTAACCAAAGTTAATTTAAAGTAAATACTTAGAAAGTATATATAA
TCAGGACTTTATGCAACCAAACTTAACAAGTGATTTCTATAATCAAAGTATAAATACAGG
TGACTATAACCGATATATGTGTAACCAAGTAAATACTTACATAACTAAATCAGCAACCCA
TATAACTCCCCTATTAAATATGCAGGTAATTCAATCTAATACGTTACCTCCCTGCTCTTC
TCTTTTTTCTCCTTGGATCTCCTTCTTCTAGCAGTATTTCGAGTACATACAACCATTTTT
TGCCATAAAATAAATACATCAAATAACTAAATAAATATAATGATAATAAATCGGTACACA
GTTCAAAATTTTGGTTACATACTTTACCGTTACCACAAAATAGGGATAAACCGAGCAAAG
CGAAGCTTAGGACGAGGGAGAAAAACTGAAACAGTTATCGCCGTCACCGGTCCGGACCAC
CAGAGGGAGAGATCAGAAGAAAAAGAAGAAAAGGAGAAGGAGAACAGAAAAAGGGAGGGC
GTATCGAGAAATTTTCACCGTCCGCTGCTGGTGGAGATGGAGGGAAAAGGGAGGGTGGCG
GCCGCGTGCGTCTGGGTGGCCGGATGCCTGTGCTGTCAAGGTCACCGTCGATATCGTCGG
AGCGTGAGAAGGGGTTAATCTTTCCGACGATGGATTTTCTATAGGGTTAATCTTTTTCTC
CAAAACCGTCAAGGCCATTTCGATCATTTGAATGGGCTTAAATGACAGCAGATGGCAACA
GTAGACGGTAGGGATCCAAAAAAATCATTAGCAGTCTAGAATGTTTTAATCTAACTGAAA
ATTTAAAAATTAAAAATAATTTCAAATCAAATTAGAGACTGATAGATAATTTTTT
>DTX-incomp_E08_300-B-G104-Map3
GGGACCCTCCGACGGTCAAGTCAGAGAGGAGACTAGGCAACAGTAAAGAGGAAAACAGGG
GAGCTCAGCGATCGGAGCGGGAAGAGAGGTTTTATTGGATTACCTTCGATTGGGTTCGAT
TATCCTGAGCTGTTGCCTTACCCCCTTTTATAGTGGGAGGCGGTATGGTCCCGCCGTCCG
TGATGTTGACAACTGTGAGCCGTCAAATCGCCTTGGGCTGTCACATCGTCGGGGTTGCCA
TGTTGTCAACGGGTTGACAGGTCCTAGGAATTAATTGGCATCCTTAGTAGGACAATTTCC
CAGGTCTCTGGCAGGGCAAGGCCCCTGGCAGTCGTACAGCATGTCCTCGATGGGACTGCA
GCCTATGTCGGTCGTTCGGCGGTCGTGAACGGGCTGGCCGACTAAGTGTCGAGACTTGGC
TGTCGGGTCGTGACTTCAGAGCGTGGCCGGTGTCCGGAGCGTCCGTAGAGGTCGGGTGTT
AGTCGCTCGCCCCGACGGAGGATCGGCGTTATCCCACCCAGCATGGAGTCGGCTTTCGGA
CGGTCGGATTTGGTGTCGGCCAGTCGGGCCGACACGCCCAGACCGGTCATTATCGACAGT
CGCTGTCAGCGTCGTCCGTTACCAGTCGGTGGAGTTGGTCGGTCGGCCCATCTCGGGGAT
GGGCCTGTGTCAGGATTTGCAGAGGAGTTGGCGCCGGTCGGTGTCGGAGAGCCGGCATTG
GTGAGTCGGTGTCGGGATTCGTTGATGAGTCGGCATCATGGTCAGTCGGCATCAGGGTTA
AGTCGGTATATACCAACAGTTGCCCCCCCACTCCCGAGCCCGATGTCACGTCGGTGTTGG
GCGAAAGGAGTGGATCTTTGCTGCGTCACGTCCTGATCCTGCCGACCTCACCATCGATCT
ATCCGGACAAAGTGGTGTCAGACGATCCGGTGTCGGACGATCCAGTGTCAGACCGTACGG
TGTCAGACGATCCGGTGTCAGGCGTCTTTTAGGGAATGTAAACCACCGTCAGGAGCCCCG
TTTGGGAGCGTGGGCCGCCGTCAGGCATCTCCTCGGAACGCAGGACACCGCAGGCGAATT
AATCCTGGGATGCGGCGCTTTCGCCACGTGTCGGCGGGTCGTTGGGCCGGAGTCGCTCGC
GCGGATGGAGGCCACGTGGCACGATCTGGGACGGGTGCGTCGAACAGTCGGCCGAGAAAG
GGCCCAGAGGTTGCCGCGTGTCACTCATCCGGGAGGTCTCCGTCGAGCGCGCTCTCATCC
CAGCCATCGAGGAGTTCTATAAATAGAGGGTCGTCTGCATCCAAAACTTCACTTTTTCTG
TTCTGCTGTGAAAACTCTGTCTGTGAGGCCCCGCGTCCAAGGTAGCCTTGTTTCTGCCCT
TTGTCCTTGAAAACTTCTTCGAGTTTTCAGTCTTTTCTGATCCCTTTCCCTTTTTCCTTC
TTCCTTTTCTTCTTTCCTTCTTATTTTTCTTCTTTCCTTCTTCTTGCTGGTCTTGGTGCC
ATGGCCAAGACTTCTCCACGGGAGAGTCGGTCGGGAACCCGACTGACAATTTTCGGTCGG
TCCCGGAGGCGGAGGTCTCTTCGCTTTCGGGCCGAACGTCGATCGGCTCCGAGAGTAGTA
TTGCATCCCAGAGCAGTTTCGGCTGTTCGCCCCTGGGGCCGACGGTCGGGTTAATAACCC
GCCCGCGGGCCAGGTGGCCTTTTACGTCGAGGACCTCCGGGCTAGTCTTCGCCTTTCGGT
TCCGGAGTTTGTCCGGAACGTGCTCGATTATTACGGACTGTGTCCGGCACAGTTGGCGCC
GAACTCAGTTCGGGTAATAATCAGCTTTGCCCTTCTGTGTCGGCTTTTGCCGACTGAACC
TCGGATTTCCCTCTTTCGGGCCTTTTTGTTCTCCGGCCCACCCTAAAGCTCGAGGATGGT
GATTTTTCAACCCCCGGAAGGGTCTGTCCTTCATCACTGGACTTCCATCATCTATCTACG
AATGGAAGAATCAGTTCTTCTTTGCCTCTTCCTCTTCTGCTTGGGGTTCCCTCTCATTGG
GGCGAACCCCTCACCTGATCGAATGAAACAATCGGGTGGAGGAGGGAGATCGGAAGGACT
TCCACCGACTGAAAGACATGTCGGTGCTGAAGCAGAGGGAGCTTGTTACCGAACAAGCTC
TCTATGATGCTGGCTTGAGCCTGGTCCTCCGCTTAGGTACGGTCCGACTCACTAGTCGTC
TTTTGCTTTTGTTTGTGTCGGATCCGTACTAACTCTTTTATCGAGATTGCAGATGCACCA
TCGGAGATTAGGCCGTTGGACACCGAAATCAGGCAGTACGCGGCTAGGAGGAGACCGTCG
TCCGGGGTCGGGCCCTCACGGCCTCCGAAGAAGCCCAGGGTGGTGCCCGCGA
>PotentialHostGene_E08_300-B-G10401-Map3
GGCATAATTTCAGACCGGTATAAAAAATATTAGCTGCTGTTTCAGATCAATCTGTTGGAT
GAACAGCACCATATGGATATCATAGATTATGTCTTCGACATATTGAGACTAACTTAAATG
GTCGATTTCATGATGCTGTATTTTAGCTTATTTCCATCAAATTGTAAAGCAAAATCAACC
CTGAAAGTTTAATCGAAGCATGCAACATATTGAGAGAACATGGCCCAATTGCTTTCAATA
TCTGAAAATATATCCACTTAATGATCTGAGTAAATGGATGCTGGTGCATGACACAGGTGA
ATGTAGGTATGGAATAATGAATATCAATCTATCTGAAGGTTTCAATAAGGTGTTGAAGGG
GGCTCGCTCATTGCCCATTACCACTCTTGTTCATCTTTCCTTCGAACGCTTGTCAAAGTG
GTTCAGTGTCAAATGTGCAATTACAGCACGAAGAAGGGAGGCCGGCAGGATATTCACAGA
TAAGATTGGATGAAAGTTAAATGCATGATAGTTAAAGTCTAGAAAGCATTGTGTGATTAA
GTACAATAACCAATCGGATTTGTATGAGATTCGATTGAGATGAAGGCATTACAGCCCCAA
TGAACTTGATTATACACAGACAATCGACTTAGGGGCACGCACATGCACATATAGGAAGTG
GCAGTTACTGCATTATCCATGCTTTCACTTGTTTGCTGTTTGTGCTAGTGAGAACTTAGA
CTGGAAGCAGTTCGTTGATGACTGTTATACTATTACACATTATAAGCAATCATATGCATT
TACCTTCCATCCTCTAGAGAGTCTGCATTATTGGCCTGAGTGGACTGCACCGAAACTAAT
ACCGTACCCATCCATAAGAAGATAAAGAAAGGGGCATTCACAGTCAAGGAGGATTCGAAA
TGATATAGATGCAATAGAGCATCAAAATATTGTACGATATGGATTGTGCAAAGAGATAGG
GCATAATCGGCATAGATGTCCCCAACGACACTAATTTATCTCTATTTTTTATCTCTACTT
TTTATGTGGTCTATCTTTATGTAATGCTTGTGTTCTTTTAAACTATTTTGATTATGTAAT
CATATTATGTAAATATTTGAAAAATATACGAAATGATCATGTTGTTAATATTGGCTATTT
AATATTCTTACTATCTTTTTCGTACACTTGTCTTTACATTTTGCACCTTAGACATGGCTG
GTTCAAACTTTGATGTACATCCGGGGCCCATTGACCCTACCATGCTCTATCTCAAGACTC
GACACCATAGTGACAGTATATATTATGGAGAGGACATGAGGCCCCTGCACTGCAGACACA
GAGGCTCCATCGCGATGCATGCCTGACGGCCATATCAGAGGATTGTAGAGTATCTTCATG
TGGCTAGTTTTATGGAGTCTTTAGAGTTTATGACATACAGCTTGATTGGACCCTCATTAC
AGCCATGGTAGAGTGATGGCATCAGGAGACTCACACTTTCTACCTCTACGTCGGAGAGGC
GACGATCACATTGCAGGACGTTGCTGTTCTACTTGGATTACAAGTGCATGAGCCTGCTAT
CATCGGTACTACATAGATTATTTGGTCGGATCTCTGCGAGGAGTTGCTTGAGATTAAACC
ACCAGAGATGATATTGTCGAGGTCTTCATTGAGATTTCACTGGCTTCGCGATATGTTTCA
CCACTTATCGAATGATGCAGATAATGAGATCGTATGGAGGCATTCATGGGCATTTATTCT
TTGTCTTGTCGGTGGGCATCTGTTCATCAGTAAGTCCGATTCTCATGTGCAGTTATGGTA
CTTACCCCTACTACGTGATCTCGATGTATGTGGACAGTGGAGTTGAGGCAGCGCTATGTT
AGCCTTCTTGTATCACGAGCTTTGTAGAGCCAGTAGATCAAATGTACATGAGATAGCAGG
ACCATTGGTGTTGCTTCAGCTTTGGATCTGAGAGCATTTACACATCGGATGGCCAGATCG
GGTGCTTCCCAGAGTAGGAGCCCACCAGCTGATAGCGGGAGGTGATGTAGCAGGATATGT
CCTGTTAGATGTGGATGACACTGGTTTTGAGAGTCCATTTGGTGGCGTACAGCATGATCA
GGCTGATCCACTAGGGTGCAGGTATGTAACCAGTAGCACTAATTTTACATGATAAATGAC
TGCATGCTTTCATATAATAACATAGTGGCTTTGTTTTGGATAGGTGGAGGACTCGACTGA
CTGGTGCTAGCAATCCGATGCTGCACACAGTTATATATTATAGGGATCAGCTAGATCAGC
AGCGCGATGATCAGATGTCGTGGGTCCCTTACACACCAGAGATATTGACCGCATTGTTCG
AGATATGTCGATCAGATCAGCATGTATGGAGGATACATGCACCTCTCATTTGCTTTGATA
TCATGGAGATCTATTGTCCGAAGCGTGTGATGCGATAGTTTGGCATGCATCAGGATGTGC
CCCCATCATGTGACACTCGAGATGCTCTCCATCATTTGGATCGACGAGGGCGACATCACC
ATGATTAGGTTCGAGAGCATCAAGAGTATATTGACACATGGGAGCGACGGAAGGATTTGA
TTGTGGCTGGTCCACCTATGCTTCCTATGATGGATTATTATGATCCATATCTGCAGTGGT
ACAAGAGCATTGCTAGGCGATTCATCTCGCCATTGATGAGTGAGCATCCTGAGATGAGGT
TCCGTGCTTCGAGTGGCATGATGGATATTGTCGTAAGTACATTATCTGATTTTGTTATGT
TGTTATTAGTATACTTATGAGTAATATTTATTTTTTGACAGTTTTAGAGGATCAAGTCGT
TATATCATACGGCAAAGAGCAGATTCCATTCAATCACTGTTGGATGCAAGGATCGAGTAT
TTGTCGATATTATGGATGGATTTGTTGATACTATGCGAGTTATCTCAGAGGATAGATGAC
TTCAGACTATGCCATCGATGGATGATTCGAGTACCTCTTCATATGCCCAGCACACCTCAT
ATCCTAGCTTCTCAAATTTTGACCTCCCCGTAGATGATGCGCCTCTATCATAGAGAGTGA
G
>RXX_E08_300-B-G10409-Map5_reversed
AGGTTTGAACAAGGAGATTGCTGATACGGTGGAGTTGCAATCTTATGTGTTCCTTGACGA
TGTGATCAAACTTGCTGTTAAGGTGGAGAGACAGCGCAAGCATGGTGCAAATAAGTCGAG
TAAGACTACCAACTCGTCTTCCTTATCACCATGGTCCGTCCCTAAGGCGGTTTCAAAACA
AGTAGAAAAAGGTGATTCTAGCAAGCAAGTCACAGATGCGGCCAAAGAAAAAGAGAAGGT
GGGAGAATTCACAACCTCCCAGGCGAAGCCGAGATATCAAGTGTATTTCAAGTGTCTTGG
TTACGGTCATATAGCCTCTGAATGTCCAAACAAGAGGGTGATGTTCATTCGGGAGTCACA
AGAGGAAATTGAAAGTGAAGATGAGGTTATTTTGGAAGAGGTAGAAGAAGATTATATGGA
GTTTGCAGATGAAGGAGAGCTGTTGGTTATTCGCCGCAACCTGAACCTACAAGCCAAAGT
GGATGATGAGCAGCGCGAAAACATCTTCCATACCAGGTGCACCATCCATGATAAGGTATG
TGGTGTTATCATTGATGGGGGTAGCTGTACCAATATGGCTTCCACTATTTTGGTGGAAAA
ACTTAATCTGGTGACTATTAAGCATCCCCGTCCCTATAGATTGCAATGGCTTACTGACGA
TGGTGATGTGAAGGTTACAAAGCAGGTTGTAGTATCTTTCTCTATTGGCAAGTCCTACAA
AGATGAGGTTGTTTGTGATGTGGTTCCTATGAAAGCCAGCCATCTTCTTTTGGGAAGGCC
TTGGCAGTACGATCGGAGGGCTATTCATGACGGCTTCAAAAATACCTATTCATTTGCCAA
GAACGGGAAGAACATAGTGTTGGCACCACTTAGCCCGCAACAGGTCCAGAAGGATCAGCT
TGTGATCGAAAAGGGCAAGAAAGAGAACCTGTTTGCCAACAAGGGGGAAGTGAAGCGAGT
TTTGACTAACCATGAAATTATTTTGTTCTTGTAGCCAAGCAGGTTCCAGGTGAAGAAGTC
TCCCTTCCACCGCAAATGAAGGAGATCTTGGAGGAATTTACAGATGTGTTCTCGGAAGAG
TTACCAAAAGGATTGCCACCAATCAGAGGGATCGAGCATCAGATTGATCTCATTCCAGGG
TCTGCCCTACCAAATAGACCAGCCTATAGATGCAATCCCGAGGAGGCCAAAGAGTTGCAG
CGGCAAGTTGCGGATCTTTTGGAGAAGGGTTATGTGAGGGAGTCTATGAGCCCATGTTCA
GTACCAGCTCTGTTGGTACCGAAGAAGGATGGATCTATGCGGATGTGCGTGGATAGTAGG
GCGATAAACAAGATCACAATAAAATATCGCTATCCAATCCCGCGACTGGACGATATGCTT
GATGAGTTGCATGGAGCTAAGGTCTTCTCAAAAATAGACCTTAGGAGCGGATACCATCAG
ATTCGCATGAAGGAAGGTGATGAATGGAAGACCGCATTCAAGACCAAGTTCGGATTGTAC
GAGTGGACGGTCATGCCATTTGGCTTGTCCAACGCGCCTAGCACATTCATGAGATTGATG
AATCATGTGCTGCGTAAGTTTATTGGTGATTTTGTGGTTGTGTATTTTGATGATATTCTG
ATTTTTAGCAGGAATCAGGAAGAGCATATGGAGCACCTCAGGGGTGTTTTTGAGGTTCTG
CGACAAGAGAAGCTATATGGCAACCTCAAAAAGTATCATTTTTGTCAGGATCGCATAGTC
TTTCTTGGCTATGTTGTGTCACAACATGGAGTGGAAGTTGATGAGGAAAAGGTGAAAGCG
ATCAAGGAGTGGCCTGTTCCTACCAATGTATCTGAAGTGAGGAGTTTTCATGGCCTAGCA
TCCTTTTATCGGAGGTTTGTGAGGAACTTCAGTACTATTCTTGCTCCTATCACTGAATGC
ATCAAGAAAGGAGGAGAATTCAAATGGACTGAAGCAGCCCAAAGGAGCTTCGAGTTGATC
AAGGAGAAGTTGAGTTTAGCACCCATTCTAGCTCTATCCGATTTTTTCAAGACTTTTGAG
GTAGAATGTGATGCCTCCGGTGTGGGCATTGGAGCTGTTCTGATGCAAGAAGGGCGTCCC
ATAGCATATTTCAGTGAGAAGTTGAATGGTGCAAGCTTGAGCTACTCTGTCTATGACAAG
GAGTTCTACGCTCTGATTCGGGCTTTGGAGACTTGGCAACATTATTTATTGCCAAAGGAG
TTCGTCATCCATACTGATCATGAGTCTTTGAAGCACTTGAAAGGACAAAGCAAGCTGAAT
CGTAGACATGCCAAGTGGATGGAATTCTTGAAAATCTTTCCTTATGTGATCAAATACAAA
AAAGAGAATGTCAATATCGTGGCTGATGCACTTTTCAGGAGGTATGCTTTGATTTCATTG
CTTAATGCTAAACTAATGGGATTTGAGCTGATTATAGATCAATACAAGGACGATCCAAAT
TTTGCAAATATTTATGAAGAGTGCGAGAAAGGAGCTGTAAATGGCTATTACAGGCATGAC
GGATACTTGTTTAAGTCAGGTTTAGTCGGCTGTGCATTCCTAACAGTTCCATTCGAGAGC
TTTTGGTGAGAGAAGCTCATGGTGGCGGATTGGCGGGTCATTTTGGAGAGAAGAAAATAT
TGGAGATGGTGAAAGAGCACTTTTATTGGCCAGCTATGATTCGTGATGTGCATCACGTCA
TTGAGAGGTGCGTCACCTGTAAGAAGGCGAAGAGCAAAGAGACTTCACAAGGGTTGTATA
TGCCGCTATCTGTACCAGATCAACCATGGGTAGATTTGAGTATGGATTTTGTGCTTGGGC
TGCCAAGAACACAAAGGTGGAAGGATTCGGTTCTGGTGGTTGTGGACCGATTCTCAAAAA
TATCTCATTTCGTGCCATGCCACAGAACCGATGATGCTTCACATGTTGCAGAATTATTTT
TCAAAGAGATAGTACATCTGCATGGTGTACCAAAGAGCATTGTGTCTGATCGAGATGTCA
AGTTCTTGAGTTACTTTTGGAAGACCTTGTGGAAGAAGCTTGGTACTAGATTGCTCTTCA
GCACGACTTGCCACCCGCAAACCGATGGTCAGACCGAAGTGGTAAATCGTACCCTCTCTT
CTTTGCTTCGCACTGTTGTTAACAAGAATATGAAGAATTGGGATGAGTGTTTGGCTTATG
TTGAGTTTGCTTACAATCGTAGTATTCATAGCACTACTAAGCATTCTCCTTTTGAAGTGG
TTTATGGGTTCAATCCTATCACCCCACTTGATTTGGCACCACTTCCAATCAGCGAAAGGG
TTTGTATGGATGGGAAGAAGAAAGCTGAGTTGGTTAAGTCCATGCATAAGAGCATCAAGG
AGCAGATTGAGAGGAAGAATGCGGCTTATGAGAAGGCAGCCAACAGAGGAAGAAAACAAG
TTCGCTTTGCTCCAGGTGATCTTGTTTGGATACATCTTCGCAAGGAACGATTTTCAAGCC
AAAGAAAATCTAAGCTCATGCCGCGTGCTGATGGTCCATTCCGAGTTGTTGAGAAAGTGA
ATGACAATGCTTACAAGATTGAATTGCCTGGTGACTACAATGTGTCCGCTACATTCAATG
TTCGAGATCTTTCTCCTTATTTGGAGGATAGTTTGGATGATGGGGAGGACTTGGATTTGA
GGGCAAATCCTACTCAACAAGAGGAAAATGATGTGCACCATCATGAAGAAAGAGATGATC
ACATGCCATATACGGATCCAAGAGCCAAATTGATGACTTTGCTCACGTGCGTAGAAGCAT
GATGTGGTGCGAATCAGATTTGGCAAGAATTTGAAAGAATTATTGCTTGGGAAAGGGCCG
AGTTTAGAAGGTTGTTTTGTTCTTCCTAATTCACCATGATCTCCAGCCACCATTATTTCC
ATAGTAGCAAGATGCAGTCAAGGTTGTTTTGTTCTTCTTAATTCATCATGATCTCCAGCC
ACCATCATTTTCATAGTAGCAAGAT
>DTX-incomp_E08_300-B-G10415-Map3
GGGAACGCAAACCGCCGTCAGGCGTCCCATCGGAACGCGGAACGCCGTTGGCGAATTAAT
TCTGAGGCGCGGCGCTTCCGCCACGTGTCGACGGGCTGTTGGGCCGGAGCCGCCCGCGCG
GATGGAGGCGACGTGGCGCAATCTGGGGTGGGTGCGTCGAACAGTCGGTCGAGAAAGGGC
CCAGATGCCGCCACGTGTCGATCATCCAGGAGGTCTTCGTCGGGCGCGCTCTCATCCCGA
CCGTCGAGGAGCTCTATAAATAGGAGGATCGCCTGCATCCAAACCTTACTTTTCTGTCCT
GCCGCGGAGACTCTGCCCGTGAAGTCCCGCATCCCAAGGTAGCCCTGTCTCTGCCCTTTG
TCCTCGAAAAATTTCTCTGAGTTTTCAGTCCTTTTCCGCTTCCTTTGGGTCCCTTTCACC
TTCTCCTTCTTCTTCTTTCCTTCTTCCTCTCCTTCTTCTTGCTAGTCTTGGCGTCATGGC
CAGGACTTCTCCACGGGGAGGTCAGTCGGGGAACCCGACTGACGATCTCCGGTCGGTCCC
GGAGGCGGAGGTCTCTTCGCTTTCGGGGCCGAACGTCGATCGGCTCCGGGAGCAGTATTG
CATCCCGGAGCAGTTTCGACTGTTCGCCCCTGGGGCCGATGGTCGGGTGAACAACCCGTC
CGCGGGCCAGGTGGCTTTGTACGTCGAGGACCTCCGGGCCGGTCTTCGTCTTCCGGTTTC
GGAGTTTGTCCGGAACGTGCTCGATTATTACGGACTGTGTCCGGCATAATTGGCGCCAAA
CTCAGTTCGGGTAATAATCAGTTTCGCCCTGCTGTGTCGGTTTTACCGACCGAACCTCGG
ATTTTCCTCTTTCGGGCCTTTTTGTCCTCCGACCCCACCCTAAAGCTCGAGGGTGGTGAT
TTTCAACCCCGGAAGGGTCTCTCCTTCATCACTGGACTTCCATCGTCTATCCACGGATGG
AAGAACCAGTTCTTTTTGTCTCTTCCTCTTCTCCTTGGGGGTTCCCCTCTCGCTGGGGCG
AACCTCTCACCTGGCCGAACGAGAACAACCGGGTGGAGGAGGGCGATCGGGAGGACTTCC
ACCGACTGAAAGATATGTCGGTGCCGAAGTAGAGGGAGCTTGTTACCGAACAAGCTCTCT
ATGATGCTGGTCTGAGTCTGGTCCCCCGCTTAGGTACGGTCCGACCCATTAGTCGTCTTT
TGCTTTTTGTTGTCTCGGACCCGTACTAACTATTCTATCGGAATTGCAGGTACACCATCG
GAGATGAGGCCGTCGGACGTCGAAATCAGGCAGTACGCGGCCAGGAAGAGGCCGTCGTCT
GGGGCCGGGCCCTCACGACCGTCGAAGAAGCCCAGGGCGCCGCCCACGATCGTCGCAGCG
TCGGCGGCCGAACCGCAGGAGCCGATCATCGCTCTGTCGGCTCCGACGGCCATACCAGTG
GAGCAGCCGACGGAGGTGATGGCCGAGGGTGTGTCGGCGGTCTCGCCGCCAGAGGAAGAC
CGGGGCGGTGTTCGGGAGCCCGAACGCCCTTCGGCGGCCCCTGTCGCGGCTTCGAGGGGA
GCGCAGTCGAGCTCGAGCCTGCCTTCCTTTCTCGATCTTCGTGCGTGGTCGGCCGGTCGG
AGGAAAGCCCCGATGGCCCCATCAGACGACGCAGGGTCGGGGACCGCACCGTGCCGCTCT
GCATCCAGGTCCCCGAAGGAGGGTCGGCCTTGGCCAACCACGACTTGGCCAGAAAGCTGT
GCCAGGCGATCGTCCTTCCGGCCGACCAGGATGCTCTGAAGACTCGGCGGGTCACCGACA
TGCTGTCGTCCTTCTACCCGACCATGATCGGGTAAGTCCTTTCTTGCCTCTTCTTTTGCT
GTTGTCGTTTACTTATTTTGTCTTACTGACAATTGGCTTCCGTTTGTAGTTGATTCACAC
AATGTCCGAACTGGAGGCCGGCTACCGGAGGTTTGGTGACGTCCGGGCGGCCTGGAAGGA
CAGGGCGACGGCTGCCGAGGCCGAGAAGGCAATGCTGGTCGAGCATCTGAAACAGTCGAC
CAGTCGGGAGGTGAGGCTCGAGGAGGAAATCTCCCGCCTCACCGATGCCTTGGCGGCCTC
GGGGGCCGAGCTAAAGTCGGCTCGTGAGGAGGCCAAGAAGAAGAGTCGGACTGCCCACAG
GCTACGGCGCGAACGGGACGGTGTTGCTGCCGAACTCGAGGCCGAACGCGAGCAACTCCG
GATCAGCCTGGAGAATCTTGCCAAGGCCGAAGAAGACTTATCCATCGCCCAAGCTAATGC
CGACATAGCGACGGCGGAGGTCGAGTCGGCGAAGGAGTCGCTGAGTCGGGTGGAGGCAGA
AGCAAAGTCGGCGACGGAGTCGATAGGTCGGGCGGTGGAGGAATTTCGCCGTTCCGACAA
GTATCGGGAGGAACTTCTGGAGAGCGGGTATGCCTCGTATCGGGTGGGATACGAGGACGC
TCGGGATGCGGTTCAAGCTCGGTACCCGGAGCTGGACCTCAGCAGCATCGTCCCCCCAGG
GTCCGATGACCAGGCTACGGAGGAGGAAGCGGTCGAAGCATCGTCGGGCGGCCACACTGC
GGCGGAGGAAGACGCTCCAGAGCCGGTCGACGAAGGCGAGATTCGCCTCGACTTTCGATC
CAGTGCCGACTCTAGCGGATACGCCAGTCGGGCCCGAGCTTCTCCCGATCGAGGACGTCG
ACTCCGAAGAATAGCCGGAGTCTTACCATTTCTATTTTAGTTTTCATATACTTGTAATCG
GACCTTCGGTCCAGTTTTGTAAACTTGAATTTGCTTATGAATGAAATGAAGGATTTTCCA
TCTTCTTTCTTTCTGTATTCTGGAGTGCATGCTTCGTAGACCCGACGTACCTTATTAGGT
CGTCCAATAATATCTCGGGTCGTCGGTCAGGCAGTCGGTGACGTGCGCTGCGAAAAAAGG
CAGGGCGAGTCCCGACTACAGACCGATCGCTTCGACGGTCGTAGGATGCGACCGTCGAGC
ACTTAGGTCGAAAGTCGGTCGCCCAGACGTGAGTCGGGCACATCCGTCCAGTCGAAGGTC
AAAGTCGAGTCATCGTGAGTCGGGCGGGTCCGTCCAGTCGGAGGTCGACCGCCCTTTGGG
CATTATTCGATGACCCGATAGTCGAATGACGTCCGACGCACTCCGTCGGGTGAACGATGG
TAAGTCGTGTCTCCATTACCCAGACCTTGGTCGGGTGTGTACGTCGCGTCGTATGATAAT
CGGTGGTAAGCCGAATATCCTTCGACCGGTCGTGACCTGGTCGGTAAGTCGCGAACGCGA
CGTTGGTCGCGTTGGCGCTTTGCCATCCTTGTCCTGGGCCAAGTCGGCGAATTAGTCGAT
CGTCTTGCCCGCAAGTTGGCTCGTAGAAGGAGTGTAACTCCCGTGAATGTAGATATGTCG
GTCCTCGCAAGAGTCCGACGTGTCGTCGACTGTAGAAGGAGTGTGACTCCCGTTAATGTA
GGTATGTCATCGGTCCTCGCAAGAGTCCGATGATTCGGGCCGTAGAACTCTGACGGAGTG
TCGGGCCCAAGTCGGACGTCGGGGCTCGTGCTTCTGTGAGCGCCGACCCACAGTCGAAGA
GTCAGGATTTCAGACTCCGTAATTTTGAAGCTGAATTTGTATTTCAAACATGGGCATACA
AAATTCATTGGTAGTACATCCTCAGATTGTCGGCATTTCAGGTCCGAGGGATGGCCGTTC
CTTCTAGGGTTTTCAGTCGGTAAGCTCCCGGTCGGTAGGAGTCTGCTACTCTGTAGGGTC
CCTCCCAATTCGGGGATAACTTTTCTTGCTCCAGAGGTTTCGAGACTTCCGCCTTCCTCA
AGACGAGGTCTCCGGGTCGGAAGAGCTTTGGCTTAACCCTAGCGTTGTAGTATCGGGCCA
CCCTCTGTCGGTAGGAAGCCATGCGCAGTTGAGCCTCACGCCGGAGTTCGGGCAGGAGGT
CCAAGTCGGCCCTCCGACACTCGGAGTTGCCCGGCTCAGAATACTGCTCGACTCGGGTCG
ATGGCAGGCCGATCTCCAGCAGGATCATCGCCTCCGTCCCGTAGGCCAAGCTGAAGGAAG
ATTCCCCGGTCGGGACACGGGGTGTCGTCCGGTATG
>DTX-incomp_E08_300-B-G10416-Map3
GTCGGCATCGGAGTCTATCGGTATATCCCAACAGTTGCCCCCCCACTCCTGGGTCTGATG
TCGTGTTGGCCCACGTTTCCACGTGGACGGAGGCGTCGGGCGAAAGGAGTGGATCTTCAT
CGCGTCACGCCCCGATTCTGCCGCCCTCACCAACGGACAATCCGGATGATCCGATGTCAG
GCGTCTCCTAGGGAACGAAATCGCCGCCAGTTGTTCCCTTGGGAACGCGGACCGCCGTCA
GGCGTCCCGTCGGGAACGCGAACCACCGTCAGTTAATTAATCTCGAGACACATTTTTCTT
GCCACGTGTCGGGAGATCATTGGGCCGGAGCCGTTCGCACGGATGGAGGCGACGTGGCTC
GATCTGGGGCAGGTGCGTTGAATCGTCGGACCGAGGGAGGGCCCAGATGCTGCCACATGT
CAACATCCAGAAGACCCTCGTTGGGCGTGCTCCCATCCTGATCGTCGAGAGGCACTATAT
ATATAGGGTCACTAGTATCCAAAACATCACTTTTCACAGTCCTGTTGCCGAGACTCTGGT
CGAGTGGTCCCCGAGTTCGAAGTTCCAGGTAGTTGCCCCTGTCTCCCTCTTTGGAAAGCT
CTCCTCGAGGCTTTTGTCTCCTTGTGTCTTCGCTTCCTTCACTTTCTTAAGATTTTCTTC
TTTTTTCTCCTTCTTTATCCTCCTCCCTAGCATCATGGCTAGAACTTCTCCTTGAGGAGA
CCAGTCGGGAAACCCGACTGACGATTCTCGGTTGACCCCGGAGGTGGAGGTTTCTTCACT
CTCGGGGCCGAACGTCGATCCGCTCAGGGAGCAGTACAGTATCCCGGAGCAGTTTCGGCT
GTTCACCTCTGGGGTCGAGGGTCGGGTTAACAACCCGCCCCGGGTCAGGTGGCTTTCTAT
GTCGAGGACCTCTGGGCCGGTCTTCGTTTTCGATTTCGAAGTTTGTCCGGAACATCTTAG
ACTATTACGGACTTTGTCCGACGCAACTGGCACCGAACTCAGTTCGACTGGTAGTCAGCT
TTGCCTTGTTGTGTCGGCTTTTGCCGACCAATCCTCGCATCTCCCTCTTCCGAGCATTTT
TCGTCCTCCGACCCACCCTAAAGCCCGAGGGTGGTGGTTTTTCAATCCTCGGAAGGGTCT
CTCCTTCATCACTGGTCTTCCATCATCCATTCATGGGTGGAAGAACCAGTTTTTCTTTGT
TTCTTCTTCACTTCCCTGGGGGTTCCCTTCCTACTGGGGCGACCCTCTGACTCGACCGAA
CGAGAACAGCCGAGTGGAGGCAGACGATCGGGATGACTTCTACCGACTCAAAGACATGTC
GGTACCAAAGCAGAGAGAGCTTGTCACCGAACAAGCTCTTTATGACGCCGGCTTGAGCCT
GATCCCCCGCCTAGGTACAGTTCGACCCGTCGGTTGTCTTTCAGCTTTTCATTCGTCTCC
GAACTTGCGTTAATTCTTTTGTTAAATTACAGGCACGCCGCCGAGGATGAGACTGACGGA
CGTCGAAATCAAGCAACACGAGGCAAGGAAGAGGCCGGCGTCTGGGGCCGGACCTTCACG
ACCGCCCAAAAGGCCCCAGACGTTACCCCGACTGTCGCTGCGTCGGCGGTCGAGCAGTCG
GAGCCGGTCATCGCATTGTCGGCGCTGGCGGTGCCACCAGAGGAGCAGCCCGAGGAGAGG
ACGGCGGAGGGAGCGTTGGCAGCTTCGCCGGTGGAGGAGGTTCGGGCTGAAGCTCAGGAG
CCCGAACGACCTTCGGCGGCTCACGTCACGGCCTCGGGGGGAGCTCAATCGAGTTCGAGC
TTCCCTCCTTCCCGACCTTCGGGCCTGGGCGGCTGGTCGGGGAAGGCCCGATGGCACCAG
TGGACGACACGAGGTCGGGAGACCGCACCGCGTCGTCCGGCGCCTGGGTCCCCGAGGGAG
CGTCAGCCCTGGCCAACCACGACTTGGCCAGGAGACTGTGTCAGGTGACCCTCCTCCGAC
CGATCGGGAGGTTCTGAGGACTCGATCGGTGACCGAAATATTATCTTCTTTCTACCCGAC
TACGATCGGGATAAGTTCTGCTTCATCTTCCCTCCTGCCGTTACTTTCGTTACTTCATTC
TCCTAACGATCGGCTTTTGTTCACAGCTTATCTACAACATGTCCGAACTAGAGGTCGGGT
ACCGGAGGTTCGGGGACGTTCGGGTGGCCTGGAAGGACAGGACAGAGATCGTCGAGGCTG
AGAAGGCGGTATTGATCGAGCAGCTGAAGCTATCGATCGATCGGGAGGCGAGGCTCGAGG
AAGAGATCTTCCGCCTTACCGACGCCCTGGCTGCCTCGGGGGCCGAACTTAAGTCGGCCC
GCGAAGAAGCCAAGCGTAAGGGCCGTACCGCTCACCGACTGCGGTGCGAGCGGGATGGTG
TCGTCGGCGAGCTCGAGGTCGAGCGCGAGCAACTCCGGGTTAGCCTGGAGAATCTCGCCA
AGACCGAGGAAAACTTGTCCACCGCCCAAGCCGACGCAGACATAGCGAAGGCGGAGGCGG
AGTCGGCGAAGGAGGCACTGGGTCGGGCGGTGGAGGACTTCCGCGGCTCCGATGAATATA
GGGAGGAGCTCCTGGAGAGTGGTTTCGCCTCGTATCGAGTGGGGTACGAGGACGCCCGGG
ATGCAGTCCAGGTCCTATATTCAGAGCTTGATCTCAGCAGCGTCGTTCCCCAGGGTCGGA
GGGCCAGGTCATAGAGGAGGTGGCCGACCCAGCGCCGGGAGACCACACTGCCGTGGAGGA
AGCCGTCTTGGAGCAAGTCACCGAAGGTGAGGCGGCCCCGACGTCTGATCCTACGCTGAC
CCGAGCGGACACGCCGATCGCCCCCGCGCTTCTCCCGGTCCAAGAGGTTGATTCCGACGA
GTAGTCGGAGCTTTGTTACTTTTGCCCTTATTTAGTATACTAGTAATCGGGCTTCGGCCC
AATCTTGTAAATTCAGTTTATACTCGAATGAAATTGAGAACTTTTTAACTTTCTTCTTCA
TGTATTCTGAAATATATCTTGGAATGTATGTTTCGCTGAAACGCCCCCGAGCGTATAAGT
CGTAGGCCCGACGTACTTTGTTAGGACGTTCGATAAGATCCCGGGTAGTTAGCCGAGATA
GTCGGTAGCACGCACCACGATAAAGGCAGAGCGAGCTCTGATTATAGGTCGGCGTCCTGA
CGGTCATAGGATCCGATAGTCGAGGGTCTAAGTCGAGCGTCCGTTGTCCAGACTTGAGTC
GGGCGTGTTTGTCGAGTCGGGTGTCGACCGACCTTCGGACATAGCTTGTTGATCCGATCA
TCCCGTAGAGTCTGATAGTCGAATAGCGTCCGACGTATTCAGTTAGGATAATGATGACAA
GTCGGTCATCCATTTCTCGATTCTTGATCGGGCGTATACGTCGCGACGTGTGATAAATGG
TGGTAAGCCGAATACCCTTCGACCGGTCGTGACCTAGTCGGTATGTCACGAACGCGACGT
TGGTCGTGTTGGCATTTTGCCTTTCTTGGTCGGAGCCAAGTCGGCAAGTTAGCCAGTCGT
CTTGCTCGAGAGTTGACTGTGGAAGGAGCGTGGCTTCAGCTTAGGGGGTTTTCATCGCCA
G
>DTX-incomp_E08_300-B-G10419-Map4
TCTGTTGTTAGAATCGTACGAGTCGCGAGTTGACTCGTACAATTCGCGACAATTCACAGC
GTGGCCGAGTCGAACCAGAATAAAGAATCGAGAAAAGAGAAGAATCACACCTGAATCGCG
AGTCTGTCAGCTAAATCGTGCGACTCGAGGAATCATCCGATACCGTCGAGTCGGAAAATG
TAAGTTCCGATGGTGGTTTCTCACCGTTTTTGGAAGCCAAAGAGCCAGGGAATCAAAATA
GATATCAGATTTTGGCAAAATATGCTTTCAAAATTGGTTCGCACAAGCAAATCAAAGAGA
TTTCTCACCTTTGAACTCTTCTCTAGCTGCTTCAAGCCTTCGAAGACGACGGCGAGAAGA
GGAAGAGGTCGCGTGGGGAAGAAGAAGCCTCGAAGCCTTCGAAGCATCGCCACAAGTTCG
CCATAGGTCCGGTAGGTTCCTCTTTTCCGTTACTTTCTTTATTTCTCTTCCCCAGTCTCT
CTGTTTCTCCTTCCGAAAGCTTTTTTTTTTTGATCAAACCGAAGCCTTCTTCCTCACCGA
TCTCTCTATTTCTCCCCTGAAACCCAAAGCTTTTTTTTTAATATCGGACCGAAGCCTACT
TCCCAATCCCTCTATTTCTCCCCTATATCTCTTCCCCGAAGCCGCCCGAAACCCTCCCCT
ATTTCTCTTCCCCAAAGCCGCCCAAAACCCTTTGTTTCTCTTCCCCGATGCCGCCTGCAA
GCCTGTTTTTTTTCCCGATCGAACCGAAGCTTTCCCTGGCTATGGTCCTCATCCTTTTTT
TTTTAAAGTGGGACTTCTCTCGAAGCTTCAAAATCGAGAGGCGAGAGGAGAACTGGGAGA
GGTCGGTGACTTAGTCCCGTTCCGGTTCCGTTGCCACCAACAGGCAACAACCACTTAAAA
ATGACTCACCTTCTTTAGATAAATACTTATCCACTTAAATCCTCACCCAAAAAATAAAAA
ATAAAACAGTAGTAACAGTAAGATTAAGTTTTGTTTTTGACAATTTTTTTAACAATCTTT
ATTTTTTTAACAGGAATTAATTTACATACTTGCAGTGAAATTGTGTATTATTATTTTATT
GAATAATGGCACCTAGAAAAAAATCTAAAGTTGTGGATCCCACTTGGAATCATTGTAAAA
AATTTGATGATGGAAAAAGAGATGATGGAAATCGATTACATCTTGTATGCAATTATTGTA
ACAAGAGTTTTTGGAAAGGAGTTAATAGAATGAAAAATCATCTTACGGGTACACATAACA
ATGTTTCTCCCTGTACTCAAGTTCCTGAAGAAATTCAGAATTTTTTTAAAAATTTGTTGG
GGAGAAAGAAATAGAAAAAATTTGGGTGATGATGTTGAGTGCTTTGAAGTAGATGAGCCA
AATACAAAAATAAAGAAGGAAACTATGGATTCATTTATGATGAAAGGAAGGAAAAATGTA
TGTAAACAACGGACAATGAATGAAATGGTAAAAAAAAGAGAACCAGTAGTTAGAGATATT
TATAGATTTCTATATGGACATGCATTGGCATTCAATTTGGTCAAAAGCCCTTTATTTGCT
CAAATGATGAAATCTGTTGGAGAGTATGGGAGAGGATTGAAACTCCCTTCTTATCATAAA
GCCAGAGTTACTTTCTTGAAGAAAAAGGTGGAAAGTGTTACTGAATGTTTAATAAAATAT
AAAGATGAGTGAAAAAAATGAGATGTTCAATCATATCTGATGGTTGTCCGATGGTTGGAC
TGATAGAAAAAGTCGATCTATTACTAATTTTCTTGTGAATAGTCCAAGTAGGACGGTGTT
CCTCAAATCATTGGATACCTCTGATATTACTAAGGATTCAAATAAATTGTTTGAATTGCT
TGACAGCTTAGTAGAGGAGATTGGAGAGGAAAATATAGTTCAAATGGTGACAGATAGTGC
CTCTGCTTATGTTGGCGCTAGTAGACTCTTAGAAGAAAAGAGAAAGCATCTTTTTCTGTC
TCCATGTGCAGCCCATTGTTTAGATTTAATACTTAGTGACATTGAAAACATTCTAATTTT
TTTTAATACACTTGGCAAGGCAAGGCAAATTACAGTTTATATTTACCACCATACTTGGGT
TCTTAGTTCGTTTAAAAAATATTCTAAGAACAAGGAATTGACAAGACCGGCAGTTACTAG
ATTTGCAACATCCTATCTCACTTTGAGAAGCATACTAGACAGGAAGATTGCTTTAAGGAC
TATATTTGCTTCAGAAGAATGGACAAGGAACACTTATGCATGCAAATTTGAGGCTAGAAA
AGTTCAAAAAATTGTATTGAGTGATAACAGATTTTGAAAAGCTACAAAAAATTGTTTGAA
GTGCGTCCTTCCTTTGGTCAAAGTGTTGAGACTTATTGATGGATATGCAAAACCGGCTAT
GGGTTATATTTATGAAGCAATGGATAGAGCAAAGGAACAAATTGGCAAAAATTTCAACAA
TGTTAAGAAGAAGTATGATCGGATTTGGAAGATAATTAACATTCGTTGGGATTTGCAACT
TCATAGAACACTCCATGCGGCAGCATATTATCTTAATCCCAAGTAAGTCACACTTTTTTA
ATTTACACTATTCCATTAGTAAATTTTATTATTTTAAATTTAAATTTATTTTTTGATTCT
TGATCTTTAGGTTTCAATATGATCCTAATTTTAATGCTGATGCTGAAGTAAAAATTGGAT
TGTTCAAGACAATTGAGAAGATGTATCCAGATGTTGAGACAAAAGTCATCATTGATTCAC
AACTTGAAAAATTTAAGAAGGCCGAAGGTTTATTTGGGATGGACATGACGATATCAACAA
GAAATAAAAAATAACCAGATAATTATAATTATAATTTATGAATTCATTTTTACCTGTCAA
ATTTAAATTTAATTTATCTTATTTTATTTGTCTAGCTCTATGGTGGAAGAGTTTTGGAGA
ACAGTGCAAAGAACTTCAAAGGCTAGCAATTCGAGTACTAAGTCTTACTTGTAGTGCCAC
TGGATGTGAAAGAAATTGGAGCACATTTGAACATATTCATTCCAAAAAAAAACATTTGGA
ACAACAAAGATTGAATGCCTACAAGTACAATATTCAACTTGAGATGAGACAACAAAAAAG
ACAAGAAAAAGGAGAGACATATGATCCGATATACTTATCAGATATGGAATCAGATGATGA
GTGGATAACTGAGCAAGAAGAGCCATGCTTACCGGATGATGTGTCTTTGTTGGATGTAAA
TGAATGTTTTGATGTTGATTAGGGACCTAATAACAGAACAAGGAAGAGAGATATGCAAAT
TATTTTCTAATTCTTTTTTTAATTCTTAATTTTTAGACTATTGCATTATTTTCTTATTTG
GCTTTATTGATTCTTAAAATATTTTTACAGGACCAAGAAACTTAAATGTTGATAGTAAAG
GTAAAGGAAAGAAAAGATTATTGAGAAAGATATTGAAGTGATAGAAGAAGATGAAGGTAA
TGAGGAACAAGAGGAAGAAGAAGAGAATCAAGAGATGATTATGCTTGAAGATGATGATGA
TGACAACGACAGCGGCGGCGATGGCAATGACGACATTAGCCTTAGGGATGATTATGATGA
CTGAAGATTCTATTTAATTTTTGAGTGAATAGTGAATTAGTAATACTTCATGTTTATTTT
AATTTATGTTTTGGACTTAGTATTTTAAACTTATCTATACTTTTTGGACATCTTTTTGAG
TATTCATTCATTAATAGATTGGTAATTTGGTATACATTTTGATTGTGCTTTTTGTTACTG
AATCTTACGATTCGAGTCACAATTCGAATCGCGATTCAAGTTAAGGCATGTACAATTCAC
GAGTCGAATCCCGATTTGACAACATTG
>DTX-incomp_E08_300-B-G10434-Map4
TAGCAGTGAATAAAAAAGCGCGCCTAAGGCGCTAGGCGCATGGTGCATGCTGCCCGACGC
TTAATAACAGCCAGACGAGACAATTTGCCTCAGGCGCACTTGAGGCGCCCTAGGCATGCG
CCTAGCTGGTTCATGTAAGGCGCTCAATAAGCGCGCCCAATAGGACTTTTCAGAATTTTA
GTCAAATAAGGAATGTACAGCTGGTAATTAGGTTAAGAGTTTTAAATTTAAATTACCTAG
GGACTCTAAAGTGGGCTGCCAACTGCCTCTTCGTTTAACTAAAAAACAAACTTTAAAACC
AACAAGTCTATCTCTATTTAAATTTAAAGTTTAAACTATTCTTGACCAAGAAGAAGTCCA
CGTCTTTTAGAATTCTCCTTCAGCCAGAAACCAAAAAAACGGCGCATCTAATCAGTGAAC
GCACGTAACAGAAGAAGTGAAGGACTCTCGGACTCTCTCCCTGCTTGCTGTCCGGTACTT
CCTGAACCGATCTCTTCCTCCCTCTATCTCTCTCTCATTGCATGCCTATTCTTTTCTCTC
TATTTTATCTTTTTTTTCCCATCATGCTCATGCTCATGTAATTGTTCATTTACATGCAGC
ATGGCTTCTGAAAATGTTAAAAAAGATCCAGGATGGAAATATGGCTATTTGGCAGATCCT
AAAAACAAAACAATGTCACCTATAGCTTTTGCAGCAAAGAAGCTAAAGGTGGCATCTATA
GGCTGAAGCAACATTTAGTTGGAGGTTTTAGAAATATCATAGCATGCCGAAAATGCCCTG
AACATGTGAAAGTAGAAATTAGAGAGTTTATGCAAAAGAAAAAAGACGAAAAGGATGATT
TAAATTTGCTGCCTGATTATGATGATGTTGCTTTGGAAGATGAGGAAGAAGATGAAATTG
CCATGGTTGATCCTCATGGAAAGAAAATTGCAGATCTGAGAAACAAGGGCAATAAAAACC
AAGACAACATGGTCCTATGGATGCCTTTTGCAATATCAGAAGAGAAGGAACAAGTGGAAA
CAAAGAAAGGGAAAGCAGACCACTATCAATGATGCATATAAGAAAGAGCTGAGAGAAAAA
GCATGTGCAGACCTAGCAAGATGGATGTATGAAGCTGCAATTCCCTTTGAGGCTGTGAAA
CTAGATAGTTTTAGAGTTGCAGTTGAGTCCATTGGACGATATGGGGTGGGCATGAAACCT
CCAACTGCTTATGAAGTTCAGGTTCCTCTTCTAAAAAAAGAGGTAGCTCACACTGATGAG
ATAATGAAGAGTCATAGAGAGGAATGGGCAAGAATCGGATGTACTATCATGTCTGATGGT
TGGCAAGATAGGAGTCAGAGGACATTGATAAACTTTTTGGTCAATTGTTCAAAAGGAAGT
ATGTTTATTGAATCTGTTGATGCATCTGCCTACATGAAGACCGGAGAAAACTTATTCAAA
TTACTTGATAGGATGGTCCAAAAAATTAGAGTTGAGAATGTCGTACAAGTCATAACTGAC
AATGCAGCAAGTTATGGATTGGCTGGTAAGTTTGCTTAAAGTATTTTCTTTATAATTGTC
CTATTACTATATTTATGTTAGTAGTTTGTTAATAATAAGTTTGACATTGGAACTTGTGTT
ATTAGGACGACTTTTGGAGGCAAAGTATCCCACATTATATTGGACACCTTGCGCTGCCCA
TTGTGTGGATTTGATGCTAGAAGACATTGGGAAGCTTCCTTCCATTGCAAGAACTATCAA
AAGGGCAATTGAATTGACTGGGTATATTTATAACCATTCTAGTGTCTTGAATATGATGAG
AAAGTACACCAGCCAAAGAAACTTGCTAAGGCCAGCAAAAACTAGGTTTGCTACTTCATT
CCTCACACTATCAAGCATACACAGGCAATATGACAATTTAAGAAAAATGTTTACATCTGA
AGAATGGTCAACTAGTAAATGGGCAAAGGAGCAAGTGGGAAAAAAGGCATGTCAAGCTGT
TTTATCACCTTCATTTTGGAATGGTATTCTTTATGCTCTTAAAGTGTCAGGTCCCCTTGT
TCGTGTGCTTCGTTTAGTTGATTCTGAAAAACGACCTGCTATGGGCTACATATATGAGGC
CATGGATAGGGCTAAGGAAGCAATTGCAAAGTCATTCCACCATAAGGAGGATAAATATAG
TGAGGTCTTTAAGATCATTGATACTAGGTGGAATTGCCAACTACATCAGCCTTTACATGC
AGCTGGGCATTACTTGAATCCTGAGTATTATTATGATAACCGCCAAATTGAGCAAGATGA
AGAGGTGAAGGATGGGCTGTATAAATGCATTGCAAGGCTGGTTCCAGATCTTGGTGATCA
AGATAAGATTGGTGAAGAGCTTTCAAAGTACCAAAATGCTGAAGGCTTATTTGGTATCCC
TATGGCAATTAGGCATAGGAAGACAAAGGCACCAGGTAAAAATTCTTAGTCACTAATTTA
GTAGTAAAGGCCTAACATTCTTATTTGACTAAGTAATTGTTAATTATTATTTGCAGCTGA
TTGGTGGTCTTCATATGGAGCTTCAACTCCTAAATTACAACAGTTTGCTATAAAAATTCT
TAGCCTTACATGCAGCTCATCAGGATGTGAACGAAATTGGAGTGTTTTTGAACATGTAAG
TACCTACGAGATGTTAGCTTAGTTTGGACTTTACAAGCAGACAACCAATTTTAATGTAAC
TTCAACCCATTTTGTAGGTTCATAGCAAAAAGAGAAACAGGCTTGCACAATCCCGCTTGA
ATGATTTGGTATATATTAAGTACAACAGGACTTTGATGAGGAGATTTAAGCTGCGGGATA
CACTTGATCCTATTTCATTGAAAGATATAGATGAAAGTAATGAGTGGTTAACTGGAAGGA
CTGAAGAAGAATCTGCTGAGGATCAATCTATTTTGATGGTGAAGATTTGACATGGGGAGA
TGTTGCTAGAGCTTCTGGAGTAGAAGAGGAAAGATTTAACCTGAGGTCAAGAGGAGGCAG
GGCAGGGGAGAGGGCAGCAGGCCCAAGTTCTAGCTCAAATCATGCTTCATGTGAGAGAGA
GGCTGAAATAGATGAGGAAGATGATGAGGGATACAAATCTGGTGATGGGGAAGATGCTTA
TGGGCCACTAGACTATGATGAGGATGAGGATGAATATTGAGGCCAATGAGTCAATGACTG
ATTATTTTTATTAGAATCTTAGACATATTTATTAGAGCTGAGTTGACATTATGGTGTTTT
TAGTTTACTTATCTTTAGTTGTTTAAGGTTCAGCTTATCTTTTGTTGTTTGAGTTGACAT
TATGGTGTTTGGATTGTTGTTTGAGCCTTGAGGTTCATTATTATGGTGTTTGGATTATTG
TTTGAGGTTCATTAGTTTATATAATACTACTATTTTGTGTTACAAATGCTGTTATATAAT
TTTATATGTTTTTTGCTTTAATTAGCGCCTAGATTCACTCAGGCACGCGCCTAAGCCTTG
CGCCTAGTGCCTAGGCACCAACAGCCCTTTGCGCTTTAGTGCGCCTAGGGCTTTTTAATA
CACTG
>DTX-incomp_E08_300-B-G10437-Map4
GAATGCGAACCGCCATCAGTTAATTAATCCCGAGACGCGATTTTTCTTACCACGTGTCGG
GAGGTCATTGGGCCAGAGCCGTTCGCACGGATGGAGGCGACGTGGCTCGATCTGAGGCAG
GTGCGTTGAATCGTCGGACCGAGGGAGGGCCCAGATGCTGCCACGTGTCAACATCCAGGA
GACCCTCGTTGGGCGTGCTCCCATCCTGATCGTCGAGAGGCACTATATATATAGGGTCAC
TAGTATCCAAAACCTCACTTTTCACAGTTCTGTTGCCGAGACTCTGGCCAAGTGGTCCCC
CAGTTCGAAATCCCAGGTAGTTGCCCTTGTCTCCCTCCTTGGAAAGCTCTCCTCGAGGCT
TTCGTCTCCTCGCGTCTTCGCTTCCTTCGCTTTCTTAAGATTTTCTTCTTCTTTCTTCTT
CTTTATCCTTCTCCCTAGCACCATGGCTAGAACTTCTCCTCGAGGAGACCAGTCGGGAAA
CCCGACTGATGATTCTCGATCGACCCCAGAGGTGGAGGTTTCTTCACTCTCGGGGCCGAA
CGTCGATCGGCTCAGAGAACAGTACAGTATCCCGGAGCAGTTTCGGCTGTTCGCCCCTGG
GGCCGAGGGTCGGGTTAACAACCCGCCCCCGGACCAGATGGCCTTCTATATCGAGGACCT
CCGGGCCGGTCTTCATCTTCCGATTCCGGAGTTCGTCCGGAACATTTTGGACTATTACGG
ACTTTGTCCGGCGCAACTGGCGCCGAACTCAGTCCGACTGATAGTCAGTTTTGCCCTGTT
GTGTCGGCTCTTGCCGACCAATCCTCACATCTCCCTCTTTCAAGCATTCTTTGTCCTCCG
ACCCCACCCTAAAGCCCGAGGGTGGTGGTTTTTCAATCCTCAGAAGGGACTTTCCTTCAT
CACTGGTCTTCCATCATCAATTCATGGGTGGAAGAACCAGTTTTTCTTTGCTTCTTCTTC
ACTTCCCTGGGGGTTCCCTTCCTGCTGGGGCGACCCTCTGACTCGGCCGAACGAGAATAG
TCGAGTGGAGGCAGACGACCGGGAGGACTTCTACCGACTCAAAGACATGTCAGTACCGAA
GCAGAGAGAGCTTGCCACCGAACAAGCTCTTTATGACGCCGGCTTGAGCCTGGTCCCCCG
CCTAGGTACAGTCCGACCCGTCGGTTGTCTTTTAGCTTTTCATTTATCTCCGAATTTGTA
TTAATTCTTCTGTTGAAATTGCAGGTACGCCGTCGAGAATGAGACTGACGGACGTCGAAA
TCAGGCAACATGCAGCGAGGAAGAGGCCGGCGCCTGGGGCCGGACCTTCACGGCCGTCCA
AGAGGCCCCAGACGCTATCTCCGATTGCGGCGGTGCAGTCGGAACCAGTGATCGCGCTGT
CGGCGCCGGAGATGCCACCCGAGGTGCAGCCCGAGGAGAGGACGGCGGAGGGAACGTCGG
CTGCTTCGCCGGTGGAGGAGGTTCGGGCCGAGGCTCAGGAGCCCGAACGACCTTCGGCGG
CTCACGTCGCGGCCTCGGGGGAGCTCAATCAAGTTCGAGCTTCCCCTCCTTCCCGACCTT
CGGGCCTGGACGGCTAGTCGGGGAAGGCCCCGATGGCACCAACGGACGACACGAGGTCGG
GAGACCGCACCGCGTCGTCCGGCGCCCGGGTCCCCGAGGGAGCGTCGGCCCTGGCCAATC
ACGACTTGGCCAGGAGGCTGTGTCAGGCGACCCTCCTCCCAACCGACCGGGAGGTTCTGA
AGACTCGACCGGTGACCGAGATGTTGTCTTCCTTTTATCCGACCATGATCGGGTAAGTTC
TGCCTTGTCCTTTCTTCGTCGTTGTTCTTACTATTTCATTCTCGTGACGATCGGCTTTTG
TTCACAGCTTATCTACACCATGTCCGAACTGAAGACCGGATACCGGAGGTTCGGGGACGT
CCGGGCAGCCTGAAAGGACAGGGCAGAGACCGCCGAGGCTGAGAAGGCGGTATTGGTCGA
ACAGCTGAAGCTGTCGACCGATCGGGAGGCGAGGCTCGAGGAAGAGATCTCCCGCCTTAC
CGACGCCCTGGCTGCCTCAGGGGCCGAACTTAAGTCGGCCCGCGTAGAAGCCAAGCGTAA
GGGCCGTACCACTCACCGACTGCGGCGCGAGCGGGATGGTGTCGTCGGCGAGCTCGAGGC
CGAGCGCGAGCAACTCCGGATTAGCCTGGAGAATCTCGCCAAGATCGAGGAGAACTTGTC
CACCGCCCAAGCCGACGCAGACATAGCGAAGGCGGAGGCGGAGTCGGCGAAGGAGGCGCT
GGGTCGGGCGGTGGAGGACTTCCGCGGCTCCGACGAATATAGGGAGGAGCTCCTGGAGAG
TGGTTTCGCCTCGTACCGAGTGGGATACGAGGACGCCCGGGATGCAGTCCAGACCCTATA
TCCGGAGCTTGATCTCAGCAGCGTCGTTCCCCAGGGTCAGAGGGCCAAGTCACAGAGGAG
GTGCCCGACCCAGCGCCGGGAGACCACACTGCCGTGGAGGAAGCCATCCCGGAGCAAGTC
ACCGAAGGTGAGGCGGCCCCGACGTCTGATCCTACGCCGACCCGAGCGGACACCCCGATC
GCCCCCGCGCTACTCCCGGTCCAAGGGGTTGACTCCGACGAGTAGTCGGAGCTTTGTTAC
TTTTGCCCTTATTTAGTACACTTGTAATCGAGCTTCGGTCCAATTTTATAAATCCAGTTT
ATACTCAAATAAAATTGAGAACTTTTTAACTTTCTTCTTCATGTATTCTGAAATGTATCT
TGGAATGCATGTTTCACCGAAACACCCTCGAGCATATAAGTCGTAGGCCCGACGTACCTT
GTTAGGACGTTCGGTAAGATCCCGGGTATTTAGCCGAGATAGTCTGTAGCGCGTGCACCA
CGATAAAGGCAGAGCGAGCTCCGATTACAGACCGACGCCCTGACGGTCGTAGGACCCGAT
AGTCGAAGGTCTAAGTCGAGCGTCCGTTGCCCAGACCTGAGTCGGGCGTGTTTGTCGAGT
CGGGTGTCGACCGATCTTCGGACATAGCTCGTTGACCCGATCATCCCGTAGAGTCTGATA
GTCGAATAGCATCCGACGTATTCAGTTAGGATAACGATGACAAGTCGGTCATCCATTGCC
CAATTCTTTGTCGGGCGTATACGTCGCGACCTGTGATAAACGATGGTAAGCCGAATACCC
TTCGACCGGTCGTGACCTGGTCGGTTGGCATTTTGCCTTTCTTGGCCGGAGCCAAGTCGG
CAAGTTAGCCAGTCATCCTGCTCGAGAGTTGACTGTGGAAGGAGCACGGCTTCAGCTTAG
GGGGTTTTCATCGCCAGCGCCAGCCTTCCACTAGCATAGATAGATTCATCCTCGTAAGAG
TCAGACGCATCGTCGGCGATCGGGCCGTGGATTCGCAACGAAGGTTGGTCCCAAGTCGGG
GCATCGGGGCTCGTATCCTTGGCGAGCGCCGACCCACAATTGGAGAATCGAAACTCGTAA
ACTCTGGAATTTTGAAACTGAGTTTGTATTTCAAACAAGGGCATGTGGAGTTTACTGGTA
GTACAATCTCAGGTTGTCGACATTTCAAGTCCAGAGAATGGCCGTTCCTTCTAGGGTCTC
CAGTCGGTAAGCGCCCGGCTTGCAGGTGTCCGCTATCTTGTAGGGTCCTTCCCAGTTCGA
GGACAGTTTTTCTTAGTCCAGAGGCTTCGAGACTTCCGCCTTCCTCAAGACCAGGTCTCC
AGGTCTGAAGAACTTCGGCTTGACCTTAGCATTGTAGTATCGGGCCACTCTTTGTCGGTA
GGAAGCCATGCGGAGCTGGGCCTCGTGTCGAAGTTCGGGTAGGAGGTCCAAATCGGCTCT
CCGACATTCAGAGTTGCTCGATTCACGATACTGCTTAACTC
>DTX-incomp_E08_300-B-G10438-Map3
GAAGTCGGACGTCGGCTACCCACCCGACAGAGAGTCGGTAATATAGGTTCGGCCTTTCGG
CCGATTGGAGGCAGTATTGGCCTGCTCGACCGGCATACTCCGGGCCGGGTATCGTCGGTA
GTCATTGTCGGAGTCGTCCGTCCGTCGGATGGGTAGAGTCGGTCGTTGGTCGGACCATCC
CGAGGATGAGTCGGCGTCGGGGGTCAGTCGGTGAGTCGGCGTCGGGGTCAGTCGGTATAT
CCCAACAGTTGCCCCCCCACTCCTGAGTCTGATGTCGTGTTGGCCCGCGTTACCACGTGG
GCGGCGGCGGCGGGCGAAAAAGTGGATTTTCATCACGTCATGCCCCGATTCTGCCGACCT
CATCAACGGACGATCCGGCATCAGGCGTCTTATTGGGAACGCAAACCGCCGCCAGGCGTT
CCATTGGGAATGCGGACCGCCGTCAGTTAATTAATCCCGAGATGCGATTTTTTTCGCCAC
GTGTCGGGAGGTAATTGGGCTGGGGCCGTTCGCGCGGATGGGGGCGACGTGGCTCGATCT
GGGGCAGGTGCGTCGAATCGTCGGAACGGAGAAGGGCCCAGATGCTGCCACGTGTCATCA
TCCGAGAGACCCTCGTTCGGCGTGCCCCCATCCTGACCGTCGAGGGGCACTATATATATA
CGGCCACTTGTATCCAAAACTTCACTTTTCACAGTCTTGTTGCTGAGACTCTGATCGAGT
GGTCCCCCAGTTTCAGGTAGTTGTCCCTGTCTTCCTCCTTGGAAAGTTTTCTCGAAGCTT
TTGTCTTTGTCTCCTTGCATTTTTCGCTTCCTTCAGTTTTTCTTCTTTCTTCTTCTTTAT
CCTCCTTCCTTGGGGCTAGCATCATGGCTAGAACCTCTCCTCGAGGAGGTCAGTCGGGGA
ACCCGACTGACGATTCTCGATCGACCCCGGAGGTGGAGGCTTCTTCACTTTCGGGGCCGA
ACGTCGATCGGCTCAGGGAACTATATAGTATCCCGGAGCAGTTTCGGCTGTTCGCCCCCG
GGGCTGAGGGTCGGGTTAACAACCCGCCCCGGGCCAGGTGGCCTTCTATGTCGAAGACCT
CCGGGCCGGTCTTCATTTTCGGTTCCGGAGTTTGTCCAGAACATCCTGGACTATTACGGA
CTTTGTCCGGCGCAATTGGCGCCGAACTCAGTCCGGCTGATAGTCAGCTTCGCCTTGTTG
TGTCGGCTTTTGCCGACCTCTCCTCGAATTTTCTTCTTCCGGGCGTTCTTCGTCCTCCGA
CCCCACCCTAAAGCCCGAGGGTGGTGATTTTTCAATCCTCGGAAGGATCTTTCCTTCATC
ACTGGTCTTCCATCATCAATTCATGGGTGGAAGAATCAGTTTTCTTTGCTTCCTCTTCAC
TACCTTGGGGGTTCCCTTCCCGCTGGGGCGACCCTCTAACTCGGCCGAATGAAAACAGCC
GAGTGGAGGCAGACGACCGGGAGGACTTCTACCGACTCAAGGATATGTCGGTACCGAAGC
AGAGAGAGCTTGTCACCGAACAAGCTCTTTATGATGCCGGCTTAAGCTTGGTCCCCCGCT
TAGGTACAGTCCGACCCGTCGGTTGTCTTTTAGCTTTTCATTTGTTCCCAAACTTGTACT
AACCCTTTTGTTGAAATTGCAGGTACGCCGTCGAGAATGAGACTGACGGATGCCGACATT
CGGCAACATGCGGCAAGGAAGAGACCGACGTCTGGGGCCGGACCTTCACGACCGCCCAAG
AGGCCCCAGACGTCACCCCCGACTGTCGCTGCGACGGCGGCCGAGCAGTCGGAATCGGTT
ATTGCACTGTCGGCGCCGGCGGTGCCACCCGAGGCGCAGCCCGAGGAAAGGATGGTGGAG
GGTGTAGCCGAGGGAGTGTCGGCAGCTTCGCCGGTGGAGGAGGTTCGGGTTGAAGCTCGA
GAGCCCGAACGGCCTTCGGCGGCTCCCGCCGCGGCCTCGGGGGAGCTCAATCGAGTTCGA
GCCTTCCCTCCTTCCCGACCTTCGGGCCTGGGCGGCCGGTCGGAGGAAGGCCCCGATGGC
ACCGGCGGACGATACGAGGTCGGGGACCGCGCTGCATCGTCCGGCATCCGGGTCCCCGAG
GGAGCGTCGGCCCTGGCCAACCACGACTTGGCCAGGAGGTTGTGTCAGGCGACCCTCCTC
CCGGCCGACCGGGAGCTCCTGAAGACTCGGCCAGTGACCGAGATGTTGTCCTCCTTCTAC
CCGACTATGATCGGGTAAGTTCTGCTTTGTCTTCCCTCTCCATCGTTGCTTTCATTATTT
TATTCTTCTGACGATCGGCTTTTGTTCACAGCTGATTTATAGCATGTCCGAACTGGAGGT
CGGGTACCGGAGGTTCGGGGACATCCGGACGGAGCCTAGAAGGACCGGGCGGAGACCGCC
GAAGCTGAAAAGGCGACGATGGTCGAGCAGCTGAAGCAGTCAGTCGACCGCGAGGCCCGA
CTCGAGGAGGAGATCTCCCGACTTACCAACGCCCTGGCTGCCTCGGGGCCGAACTTCAGT
CGGCCCGTGAGGAAGTCAAGCGTAAAGCTCGTACCGCCCATCGGCTACGGCGTGAGCGGG
ATGGTTGCATCGGCGAGCTCGAGGTCGAGCGCGAGCAACTCCGGGTTAGCCTGGAGAATC
TTGCCAAGGCTGAGGAAAACTTGTCCACCGCCCAAGCCGATGCAGACATAGCGAGGGCGG
AGGCGGAGTCGGCGAAGGAGGTGCTGAGTCGGACGGTGGAGGACTTCCGTGGCTCCGACG
AGTATCGGGAGGAGCTCCTGGAGAGTGGCTTCGCCTCGTACCGAGTGGGGTACGAGGACA
CCCGGGATACAGTCCAGGGTCTGTATCCGGAGCTCGATCTCAGCAGCGTCGTTCCCCCAA
GGTCGGAGGGCCAAGCCGCAGAAGAGGTGGCCGACCCAACGTCGGGAGATCACACTGCTG
TGGAGGAAGCCGTTCCAGAGCAAGTTACCGAGGGTGAGGCGGCTCCGAACCCCGATCCTA
CTCCTACCCGAGCGGGCACGCCGATCGCCCCCGAGCCTCTCCCGATCCAAGAAGTTGACT
CCGACGAGTAGTCGGAGCATCTTTTATTTTGCTTTTGTTTCTGATACTTGTAATCGGGCT
TCGGCCCAATTTTGTAAATCCAGTTTCAATCTTGAATGAAATTGAAAACTTTCAACTTTC
TTCTTCGTGTGACTTGAAATGTATGCTTCGTCGAGACGCCCCCGAGCATACAAGTCGTAG
GCCCGACATACTTCGTTAGGACGTTCGGTAGGACCCCATGTAGCTGACCGAGATAGTCAG
TAGCGCGTGCCACGATAAGGGCAGAGCAAGCTCTGACCGTAGACCGGCGTCCCGACTGTC
GTAGGATCCGATAGTCGAGAGTGTAAGTCGAGAGTCCGTCGCCCAGACCTGGGTCGGGCG
TGCACGTCGGGTCGGGTGTCAACCGACCTTCGGACGTAGCTCGTTGACACGATCATCCCG
TAGGATCCGACAGTCGAGTAGTGTCCGACGTATTTAGTTAGGATAACGATGGTAAGTCGA
ATATCCGTTGCCCAGATCTTGGTCGGGCGTATACGTCGCGATGTGTGATAAACGGTGGTA
AGCCGAATATCCTTCGACCGATCGTGACCGGGTCGGTATGTCGCGGGCGCGACGTCGGTC
GTCCTGGCATTTTGCTCTTCTTGGCCGGGGCCAAGTCGGCAAGCTAGCCAGCCGCGTTGA
CCGAAAGTCGACTGTGGAAGGAGCGCGGCTTCAACTTAGAGAGGTTTCATTGCCAGCGCC
GGCCTTCCACTAGCATAGATGGATCGGTTCTCGTAAGAGTCCGATGCGTCGTCGACGATC
GGGCCGTAGATTTCCAACGGAATGTTGGACCCAAGTCGGGGTGTCGGGGCTCGTACTCCT
GGCGAGCGCCGACCCACAGTTGGAGAGCCAAAATTCGTAGACTCTGGAGTTTTGAAACTG
AGTTTGTATTCCGAACAAGGGCATACAGGATTTACTGATAGTACAATCTCAGGTTGTCGG
CATTTCAAGTCCGGAGAATGGCCGTTCCTTCTAGAGTCTCAAGTCGGTAGGCGTCCGGTC
TGTAGGTGTCTGCTATCTTGTAGGGTCCTTCCCAGTTCGGGGACAGTTTTCCTTGGTCCA
GAGGCTTCGAGACTTCCGTCTTCCTCAAGACCAGGTCTCCAGGTCTGAAAGACTTC
>RXX_E08_300-B-G10439-Map5
CGTACGCCGAGCTACTTGAGCGCGCGTACAAGTATATGCGCGCGGACGAAGGAGTTTCCG
ACCGGCGCCAGACCGAGATCAAGGGCCCGAAGGAGAAGCGAAGGAAAGGTCGGGCCCCAG
CCGAGCCGAGCGGGCCCCGACCGACAAGCGGAGCTCGCCCGGGCTACAAAGCCCGACGCT
CACCCACCGACGAAGCCCGAAACCGCCGCGACAAAGGTATGACTCCTACACTCCTCTTTC
TGCTCCCCGTGCGCAGATTTTGATGGAGATCGAAGGAGAAGAATACCTACGACGGCCTCC
GCCTCTGAAGGCAAAGGGCCTCGACAGGCGAAAGTACTGTCGATTCCATCGGGGCCACGG
TCATAACACCGAGCAGTGCGTCCAACTCAAGGACGAGATCGAGGCCCTGATTCGACGGGG
GTACCTCGGGAAGTTCCGGCGAAACCCGCCGGCTCGACCGGCCCCCGACCGACGCACTTC
TCCCAGTCGACGACCCCAGCCGACTGAAACTGCAAATAACCAGCCCACCGTCGGGGTCAT
CAACATGATCTCCAGACGAGCGGACCGCGGAACGACTGCTGGAGAGGAGTCGGTGAAGAG
GCTGCGCCAAGACCATGTAATAACCTTTACCGACGAGGATGTTCGGGGAGTCCAAACCCC
CCATGATGATGCCGTTGTTGTCTCGGCAACAATAGCCAATTATGATGTAAAAAGAATTCT
CGTCGATAATGGAAGCTCCACCAACGTTTGTTTACTCGACCTTCTCTCGGATGCAATTAT
CAACTGACCGGCTTAGGAGAATCTCCACGCCCCTGGTAGGCTTTGCCGGAGACGCCGTCG
CAGTGGAAGGAGAAATCACCCTCCCTGTGACGGTCGGGACCGAACCACGGCAAAGCACCG
CCCAACTAATGTTCACGGTCGTCCAAGTACCTTCGGCCTACAACGCCATACTTGGGAGAC
CCGGACTAAATGCCTTCAAAGCGATAGTCTCGACCTATCATTTGTTAGTCCGATTTCCGA
CCAAGAACGGGGTTGGAGAAATGCGCGGGGATCAACAGCTCGCCCGCCGATGCTTTCAAA
TCTCGACGCAAAGCGACGCGCTGGAGGGTTCCCTGCCGATCGACAAGCTGGATCAGCGAG
AGGAGGAGCAGCGGGGTGAACCGGCCGAGCGGCTAGTCCCCGTCGCAATAACGGACAATC
CTGAGCGGGTTGTCAGGGTCGGGTCCCAGCTGCCCGACCCTGGGCGACGACAGCTCATAG
AGCTGTTGAAAGCCAATGCCGACATATTCGCTTGGTCAGCAGCGGACATGTCCGGCATCC
CCCCGGAGACAATAACCCACCGGCTCAACATCGACCCCAGCATGAGGCCGGTGAGGCAGA
AGAAGCGGTCCTTCGCCCCCGAGAGGCAGAGGGCCATCGACGAAGAAGTGGATAAGCTAC
TCGAGGCAGGATTCATCAGAGAAACCACGTACCCCGATTGGCTCGCCAATGTCGTCATGG
TGAAAAAAGCCAACGGAAAGTGGAGGATCTGTATTGACTACACCGATTTGAATCGGGCCT
GCCCGAAGGACAGCTTCCCACTTTCGAAGATCGATCAGCTGGTGGATGCGACGTCCGGCT
ACCGACTGCTCAGCTTCATGGACGCCTTTGTCGGATACAACCAGATCCGGATGGCGCCTG
AGGACGAGGAGCACACGGCCTTCGTGACCGCTAAGGGCCTTTACTGCTACAAAGTAATGC
CCTTCGGTCTGAAGAACGCCGGAGCCACCTACCAGCGGCTCGTCAATAAGGTCTTCAAAG
ACCAAATCGGGCGCAACATGGAGGTGTACGTCGACGACATGCTGGTGAAGAGTGTGGAGA
CTTCGGACCACGTCCAAGATCTTGAAGAAACTTTCCGCACTCTACGACGACACCAAATGA
AGCTGAATCCGACGAAGTGCGCCTTCGGAGTAACCTCGGGGAAGTTCCTCGGGTTCCTCG
TCTCCCAACGAGGAATCGAGGCCAACCCCGAGAAGATCAAAGCTATCCTCGACATGCGAC
ATCCGGACAACAAGAAGGAGGTGCAACAACTCAACGGAAGGATCATCGCGCTCAGCCGAT
TCATCTCTCGGTCGGCCGAGCGATGCCTCCCGTTCTTCAAAATATTGAGGCAAGCCAAGC
ACTTCTCTTGGTCGGACGAGTGTCGGCAGGCGTTCGAGGAATTGAAGAAATACCTGGCTT
CACCACCCCTGCTTGTGAAACCAGAAGTCGGGGAGACATTGTATCTGTACTTGGCAACCT
CCCCAGAGGCGGTCAGCTCGGTCCTCGTCCGAGAGAACGAGAGCCGAGTTCACCAGCCCA
TCTACTACATCAGCAGAGCGCTCCACGATGCGGAGACTCGGTACTCGAAAGCGGAGAAGA
TGATATTCACCTTGGTCGTGTCGGCACAACGACTCCGTCCCTATTTCCAGGCGCACGCCA
TTGTGGTCCTCACCGACCAACCTTTGAGGACGATCTTGCATCGCCCCGACACATCAGGCC
GCCTGGCCAAATGGGCCGTGAGACTGAGCGAATTCGACATTCAGTACCGACCGCGACCTG
CCCTGAAAGCCCAGGTACTGGCCGACTTTATCGCAGAGTGCCCGACTACCGACCGAGTGT
CGGAAGACGGGAGCTCCACGGAGGCCCTGACCTCCGAACAAGACCCCGAGTCGACCTGGG
TACTGCATATCGACGGAGCCTCCAATGCACGAGGGAGCGGCGCCGGGTTCCTGCTCACCA
ACTCGGAGGGGGTCGTCACCGAACACGCCCTCCGATTTGACTTCAAAGCCTCCAACAATC
AAGCCGAATACGAAGCACTTATCGCAGGCTTGAGGGTGGCGAAGGAACTCGGAATCGACA
GCCTCAAGGTCTTCTCCGACTCTCAGCTGATCGTCGGACAGATCAAAGGCGAGTTCGAAG
CGCGCGATCCGACCATGGCCAAATATCATCGGAAGGCGAGAGATCTCGTGACACACTTCA
AATATTTCGAGATCTCCCATATTCCCAGGGCAAGAAAATGCGCGGGCCGACGCTCTCTCC
AAGCTAGCTACATCCGACTGCGGCACTCTAGGCCGGGCGCTCATCGAAAACCTCGAACAT
CCGAGCATCGACGAGGCCGAAGAAGTGCTGCAGCTGACAATTGAGCCGAGCTGGATGGAT
CCGATCGTTCAGTACCTGACCGACGGGGCCATCCCCGACGATCCTGCGGAAGCCAAACGA
CTCCGGTGGGCAGCCTCTCAATACGTGATGATGGACGGCCGACTGTACAAGAGGTCGTTC
TCCCTTCCTCTGCTGAGGTGCCTCGGGCCCACTGACGCCGACTACGCGCTCAGGGAGGTC
CACGAAAGAATCTGCGGCAATCACATGGGGGGCAAGTCCCTGGCCTACAAAGTCCTGCGG
CAGGGCTACTACTGGCCCACCATGAAAAAGGA
>RXX_E08_300-B-G10441-Map3_reversed
ACTCACTAGTGCCGACTCTCCGACACCGACGAACCGGCACCAACTCCTCTGCAGATCCTG
GCACCGACCCATCCCCGAGATGGACCGACCGACCGACTTCGTCCGACTGATAACGGACGA
TGGGCGACGCTGACAGCGACTGCCGATAATGCCCGACCTGGACGTGTCGGCCTGACCGGC
CAACGCCGACTCCGACCGCCCGAGAGCCGACTGCATGACGGGTGGGACAACACCGACTCC
CCGTCGGGTTGAACAACTAGCGCCCGACTTCTACAGACCCTCTGGAGTCGCCACCCGACA
CCCGAGTCCCGACATACCGTCGACCGGCCCTTCACGACTGCCGAACGACCGGCATGGGCT
GCAGTCCTATCAAGGACACGCCGTACGACCGCCAGGGGCCTTGCCCTGCCAGGGACCTGG
GGGATTGTCCTGCCAAGGACGCCAATTAATTCCTAGGACCTGTCAACCCATCGACGACAT
GGCAACCCCCGGCGATGTGACAGCCCAGGGCGATTTGACAGCTCCACAGTTGTCCACATC
ACGGACGGCGGGACCATACCGCCTCCCACTATAAAATGGGGTAAGGCAACAGCTCAAACA
AGGTAATCGAACCTCTCCTCCCGCTCCATCGCTGAGCTCCCCTGGTTTCTCTTTACTGTT
GCCTAGTCTCCTCTCTGACTTGACCGTCGGAGGGTCCCCGTCGGAGGCCCCCTCCGGTTT
GAGCGGACTTCCTTTGCAGGTGCTCGTTCCCGGCGACCAGGCGACGAGGGGATTGGCCGC
AACAGGTTTGGCGCGCCAGGTAGGGGGGGTTTTTCGACCACCACAAAGCTTTCTCTCCGA
GATGACGAGAACCAGGGCTCAGCGATCGAGAGCCACCGGGTCGGCGAGGCGTTCTTCCCG
TCGGGAAGAGGCCTCCCCTTCACTCCCTGCGGCGGAGCCCAGCTCCCCGCACCCGGCAGT
GACCACGGAGGCGCAGATCGCGACGATCGTGCGGCAGATGACCGTGTTGACGGACGCGGT
CAGGAGCCTTCAGCAGCAGCCCGCCTGTCTGCTGCACTCGCCGGCGGAGCCGCCGGCGGC
GAACCCCATGCCGTCCAGGGGTAGCCGTCGACGTCCGCAGCGCTCTCCGTCTCCTCCTCA
GGAGCAGCCGTCCCAGCACTCCCTTCGAAGAGGGGAGAGGCAGCCACGGCGTGGCCGGTC
TCAACGTCCTTCTCCTTCCCAGCTTGAGCGAGCGAGGAAGGAAAGCGACCCCGGACGCCG
TCTGCCTCCCCTCGGATTCGTCGGGAGATTCGACTCCCGGAGTCTCCCAGCACCGACGGA
TCGACGACTACGAACGGAGGTTCGAAGAAATCGACCGTCGGCTCGCCCATCTTCAGATGG
ACGGTCAGAAGTCTTCCAATGATATCGACTTCCAGACCGCCCAACCCCTCTCCCGATTCA
TACTTGACGAACTGATCCCCAGTCGGTTCAAGATGCCACACGTGGAGCCCTACGACGGCT
CTACGGATCCGGTCGACCACCTGGAGAGCTACAAAGCTCTCATGACGATCCAAGGGGCAA
CCGATGCCCTTCTTTGCATCGGCTTCCCGCCACGCTTCGCAAAGCTGTCAGGGCTTGGTA
TTCCGACCTCCGCACCGGAAGCATTCATTCCTTCGGGCAGCTCGAGCACTCCTTCGTGGC
CCACTTCAGCACCAGCCGGAAGCCGCCACGAACCTCGGACAGCCTTTTCTCCCTCAAGCA
GGGGGAAAATGAGACGCTCCGACATTTCGTGGGGCGATTTAACGCGGCCACGCTTGAGGT
CCGGGACCTCAACGAGGACATGGCCATTTCGGCCATGAAGCGGGGGCTGAGAGGGTCCCG
ATTCACATACTCTCTGGACAAGACCCTCCTCCGAACATACGCCGAGCTACTGGAGCGCGC
GTATAAGTATATGCGCGCAGACGAAGGAGCTTCCGACCGGCGCCAGACCGAGGTCAAGGG
CCCGAAGGAAAGCGAAGGAAAGGTCGGGCTCCTGCCGAGCCTAGCGGGCCTCCGACCGAC
AAACGGAGCTCGCCCAGGCTGCAGAGCCCGACATCCACCCATCGGCGAAGTCCGAAACCA
CCGCACCAAAGGTATGACTCCTACACTCCTCTTTCTGCTCCTCGTGCGCAGATTTTGATG
GAGATCGAAGGAGAAGAATATCTACGACGGCCTCCGCCTTTGAAGGCAAAGGGCCTCGAC
AGGCGGAAGTACTGCCGCTTCCATCGGGGCCACGATCACAATACCGAGCAGTGCGTCCAA
CTTAAGGACGAGATCGAGGCCCTGATTCGATGGGGGTACCTCGGGAAATTCCGACGGAAT
CCGCCGGCTCGATCGGTCCCCGACCGACGGACTTCTCCCGATCGACGACCCCAGCCGACT
GAAACTGCGAATAACCAGCCTACCGCCGGGGTCATCAACATGATCTCCAGACGAGCGGAA
CGCAGGACGACTGCTGGAGAGGAGTCGGCGAAGAGGCTGCGCCAAGACAATGTAATAACT
TTTACCGACGAGGATGCTCGGGGAGTCCAAACTCCCCATGATGATGCTGTTGTTGTCTCG
ACAACAATAGCTAATTATGATGTAAAAGAATTCTCGTCGATAATGGAAGCTCGACCAATG
TTTTGTTCTACTCGACCTTCTTTCGGATGCGACTATCAACTGACCGGCTTAGGAGAATCT
CCACGCCCCTGGTAGGCTTTGCCGGAGATGCCGTTGCAGTGGAGGGAGAAATCACCCTCC
CTGTGACGGTCGGAACCGAACCGCAACAAAGCACCGTCCAACTAACGTTCACGGTCGTTC
AAGTACCTTCGGCTTACAATGCCATACTTGGAAGATCCGGACTAAACGCCTTCAAAGCGA
TAGTCTCGACCTATCATCTGTTGGTTCGGTTCCCGACCAAGAACGGGGTTGGAGAAATGC
GCGGGGATCAACAGCTCGCCCGTCGATGCTTTCAAATCTCGACGCAGAGCGGCGCACTGG
AGGATTCCCTGCCGATCGACAAGCTGGATCAGCGAGAAGAGGAGGAGCGGGGTGAACCGG
CCGAGCGGCTAGTCCCCGTCACAATAACGGACAATCCCGAACGGGTGGTCAGGGTCGGGT
CGCAACTATCCGACCCTGGGCGACGGCAGCTCATAGAGCTGTTGGAAGCCAATGCCGACA
TATTCGCTTGGTCAGCAGCGGACATGCCCGGCATCCCCCCAGAGACAATAACCCACCGGC
TCAACATTGACCCCAGCATGAGGCCGGTGAGGCAGAAGAAGCGGTCCTTTGCCCCCGAGA
GGCAGAGGGCCATCGATGAAGAAGTAGATAAGCTACTCGAGGCAGGCTTCATCAGAGAAA
CCACGTACCCCGATTGGCTCGCCAATATCGTCATGGTGAAAAAAGCCAATGGAAAGTGGA
GGATCTGCATTGACTACACCGATTTGAATCGGGCCTGCCCGAAGGACAGCTTTCCACTTT
CGAAGATCGACCAGCTGGTGGACGCGACATCCGGCTACCGACTGCTCAGCTTCATGGACG
CCTTCGTCGGATACAATCAGATCCGGATGGCGCCCGAGGACGAGGAGCATACGGCCTTCG
TGACCGCCAAGGGCCTTTACTGCTACAAAGTGATGCCCTTCG
>RXX_E08_300-B-G10443-Map3
TGTTGGGATACACCGACTCACCCTGACACCGACTAATCATATTGCCGACTCACCAACAGA
TCCCGACATCGACTCATCAATATCGGATCTCCGACGCCGACCGATGCCAACTCTTCTACA
GACCCCGACACAGACTCATCCCCGAGATAGATCGACCGACCGACTCCGCCCGACCGATAA
CGGGCGATGCCGACAGCAACCGTCGACAATGACCGACCTGGGCGTGTCGGCCCGACTGGC
CGACACCGACTCCGACCGCCCGAAAACTGACTCTATACCGGGTGGGATAACGCCGATTCC
CCGTCGGGGCAAGCCGCTGACACCCGACTTCTACGGACCCTCCGGACGCCGGCCACACTC
TGAAGTCACTACCCGACGATCAAGTCCCGACACACAGTCGGCCAGCCCCTCCACGACTGC
CGAACGACCGGCATGGGCTGCAGTCCTATCAAGGACACGCCGTACGACCGTCAGGGGGCC
TTGCCCTGTCAGGACCTGGAAAATTATCCGACCAAGGACACCAATTAATTCCTAGGACCT
GTCAACTCATCGACAACATGGCAACCCCCGACGATGTGACGGCCCAAGGCGATTTGACGG
TTCTACAGTTGTCAACATCACAGACGGCGGGACCATGTCGCCTCCCACTATAAAAAGGGG
TAAGGCAATAGCTCTAGTAAGCTCCCTCGAGCCCTCGAAAGCTCTCCCCACTGCTGAGCT
CTCTGGTTTTCCTCTTTACTGTTGCCTAGTCTCCTCTCTGACTTGACCGTCGGAGGGTCC
CCGCCGGAGGCCCCCTCCTGTCTGAGTGGACTTCCCTTGCAGGCGCTCGTTCCCGGCGAC
AAGGCGACGAGGGGATTGGCCGCAACAGGTTTGGCGCGCCAGGAAGGGGGTGACACACGA
CCTCCACAAAGTTTAAAAAATCTCTCCGAGATGATCAGAACCAGGGCCCAGCGATCGAGA
GCCATCGGGTCGGCGAGGCGTTCTTCCGCCGGAAAGAGGCCTCCCCTTCACTCCCTGCGG
CGGAGCCCAGCTTCCCGCATCCGGCAGTGACCACGGAGGCGCAGATCGCGGCAATCGTAC
GGCAGATGACCGTGTTGACAGACGCGGTCAGGAGCCTTCAGCAGCAGCCTGCCTGTTCGC
CGCACTCGCCGGCAGAGCCGCCGGCGGCGAACCCCATGCCATCCAGGGGTAGCCGTCGGT
GCCCACATCACTCTCTGTCTCCTCCTCAGGAGCGGCTGTCCCAATATTCCCTCCGTGAAG
GGGAGGCACCTGCGGCGTGGTCGGTCTCAACGTCCTTCTCCTTCCCAGCTCGAGCGAGCG
AGGAAGGAAAAGCGACCCCGGACGCTGTCTGCCTCCCCCTCGGATTCGTCGGGAGACTCG
ACTCCCGGAGTCTCCCAGCACCGACGGATCGAAGACTACGAACGGAGGTTCGAAAAAATC
GACCGTCGGCTCGCCCAGCTTCAGATGGACGGTCAGAAGTCTTCCAATGACATCGACTTC
CAGACCGCCCAACCCTTCTCTCGATTCATACTTGATGAACCGATCCCCAATCGGTTCAAG
ATGCCGCACGTGGAGCCCTACGACGGCTCCACCGATCCGGTCGACCACTTGGAGAGCTAC
AAAGCTCTCATGACAATCCAAGGGGCAACCGATGCCCTCCTCTGCATCGGCTTCTCCGCC
ACACTTCGCAAAGCTGTCAGGGCTTGGTACTCCGGCCTTCGCGCCGGAAGCATCCATTCC
TTCGGGCAGCTCGAGCACTCCTTCGTGGCCCACTTCAGCACCAGCCGGAAGCCACCGCGA
ACGTCGGATAGCCTTTTCTCCCTCAAGCAGGGAGAAAATGAGACGCTCCGATATTTTGTG
GTGCGATTCAACACGGCCATGCTCGAGGTCCGGGATCTCAATGAAGACATGGCCATCTCG
GCCATGAAGCGGGGGCTGAGGGTATCCCGATTTACATATTCTCTGGACAAAACCCTCCCC
GAACATACGTCGAACTACTGGAGCGCGCATATAAGTATATATGCGCAGACGAAGGAGTTC
CGACCGGCGCCAGACCGAGACCAAGGGCCCGAAGGAAAGCGAAGGAAAGGACGGGCTCCC
GTCGAACCGAGCAGGCCCCGATCGACAAACGGAGCTCGCCCGGGCTACAAAGCCCAACAC
TTACCCATCGGCGAAGCCCGAAACCGCCATGCCAAAGGTATGACTCCTACACTCTTCTTT
CTGCTCCCCGTGCGCAGATCTTGATGGAGATCGAAGGAGAAGAATATCTACGACGGCCTC
CGCCTTTGAAGGCTAAGGGCCTCGACAGGCGGAAGTACTGCCGATTCCATCGGGGCCACG
GTCACAACACCGAGCAGTGCGTCCAACTCAAGGACGAGATCGAGGCCCTGATTCGATGGG
GGTACCTCGGGAAGTTCCGACGGAACCCGCCGGCTCGATCAGCCCCCGACCGACGGACTT
CTCCCAGTCGATGACCCCAGCCGACAGAAACTGCTAATAATCAGCCCACCGTCGGGGTCA
TTAACATGATCTCCAGACGAGTGGAACGCAGGACGACTGCTGGAGAGGAGTCCGCGAAGA
GGCTGCGCCAAGACAATGTAATAACTTTTACCGATGAAGATGTTCGGGAGTCCAAACTCC
CCATGATGATGCTGTTGTTGTCTCAACAACAATAGCCAATTATGATGTAAAAAGAATTCT
CGTCGATAATGGAAGCTCCACCAACGTTTGTTTACTCGACCTTCTCCCAGATGCGACTAT
CAGCTGACCAGCTTAGGAGAATCTCCACGCCCCTGGTAGGCTTTGCCGGAGACGCCGTCG
CAGTGGAAAGAGAAATCATCCTCCTTGTGACGGTCGGGACCGAACCACGGTAAAGCACCG
CCCAACTAACGTTCACGGTCGTCCAAGTACCTTCGGCCTACAACGTCATACTTGGAAGAC
CCGGACTAAACGCCTTCAAAGCAATAGTCTCGACCTATCATTTGTTAGTCCGATTTCCGA
CCAAGAACGGGATTGAAAAAATGCGCGGGGATCAACAGCTCGCCCGTCGATGCTTTCAAA
TCTCGATGCAAAGCGGCGCGCTGGAGGGTTCCCTGTCGATCGACAAGCTGAATCAGCGAG
AGGAGGAGCAGCGGGGTGAACCGGCCGAGCGGCTAGTCCCCGTCACAATAACGGACAACC
CCGAACGAGTGGTCCGGGTCGGGTCCCAGCTGCCTGACCCTGGGCGACGACAGCTCATAG
AGCTGTTGAAAGCTAATGCCGACATATTCGTTTGGTCAGCAGCGGACATGCCCGGCATCC
CCCTAGAGATAATAACCCACCGGCTCAACATCAATCCCAGCACGAGGCCGGTGAGGCAGA
AGAAGCGGTCCTTCGCCCCTGAGAGGCAGAGGGCCATTGACGAAGAAGTGGACAAGCTAC
TCGAGGCAGGCTTCATCAGAGAAACCACGTATCCCGATTGGTTTGCCAATGTCGTCATGG
TTAAAAAAGCCAACGGAAAGTGGAGGATCTGCATTGACTACACCGATTTGAATCGAGCCT
GCCCGAAGACAGCTTCCCACTTCTGAAGATCGATCAGCTGGTGGATGCGACGTCCGGCT
>RXX_E08_300-B-G10445-Map3
ATTTACTGCTTTCTATAGCTTAGAATAATTTATTATCCTAAAAGTAGATTTGATTTATTA
CTTTATTTGTAGAATACCTACTTGCCTTTTAATCTTAGTATAATTTACTTTTCATTTAGT
TAGATTCACTTGATCTTCTAATATCTAATTAACCTAATTTAAAACTTACTTTTATTTCTT
CTTGCTAAAAGATAACATAATATAAAAGGAATACAACGATAATACATAACACTTGACTAA
TATAAATAAATCAATTAAATTTTAAAATTTACTTAACATGTTTGGACATCTTTCTCTTTT
GCATTGCATATTTTCATAAAAAAATCTTAAGGGCAAAACCCTAATCAACATAAGGTGGGG
ATTTCATCACCCTTCCTTGGCCCACAAATCACCATCTTGCAATTATATTGACCTAAACTT
CTAATTTAAAATCGATTAGACGTTGACCCTTAAGGATCCTCGAGCTCAGTAGGACAAGGA
ACCCTAAAAGTTAGACCGGATTCAGGTTAGTCAGTTTAACTGGTGTCTAGAAAAGTGGTT
CAGAGATTACGTCCTGAAGGAAGGTGGTTCATTAATTGATTCCGTTCGCTAACCTGGCCA
ACACAGTTGGTGTCTAAGGAAAGCAACGGGGGGACCCCCACCAACCTTACACTTATCTGA
CCAGTTGAGCGGCTAGTCTGCTACTTGGAGTGCTTGAAGGTGACCTTGACAGTTAGGAGC
TGTCTAGATCTAGGATAACCCATAGATAGGATTGATTGAACCACTTGATTGTTGACTAAA
AATATCAAATCTAATTAATTCTTCTCTATCTTCTTAGCATTAGAACTCCTTAGGTTCTTT
TCTTTAGAATTCTTTTCCCTCCTACTCTCCTCTTCTCTTTCAAAAAAAAAAACTTGTTGA
AATTAAAACTCGATGAGATCTTTTGGGTGCATGCTAGGACGCCGATCATTACAACCTGAT
TTACACCTATTAGACCTAGAGCTAGAAAAAATGATTCGAATAAACCAAATCAAAACCATG
GATCCAAAACAAGAGACTGACCCACCACGACAATTGAGAGAGTATTTTACTCCCTCATCT
TATACTTACTCGTCATGTATCCAGCCTCCTCCTGTGGAGGCGACACAATACGAAATCAAG
TCCAGCATTATTCAAATGCTTCCATCATTCTATGGACTGACGAATGAGGATCCGTATAAA
CACTTGGACGAATTTTTTGAGATATGCTCCACAGTAAAAATTCAAAACTTCTCCGATGAT
GCCCTCAGGTTGAAACTGTTCCCTTTTTCACTTAAGGACAAAGCCAAGCATTGGTTAAAC
TCCCTAGATTCCATAATCATTTCAACTTGGGACCATCTTCAGAGAGAATTTCTCAAGAAA
TACTTTCCAATTGAAAAACGAATCAAATTAGAAAAACCATCACTAGTTTTTCCAATTGGA
TGGTGAACTTTTTCATGAGACATGGAAAAGGTTAAGAGATCTTATTCGTAAATGCCCCAC
CATGCTGTCCCCAAATGACAACTTGTTCAGTGTTTCTACGATGGTCTATCAGAGAAACAC
CGACAAATGATCGATGCATCGTGTGGTGGGACATTCATGCTAAAGAGTGAGGACGAGGCT
TGGCAGCTCTTTGAAACACTTAGTGAGAACTCCCTACATCACATGTCTGCCACCTCTAGA
GAACAACCCATGTCTCAACAGAAAAGAGGTGGAATCTATCAGATTGGAAATGTTATGGAT
ATCCACAGTAAGGTAGATGAGTTGTCCCAAAAATTAGACCGTCTTCTGAATACCGGACAC
TCTTCGATTCTACCTAATCCAGTGCAAGATGTTTGTGCATTGTGTGCAAGCCCGACTCAT
TTTGTTAGTGAATGTCCAACCGCACCTCAATTTTCTGAATTTATGCATGAGCAGGTCCAG
CAAGCTCAAGCCCAACAAGCTTGTAGATCAGAAAATGATCCATATTCGAACACTTATAAC
CCCGACTGGAGAAACCATCCAAATTTTTTTGGAGATCACAGCCAGTGGTTGGCCCTGCTG
TACCTAGACCAAATTATCAGGATCCGACATATAGGCATGGACCATACCATCAGTTTCAAA
ATACTCCTCAACCATCTATCACTGGTCACAGCTCAGCTTTGAGGATAAGGTTCTAAAAGT
GCTAGAACAATTAGAAGTCAACACCAAGACCCTTAACTCCCACACGCAATCCATTGCTAA
GCTAGAGACCCAAATAGGTCAACTAGCAACCGCAATCAGTACGAGAGAAGGAGAAAATTA
CCTAGCCAATCTGAGAGCAATCCAAGAGGACAATTCATGGTTGAGAGCTCCAATACTCCA
AATACCTTTTCTAAACACGCCAAATCAATCATGACTCTCAAAAGTGAGAAGGTCATTGAA
CACACGAGTAAAATCAATAAGACCGACCCTAGACCTCTGACTAAGCCCAAATCACCTAAG
AGCAAGGAGGACACAAAAGTAGAAAAGGGACCAACTGCACCGGAATCACCTTACTTGCCT
AAAGCCCCATTTTCGAGTGCCCTAAAAGCCCCCACTCTTGTGGATAAGAAAGGAGGAAGA
CTTGATGAGATGTTGGAATTATTTAAGCAAGTCCAAATTAATCTCCCCCTTCTAGATGCA
ATCAAACAGGTCCCAGCTTACGCAAAATTTTTGAAGAAATTGTGCACCCAGAAACGTAAA
TCTCGATCACAACTCCCAAAGAAAGTATGCTTCACCGAACAAGCTAGCTCTGTATTCCAG
CACGCTATCCCTCCAAAGCTTAAAGATCCAGGTACCCCTACCATTTCTTGCATTATAGGA
GACCTTCACATCGAACAAGCTCTCCTAGATCTAGGGGCGAGTATGAACCTTTTACCTAGC
TCGGTTTATGAACTTTTTGGATTCGGAGAATTGAAACCCACATCGGTCACTCTACAGTTA
GCTGATAGATCAATTAAGACACCACGTGGGATGATCGAGGATGTTTTGGTCAAGGTAGAT
GAGTTCTATTTTTCAGTTGATTTTTTAATCCTTGACATGGAACTGAGTGACAATCCAAGG
CAAATTTTCATTATCTTAGGCAGACCCTTCCTAGCTACGGCAAATGCGTGCATCAATTGT
AGGACAGGAGTCATGGACGTATCATTTGGGAATAAGAAACTGAGATTAAATGTGTTTAGT
GCATCCCAGGGACCATCAATGGATAGTTGCTTCGAGATAGATACATTCGAGGATATTATA
GAGGAAGCAACATCAATGATTTTTGCACATGATTTTCGAGACACCCATTTGACGTACTTT
GGAGTGGACGACTGTGATATGGAGGGAGGTAGTGAAGAAGTAAATATTTTAGTTGATACA
TCAAGTGATGAAACTACTCTCCATTGGACAATCAAGTATGAGCCATTGCCTGCATTAGCC
AATACACCCACAGCCCCATCATTAGAATCACCACCTGCACTAGAATTAAAGCCACTTCTG
GCCACACTCAAGTATGCATTCCTAGGACCTAATGACACCCTTCCGGTGATCATTGCATCA
GACTTGACCCCGGATCAAGAAGCACAATTGGTTGGTATTCTGAAGAAAATAAAGAGGCTA
TCGGCTGGTCCATTACCGATCTAAAAGAATTGACCCCTCCATCTGTATGCACCATATTCA
TTGCGAGGCAGATGCCAAACCCCATCGAAACATGCAGAGGAGACTGAACCCAAATATGCG
GGAAGTAGTGAAGAAAGAGGTGGTAAAATGGTTAGACGCTGGAATCATCTACCCCATATC
CGATAGTAAATGGGTCAGCCCTACTCAAGTAGTACCTAAAAAAGCAAGTATTACTGTGGT
GGAGAATGAAGAAGGTGAATTGCTTCCCACTCGCACACCATCTGGTTGGCGAGTGTGCAT
TGACTATAGAAAACTCAATGCCGTTACTAGAAAGGATCATTTTTCATTATCCTTCGTCGA
TCAAATCCTAGAACGGCTAGCAGGTCAACATTTTTTTTTTCCTAGATGGTTATTCGGGGT
ACAATCAGATACCTATATTTTTGGATGATCAAGAGAAGACCACCTTCACTTGCCCCTACG
GTACTTTCACTTTTCGACGTATGCCGTTCGGACTCTGCAATGCACCCACTACATTTTAAC
GGTGCATTTTGACCATTTTTTCGGATATGGTGGATAAATATCTCGAAGTATTTATGGATG
ATTTTTTCGTATTTGAAACCACTTTTGAGGATTGTCTTCATAACCTTTCCAAAGTCCTTA
AGCGCTGCACGGAGATAAATTTGATTTTAAGTTGGAAAAAGAGCCATTTCATGGTTCGGG
AAGGAATCGTATTGGGACATATTATTTTCGAAAGGAAGATTGAGGTAGATAAAGCAAAAT
TAAGGTCATCTCAAAACTACCAACCCCCACTTCGGTTCGACAAATACGATCTTTCTTAGG
TCACGCTAGATTTTACAGACGCTTCATTAAAAATTTTAGTAAAATATCGAGACCCTTGTG
CAATCTGCTGGCCAAGGATACACCATTTGTCTTTAATGAAGAATGTCTACAAGCCTTCTA
CACGTTACGAACAGTCCTGACAACAGCACCCATAATAAAACCTCCTGATTGGTCCTTCCC
ATTTGAAATCATGTGTGATGCTTTCGATTTTACAATAGGGGCCATCTTAGGTCAAAGAAT
CAATAAGGAGCCATATGGATCACGCGGCTTTGAAACATCTGCTCTCAAAGAAAGATACTA
AACCATGATTGATCAGATGGATCCTTCTGCTTCAAGAATTTGATCTAGAAATCCGAGACA
AGAAGGGTTCCGAAAATATGGTCGCTGATCACATTTCTAGAATCTTAGTTGATCATACGA
TGGGTACAGATGAAGTCAAGGAGAAATTTTCTGACGAACAACTTTTTGCAATATCCTCTG
ACCAAATCCCATGGTTTGCCCACATCATTAACTACTTGGCAACAGGGCAAGTTTCTCTCC
ATTGGACAAAACAGGAGAAGGATCGATTCTTCTCACAGGTCAAATATTATTATTGGGAGG
AACCCGAATTGTTCAAACATTGCCCTGACCAAGTGATTCGACGCTGTATCCCTGAGGGTG
AGTATCAAAGTATACTTACCTTTTGTCACTCTCATGCATGCGGGGGACATTTCAGTGGGA
AGAAAACGACCGCAAAAGTGTTACAAAGTGAATTTTACTGGCCGACATTATTTAAGGTTT
CCTCCATCCTATGGATATGAATATATTTTGGTTGCGGTAGATTATGTATCTAAATGGGTT
GAGGCTATGGCAACCAGAACGAATGATCACAAGGTGGTAATCAAATTCATCCAACAGAAT
ATCTTAAGTCGATTTGGTTGTCCAAGAGCCATTATTAGTGATGGAGGTACACACTTCACG
AATAGATACTTTGAAAGTTTAATGAAGAAATATGGAATCACTCACAAAGTTGCCACACCA
TATCACCCCCAAACTAGTGGCCAAGTGGAAGTCTCCAACAGGAAGATCAAACGAATTCTT
GAGAAGACGGTTAGGCCTGATCGAAAAGATTGGTCTGGATGATTAGACGATGCATTATGG
GCCTACCGTACTGCATACAGGACCCCGATAGGAATGTCTTCTTACCGACTCATTTTTGAA
AAAGCCTGCCATCTGTCGGTAGAGCTAGAACACCGTGCATTTTGGGCCATAAAGCAATTC
AATTTCGACATGAAAAATGCGAGTAGTAATAGGAGACTACAATTGAACGAATCTCAATTG
AATTACAGGATCCAGTTTACAATTGAACTTTGGCTTGGTCTGGCTGAAGACCTTAAACTT
AGCGCTTGTTGGGAGGCAACCCAATATTTATTTTCAGCTATCCAGTTTCTTTTATTTATA
GAAATTTTTAAAAAGGATAATTAGTCAAGTTGGGGGGAGCACCATGATCAATGGAGTCAA
GAACACACTAGCCTAGCAATGAACAACATCTTAATCAACATTACACACATCGAACTCAGG
TGGTGTCCTTCTTTGTTACACTCTATTTTTGCTTTGTTATGATTCTCTTCTTTCATTGGG
GACAATGAAAATTAAGTTGAGGGAGAGAATAACTAATTAAGTCCTCGAGTATGGTCAGAA
ATAATTAGTTTTGTGCATCTAAATTTTGTCTCAATTTGAAGTTAACTAGGCACTCTAATC
AATAAATGATTAACGGTCTAGATAATTTTAGAGATATCGAAGAAAAAATATTAAGGACAC
TCAATTAATGAAAGAATTTAGATCAGACTAAATTTTGAAGTGATTCTAGAACCCTTTTTC
CACTCATCTCAATGAAGAATCTGCTTTATGGGGGTATGGGTGGAAAGGTCGAGATATGCA
AAAAAAATTTTATTATTTAAAAAAAAAGAGAGATAAAATAAAAAAAAGATTTTAACATTT
CTCACTAAGTAATCGGGCCCCTTCGCCTAAGTAAGCGTTGTTGTTCGCGTCAAAAGGTGA
GAATGTGAAGAAACCTCTTGTATAGTCAGTTTTAACTCGTAGCCTTTTTGACTTGAGTTA
GTAAGCCTGAGGGTGCCTTACACCTAATGCCCTAAAGCCAACTGGTTTGGGAGTCATTGG
CCTAAAGCTCGCTATAAGAGTCAATTAGAAAGCTTAAGGGGTTAGGATATTGCACTGACT
ATACATGTAAATATTTCTTCAAAAAAAAAAGAATAAGGGACTAAATTGTAAGAAGACAAT
AAATCCTGCTCACATCAAGTTTGAGGACTTAAAGAGTAGAGTGGGAAGTCGGTGAAAGAA
GATCTCTAAAATTTTATGGCTAATACTCAACCATTAATTGGGTCGAATTGATAATCCAAT
GAAGTATCTCTTTAATGATCTAGCCGGATATCAACTATAGTTAGGAATGTCTAGGATAAC
TTTCAATTCAAGGACAATTTGGTGTACAATGCTAATGTATCTATTTTACTCGAGGACGAG
TAAAGTTCAAATTGAAAGATGTGATGAATACTTAATTTAGGATGCTAGAGGCACTAAATA
TTGTAATCATTAATATTATTTATTAAGAATTTAATGCTATCTAGTCTATTTTGCAGGTAA
TTGAGAGTTTGGGTTCATACGATTCAATTTGGACTCAAATTGGTTCAGATTTGAGTGAAC
CAAGCAATCAGCTCTTATTTCAGTGTGAACGCAACTTAAAGATCAAGGGTCAAGAAGCAA
CCTCTCCAATCAAAGGTCCAGATTAAAAGATAAATGGAACTAAGTGTGAACACGACTTAT
TGATCAACGGAGGAGAATCAATATGAAGATCCAAGGATCCTTATTCACACTCCCATCTCT
CTTTTCATGAAACCCTAGCCTCCTCACTCTATAAATAGAATCCCAAGGCCTCCCTCTTTT
TCAATCAAGCCAACGCCTAAGTTCTCTTCAAGCTTCTCTCTTTCTCTCTCCCTCTTCCTC
TTCTTCATAAGTCTAGGGGAGGTACTAACCCTAGCACAACATATTCCTCCATAGATCCCT
TTTCCACATCCCATCAAATCTAGGAGAAGTTCTAATCCTAGTGCCGCTACCCTTTCTCTG
TTACATATCCGCTTCCATCAACCTTTCTTCCTTGGAGTTCCTGTACCAAACCTTCCAGCC
ATCCTGTCGCTGTCTGCACGGAGGAAGACGAAGGATTCAAGGAGACACATCCACCATCGG
GCGCAGCAAGAAGATCAACTTGGTTTAGTTATCTTGTATCGTAATTTTATTTCTTTCTTT
ATGTATGCTTCTTTATTAGATTAATGAAAATAATTTATTTTTATGCTTCTTTCTTAATTT
TTTTTATAATTTATTATTTTTTATTTTACATTTTCAAAACAATCAACTAAGATCCCTGCG
GATACGATCCCGACTCACCCTATCTACATAGTAGTGAGTAGGATTAATTTTGGTGTGCTA
CGACACGCATCA
>RXX_E08_300-B-G10447-Map3
TTGAAACTGATGCAAAATATTAGGAGATAAGCCCATTTTCTGTTCAGCTGTCTCCAGTAG
CAGCACTATGTGCTTATCTCTCTGTATCAGTTGTTTCAGTAGAAGCACTATCCTATTTTC
TGACCACGTTTAGTTTGTTGTGTCTATATATAGGCCTCTTCTCTTCTATTTGTAAGTAAT
TTTTAATAAAGTTATTTTGTTTTCAAGCCTATTCTGAATCTTGCTTCTCTGTTCTCTATT
TTTGGTGAAGTAAAAAGACATTGCAGTTGTCCAATTCAAGTTTTTTATCCAACAAACTTG
GTATCAGAGCCAGGTTCTTCTTGGAGCTCAAGGATAGGCTGGTTTGGATGCTTCTACAGC
AGTAGGTGGTCTTAGGCGTGAAGATTTATAGCAAGAAACAACAAAGAAGAAAGAAGACGA
AGTGCTGCATGTTACATGTTTGACGGAAGTTCTGTAAGAACTATCATGGCTGGAACTAAT
GGTAACACACTGAATCTTTCTCAATCTATTGTTCCCATATTTAATGGAGATTGCTATGAA
TTTTGGATGATAAAGATGAAGACTTTCTTCTTGTCTCAAGACTTATGGGAGCTTGTTGAG
AATGGTTATGTAGAATTAACAGGAGCTGATCTCTCCAACCAACAAAAGGCTGAGCAAAAG
GAGTTGAAGAAGAAAGATATGAAAGCCTTGTTAGTGATCCAGCAAGCAGTTCATGACTCT
ATCTTTCCAAGGATTGTAGCAGCCACAAAATCCAAGGAAGCATGGACCATCTTGAAGAAT
GAATATCAAGGATCAGAAAAGGTTATCACAGTAAAGCTTCAAGGTCTTCGCCATGATTTT
GAAAATCTGTTTATGAAAGGTACTGAATCTATTCAAGAGTTTCATTCTAGAATCACAATT
ATTGTCAATCAAATTCGTGCTCTAGGAGATGATTTGTCTGATCAGAAAGTTGTTGAAAAA
GTCTTACGGTGTTTACCGGCCAAGTTTGATCATGTTGTTGCAGCCATAGAGGAGTCTAAA
GATTTAAGTTCTTATTCTCTGATTGAACTAATGAGTTTCTTACAAGCACATGAGAAGAGA
ATTAATAGGTCTCAAGAAAAGAATGTTGAAAATGCTCTTCAAGCAAAGTTGGACATTTCT
TCAAACAAGGCAGCCCAAAACACAAACAAATTTGCAAAAGGAGGTCGAGGCAGAGGTGGA
TTTGTTGGATGAGGCCGTGATAGAGGCCGAGGTCATGGTAGAGGAAGGTTTGATGCAAAC
CAAGATGGATCAAACAAGCAAGAAAGCAGCAACCATTCTCATATGCAATGCCACTTCTGC
AAAAGGTATGGACATATAGAAAAGTTCTGTTGGAATAAGACCCAATCAGCATGCAAATTA
TGTTGAGGAAAAGAAAGAGGAGGACAACAATTTGTTTATTGCATCTTTGAATAAAATGAA
TGTAATGCAGATGTTTGATTTTTAGATAGTGGTTGTAGTAATCATATGACAGCTATGAAG
GAGATCTTTCATAACTTTGATGATTCGATGAAGTTGAAGGTGAACTTGGGTGATAACAAT
CAAGTACAGGCTGACAGTAAAGGTACCATTGAAATTACAACTAAATCAGAAAAAACCTCC
TTCATACATGATGCTTTATATAGTCCTGGTTTAGCACATAATCTGATTAGTATTGGGCAG
CTAGTAGAAAAGGGTATTCAATTCATTTTCATGACAATAAATGTGTTATTACTGCTCTCA
AATCTGATGTGTCTCTTGTGGAAGTTTCTATGACTGCAAATAGGATGTTCCCTCTCCAAA
TGTCCTCCATAGATTTTGCTTTGGCTGCAACTATTAAATCAGATTCTTGGTTGTGGCATA
AAAGATACGGGCACTTAAACTTTCATGGACTGAAGTTATTGCATGATAAGAATATGGTTA
TTGGCTTGCCTTTCATTAATAATGTAGATGAAGTGTGTGAAGGTTGTGTTTATGGAAAGC
ATCAACGTGCATCATTTCCAGTGAGAAAATCATAGAGAGCAAAGAAGCCGCTTCAGTTGA
TACATGCTAATGTTTGTGGTCCAATGCAAACACCATCATTGAGCAATAGTAAGTATTTTC
TTTGTTCATTGATGACTACAGTAGAAAATCTTGGGTGTATTTCATAAAGCAGAAATCAGA
GTCATTTTCAAAATTTTTAGCCTTTAAAGCTTTAGTTGAGAAGCAAAGTGGTTACTCTAT
CACTATTCTATGGACAGATAGGGGTGGAGAATTTTGTTCTAATGAGTTTAATGAGTTTTG
CCAGTAGAATGGTATTCAAAGGCAGCTCACAGCAAGCTATACACCACAGCAAAATGGTGT
GGTGGAGAGAAAAAATAGAACTGTGGTTAAAATGGCCAGAAGCATGCTAAAAGCAAAGAA
ACTCCCAAACAATTTTTGGGCAGAGGCAGTAGCTACTACAGTATATCTTCTAAATAGATC
TCCCACAAAGGCAGTTTGGAATCGTACTCCAAATGAAGCATGGTGTGGTATTAAGCCAGA
GGTGAGTGGTTAAAATTTTTGGCAGTATTGCATACACTCATATAAATTTTGAAAATCATC
AGAAATTAGATGATAAAAGTGTCAAATGCATTTTATTGGGTATAGTGATGAAACTAAGGG
TTATCATTTATATAATCCTCTTACAAAAAGGTTGCTTATTAGTAAAGATGTCATTTTTTA
TAAGGATTCTTGCTGGAATTGGAATGAAGGCAGTCAAGGTTCTACAACATATAAACACAC
ATCTATAGCTATGGATTTCTCTCAGCCATCTCCTATAGAAAATGTGCAAACCCCACCAAA
CTCTCCTACAGGACATAATAGTAACAACAACAGTCCGTCAAGGAATGAATCACATACATC
TGACTCTTCTAGTGATGACAACCTACCACGGAAGGTGAGATCTTTACAAGATATATATTC
TTCATGTAATTTTGCCCTCTTAGCTGCAGATCCATCAAGCTTTGAAGAAGCTTTTGAAAA
GGAAGTGTGGAGACAGGCCATGAATGAAGAAATTTCTGCAATTGAAAGAAATCGAACATG
GGAGCTGGTTGACTTACCTAAAGGAAAGATGCAATAGGATTGAAATGGATTTTCCACACA
AAACTGAATGCTGATGGAAGTGTGCAAAAATACAAAGCAAAGCTTATTGCTAAGGGATAT
GCACAGTTGCCAGGTATAGATTTTTCTGAAACCTTTTCACCAGTGGCAAGGATGGAAACT
ATTCATATAATTTTAGCAATTGCAGCCCATTATAACTGGTTGGTATATCAGTTTGATGTT
AAATCAGCATTTCTAAATGGTGAATTGCTTGAGGATGTTTATGTTAAGTAGCCACAGGGG
TTTATGATTAAAGAAAAGAATATCAGGTCTATAAACTGAAGAAGGTGCTTTATGGTTTAA
AGCAAGCACCACGGGCCTGGTATAGTAGAATTGACTCATATTTCAATAAAAATGGCTTTC
AAAGGAGTGCAAGTGAACCTACTCTGTACGTCAAGGTGGTAAGCAAGAGTTCTTTACTTT
TGTGTGTTTATATGTTGATGACATCATATACACCAGCTCCTCTATCTCGCTTGTTAATGA
TTTTAGAAAAAATATGATGATTGAATTTGAAATGTCTGATTTGGGAGTACTTCACTATTT
TTTGGTTTGGAAGTCAAGCAAACAAGGGCTGGAATTTTTATTCACAAGACAAATACACTC
TTGATTTGCTTAGAAAATTCAAAATGTCAAATTGCTGCAAGGTTGATACACTTATGAATT
CATATGAAAAGTTGTTGTTGAATGATGGCACAAGATTGGCAGATGCAAATATGTTTCATA
GTCTTGTTGGAGGACTTATGTATTTGACACACACATGGCTTGATATTGCATTTGCAATGA
GCATGATCTATAGGTTTATGCATCAGCCTTCTAAGCAACACTTTGGAGCAGCCAAAAGAA
TTTTGCACTATGTTCGTGGAACTAGCAACTTCGGTATTTGGTACTCTAACCATACTAACA
TCAAATTATTGGTTTTAGTGATAGTGATTGGGCAGGATCTTTTGATGATCGGAGGAGCAC
GACTGGGTTCTTTTTCTCTCTTGGATCTGGAGCAATCACTTGGACTTCAAAGAAGCAAGC
TACTGTAGCTTTGTCATCATCGGAAGCTGAGTATGTTGTAGCTGCATCATCGACATGTCA
AGCAATATGGACAAGATGCATACTTGAAGATCTTC
>DTX-incomp_E08_300-B-G10451-Map3
GTCCTTGGTGGGACAGCACCTCACGTCCTTGACAGATCAACGCCCCCTGGTGATTGTACA
ACATGTCCTTGGCAGGACTGCAGCCCATGCCGGTCATTCGGCATTTGGAAGGACTGGCCG
ACTATACGTCGGAATTTGGCTGTCGGATGGTGTCTCGGGAGCACAGTCGGCGTTTGGAAG
GGCTTGTAGAAGTTGGACGTTGGTCGCCCTACCCGACAGAGAGTCGGTGGAGTAGGTTCG
GCCTTTCGAGTGGCCGGGGGTAGCGTTGGTCTGTCCGGCCGGCGCACTCTGGGTCGGGTA
TCGTCGGTAGTCATTGTCGGAGTCGTCCGTCTGTCGGATGGGTGGAGTCGGTCGTCGGTC
GTCGGTCATCGGTCGGGCCATCCTGAGGACGGATCGGCGTCGGGATCGGTCGGTGAGTCG
GCGTCGGGGTCAGTCGGTCTATCCCAACAGTTTTCCCCCCACTCCTGAGTCGGATGTCAT
GTCGGTCCGCGTTTCCACGTGGGCGGGGCGTCGGGCGAAAGGAGTGGATCTTCATCACGC
CACACCCTAATTCTGCCGACCTCACCAGCGGACGATCCGGACGATCCGATGTCAGGCGTC
TCCTAGGGAACGAAATCACCGCCAGTTGTTCCCTTGAGAATGCGGACCGCCATCAGTTAA
TTAATCCCGAGACGCGGTTTTTCTTACCACGTGTCGGGAGGTCATTGGGCCAGAGCCGTT
CGCACGGATGGAGGTGACGTGGCTCGATCTGAGGCAGGTGCGTTGAATCGTCGGACCGAG
GGAGGGCCCAGATGTTGCCACGTGTCAACATCCAGGAGATCCTCGTTGGGCGTGCTTCCA
TCCTGATCGTCGAGAGGCACTATATATATGGGGTCACTAGTATCCAAAACCTCATTTTTC
ACAGTTCTGTTGCCGAGACTCTGGCCAAGTGGTCCCCCAGTTCGAAATCCCAGGTAGTTG
TCCTTGTCTCCCTCCTTGGAAAGCTCTCCTCGAGGCTTTCGTCTCCTCGTGTTTTCGCTT
CCTTCGCTTTCTTAAGATTTTCTTCTTCTTTCTTCTTCTTTATCCTTCTCCCTAGCACCA
TGGCTAGAACTTCTCCTCGAGGAGACCAGTCGGGAAACCCGACTGATGATTCTCGATCGA
CCCCAGAGGTGGAGGTTTCTTCACTCTCGGGGCCGAACGTCGATCGGCTCAGAGAATAGT
ACAGTATCTCGGAGCAGTTTCGGCTGTTCGCCCCTGGGGCTGAGGGTCGGGTTAACAACC
CGCCCCCGGACCAGGTGGCCTTCTATATCGAGGACCTCCGGGCCGGTCTTCATCTTCCGA
TTCTGGAGTTCGTCCGGAACGTTTTGGACTATTACGGACTTTGTCCGGTGCAACTGGTGC
CGAACTCAGTCCGACTGATAGTCAGTTTTGCCCTGTTGTGTCGGCTCTTGCCGACCAATC
CTCACATCTCCCTCTTTCAAGCATTCTTTGTCCTCCGACCCCACCCTAAAGCCCGAGGGT
GGTGGTTTTTCAATCCTCAGAAGGGACTTTCCTTCATCACTGGTCTTCCATCATCAATTC
ATGGGTGGAAGAACCAGTTTTTCTTTGCTTCTTCTTCACTTCCCTGGGGGTTCCCTTCCT
GCTGGGGCGACCCTCTGACTCGGCCGAACGAGAATAGTCGAGTGGAGGCAGATGACCGGG
AGGACTTCTACCGACTCAAAGACATGTCAGTACCGAAGCAGAGAGAGCTTGCCACCGAAC
AAGCTCTTTATGACGCCGGCTTGAGCCTGGTCCCCCGCCTAGGTACAGTTCGATCCGTCG
GTTGTCTTTTAGCTTTTTATTTATCTCCGAATTTGTATTAATTCTTTTGTTGAAATTGCA
GGTACGTCGTCGAGAATGAGACTGACGGACGTCGAAATCAGGCAATATGCAGCGAGGAAG
AGGCCGGCGCCTGGGGCCGGACCTTCACGGCCGTCCAAGAGGCCCCAGACGCTATCTCCG
ATTGCGGCGGTGCAGTCGGAACCAGTGATCGCGCTGTCGGCGTCGGAGATGCCACCCGAG
GTGCAGCCCGAGGAGAGGACGGCGGAGGGAACGTCGGCTGCTTCGCCGGTGGAGGAGGTT
CGGGCCGAGGCTCAGGAGCCCGAACGACCTTCGGCGGCTCACGTCGCGGCCTCGGGGGAG
CTCAATCAAGTTCGAGCTTCCCCTCCTTCCCGACCTTCGGGCCTGGCGGCTAGTCGGGGA
AGGCTCCGATGGCACCAACGGACGACACGAGGTCGGGAGACCGCACCGCGTCGTCCGGCG
CCCGGGTCCCCGAGGGGGCGTCGGCCCTGGCCAATCACGACTTGGCCAGGAGGCTGTGTC
CGGCGACCCTCCTCCCAACCGACCGGGAGGTTCTGAAGACTCGGCCGGTGACTGAGATGT
TGTCTTTCTTTATCCGACCATGATCGGGTAAGTTCTGCCTTGTCTTTCTTCGTCGTTGTT
CTTACTATTTCATTCTCGTGACGATCGGCTTTTGTTCACAGCTTATCTACACCATGTCCG
AACTGAAGACCGGATACCGGAGGTTCGGGGACGTCCGGGCAGCCTGAAAGGATAGGGCAG
AGACCGCCGAGGCTGAGAAGGCGGTATTGGTCGAACAGCTGAAGCTGTCGACCGATCGGG
AGGCGAGGCTCGAGGAAGAGATCTCCCGCCTTACCGACGCCCTGGCTGCCTCAGGGGCCG
AACTTAAGTCGGCCCGCGTAGAAGCCAAGCGTAAGGGCCGTACCACTCACCGACTGCGGT
GCGAGCGGGATGGTGTCGTCGGCGAGCTCGAGGTCGAGCGTGAGTAATTCGGGTTAGCCT
GGAGAATCTCGCCAAGATCGAGGAGAACTTGTCCACCGCCCAAGCCGACGCAGACATAGC
GAAGGCGGAGGCGGAGTCGGCGAAGGAGGCGCTGGGTCGGGCGGTGGAGGACTTCCGCGG
CTCCGACGAATATAGGGAGGAGCTCCTGGAGAGTGGTTTCGCCTCGTACCGAGTGGGATA
CGAGGACGCCCGGGATGTAGTCCAGACCCTATATCCGGAGCTTGATCTCAGCAGCGTCGT
TCCCCAGGGTCAGAGGGCCAAGTCACAGAGGAGGTGGCCGACCCAGCGCCGGGAGACCAC
ACTGCCGTGGAGGAAGCCATCCCGGAGCAAGTCACCGAAGGTGAGGCGGCCCCGACGTCT
GATCCTACGCCGACCCGAGCGGACACCCCGATCGCCCCCGCGCTACTCTCGGTCCAAGGG
GTTGACTCCGACGAGTAGTCGGAGCTTTGTTACTTTTGCCCTTATTTAGTACACTTGTAA
TCGAGCTTCGGTCCAATTTTGTAAATCCAGTTTATACTCAAATAAAATTGAGGACTTTTT
AACTTTCTTCTTCATGTATTCTGAAATGTATTTTGGAATGTATGTTTCACCGAAACACCC
TCGAGCATATAAGTCGTAGGCCCGACGTACCTTGTTAGGACGTTCGGTAAGATCCTGGGT
ATTTAGCCGAGATAGTCTGTAGCGCGTGCCACGATAAAGGCAGAGCGAGCTCCGATTATA
GGCCGGCGCTCTGATGGTCGTAGGACCCGATAGTCGAAGGTCTAAGTCGAGCGTCCGTTG
CCCAGACTTGAGTCGGGCGTGTTTGTCGAGTCGGGTGGCGACCGATCTTTGGATATAGCT
CGTTGATCCGATCATTCCGTAGAGTCTGATAGTCGAATAGCATCCGACGTATTCAGTTAG
GATAACGATGACAAGTCGGTCATCCATTGCCCGATTCTTTGTCGGGCGTATACGTCGCGA
TCTGTGATAAACGATGGTAAGCCGAATACCCTTCGACCGGTCGTGACCTG
>DTX-incomp_E08_300-B-G10454-Map20
ATATTGACGGGAGTCACACTCCTACAACCGACGACATGTCGGACTCTTGGGGACCGACAT
ACCTACATTAACGGGAGTCACACTCCTTCTACAAGTCGACGACATGTCGGACTCTTGCGA
GGACCGACATATCTACATTAACGGGAGTCACACTCCTTCTACAAGTCGACGACACGTCGG
ACTCTTGCGAGGACCGACATATCTACCTTAACGGGAGTCACGCTCCTTCTACAAGCCAGC
TCGCGGGCAAAGCGATCGACTAACTTGTCGACTTGGCCCCGGCCATGGCAAAGCGCCAAC
GCGACCAATGTCGCGTTCGCAACTTACCGACCAGGTCACGACCGGTCGAAGGATATTCGG
CTTGCCACCGTTTATCACACGTCGCGACGTATGTACCCGACCAAGGTCTGGGTAACGGAG
ACTCGACTTGCCATCGTTTTCCCGACTGAACACGTCGGACGTCATTCGACTATCGGATCC
TACGGAAGGAAGGGGTCATCGAGCTACGTCCGGAGGTCGGTCGACCTCCGACTCAACGAA
CGCGCCCGACTCTCGTCCGGGCGGCGTACGCTCGACTCCAACTCTCGACTGGACAGACAC
GCCCGACTCACGTTCGGGCGACGGACGCTCGACCTAAGTCTTCGACAGTCGCATCCTACG
ACCGTCGGACAATCGGAATTCGCCCTGCCATTTTCATGGCGCGCGCTACCGACCACTTCG
ACCAACGACCCGACACATTACCGAATGGCCTAATAAGGTATGTCGGGCCTATGGCTTCAC
GTTCGGAAAGCGTCTCAACCAAGCATTCATTACAAAGTCCAAAAGAGAAAAAAGTTAGAA
AATTCTTTCATTCCATTCATGAATACATTTGGGTCTACAAAGTTTGGGCCGAAGCCCGAT
TACAAGTATGAAGCAAATATAAAACAAGAAGAACTCCGATTATTCTTCGGAGTCGACCTC
TTCAATCGGCAGGAGCCTGGGGGCTGTCGGCGTGTCCGCCTGGATCGGTGCTGGATCGGA
GGTCGGGGCCGTCTCCTCTTCGGCGACCTGCTCCGTAACGGGTTCCTCCACCGCGGTACG
ACCTCCCGACGAGCGGTCGGCCACCTCTTCTGTGGCCTGCTCCTCCGATCCCGGTGGAAC
AACGGCGCTGAGGTTAAGTTTCGGGTACAACGCCTGGACCGCATCTCGAGCGTCTTCGTA
CCCCACCCGGTACGACGCGAAGCCGCTCTCCAGGAGCTCCTCCCGGTACTTGTCGGACTC
GCGGAAGTCCTCCACCGCCCGATCCAACGACTCCGCCGCCGACTTCGCCTCTGCCTCCGC
CCGAGCCAACGATTCCTTCGCCGACTCTGCCTCTGCCTTCGCGATGTCGGCGTCGGCTTG
GGCAATGGACAGGTCTTCCTCGGCCTTGGCGAGCTTCCCCAGGCTGACTTGGAGCTGCTC
CCGCTCGGCCTCAAGTTCGGCGGCGACGGCATCCCGCTCGCGCCGCAACCGATGAGAGGT
TCGACCCTTGCGCTTGGCTTCCTCGCGGGCCGACTTTAGTTCGGCCCCCGAGGTCGCCAA
GGCGTCGGTGAGGCGAGAGATCTCATCTTCGAGTCTCGCCTCCCGATCAGTCGACTGCTT
CAGCTGATCAAGCAACACTTCCTTCTCAGCTTCGGCAGCCATCGCCTTGTCCTTCCAGGC
CGCCCGGACGTCCCCGAACCTCCGGTATCCGGCCTCTAGTTCGGACATGGTATAAATTAA
CTGCAAAACAGCAGCCGACCGTTAGAACAATAAAAATAATACGAATCGACAAAGGAAAGG
AGGCAAGAAGAAAACCTACCCCGATCATGGTCGGGTAGAAGGAGGACAGCATCTCGGTTA
CTCGCCGAGTCTTCAGCACCTCCAGGTCCGCCGGAAGGAGAGCCCCCTGCAATAGCCTCC
TGGCCAAGTCATGATTGGCCAGGGCCGATGCTCCCTCGGGGACTTGGGCGCCAGACGGTA
TGGCGCGCTCACCCGACCTTGCATCGTCCGCTGGGGCCATCGGGGCCTTCCCCCGACTGG
CCGCCCACGCCCGTAGGTCGGGGAAGGAGGGGAGGCTCGAACTTGACTGAGCCCCCCCCG
AAGCTGCAACGGGAGCCGCCGAAGGACACTCGGGCTCCCGAGCCTCGCACCGCGCTTCCT
CCTCCGCTGGCGAAGCCGCCGACGCTGCTTCGGTCATTCCCTCCACCGGCTGCTCCTCTA
GTGGGGCCGCCGGCGCCGACAAGGCAATGACCGGCTCCGACTGATCGGCCACCGATGCGG
TAGCAGTCGGGGGCAACGTCTGGGGTCTTTTCGGTGGGCGTGAAGGCCCGGCCCCAGACG
CCGGCCTCTTCCTCGCCGCAAACTGTCTGATCTCAGCGTCTGTCGGCCTCATCCTCGGCG
GCGTACCTGCAATTTCAATGGAAGAAATCAGTACGAGTTCGAGACGAACAAAAAGCGAAA
GGACGACTGAAGGGTCGGACAGTACCTAGACGGGGGACCAGGCTCAGACCGGCGTCATAG
AGGGCTTGTTCGGTAACAAGCTCCCTCTGCTTCGGCACCGACATGTCTTTTAGTCGGTAG
AAATCCTCCCGGTCGCCCGCCTCCACCCGGTTGTTCTCGTTCGGCCAGGTGAGAGGCTCG
CCCCAACGGGATGGGAACCCCCAAGGAGAAGAAGAAGAGACGAAGAAGAACTGGTTCTTC
CATCCGTGAATGGACGATGGAAGACCGGTGATAAAAGATAAACCCTTCCGGGGGTTGAAG
AGCCACCACCCTCGGGCTTTAGGGTGGGGTCGGAGGACAAAGAAAGCCCGGAAGAGAGAG
ATCCGAGGTTCGGTCGGCAAAAGCCGACACAACAGAGCAAAACTGATTATCAACCGAACT
GAGTTCGGCGCCAGTTGCGCCGGACAAAGTCCGTAATAATCAAGGATGTTCCGGACAAAT
TTCGAAACCGGAAGACGAAGACCGGCTCGGAGGTCCTCGACGTAAAGTGCCACCTGGCCC
GCGGGCGGGTTGTTGACCCGTCCGTCGGCTCCAGGAGCAAAGAGCCGAAACTGCTCCGGG
ATGCTATACTGATCCCGGAGCCGATCGACATTCGGCCCCGAAAGCGAAGAGACCTCCGCC
TCCGGGGTCGACCGAAGGTCATCAGTCGGATTCCCCGACTGACCTCCCTGAGGAGAAGTC
CTGACCATGACGCCAGGACCAGCAAGAAGAAAAGAAGGAAAGAAAGAAGAAGAAGAAGGG
AAAGGAATCCCAAGGAAGCGGGAAGGAAAATGGAAAGAGGCAGAGAACTCGGAGAAGATT
TTCGAGAACGAGAGCAAAGACTGCTACCTGGGACGCAAGGAACCGCACGGGCAGAGTCTC
TGCAGCAAAACTGAAAAAAGTGAGGTTTTGGATGCAGGCGACCCCCTATATATAGGGCTC
CTCGACGGTCGGGATGAGAGCGCGCCCGACGAAGACCTTCCGGATGATCGACACGTGGCA
ACATCTGGGCCCTCCCTCGGCCGACTGTTCGACGCACCTGCCCCAGATTGCGCCACGTCG
CCTCCATCCGCGCGAGCGACTCCGGCCCAACAACCTCCCGACACGTGGCGGAAGCGCCGC
GCTTCAGGATTAATTCGCCGACGGCGGTCCGCGTTCCCGATGGGACGCCTGACGGCGGTC
CGCGCTCCCAAGTCGGGGCCCCTGACGGCGGTTTGCATTCCCTAAAAGAAGGCATCTGAC
ACCGGATCGTCTGACACCAGATCGTCTGACACCAGATCGTCTGACACCAGATCGTCTGAC
ACCGTTTTGTCCGGATCGTCCGCTGGTGAGGTCAGCAGGATCAGGGCGTGACGCGATGAA
GATCCACTCCTTTCGCCCGACGCCCCACCCGCGTGGAAACACGGACCGACGTGACATCAG
ACTCAGGAGTGGGGGGGACAACTGTTGGGATATACCGACTGACCCTGT
>DTX-incomp_E08_300-B-G10455-Map3
GTGATGTTGACAACAGTAGAGCTGTCAAATCACCCTGGGCTGTCATTTCGCCGGGGGTTG
CCATATTGTTGATGGGCTGACAGGTCCTAGGAATTAATTGGCGTCCTTGGCAGGACGATT
TCCCAGGCCCCTGGCAGGGCAAGGCCCTCTGGCGGTCGTACGGCATGTCCTCGATGGGAC
TGCAGCCCATACCGGCTGTCGTGGAGGGGCCGGTCGACTGTACGTCGGGACTTGGCAGTC
GGGTGGCGGCCCCGGAGCGCGGTCGGCATCCGGAAGGGCTTGTAGAAGTCGGATGTCGGC
GGTGTGCCACCCGTCAGGAAGTCGGCGATGTACCGCCGGTGTCGCCGATCGTCGGTCGGG
CGAAGACGGTCGGCCGCTCTCGTGGATGAGTCGGCGTCTGGAGGGTCCGTTGGAATCGGG
TGTCGGCCGCTCGCCCTGTCGGCGAGTCGGCGTTATTCCACCCGGCATGGAGTCGGCTTT
TGGGCGGTCGGAGTCGGTGTCGGCCAGCCGGGCCGACACGTCCTGGCCGGCTGTTACTGC
CCGTTATCAGTCGGCGGAGTCAGTCGGTCGGTCCGCCTCGGGGATGTGCCCGTATCCGAT
TTGCAGAGAGGTCGGCGCCGCTTCGTCGGCGTCAGGGAGTCGGCACCAGTGAGTCGGTGC
CGGGATCCGTCAGTGAGTCGGCGTTACGGTCAGTCGGTGTCGGGGTCAGTCGGTGTATAC
CAACAGTTGCCCCCCCACTACCGAGCCCGATGTCATGTCGGTGTCGGACGAAAGGAGTGG
ATCTTTAACTCGTCACGCTCTGATCTTGCTGACCTCACCGTCGATCGATCCGGACAAAAG
TGGTGTCAGACGATCCTGTGTCGGACGATACGGCGTCAGATCGTACGATGTCAGATGATC
CGATGTCAGGCGATCCGTCGTCAGGCGTCTTTTGGGAATGTAAACCGTCGCCTGGGCCCC
GCTTGGGGCGCGGACCGCCGTCGGGCGTCCCATCGGGATGCGGAACACCGCGTGCGCATT
AATTCCATCGGGATGCGGAACGCCGCGTGCGCATTAACTCTGGGGCGCGGGGCTCTCGCC
ACGTGTCCGCGGGTTATTGGGCCGGAGTCGCTCGCGCAGACGGGGGCCACGTGGCACGAT
CTGGAGTGGGTGCGTCGAACAGTCGGGCCAAGGAAGGGCCCTGATGTCGCCACGTGTCGG
CCATCGGGGAGGTCATCGTCCGGCGAGCTCTCATCCCGGCCGTCGGGGAACCCTATATAT
ATGGGGTCACCAGTATCCAAAATTTTACTTTCCTGCGCTGCTGCAGAGACTCTGTTCGCG
AAGTCCCGCGTCTCAGGTAGCGCTGTCTCTGCCCCTTTGTCCTTTGAGAGTTTTTCTGAG
TTTTTAGCCGTTTTCCGCCTCTTTTGAGTCTTGTCTTTCTTCTCTTCCATTTCCTTCTTC
TTCTCCTTCTTCTTCTCTCCTTCTTCTTGCTGATCTTGGCGCCATGGCTGGGGCTTCTCC
ACGGGAAAGTCGGTCGGGGAACCCGACTGACGACTACCGGTCGGTCCCGGAGGCGGAGGT
TTCTTCTCTGTCGGGGCCGAACGTTGATCGGCTCCGGGATCAGTATTGCATTCCGGAGCA
GTTTCGGCTCTCCGCCCCTGGAGCCGACGGTCGGGTGAATAACCCGCCCGCGGGCCAGGT
GGCTTTGTACGTTGAGGACCTTCGGGCCGGACTTCGTCTTTCGATTTCGGAGTTTGTCCG
GAACGTACTTGATTACTACGGACTGTGTCCGGCGCAGTTGGCGCCGAACTCCGTCCGGAT
AATCATCAGCTTTGCCTTGCTATGTCGGCTTTTGCCGACTGAGCCTCGTGTTTCTCTCTT
TCGGGCATTCTTTGTGCTCCGACCCACCCAAAGCTCGGGAGTGGTGATTCTTCAACCCCG
GAAGGGCTTATCCTTCATCACTGGTCTTCCCTCGTCTATCCACGGATGGAAGAACCAGTT
CTTTTTCGTCTCTTCCTCCTCTCCATGGGGGTTCCCATCTTGTTGGGGGCAGCCTATCAC
TTGGCCGAATGAGAACGCCCGGGTGGACGAGGACGATCGGGAGGACTTCCACCGGCTGAA
AGATATGTCGGTGCCGAAGCAGAGGGAGCTTGTTACCGAACAAGCTCTCTACGATGCTGG
CCTGAGCTTGGTGCCCCGCTTAGGTACGGTCCGACTTACAAGTTGTCTTTCGCTTTTTGT
TTGTTTCGGACCCGTACTAACCCTTCTGTCGGGATTGCAGGTGCACCATCGGAGATGAGG
CCGTCGGACGCCAGAATCAGGCAGTACGCGGCCAGCAGAAGACCGTCGTCCCGGGTCGGA
CCCTCGCGGCCCCGAAGAAGCCCAGGGTGGCCCCCGCGGCCGTCACAGTGTCGGCCGCCG
AGCGGCAGGAGCCCGTTATTGCTCTGTCGGCTCCTGCGGCCCTGCCCGAGGAGCAGACGG
CGGCCGTACCAGAGGAGCAGCCGGGGAGGCGATGGCCGAGGGTGCGTCGGCCGCTTCACC
GGCTGAGGGAGATCGGGGTGACGTTCGGAAACCCGAACGACCTTCGGTGGCCCCCATCAT
GGCTGCTTCGGGAGGAGCGCAGTCGAGCTCCAGTCTGCCTTCTTTCCCAGACCTTCGCGC
GTGGGCGGCTGATCGGAGGAAGACCCCGATGGCGCCCTCAGACGACATAGGGTCGGGAGC
GCGCACAGTACCGCTTTCCATCCAGGTCCCCGAAGGTGGGTCGGCATTGGCCGACCGTGA
CCTGGCTAGAAAGCTGTGCGAGGCGATCCGCCTTCCGGCTGACCAGGAGGTCGTGAGGAC
CCGGCATGTGGCCGACATGCTGTCGTCCTTCTACCCGACTGTGATCGGGGTAAGTCTCGT
CTCCTTTCTTTATTGCCGTTGTTTGCTTATTTTATCTTACTAACAGTCGGCTTTCGTTGC
AGTTAATTCATACGATGTCCGAGCTGGAGGCCGGCTACCGGAAGTTCGGCGACGCCCGGG
CGGCCTGACGGGATAAGGCGATGGCGGCCGAAGCCGATAGAGCACTGCTGGTCGACCATC
TGGAACAGTCGACCGATCGGGAGGCGCGGCTCGAGGAGGAAATCTCCCGCCTTACCGACG
CTCTCGCGGCTTCGGGAGCCGATCTTACGTCGGCGCGCGAGGAGGCGAAGTCGGCCCGTG
AGGAGGCCAAGAAGAAGGGTCGGACCGCCACCGGCTACGACGGGAACGGGACGCCGTCGC
CGCCGAACTCGAGGCCGAACGCGAGCAACTCCGGGTCAGCCTGGAGAGCCTCGCCAAGGC
TGAAGAAGATCTGTCCATCGCCCAGGCCGACGTCGACATAGCGACGGTGGAGGCCGAATC
GGCGAAGGAATCACTGAGTCGGGCGGAGGCGGAGGCGAAGGCGGCTGCTGAGTCGGTGGG
TCGGGCGGTGGAGGAATTCCGCCGTTCCGACCAGTACCAAGAGGAACTCCTGGAGAGCGG
ATATGCCTCGTACCGGGTGGGGTACGAGGACGCTCGAGAGGCGGTTCGGGCTCGATATCC
GGAGCTGGACCTCAGCGGCGTCGTTCCTCCGGGGTCCGATGAGCAGGCTGTGGAGGAGGA
GGCGGCCGAGGCATCGTCGGGTGGTCCTACCGTCGTGGAGGAAGACGCCCCCGAGTTGGT
TGACGAAGGCGAAGCCGCCCCGACTTCCGACCCGGCCCCGACTTCCGATCCCGCTCCGAC
TCTGGTGGACACGCCGGTCGGACCGGAGCCTATCCCGGTCGAGGACGTTGTCTCCGAAGG
ATAGCCGAAGCTTCTCTGTATCTGTTTTTATTTCCATGCACTTGTAATCGGGCTTCGGCC
CAATTTTGTAAGTTAGAATTTTCTCGTGAATGAAAAGTTTCCTTTCTGTGTTCTCTAGTG
CATGCTTCTTTAGTGTATGCTTCATAGACCCGACGTACCTTACTAGATCGTCCGACCATG
TCTTGGGTCGTCGGTCCAATAGTCGGCGACGCGCCCTGCGAAAGAGGCAGGGCGTGTCCC
GATTATGGATCGGTTGCTTCGTTGGTCGTAGAGTGCGACCGTCGATGGCTTAGGCCGAGA
GTCGGTTGTCCGGACATAAGTCGGGCAAGTTCACTCTGTTGATCGATCGTCGTCCGGACT
TTGGGCGGGTCCGCCTAGTCGGGGGTCGA
>RXX_E08_300-B-G10457-Map3
CAAGAAAAGAGGTTTATATCATGCAACTAGTTGATGAAGAAGAAGAGATTAAGGCAACTG
ATCTGAACATTCAAGAAATGGTAGATGTGCAGTTATCATTGAATGCTATGTGGGGAATAG
AAGGGGTTCAGACAATAAGATTGAAAGGAAGATGTCAAAACAAAAGGTTGAGAATACTGA
TAGATACAGGCAGTACTCATAATTTTTTGAGTACCAAAGTAGCTCAAAAACTTAAATGTA
AACTGGAATCAGCTGTTGCAGTTTCAGTAGAGGTAGCCAATGGATAGAAACTACCTTGTG
AATATATTTGCAAGCAATTTGAATGGTTTATGCAGGAGAACAAGTTTGTAGCAGAGGTCT
ATATCTTAAATCTTGATAGTTATGATCTGATATTGGGAGTTCAGTGGCTTTCTACATTGG
GAGAAATTTCTTGGAACTTCCAGACCCTGAGGATGACTTTTCAGTTAAATGGGGAAGCTT
GTGAATTGCTTGGAGAGGCTTGGAAATCAACTACGGGCCAACTAAACAGCTTACAAGTTA
GTAGTCAGTATGCTTGTTACTGCTTGAACTGGAAGTTAATATAAGTTTTGAGAATGAAGG
AAAAAAATACTATTATATGGCTACAGTGCAAGAACCATGGCCTGAATTGGAAGAAGTTCT
GAAGTCCTATGAGGATCTCTTTAAGGAACCTACAAACCTTCCTCCTAAAAGAGCACATGA
CCATAGAATTAACCTGAAGGAAGGAGCAGTGCCAGTGAATGTAAGGCCTTACAAATATGC
ATCTGCTCAAAAAGATGCAATTGAGCAGCTAGTATCAGACATGTTGCAGGCAGGGGTTAT
TCGAAACAGTACAAGTCCCTATGCTAGTCCAGTGGTCCTTGTTAAAAGAAGGATGGATCC
TGGAGGCTTTGCATTGATTATAGGGCCTTAAACAATTTAACAATCAAAGATAAATATCCC
ATTCCAGTAATTGAAGAGTTGTTGGATGAGTTGGGAAGAGCTGCAATTTTTTCAAAAATT
GATCTTAGATCTGGCTATTGGCAAGTTCGAATGTTTGAAAGGGATATCTACAAAACAGCC
TTTAAAACTCATGAAGGACATTATGAATTCACTGTCATGCCTTTTGGTTTGACTAATGCC
CCTGCAACCTTTCAAAGCCTTATGAATTCTATCTTTAAACCCTTCTTAAGGAAGTTTGTT
TTAGTGTTCTTTGATGATATTCTTATCTACAGTGCTGACAAACACCAGCATATTTTGCAT
CTTAAGTTGGTATTGCAGGCCATGAGGGATCACCAATTGTTTGCTAAAAGGAGCAAGTGT
ACTTTTGGCAGCTTGGAGGTTGAGTATTTAGGTCACATAATATCTTCGAAGGGGGTTCAC
ACTGACATGAGTAAGGTAGATGTTGTTAAGAAGTGGCCAGAACCCAGAAATCTTAAACAA
TTGAGAGGATTCTTAGGCCTCACTGGATATTATAGAAGGTTTGTTAAAAATTATGGATCC
ATAGCCAAGCCTTTGACAAATTTATTGAAGCAGGACTCTTTTGTGTGGACAGCTGAGGCA
CGGGAAGCTTTTCAGTTCCTTAAACAAGCCATGGTGACAGCTCCTATTTTGGCTCTACCA
GATTTTACTAAAGACTTTGTTGTGGAGGCTGATGCTTTGGGGCATAGAATAGGAGCAGTT
CTCATGCAGTCAGGCCATCCAATTGCTTTTATCAGTAAGGCATTATCTCCTCGAAATCAA
TTGTTATCAGCTTATGAGAGGGAGCTTCTGGCAATCTTGCTTGCAGTGAAGAAGTGGCAC
CATTATTTACAATCCAAGCATTTCACAATTCTGACAGATCACCATAGCTTAAAGTATCTG
TTGGATCAGACACTTCGTACTCCCACTCAGCAGGCATGGATGGCCAAACTAATACAATTT
GATTATGAGATTAAATATAAGAAGGGCATTAAGAACAAGGTTGCAGATGCTTTGTCCAGG
GCTCCTCATTTGTCTCTGCAAGTTTTAACTTCAACAATTTTGCCAGCTGCTTTGTTTGAA
CAGATCAGCAATACTTGGCAAACTGATGCTCACTTGTCCCAATTGATTAAGGACAAGTTA
GAGGATCCAGCTACACATCCAGCTTATACTTGGAACAACCAGCAATTGAGAAGAAGGGAA
AGATTGGTGGTGGGCAAGAATGAGCAATTACATAAAGAATTGATACAGTTGTTTCATAAT
TCTAGTACTGGTGGCCATTCTGGTGTGACTGCAACATTAAAGCACCTTGTTTCAATTCTT
TACTGGCCTGGTATGACCAAGGAAGTTAGAGAATATATTAGAACTTGCTCCATTTGTCAA
CGGTTCAAACATGAGCTGGTTCCTTCTCCTGGGTTGTTGCAGCCATTACCCCTTCCATCT
ACCTTGTTTAGTGATATTACCATGGATTTTATAGAAGGCTTACCAGTATCTCAAGGGCGC
ACGGTGATTTTTGTGGTGGTGGACCGTTTGTCAAAATTCAGTCACTTTATGGGCCTCAAA
CATCCTTTCTCAGCTAAACAGGTGGCAGAACTTTTCCTTGATAATGTGTATAAGATGCAT
GGCCTGCCAAGTACTATCACAAGTGACAGAGATTCTCTCTTCCTCAGTATTTTTGGAAGG
AACTTTTCAAGTTGCAGGGAGTTCAATTGCAGTTCTCCACGGCCTATCATCCACAAATAG
ATGGGCAAACTGAAGTTGTCAATAGGTGCTTGCAATGTTATCTTCGTTGCATGATAGGGG
ACTTACCCCATTCTTGGATTCAATGGCTGTCCTTGGCTCAATTCTGGTATAATACTACCT
TTCACTCCACCATCCAGACCACTCCTTTTGAAGCCTTGTATGGCATACCTCCCCGTTGCA
TCTACCTTATTTTCTGGTGATTCCAACATCTCTGCTGTGGACATTTATCTGCGAGATCGT
GAATCTACTTTAGCTATGCTCAAGTACCATCTACAGCGGGCTTCTCATCGCATGAAAGAG
CAAGTTGATAAACATAGAACAGACAGGCAGTTCGAGGTGGGGACTGGATATATCTTAAAT
TGCAACAGTATCGGCAGACTTCCCTTCGTACTCCCCATCAAAAACTCCAACCTAAGTATT
ACGGACCTTATCAGGTGTTGGACAAAATTGGTAAGGTTGCTTACAAGTTGAATTTGCCTG
CGGAAGCCTCCATTCACAATGTCTTCCATGTCTCTCAGTTGAAACCTGGCTCTCCAACCA
CTGCACCTGTTTCCCTTGCCATCCATCTCTCACATTCAAGATGCTTATCCTCAAGCAATC
TTAGATCGACGTATGGTTAAGCATAAAATAGTGCAGCCACGCAGCTTTTGATTCACTGGA
GAGGCCACTCTCCTGCTGATGCCTCATGGGAGTTCGCGGATGAACTGCGCGCCAGGTTTC
TTTCATTTTTCCTTGAGGACAAGGAATCTTAAGGGGGGAGTATTTGTTATGAAACGGTGC
ATAGAAGTTAATGAGAATAGGTGGGAATGTTTGTTTGTTTGTTGGAGGCCGTTACTGGAG
AAAGAAAGGAGATACACGTGTCATGCATAGCTTGATTGACGGCGGATCATCAGGGAGATG
AGAGAGAAATTGCATCTCTGTTTGACTCTATTTTCTGTTACAATAAATACAGGCCATTGT
AATCATTGTGAAGGATGTGAAATTGATCAATAACAAATGCAGGAGAGAATAATACCCTCT
CTCTGGTTCCTAATCATTGAGTTCTTGTGTGTTCTTGGATTGCTT
>DTX-incomp_E08_300-B-G10459-Map3
GCAACAGTAGAGAGGAACCAGGGGAGACTCAGCGGTGACAAGCCGAGAGATTAGATTGAT
TGGCTGGGCTTAGATTTGTTTACCTTAAGCTGTTGCCTTACCCCATTTTATAGTAGGAGG
TGGTATGGTCCCGCCGTCGGTGATGTAGACAACTGTGGAGTTGTCAAATCGCCATGGGCT
GTCACATCGCCGGGGGTTGCCATGTCGTCGATGGGTTGACAGGTCCTAGGAATTAATTCG
TGTCCTTGGCAGGACAACGCCCCAGGTCCCTGGCAGGGCAACGCCCTCTGGCGGTCGTAC
AGCATGTTCTTGACAGGACTGTAGCCCATGCCGGTCGTTCGGCGTCTTTTAAAAGGGGCT
GACCGACTATATGTCGGGACTTGGCTGTCGGGTGGCGACTCAAGAGCACGGTCGGCGTCT
[truncated: 21,263,382 more chars]
