# Supplementary material for: Genome-wide analysis of LTR-retrotransposons in oil palm
Source: BMC Genomics. 2015 Oct 15;16:795. doi: 10.1186/s12864-015-2023-1 (PMC4608283; doi:10.1186/s12864-015-2023-1)
Supplement: Additional file 1: — De novo consensus TE databases. Contains the E. oleifera (E08_denovoLibTEs.txt) and E. guineensis (p5_denovoLibTEs.txt) databases. (ZIP 15,038 kb) [file 12864_2015_2023_MOESM1_ESM.zip › p5_denovoLibTEs.txt]

>RXX_p5_300-B-G1-Map20_reversed
TTTTTGACATATCTTGGGGAGAATGGAATTCTCTCTCAGTGGACTCCTCCTGGAACACCA
CAGCATAATGGTGTGTCTGAAAGGAGGAATCGGACCTTGTTGGACATGGTTCGATCCATG
ATGGGGTTTGCTGGTCTGCCGATCTTCCTCTGGGGATATGCACTCGAATCGGCTTGTTAC
CTTCTAAATAGAGTTTCGAGTAAGTCTGTAACCAAAATACCATATGAGATATGGATAGGA
CGTAAGCCAGTACTCTCGCACCTTAGGGTTTGGGGGTGTCCGGCTTATGTTAAACGTTTA
ATTACGGACAAGCTTGGACCTAGGTCTGACAAGTGTAATTTCATAGGGTACCCAAAAGAG
ACCAAAGGGTATTATTTCTACCTAGCTGATGAGCAAAAGGTGTTTGTCAGCCTTAAGGCA
ATCTTTTTGGAAAAGGAGTTCCTTGGTGAAGGGACTGTTGCCTCTAAGGTCGAACTTGAG
GAAGTTCGACAGGTAGGAAAAACCGACACAAGTTGCTGAACCTGAACCGGATTTGATTAG
ATCAGATCCGGAGCCCATTGTTCCTGCACCCTTAAGGCGATCTGGTAGAGTACCACGTCA
ACCGGACAGATACTATGGTTTCTTGGTCTGGGACGGTGATCCTATCGAACTTGATGAAAA
TGATGAGGATCCGATCACCTACATGGATGCAATGCAGAGACCTGACTCTGAGAAATGGCT
AGAGGCCATGAAATCCGAAATGGAGTCCATGAAGGTCAACGATGTGTGGACATTGGTTGA
CCCACCCGAAGGAGTAAAATCCATAGGGTGTAAGTGGGTCTTCAAGAGGAAGAGGGGCGC
AGACGGAAAGGTGGAAACCTATAAAGCCCGTCTGGTTGCCAAGGGATATCGTCAACGTTA
TGGTATAGACTATGACGAGATATTTTCTCCTGTGGCAATGCTCAAATCCATTCGGATTAT
GCTTGCGATAGCTGCCCATCTGGACTATGAGCTGTCCATCTGGACTATGAAATCTGGCAG
ATGGATGTGAAGACAGCTTTCCTAAACGGAGAGCTGGACGAAGAGGTGTATATGATACAA
CCTGAAGGATTCACATCCACAGATGAGTCTAAGGTGTGCAGGCTACAGAGGTCCATTTAT
GGACTTAAGCAGGCATCCCGGAGTTGGAACATACGTTTTGATAGGACGATCAAGACGTAT
GGCTTCGTTAAGAACGGAGAAGAGCCCTGCATTTATAAGTGGGCTAATGGTCCAGTAGTA
GTATTTCTTGTATTGTATGTGGATGACATTCTCTTAATCGAGAATGATGTCCCTGCATTA
CAGGGAATAAAGATTTGGCTGTCGTCACAGTTCTCCATGAAGGATCTGGGAGAAGCTTCC
TACATCCTAGGGATGAGGATCTATAGGGATAGATCTAAAAGGTTGCTTGGCTTATCCCAG
TCCACGTACATTGATACTATGCTGAAGAGGTTCAGCATGGAGAATTTCAAGAAAGGCTAT
CTACCGATAGGCCATGGAATTTCTCTCTCGAAGAGGGATTGTCCGACAACACCTCAAGAG
AGAGAGCGTATGGGTAGAATTCCATATGCTTCGACAGTGGGATCTATCATGTACGCCATG
ACATGTACACGACCAGATGTGGCATACTCACTAGGGGTAGTGAGTAGATACCAATCTGAT
CCAGGAGAGAATCACTGGAAGGTTGTTAAAACCATCCTGAAGTATTTAAGAAATACTAAG
GACCAGTGGCTTGTTTATGGTGAATCGGACTTGAGACTTATAGGGTTTACAGACTCTAGT
TTTCAGTCTGATCACGATGACAGCAAGAGTGTGTCGGGATTTATTTTTACCCTTAATGGT
GGGGCTGTCTGCTGGAAGAGTTTCAAGCAGCACACAGTGGCTGATTCAGTTTGCGAGGCA
GAGTATGTCGCTGCATCAGATGCTGCCAAAGAAGCGGTGTGGCTGAGAAAATTCATCATC
GAGCTCGGAGTAGCACCCTCCCTTGTTGGTCCAGTTCTGCTCTACTGTGACAGCTCTGGA
GCCATTGCTCAGGCGAAGGAACCGAAGGCACACCAGCGGACGAAGCATATTCTGCGCCGC
TACCATCTCATCCGAGAAATCATGGATCGAGGTGACGTCGACCTTCAGAAGATCGACGGG
AAGGAGAACCTGGCCGACCCATTCACTAAAGCCATTGCGGTGAAGGAGTTCGACGACTTC
AAGTCGAAGATGGGTATTAGATACTGCACCGATTGGCTTTAGGCCAAGTGGGAGATTGTT
GGGAATAGTATCCCAAAGCCAATCGTCAGCCTGTTGACGGTTGTGCTCATTTTTTGTATT
AGTATATGAATTATAAATTAAATAAAAATTATTTTGATCATTTTTCATCACAAATTGTTT
CATCTTCTAATGAACTCCTGTGTTGTGGTGAAGTCCTTAGGACTATTTAGACTCGACAAA
GGAGGATTTGTCGTTTAGTCCTTAAACCTGTTCGCGACCAAATGATACGTTGTTACCAAG
GACAACAACGTTTATCAAGCATAGGTCGTTGTGTGCCATATAGGTTGGTTGTCCTCTTAA
CCAAAGAGTGTGGAGACACTGGTATGGCATACAGGTGAGATGTAAGGGTACATCTGCACT
GAACGTGACCGACTCCGGAGCTATTTCTGCTGTCAAGATTTGCTCCGATGGGATATGGGT
ATAACTGTCCCTCCGACCTGAGACCGCCACGGTGACTTGCAAGCAACTCACTGCACTTAG
GCACTGGACTACCTGAATTTCTAATTCAGTGACGGAAGGCTGCTGGGTGTAGTCAAGTAC
TTGACTTGTCGGTGCGTGTGTCAAGATGGGATTGACCACTCCAGTTCAGGAGCTGTGTAC
AGTCATGTTTCAATTTAGCAAAATCTTGGCCAGGGTAGTCCTAGTGAGGAGTCACAGGAC
TGTTTGAGTTGAGCACGATTCGGATGATCTAATCAGGGTTGACAGTTTAACCCTGAGTCA
TCCTAAACACAGGGGTCAAAAGGGATGAATTATACAGTAACCATATTCACGTAGGTTCTG
AGTGTTGCGATTGTGACTATTCGACCTATCCGAATGTCGGGTACCATTGCTAGATGGTCA
CTTCGATTAGTACAGGAATTGGTTCCTGTGCTACCGGCTTAGGTTCGAACCTGCGGGGTC
ACACACATTAGAGGTTCCTATCTGATCTGATGGCTGATGAAGAGTCCCACTGGACTGGGA
CTCTTCGAGCATGAGTCTTAATGTTCGTGGACTATGAGTCCTACATGTCTGGGACTCTGT
GATCGAGAATCAGGATTCTCTGATCACGAGTCCCACACATTTTGGGTACCGGGGTCAAGA
GTCCCACT
>noCat_p5_300-B-G100-Map3
GTGACTTGCAAGCAACTCACTGCACTTAGGCACTGGACTACCTGAATTTCTAATTCAGTG
ACGGAAGGATGCTGGGTGTAGTCAAGTACTTGACTTGTCGGTGCGTGTGTCAAGATGGGA
TTGACCACTCCAGTTCAGGAGCTGTGTACAGTCATGTTTCAATTTAGCAAAACCTTGGCC
AGGGTAGTCCTAGTGAGGAGTCACAGGACTGTTTGAGTTGAGCACGATTCGGATGATCTA
ATCAGGGTTGACAGTTTAACCCTGAGTCGTCCTAAACACAGGGGTCAAAAGGGATGAATT
ATACAGTAACCATATTCACGTAGATTTTGAGTGTTGCGATTGTGACTATTCGACCTATCC
GGACGTCGGGTACCATTGCTAGATGGTCACTTCGATTAGTACAGGAATTGATTCCTGTGC
TACCGGCTTAGGTTCGAACCTGCGGGGTCACACACATTAGAGGTTCCTATCTGATCTGAT
GGCTGATGAAGAGTCCTAATGCTTGTGGACTATGAGTCCTACGTGTCTGAGAACATTTTG
GGTACCGGGGTCAAGAGTCCCACTGGTTTGGGACTCTTCGATCAAGGTTTCATATCAATG
GACTTTGATATCTGATTGCCCATCGAATTTGGACTCAATATTTATGAGAGATTTAATTAG
TGATTTGATCACTAATTAACTCAATTTGATTGAGTAATTATTTTTGGATCAAGTCCAATT
GAATTGGATTCAGTTGGGTTTGACCCGATTAGGTTAAGTGTTGACCTAATCGTCGAAGTG
GTTTGGTCCCTGATTTGATCAGGGGTTGGGCTTAGTCAATTTCTGATTTGATTAGGATTT
TATTGAGCCTAATTAAGCCTAATTGTGTTGGGTTTAAATTAGTCTAATTGGACCTAACTT
ATTTTAATTAAGTTGGTTCAATTAGGTTGATTTAAAATTAGAAACCACCTTGACCTCAAC
TCCCTGCGCCACCTCACTTCTTCTGCGCCCATTTGAATTCACGAGAAATAACTTCTCATG
AATTTTCCCCCACACAAAGGCCTTCCCACGCCCACACTTGTGCGCCAATTATTTGGATAA
ACATGATTTGTTAGCCATTCAAATTCAAAGGGTGTTTGAATTTAAATGGATAACTAATCC
CATGCGCCATGTCCTTATCCTTTTGTGCGCCATTTTCTTTACACGAGAAAGAGTTTCTCG
TATGTAAACTCTCCACGCACAAGAGAGCCCACGCCCCTCTCTTCTCACGCATAGAGTGGA
TAGGAATGAGTTGGTTGGCATTTGAATTCAAATTCGATTTGAATTCAAATGAGCAACCAC
TTATCTTTATCCTCTCACGCGGTAAAAATGCTGCAAAGACACGGTCTTGCATCATTTTAA
AAAGGAGATAAGAGAGGGCATGCGCACAGGATATCTGAGAAAAAAGGGTGGCGTGAGAGA
GGTTTCTTGCGTGAGAAAAGAAAAGAAAATGAGAGAAAAGAAAGAAACAAGTGGGCGCTA
GTTTCTTCGGAGTGTACCCTAGGGTTTTGGCTTAGGGTTCGGAAAGTGAGAACGTGAGCT
ACGAGTGTCGTGAGCCCACCAAACTTCAGGGAGAGCATCATCAATCTCTCTATCATCTTT
GCTGACAATCCGAAGCATCCGAGGAGTCAGCAGA
>noCat_p5_300-B-G10003-Map3
CTGTTGGTGCAAAAATACGCCTACGTCGGAGAAGCTGGAGTCGAGGGAGTCGCGGTCGCC
GTCGGGACCTGCAAAAGAAGTCTAAACCGGAGGTGGGGTTGCTCCGGCAAGACCCTCCGA
TGCTCAAGTCAGTTCTCTGCCTCAACAAGAATGGAGTGCTCGAACAAAAATTTTAGCAGA
GTTTTTAGGTAAGAAATGAGAGCTTAGAGAATAACGTATCTGGGGTCCCCTTTTTATAGG
CAGAGGGAGCAACGGATTGATAGCGATTGTTTGTAACCGTCTCGTCGTGGGCCGCACGGG
GCCAGGAGGAATTTATCATGAAGAGTAATGGGGTGGAGTCGTGGCTGTCACCATGGCTCG
CCACGTGGAATCAGTTGCGGGGAGTGGAGCGGCGTTCGTTGTCGCGACTTGCCAGGGAGT
AGTGGAGCCGTGCAGCATCTGCCGCAGGGAGTGGAGTAGATTCGCGGCCATTACTGTGGC
CTGCCACGTGGAGCCTGTTGTGGGGAGTGGTGGAGCCGTGCAGAATCCATCGCAGGAGGT
GGAGCAGAGTCGTGGCCGTTACTGTGGCCTGCCAGGGAGTGATGGAGCCGTGCAAAATCC
ATCGCAGGAGGTGGAGCAGAGTCGTGGCCGTTACTGTGGCCTGCCAGGGAGCCCAGGCCT
ATCGGCCGAAGTTTGGTTGGAGTCTGGTCTCCGTAGAAGCCCGGACGGGAATCATTTGTC
GAGGAGTCTCGGCCAAGGCCGCTCGTGGTAGGAACTTGAAGTAGTTCGTTTGCAGCGGTA
ACTCGGAGTGGGTCGCTTGCAACAGGAGCTCGAAGTCCGACTCCCGTGGGAGTTCGGACG
AAGTCTTCCTGCAGTCGAAGTCGGAGATGAAGTCCAGCTCCCGCGGGAGTTCGGACGAAG
TCTACCTGCAATTGAAGTCATGGGCGGAGTCCGGCTCCCGTAGGAGTCCGGACGGAGTCT
TTCTGCAGCCGGAGTCGGGGATGAGGTCCGGCTCCCGTAGGAGTCCGGGCGGAGTCTTCC
TGCAAGTGAA
>noCat_p5_300-B-G10006-Map3
TTGTTGGGGAATATCGACCGATCCCGCTCATGCCGACTTATAATCAGGCATACCCGATCG
ACCGACCGACCGACCGACCAATCGCCGGACGACATTACCAACCGATTAAAGGCTCTCTAC
CAACTGAGGATATGTCGGCCGGGCAGACCTTCTCCGCTCTCCCGACCGACTGCACCAGGG
AGTCAGATGGCCGACTCTCGCAACATGCCCGACTGATCGTCGGAGGGGTCCGAATCTCCA
TCCGACGCCACTCAGCTGGCCACCGACCTAAGGTCGGTCGACTCCTCCGATCGCCGTACT
GCTGCCAAAGACTGTCAGCCCTGACAGCAGTATGCGGCACTGCCGCCTAAGGGCATTATC
CCGCCTAGGGCATTGTCAACCCTAGTGATTTGACAGCCCCACGGCGACGTGACACTTTCA
CGGCAACTCTGACAGTCTACAGTGAGTTGACAATTCCTCAATTGTCTGCGTCATTAATGA
CGGCGCCATACTACACTCCACTATATATATCGGGGAAGACTACAGTGCTAGAGGCCCTGG
AAAAAGACACAGGCTTGCTCTCTCTCTCTCTCTCTCTCATTGAATTCTTTGCTTTCTTCT
CACTGTTGCCTAGTCTCCTCTCCGACTTGACCGTCGGAGGGTCCCCGCCGGAGCCGCCTC
CGGTCAGTGCAGACTTTCTTTTGCAGGCGCTCGTTTCCGGCGATCAGGCGATGGGGGGAT
TGACCGCAACAGATTGACACGCCAGGTAGGGGGGGCAGTACTAATGACAAAGAGAAGAGC
TCAACGATCGAGAGTCACCGGGTCGGCGAGGCGCTCTTCCCGTCGGAAAAAGGCCTCTCC
GCCACCCTCCGCGGCGGAACACAGCTCTCCGCACCCCGCGGTTACCACGGAGGCACAGAT
CGCGGCGATCGTATGGCAGATGACCGTGCTGACGGACGCGGTCAAAAGCCTCCAGCAACA
ACCGGTACGGCGCCGCCATCACCGGTCGGACAACCGACGGCACGTCCGATGCCCTCCAGG
AGCAGTCGCCGGCGCCCGTGCCGATCTCCGTCGTCTCCGCGGGAGCGCCTGCCACAGCGC
TCCCACAGAAAGGAGGAGGCACGGCCGCGGCGCGATGCCCATCGGTCCCAACAGCTTTCT
CCCTCCCAGCTAGAACGAGCAAGGAAGGAGAAGCGAC
>noCat_p5_300-B-G1001-Map20
CTATAATGCATTCACATAAATGCTTTTGTTCAAGTGTTTTGTCATCATCAAAAAGGGGGA
GATTGTTGCTCCCTAGATTGATTTTGATGATTACAAAGCAGATTGAAGGGATACAAATAA
TTTTAATTTGAAAAAGACCTTATTGCTCTTCAGGGGCAAAATCATAATTTTACCAAAACC
CTGATTTGATAGTATCAAATGGTAGAACAAAAGATTTGTGATCTATTGGTGAAAATTTCA
TTATTTTTGGACTTATATTTTTAAAGTTATGAATGTTTGAAATTCATGAGTCGACCCATG
AGTCAACTCATGGCACAATGAGCTGTTTGGCACGCAAAAATTTCCCTTGGCACGCTGGAT
TTTTGGCTTGGCACAACCTGTGAGTCGACTCATGAGTCGACCCACAAGGCATGAGTCGAC
TCATGAGTCGACCCCTGCTGTTTTGAGGCCAAAAAAATTCCAGAAATCCATATTTTCTGG
TACTTTTTCAACAGAGGTCGACCCATGAGTCGACCCCCGAGGCATGAGTCGACTCATGAG
TCGACCCCTGCGACGGGATTTCTCCGCAACGGCTAGTTTTTTAACCCGTTTTAATTGCTT
TTAATGCTCACTTTAAAATGCTCTAACGGCTCTTTTTCAGCCTAAAATATTTTCCTCTAT
TTCTTAAAGCTATAAAAGGATCCAAAAGGTGGGAAACAAGTAGGATATTAAAAAGAGATT
GAAAGAGAGATTTAGAAGAGCATTCAAGAAGAGCATTCAAGAGCATTCAAAAGAGAGAAT
TTGAAAAAGGGTTTTTCAAGCCAACTTTTCAGCCCTAATC
>noCat_p5_300-B-G10011-Map4
CCAATCCTTGTGTACCCATGGGTAGGTTCTTAACCAATTATTTCATCAAACAATTTTTAG
TATTCAATTTTGCCCCAGACACCTCTTCAGCAGGCATGTGGCGCCTCCACTGAAAGTTCT
GGTTAGGTCCAACCATTAACATGCCAAAATTTAGTATATCTAACAAACGAGTGACCAGAC
CCGAGTATGGCTCGGCCAACCTGACCATCATCAGAAAAACACAACTAAAATAACATATTA
TGAATGATAATTTCGATAGCCAGATGAGCACCAGGCGTGTGGCACCTCCAATGATCATCT
AAACCATTGGACTCATTATCACCCAACTTAATGGAAGGCTATGATCTAGTTATCACTATA
ACTATTTCATTTTTAGGGACCTAACAATTTTAGAGGATTTAATTAATTGAATTGAGAGAT
AAAAAAAGACTTGACCAAGTTAATCTTAATCCTCCCACTGACTTCACCAAGTTAGATTAA
AGAAGATTAGGTAAAAGCTGATCCAGCCAACCAGTCATAAATCCTCCCACTGACTTCACC
AAGTCATGAAGAGGACTCAAGACAAGTCGAACTAGGGGCACCTAAATCAGTCACACTGAT
TTTCTAGTTAGCATGGGTCAACTCCAATCATTAAGTGATCTAATCAAAACATGATTCACC
ATGTTGGCCAGATAAGTGAGATCGATGGGAGGGATATGCCATTAACTCGACATAGACTCA
ATCTATGTGAGTAGCTTCTAATTAATGACCACCGATCAAAACTGCCATACTTACCTTAGA
CACCAACTGGTTAGTCATTTTCAATTTGATCAACTTATAGACTTGGATTCGATCATGGAG
CTACGATCAAAGTCCATATTGGTCTAATCAAAGATATGGACTTGACCAACTACATCTATT
GAAATTGATCAAGAGAAAAAATTGACCCAATCAGAATTAACTTTTAATTAGATTTGATCA
ATTACTAACATGATCCATTATCAATGATTTCTAACCCTAGGTCTAACCCAGTTAAATAGA
CTTGACTCGAACTAACCCATTAACCCATAAGTTATGAAATTAATACCTTAGATCTTTGAT
TCTCAAATCTAGATCACTTAATTCTCAATTAAGTTTTGGGCTGATATGGGTTCGGGTTCG
GTGTTTGAAAATAATTTTTAATTTTATAAAATATTTTTACAATCAATCATCTAATGATCA
AAACTCTAATTTCAGATCTAATATACATTATTTTAGATATAAAATAAAATTTTAAA
>noCat_p5_300-B-G10020-Map3
AAACCACCTTTGACTTATCTCCCTGCTCCACCTCACCTCACCTGTGCCTATTTGAATTCA
TGAGAAACAAGTTCTCATGAATTTTCTCTCATGCAGAAGCCTTCCCATGCCCCTCCTTTG
TGCACCATTTGGGTGGATAAAGATTGGTTGGTTGGCCATTCAAATTCAAATGATGTTTGA
ATTTGAATGGGCAACTAACCCATGCGCCACCTTATCTATTTGTGCGCCCCTTGCTCTACA
CGAGAAAATATTTCTCATGTAGACTCTCCACGCACAAAGAGCCCATGCCCCTCTCTTCTC
TCACCTTGAGTGGATAAGGATAGGTTGGTTGGCATTTGAATTCAAATTTGATTTGAATTC
AAGTGAGCAACCACCTAGCTTTATCCTCTCACGTGGTGAAGACGCGGTAAAGATGCGATC
TTGCACTGTTTTAAAAAGGAAAGAAAAGGTGGGGCATGCACACGACTTTCTGAGAGAGAA
AGGGTGGCGTGAGAAAGGGCCTCTGCATGAGAAAAGAAAAGAAAAGAAAAGAAGAGAGAA
AGGGCGCAGGGTCATCTGTGAGTACCCTAGGGTTTCTGCCTAGGGTTCGGGAAGTGAGAA
GGTGAGCTACGAGTGTCGTGAGCCCACCAAACTTCAGGGAGAGCTTCATCAATCTCTCAA
GTTCATTTGCTAATGATCTAGAGTATCCGAGGAGTCGGCAGAAACCAATCGAAGGAGTTC
GATCAGCATCGGCCATCGAAAGGGTTCTGCAACGAACTAGCATTCGTGAGGAGCCGATCA
GATCGGGAGCTTTGTGTGGATGATCCATGGAGGCCAGACATACTGTGTAGCTGTATTGTG
ATGATCAGATCATTCTGACGGTGATCAGACTGCGACGATCGACTACCTGCACGAAGGTAA
TGTGTTCTGAACACATAACAGTAAAATATTTACTGTAGAATTTAAAATTTTAAATTTAAA
TGCATGCTATATATATCATATTTAGATCTTTATGTAGGGTTAATATATGTTAATTAATTA
GATTAATTAATAATTTCTACTGTAAAATTATAATTTTGAAAAAGTTTTAAAATTATCGTT
TTACCCCTGCACTGAAATTCCCACA
>noCat_p5_300-B-G10028-Map3
GACCTAGTCTACCATATAAAAAGTTGCCACCCCATATGCTATCAAATAAAAGTAAAAAAT
TTGTGGCTTTTAGATAGAAATAGCAGAGGAGAAAGAGGAAGGCATGGGTGGTTTGAGGCA
CCAAAATCCTTGGAGGAGAGTCTTCAATCAAGAGATCAAAGGTTGATATCTTGTAGAGAG
AAAGGTAAGAGAAAAGATTATCTTCTCTCATTATTTTTCTTTCATATTATTCTCTCTTTA
TTTTTTGTGTTTTTTATGTGATAAAATCTTAGAGAGAAAGAGGATGGAATGGGTGGTTTG
AGGCATCAAATTTCTTGGAGAAGAGTCTTCTATCAAGAGATCAAAAGTTGATGTCTTGTA
GAAACAAAAGGTAAGAGAGAAGATTGTTTTCTCTTATTAATTTTCTTTTCAGTTTATTTT
CTTTTTATTTTGTATTTTTATGTGATAAAAATATGAGAGAGAAAGAGGGATGGAATGGTG
GATTCATGCTTCAATGAGTTGGGGCATGGTGATCTTATTTTGGACATGATCTGATCATGT
TCTGATGAGAGAAGAAGAAGAAAAGAATGTCTTTTCTTAAGGTTTCTTTTAGAACCCTTC
TTCTCTATAAATCATGAGATTTTTCTATGAAAAAAATCAGACATCATAAGATCTAAAAGT
TAGAAAAATATCTAGAGAAGAAGGTCTTCTCATGTCCTAGCATAGAGATGTTCTCAGGAC
ATCAATCGTTGATGTACTGAAAGAGAAGAACTATCTTCTCTTAGGATTTTTTCTTTTATA
TTATTATTTTTGATTTTAGGGAGGTCAAAAGGTTTGACTTCTCCCTTGTTCCTCCTCATA
TTCTTCATCTCTTGAAATGTCCAAAAGATTCGAAGAATATCTTTTAGATTAACCATCCGG
AGGGATCTGCAAGAAGCTAGCACTTCGAGCGGATCTTCATTCGACGAACCTTCGATTTTA
TTGCAGCCTCGTGTGGATCACCTGTAGAGGCCAGATGCATGTGTGGCTCCAAAGATAATA
AAAAAAATCAACCATGGAGTTCTCAACCCGCATGAAGGTAAGAGATCTGATCTCTTCTCT
TATCTAGATGTGATCTAGATTTTAGATCTAAAACTGTTTTAGATCTAGGGTATTGATTTG
ATCAATACCAAAGCTTTTATTTTATGATTTATAAATACAATATGACATGTTATAGGTCCT
AATT
>noCat_p5_300-B-G10029-Map3
AAAAAAAAGGAAGGAAGAGAGGAGAAGCCATCCACGATGAGAAATTCAACTTTATTGATT
GAATGATTCTTAAAGACAAAAAGGAAAAGAAAAATTACAGTAAAAGAAAAATACAAGGTC
GGAGGTCTCAGACCTCTGCAGTAGGAGTTGGGGAGCTCGGGGTCCCTGGAAGGGGGGCTG
TGGCAGCAGTAGCAACAGGAGAGGGACCGGCCTCATCTTCAGACTCCTCGCCCAAGAAGC
TGAGATCGAGCTCGAGAAATTTCATGGCCACCTTCTCCTGGCAGAGCTCGAACCCCTTGA
TGAATGCTTCTTGACCGAACTTGACGTTCAGGTCCCTCATCTCTGCAGAGGCTTTGAACT
CCTCCACCGTAAGAACCCTGGCCTCCGAGACCAGGACCGAAATCTACTCCGCCAAATTGG
CGACCTCGGCCTCCGCCTTCCTCACCGTCTCCTCCGAGGTCTGCTTCTCTTCCTCTCGGG
CCTATTTTTCTCTCTCCAGGGCCTCTTGGAGGGCGACTACCTCGGCTGCCTTCTCCTCGA
GATGAGCGATTCCGACCCGATGACTCTCCTCCGCCTGGATGGCATCCCTCCTCGCCCGGT
TCGTCGCCTCGATATTAGCAAGGAGCTGGTGCCCGATCTGCAAGGTCGACTGGGAGGTCA
GAACGAAAGAACAAGAAGCTAGTTAAACGAAGGGAAGGGGGAGGGTGAATCTGTTTACCT
CGAGAAAGGACCCCAGGGAGTCCCAAACCCGCTGTTCGGGATCGGCGCGATCGATCCTCT
CGATGACCTCGGGCAGGATGCAGCCGTCAATCAGCCGCTTTATCAGATCCCTGTCATTAA
AGGGATTCTCCCCCGGCTCTCCCTCGGAACCAAGGGACTCTTCAACGGTGGTTCGGTGGC
TACTTACCCTGCGGGCCACCGACTTCCTTCTCCTCCCCCTCTCGGCCCCGGGCACCACCT
CGATGCGGTCCCCTGAGGCGGGAACCTCAGCGGGAGAGCTCCTTGAAGGGGCCCGGGGAG
CCAGTGGTTCGGCGTTCGAAGGAACGTCGACCGCGGGGGCCACCTGGACAGGCGCGGCCG
AGCTCGTCTCCTCCACTCTGGCCTTCTTTGTTGATCCGGAGGCCGCGGTGCCTTTTCTTT
TGTGGGCCTTGAGGCCCCGGGCGAGCATCCGTGCTGCCTCGACGTCCATTCCTAAAAAAA
AATCAAATCAAAAATC
>noCat_p5_300-B-G10033-Map3
ATGATGAAGCCTATAAATAGATTCTTATTTTCTTCTTTTTGTATTTTATTTTTATGCAAT
AAAATTTTACTTTTATTTCATATCTTTTTATTTTTTTCTGAGGTATTGATCCAGCCTACA
TGGCCTATATCTTCTCTTGGCGTGCTGTGATCTCTGGATACGGTACGTGCTTAGGAAAGA
TAGATCGTGGTATGTTAGATTAAATCTTATATCCTATAATTGAGTTTAGATAATTTATAC
TCCAATAGGACGAGCTGTGATCTACTGATATAGTTCGTATCCCTTAGAGATAAACTATAC
TAATAACATAATTAGAAGAATTAAATATTACAACATAAAAAAAGAAAGAAAATAAATCTC
TTTGCATGGTGGATTTAGAATTTTTGAGTTATTTTTTTGAATTATTTTTTTCATAATTTA
ATTTATATTTTTGATTTCTTGCTATTCTATTTCTTGTTAATCCTTCTGCAATCAATTCTC
TTTTATTTTTTTCTTCATAAAAAAAAAGATAATCATTCTAAATCCCTGTGGAGACGATCT
CGACTCATCCTATCTATATAGTTTATATTGATTTTTATTTTTTTGATTGCCTATGACAGT
GATCAAATTTTGGCACTGTTGTCGGAGATCTAGGCACGATTATTAAAAAAAATTTAATTT
TTTTTAAATTTCTTTCTAACTTATCTAGTTTCTTAGTTAAACTTACTTTCTTTCAAAAAA
AAAATCTCTATATTGATACCTCATAATCTACTTAAGAAATTAGATATTTAATCACAAAAT
CTAAAAAAAAAAATAAATCAATTTTCTCTTAACTAACTATCAAATCTGATCATCTTTTCT
TCTTGCATTACATAAGTCCATAAAACATCTTAAGGGCACAAACCCTAAATAAGATAAAAT
AGAGATTTTATCACTCTTCCTTGGCCCACAAACCACCATCCTGCATATTGCATTGACCTA
AACCTTAACTTAAAATCAATTAGACGTTGGCCCCTAAGGACTTTCGAGCTCAATAGGACA
AGAGATCCTAAGAGTAAGATCGGGTTAGGATTAGTCAGTTTGATTGGTGTCTACGAAAGT
AGTTCAGGGACTACGTCCTGAAGGAAGGTGGTTATTTAATTGATTCTGTTCGCTTACCTG
ACCAACTCAGTTGGTGTCTAAGGAAAGCAATGAGGAGACCCTTACTGACCTTATACTTAC
CTGACCAGTTGAGTGGCTAGTCTTTTATCTGGAGTGCTCAAAGGCAACCT
>RXX_p5_300-B-G10041-Map5_reversed
AAGAAGTACCTGGCTTCTCCATCTTTACTCATAAAACCAAAGGTCGGAGAAATACTATAT
CTCTACTTGGCGACATCGACAGAGGCGGTTAGCTCGGTACTCGTTCGGAAAGACGAAAAT
CGAATTCACCAACCCGTCTACTACACCAGCAAAGTACTCCACAACGCCGAAGTCCGATAT
TCAAGAGCGGAGAAAATGATCTACGCTTTGATCATATCGGCGCAACAGCTTCGCCCTTAC
TTTCAGGCACACTCCATTGTGGTCCTTACCGATCAACCATTAAAAGCGATCCTGCACCGT
CCTGATACATCGGGATGAATGGCGAAGTGGGCGGTGAAGCTAGGTGAATTCGACATACAA
TACCGACCACGACCGTCCATGAAGGCACAAGTTCTAGCCGACTTCATCGCAGAATGCACA
ATAGCCGACAACAAGTCGAAAGATGCAACTACGAAGGAGGCTGCAACCCCCGAGCCCGAC
CTAAGGTCGACCTGGGTGCTGCATATCGACGGGGCATCGAATGCTCAAGGCAGTGGAGCT
GGCCTCATTCTCACCAACTCAGAAAGGGTAGTCACCGAGTACGCCCTTCGGTTTGACTTC
AAAGCTTCAAATAACCAAGCCGAATACGAAGCTCTCTTAGCCGGTTTGAAAATGGCTAAG
GAGCTCGAGATTGACAGTCTGAAAGTCTTCACCGACTCTCAATTGATCGTGGGACAAGTC
AAAGATGAATTCGAAGCTCGAGACCCGATCATGGCAATATACCTTCAAAAGGTGAAAGAT
CTCGTGACGAATTTAAGATACTTCGAGATCTTCCACATACCCAGGATCGAGAATGCTCGA
GCCGACGCACTTTCCAGACTGGCAACGACTGCTTACAGTTCACTGGGCCGAACATTCGTG
GAGTGTCTTGAGCAATCGAGCATCGACAAAAATGAAAAAGTGTTGCAGCTAACAGTCGAA
CCTAGTTGGATGGATCCGATCATCCGATATCTGTCCGACGGAGTCCTCCCTGAAGATCCT
GCGGAAGCAAAACGAACCCGATGGGCAGCTTCCCAGTATGTGATGATGGATGGTCGTCTC
TACTAAAAGATCATTCTCCCTTCCCTTACTGAAGTGCCTAGGACCGACCGATGCCGACTA
TGCACTTAGAGAAGTACATGAAGGAATTTGTGGAAGCCACTTGGGGGGCAAA
>noCat_p5_300-B-G10057-Map3
TGAAAATACCAAATCTACCCTTCAGTGACAAATTACCATACAATTCAATCCTTCGATCAT
CCTTGCACCCTGAATATGTTCATGAGTATGGAATCATGTCAAACTCAAACACATATTCAT
ATCGATTCTTAATTAACCAATAATGACTCCAATGAAGAAGCATTAGAAACTCTTTCTAAT
CTCCTTCCTGCTTTTGGCCAAAAGACTTTTCTGAGTCATCTAGGATTGAGAATACACAAG
ATGCGATCTCCTCTTACTAGGAGTGATCGATTCCATATTGACCTACTCACAACCTTCATA
CACATTCCACCATATCCAGAACACCCCGTACATGTCTTAATGCCATGCCTAGGTATGAAC
CAAAATATGAGTTCATGTGCACAAGATTCTATGGTGGTTTCAGGTCTAAGGATCACTTGC
ACAACTCTCACTTAGAGAACCATCTTTGACATGCAAATAAGGCTTTCATAAGATGTTCTC
TTTCATCGAGTCAATTCAGTAGACTCATTTCTCAAATGAGCACCCACATCCTTGTATTAG
TGTCTCACACAAGTGGCTAGTGAGATCTGCCACCCTCTTCATTGAGCATACATAGGATGT
GCTAGTCTATCCGGAACATTGATCTCTGACTCAATGCTCCTACGATCAGGAATATTTAAG
ATTAGGATTTTAGGATTTTAGGTCTCACTAGCATGACCCATTCATGTCTCCTAAAATCAT
TATCCTAATCTTTGAGGTTCATCATAATCTTAGACATAATAAGATACAGCTAATATGATG
AATCAATGCCTCAAATAATAAATATCGTTTCATGAGTTGAAAAATTTTAAAGAAAGTCCC
ATTGCAACACACTTACGATTGGCTTATAGGGCACTCTTCTTTCAATCTCCCACTTGCACT
AAAGCCAATCGCCTTTGTATCTCATACAATCAAGATGACGATCATATAGCTATTATGGTA
TGACCTTAGTGAATAGATCTGCTATATTGTTCTTTCTGTCTACTCGTTCAAAGACAACAT
CTTATCTTTAACGAGATGGAAACGTCTGAGGATGTGCTTGGATCTATAATGAGACCTAGG
TTCCTTATTTTGAATAACGGCCCCAGTGTTATCACTATAGAGTGACACCGGTCCTTCAAT
CTTAGGAATGACTCTTAAATCCATGATGAGTTTCTTCATCCAGACAGCTTTCTTAATGGC
TTCACTAGCAGCAACATACTCTGGCTCAATAGTTGAGTCAGCTACTATCT
>noCat_p5_300-B-G10059-Map4
TGTTGGTGCAGAATTCCTCCGAAGCCAGAGTTGCTGGAGTCGAGATGACCGCGGCCGCCG
TCGGGACCTGCAAGGAAAGTCTAAACCAGAGTTGGGGGTGCTCCGACAAGACCCTCCGAT
GCTCAAGTCAGTACTCTACTTCAACAGAAATGGAATGCTCGAGTGAAAATTTTAGCAGAG
TTTTGAGATAGAATTTTTGAGCTTAAAGAAGAACGTATCTGGGGGTCCCTTTTTATAGAC
GGAGTGCGTAACTAATTGACAGCGACGTCTGTAACCGCCTGGTAGTGGGCTGTTCAGAGC
CACCCGAAGTTTGTTACGGAGAGTAGTGGCGTCAGGGGTCGTTCAGAGCCACGTGGAGTT
TGTTACGGAGAGTAGAGTGGTGTCCATTGTCGTGACTTGCCAGAGAGTAGTGGAGCCCGG
AGAGTAGAGTGGTGTCCATTGTCGCGACTTGCCAGAGAGTAGTGGAGCCATGCGGAATCT
GCTGCAGAGAGTGGAGCAGGGTAGTGGCCATTGTCGTGACTTGCCAGAGAGTTCGGATCT
ATCGGCTGAAGCTCGGCTGGGACATCTGATGGAGCGGAATGGCTCTCTATCCCGTCGATC
TGGGAGAAGCTCGGATGCCTCCGAAGCTACTGACGAGTCTACTACTGTCGGATACCTTAG
GCACTGATACTACAGGTGGGAGTCATCTGCTGTAGAAGCTCGGATGGAGACTTTCCATTG
GTGAAGCCCGGCAGGAGTCCGATTGCTAGAGAAGTCCGTCTGAGATTCGCCTGATGTGGA
AGCTCGTCTGAAGATGATCCACCAGAGAAGTTCGGTTTCATGAAGGATCTGACGGAGGGT
CGGCCGGCGATGGACTTCGGATGGCACTGGGGAGGTTCGGCAGACGTCGGAGGCGATCGA
TCATTGTAAGAATCCAGCTGTCGGAGTCCGTCCGTCGTAGAAGCTCGTCCGATATCCATC
CGCTATGAAAGTTCGATCGAGGTCTGGTTCTTGCAGAAGGCTAAAAGGAGACCACTTATT
GTAGAAGCTCGATCGAAGATCGGTTGTCGTGGGAGCTCGGAGTAGCGATCTGGCCGGTGG
ATCCTGTCCCACTGTAGAAGCTCATCTGGGATCCGGCTACGAAGAAGCTCGACTGAAGTC
TACCTGTAATGGAAGTTCGAAAGAGACATGTTTACAGTAGGGGCTCGAATGGAATTTGCT
TACAGTAGAGATCCGGAGTAGACCGCCCGCTGTAGGAGTTCGGAGTAGACCGCTCGTAGT
AGAAGTT
>noCat_p5_300-B-G10060-Map3
TTTGAGTATATTAATGTTAAATAAAGTTTTTAGCATTAATTTTTATTTTAGATTCTTCAT
TTTTGATTTGGACTTTTCTTTTGCTTGGGGACAACCAAAAACTTAGGTTTGGGGGTATTT
GATGTATTGCATTTTTATAGTAATTATTATTATTAGTTTTTAATGATTTTGATGAAATTG
GTATAATAATTAACTAAATAAATGTAAGAACCTGATATATTTTATGTCAATTGCAGGTAA
TTGAGCCAGGTCACACCTAATTGGGCTTAACCATGTTTTAAAGGTCAAATTAAGTGAAAT
TGGTTGAGTCCGATTCAGTAGGATTTGTCATCCGGAGTCATCAGGTCTTGCATCAAAATC
AGAGTCCATCTCAAAGCAGAATAACCAAATCAAGATATCAATGGACCCCACACCTTATCC
TTTTTGACATCATCAGTCAGAAAAGAAACTAGAGGTGCAGAAAATAAATCAAGCAGTTAA
TCTCTCCCATCTAGTCAACCAATCTAAATTCTGGATATTTTGATGTGAGGACCCCTAAAA
GGCAAGCTACAGGACTCCAAATTGAGCAAGATTAGATCCTACAAAATTTTGAGAGAAGCA
AGAAAGGAACATAATTTACAGAATTGAATTTGGATTCCAGATAAGGTGGCTACAGTAGGT
TGAAGTTGGTAACAATGTTGGACACAACAAGAAACACCCGATACACCCAGATTCTTCTTA
GTGTTTCTTGGCACAAAGATCTGATATGGCAACCAATTTTGGGTGGCAAAGAGCTATCTT
GGAAAGAATTAAATGAAAGAAAATAAGAGTCCAAACTAATTCTGCATGAGGAGCAAACTT
AGAAAGAATTGGAACCAATTCTTGAAAAACTTGATTTGGGCAGCCGAAACCTTACTTTGT
TTTGCAGATTTTGTGGACCCAGGAAGGAAGAAATTCTTCTCCTCTAATTAACCATGCCTC
C
>noCat_p5_300-B-G10067-Map3
AATAATATTTTTAAAATTTTAAATTATTTTAGATATCTTAATGTGATTTTTAAAAGTAGT
GCTTCCATCTACTATGCTAAAAAAATATTTAGCATCCTAATTCTAGAATGAGTGGACCTT
TGATTTTTGATTTTAGATTTAGAATATTTAGAGATAAATTTTTTTTATCCTAAAATTAAA
TTTTATAATTTTTTATTTATTAAAAAGAATTTGAGATTATTTATCGAATATTAATTTTGA
TCTTAAATTATTATACTCAAATATTTATCTCCAAAGAGTATAATAAAATTTGAAGTTTGA
ACTCTTTTGATCATTATTATTCCTCTGACTGATTGAAAAAGATTAAGGTTATCTATTGAT
ATTGATGATTATTCTACAAAAGATAGATTGGAGTTATTTATAATTTAATCTTATAATGAA
TCGATTAATTAAGAGTAGTTAATGTTTAGATAAAGAAAATTGATATACTTACTTAGAATA
GAGACATTGATTTCGATTATAAGAAAAAAAATAGTTTTGATTTAGATCAACTTTTGAGTT
ATTGATTTTTCTTATGGAATGACTTAATGATAAAATTGCTTCAAGAATTAGAATATTTAA
GAGTTTGAGGGCTTGAGTAAGAAAATTTCGATGACTAGAAATAGTGATTTTGATTCTAAT
CAACACCAGTGATATTGATCTTTTTCTATGAAATGACTTAATGATAAAGTTGCATAAAAA
AATTAAAATATCAAAAGTTTGAGGATGAGATTAAAATGGTGAATCTCCAACCTTTGGAAG
CACGACTGAGAGAAAATATTTTTAAATTTTGACTGATTAGGATGTCATCATATGATTCAC
ATAAGTATATTTTTCTATCTTATGATGGGTTGATTAATTAAGAGCGGTTAGTATTTTGAT
AAAAAAATAAAATTTTTATTTAGAAATTAAGATATTAATTTTTTTCTATTTACAAGAGAT
AGGTTTGATTTTGATCTAATCATGAGGTATTGAACCTTATTTTTATAGGAAATGAGATCA
TGATTTTGAAATCTTAAAAATTAAAAATCTTTGAGATGTTGATTTTGATAATAAGAAAAT
GAATGGTTCTGATTCAGCTCAACACTTGACATATTGACCTTTTCCTTATGAAATAATTTA
AGAATGAATTTGTATCAAGAATTAGAATATTGAAATGTTTGTGGGTGAGATTTTAACCAT
AAATCTCAAGTAAGAATTTTTGAAGACTTAAGCAAGAAAAATTTTGAGGATAAAATTTTT
TTTAGAGGAGAAGAATGTTAT
>noCat_p5_300-B-G10068-Map3
TGTTGGGTATAAAATACCCCCCGACCGAAGTTTGTAAAAGGCCGACCCTTCCAGGGCTCT
TCCGGCTTCCGACCTTGTGTGTGGCGTCTCTCCGAACCCCCTCGACCGTCCGAACTTTTT
CGATAATGAACTTCTGCATTCATCTACCGGGCCGCCCCAAAAGCTCTCTGGGCCTCACTG
CCAGCCGACCTTCTACAGTAATCAACTATTCTCTGAATCCCTTCCGGACTTCTTCCGGCC
GCGGACGACCCTACTCCGAACTTCTTTCAGACTTCGTCAGCATCCGAGCTTCTCCGACAA
TAAGATTTCTACAGTAACCAGACTCCATCCAAGTTTCTACGGTGGTCGACCGCCTTCCGA
ATCTCAATCGAGCTCCCACGAGAGCCGAACTTCTACTACGAGCGGTCTACTCCGAATTCC
TATAGCGGGCTGTCTACCCCAGATATCTACTGTAAGCAAATTCCATTCGAGCCTCTACTG
TAAATAAATTTCTTTCGAACTTCTATTACAGGTAGACTTCAGCCGAGCTTCTTCGTAGCC
GGATCCCAGATGAGCTTCTACCATGGGGCAGGATCCACCGGCCAGGTCGTTACTCCGAGC
TCCCATGACAACCGATCCTCGATCGAGCTCCTACAATAAGCGGCCTCCTTTCGGCCTCCC
GCAAGAACCGACGAGCTTTTGCAACGGACGGGCTCCAGCAGTTGGATTTCTACAACGATC
GATCACCTCCGGATCCCTCAGACTCCTCCAGCAGATGAGCCTCCCCAACGCCATCCGAAG
TCCACCACCGGCCGACCTTCCGCCAGATTCCTCATGAAACTGGACTCCTCCGGTGGATAA
TCTTTAGACGAGCTTCTGCATCAGGCAAATCCCAGACAGACTTTCCTAGCAATTGGACTC
CTATCGGACTTCGCCAACAGAAAGTCTTCATCCGAGTCTCTACAGCAGATGGTTCTCACC
TGTAGCCTCAGCACCCAAGGCCTCCGACAATAGTAGACTCGTCAGCGACCTCGAAAATGT
CCGAGCTTCTCCTAGATCGACGAGACAGAGAGCCATTCCGCTCCATCAGACATCCCAGCC
GAGCTTCAGCTGACAGATCCGAACTCTCTGGCAAGCCACGATGAGGGCCGCTACCCTGCT
CCACTCTCTGCAACGAATTCCACGTGGCTCCACCACTCTCTGGCAAGCCACGATGAGGGC
CGCTACCCTGCTCCACTCTCTGCAACGGATTCCACGTGGCTCCACCACTCTCTGGCAAGC
CACGACGAGGGCCGCTACCCTGCTCCACTCTCTGCAACGGATT
>noCat_p5_300-B-G10069-Map3
GGAGGTGGGGTTGCTCCGGCAAGACCCTCCGACGCTCAAGTCAGTTCTCTGCCTCAACAA
GAATGGAGTGCTCGAACGGAGAATTTAGCAGAGTTTTGAGATAAGAAATGAGCTTATCGA
ATAACGTATCTGAGTCCCCCTTTTATAGGCGGAGGAAGCAACGAATTGATGGCGACGTTT
GTAACCGTCTGGCAGTGGACTGCCCAGGGTCAGGCGGAGTTTGCTGCGAAGCGTAGTGGA
ACGGACCCGTGGCTATCGCTGGGGCGTGCCACGTGGAGTCTGCCGCATGAAGTGGGGCGG
CGTTTTGCCGTCGTGACTTGCCAGTGGATGAGAGAATCGCGCAGTATCCGTTGCAGGAGG
TGGAGCAGGATCGTGGCCGTTTATCGTGGCTGGTCAGGTAGTAATGGAGCCGCACGGGAT
CCGTCATGGGGAGTGGAGCAGTGCTGCGATCGTTACTGCGGCCTGTCAGGGAGTGGTGGA
GCTGCGCGGAATCCGCCGCAGGAAATGTAGCAGAATCGTGGCCGCGATCGTGGCCTGGGA
GTGCTGATACTGATCTGTCGGCTGAAGTTCGGCAGTGGTCATAGTCCGGCCACCGTAGAG
GTCCGGATGAAGACTGTCTGCAGCCGTTGGAATCGAGGACGGAGCCCGGCTCCCGTAGGA
GTCCGGGCGAAGTTTTCCTGCAGTCAAGGTTAAAGGCGAAGTCCGGCTCCCGTAGGAGTC
CGGACAGGGCTTACCAGCAATTAACGTTGAGGACGGAACCCGGCTCCCGTGGGAGTCCGG
GCGGAGTCTGCTCGCAGCTGAAGTTATCGACGGAGTCCGGCTCCCGTAGGAGTCCGTCCG
GCTCCCGTAGGAGTCCGGTCGCAGTCTGCCTTGCAGCCGTTGGAGTCGAAGACGGAGCCC
GGCTCCC
>noCat_p5_300-B-G1007-Map14
GTTGGTGGGTCTTCCATAGAAAATTTATATATATATATATATATATATAGCCAAGTTAGG
ATCAGATCGACAGTATTTGGACTCAGATATGATCATATCAAAATTTTGTAATAGAAGTTC
TAAATCAATGATTCAAGCCGTTGAATGTGATCTAATATCTCAAAGCTGCTTGCACACAAA
AAATCATATGATTTCTAATCCTTAACTTATGTATCTACGAGTCAAAAATTGAATAGTCCA
AATAAAATTAAATTAGATATATTTTTTTGATCATTTGATGCATAGGTTAGGGATCTTCAA
ATCATATAATATTTTTGTATACAAGCAGTTTTGAAATAGTAGATTACATCCAATGATTTG
GATCATTGATATAGGATTTCTGTTGTCCAGTTTTGATTTAATCGGATCTAAACATGTATA
TATTGCTTTGAAAGGATAAATACTTTGTAATCCTTACTGGCCTCTAAAGATTTCACGATA
GGTACCTCAAGTATTCATGCGTGGTCCTTGCCTCTAAAGATCCCACCATAGGTACCTC
>noCat_p5_300-B-G10072-Map19
ATGTATCTGATCAGACACTGATCCCCCACATCTCCACTATTTTCCAGATGATTTCTGATC
AGTCAGTACGCATCGAGCAGCTTGAGGGTTGTATAGTGAGACTGACTGGCAGAGTATTTG
ACTTGCAGAGGCAAGTGTTAGCTCTAGCCCATCCACAGCCACATGAGGACATCACTGAGG
TCTCAGACCTATCTGCGGAGGCAGCCAGACTGCGAGGAGTCTTAGAGAGTGGTTTTGACT
TTCTGAGGAGAGAGATCAGGGGCTCTAGTGAGCATGCTTCCACTCAGTTCACTGCACTGC
TACAATCTATTTCGAGAGCTTTGAACCTTCTGGACACCATCAGACTCTCACTTGTAGCTC
AGTCCTTTGCTTCTCAGCCTTCAGGATCTTCTCACCCCTCCACTCGTGCTGGCACCTCTA
CCCGTGGCAGAGGCAGACGCGGTCGAGGTCGAGCTCGTGGACATGATCCTTCATCTCCTC
ACCCCATCTCTGATTCATCAGACTCCGATCCATCCAGCCATGATATCTATTAGATCCAGT
GTAGTCTGTCTTTTCTTTAGTTTTTGTCTAGGATCTATCTTATGGGCCATGTAATGTAAT
GTTGACTGATTGACTCTTGGATAGTTTCTATCCATGTCTTTTGTACTCTAAGTCAACACT
TATGTATTGAAACATCTATGTATTCAGTCATCTTTTGGATATATATATATATATATATAT
TACTTTGACTTTCAATGAATATCTCTGAATGTGATCAAATTGAATTACTTTTAAAAATTA
TGAAATACTTGAATAGCAATATCTTTTAAATGAGCAAATTGATATATCTTTTTTACGATT
GCTATATTGAGGGGGAGTAAAACAATAAGCAATAAAGAAACAAGCAATAAAAGAAGGAAG
CTAAAGATGTAAAATTGATCCCATCAAAAGGAAGGAATAGAGAAAATATATTCAAAAAAA
GGAGGGAGAATCAAGATTGAGATAGAGAATCTCAATTGATGCTGTCAAAAAGGGGGAGTA
AAATAGAGAATCAAGATTGAGATTGAGCAATAAGAGCAATAAAGATTGAACATTAAGCAA
AAAGTCCAAAAAAAAAAATCAAGATTGAGAAATAAGCAATAAAGAATGAGCAATAAGTAA
ATTGACAAGCAAATGTCATATGCCAATGCCAAAGAATCAAAATCAG
>noCat_p5_300-B-G10077-Map3
GCTTGCAGGGATATCAGGTAAGTGGATACAAGTCGATGGGTTATAAGTAGAAGAAATAAA
ATATTCCTTCATCTGCCTAGGTGGTTCTCTAGGATCTCCAGCCATTTGATTTTTGGGTTT
AGCATGAATCAGCCGTTCAATTTCAGGATTAGGTTCAACTAGGTTAAGGTAAAGAGATCT
TCTACCATGCATATACCAGTGCAAACCCTAATATATGATTGAGTTTTTTTTTTTTAAGAA
AAAGAAGAAGGAGAAAAAGAAGAGAAGAGAAAGAAAGAGAGAAGTTCTAAAGGTGAGATC
CTTAAGAAAGCCCTAGACCTAAGGGTGAAAGATGAGAAGAATTAGTTGTGGTTAAGTGTT
AATTAAAATCAAGTTAGCAAACAATTAAACCTAGACACCTATGAGTTTCTTAGACCTAAC
AGTTTGATATAGAGTGGCTTAGCCTAAATACAAATTGGATTTGTCCTCACTTCCTTTAAC
TAGCCAGATAAGAGGTGGGGTCGTAGGGGTCCCTCCGTTGCTTGCCTTAGACACCAATTG
AATTGGCCAGGTAAGCTAACAGAACCAATTAGATAACCACGAGTCCACTTAGGCTAAGCC
TTTGTAACCTCTAGCCTTAGACACCAGTTTCAGGGGTGAGTCTGAACTTACTTTGCACTT
GACTTCACCACAATACTCAAACTGAACTCAATTGATCCTAGGGGTCAATGTCTACTTGAT
TTTAGTTAGGTTTGGGTTAATGCGGGATGCTGGTTGGTTATTTTTGGGCTAAGAAAGGGT
GATGAAATCTCCACCTTATCTTGTTATAGGTGCTGTCCTTAAATTGATTTGAGATGAATA
TGCACAACCAATTTCAAATAAGGGGGTTCTATGCAACTAAATTAGATGCATGAAATTAAT
CAAATTTGAAAGCTTACCTTGTCTCCAGCGATTACCAAAAGAAATTTTAAGATGATGAAT
GCTTCTAACAATTAAGTTTCTACTCTTGTCATGCAATTTTTATTAGGTTTATATGGATGA
ATTTTAGGTTAATTTGAAAAAAAATAGTAATTAATAAAAAAATAGTTAGGGTTAGGGTTA
GGATTGATCTCACCAAGCAAAATTGGAAGCTTTCTATCTCTTTTTTTTCTATAAAAAGAT
AAAAAAATAAGAAAAGTTAGTAAGCTATATTCATAAGAAAATAAAAGAAATCAAATATTA
AAATTGATGC
>RXX_p5_300-B-G10083-Map4_reversed
TGACCAAAATACTAGACACCTACAGATTGACTGGACCTAATTTTAAGGACTGGTTGAGGA
ACTACAGAATTATTCTGGGTTTCAAAAAATTGACTCATGTCTTGGATCAGGACCCACCTG
CCATACTAGCACGTCCGACTGCTGAACAGAGAGCGTCTCTGAAAAAGTGGATGGATGACG
ATAACAAAGCCAGGTACTACATGTTGGGTGCCATGTCTGATGACTTGCAGCGCCAGCATG
AGAATATTATGACTACCCGCCAAATGTTGGCTCACCTACAAGAGTTGTTTGGTGAACAAA
GTCGTGCAGCCAAGTATCAAGTTTGCCAAAGATTTTTTAAGGCTAAAATGCATGATGGGC
AGTCAGTCCAAGATCATTGTTTGTCAATGATCAAGGACCTTGAGGAGCTTGAGAAGCTCG
GTGTCATCTTAGACAGGGATTTTTAGATTGATGTGATCCTTCAGTCCTTGTCTGATGCAT
ATGGTCAGTTCATCATGAATTTTCATATGCATAAGATGCAGTGTACCTTAGCTGAGTTAA
TGAACATGTTGGTTACGGCTGAGCTTTCTTTGAAGGGTTTAAAAGGCTCAGTCCTTACTG
TGGAGCGGACTTCTTCCAAGAGAAAGTTTTTTGGAAAGAAGAAGAAGTCTGCGAAGAAGC
AGAAGGTGGATGGAAAGAAGAAGAAGACGGAATCGAAGAAGAAGGCTGCTTGAAAAGAAA
AAATATTTTTACTGCAATTCAGACGGCCATTGGAAGCGGAACTGTCCTCAGTACCTGGCC
ACCCTGAAGAATAAGAAGGATGGTCCTTCTGGAGGTATGCTCATTATAGAATCTAATCTT
ATGGTTTTTTCTGCATCCAGTTGGGTACTTGACTCTGGTTCTAGTGCTCATTTGTGTACT
TCTATGCAGGATCTTGAGGAGAGCAGGAGGCTGAGGGATGGGGATATGATCCTACGTGTC
GAAAATGGAGCAAGAGTTGCTGCTGTGGCCGTGGGAACCTACCCTCTGTGATTACTGTTA
GGATTAGATTTAGTTCTTAGAGATTGTTATTATGTGCCTGCAGCAAGCAGGAATTTGATT
TCTGTTTCATGTTTAGCACAAGAAGGCTATGTGATTAGCTTTCATAAGAACCATTGTAAC
ATATTTTATGAAAATAATAAAGTTGCAAATGGTTTTTTTATTAATGTTCTTTATCAGCTA
CATATTGATGTAT
>noCat_p5_300-B-G10086-Map3
ATCGGTTCCTGCATGATCATTTGAGAAAAGGGAGGGTCAGTGCAAATATCCTCACCATAA
GTGGGGGGAGCGTGGCGGAGTTCTTCGATCCGCCGGTTCATCTCTTGGAGTCTCCGGTCT
AGGAAATCCTCTCGACTTCGGGTCTCGAGGGTCCTCTGGCAGAATGGGGGCAGGGATCTT
CCAGGGGTGGAGTCGTGATCCGATTGAGGGCTCTCCACCCTCGGGTTCGTCTTCCCAGGA
AAGACGGGACGGCTGGCCCAAGTGGCCCGCCCCAACGCCGGATTCTGGTGTTCCGGTGAC
ACCCTTTCCAGGCGCACTGATGCCTGCGGCTGCTGCTGCTGCATGGCCTGCACAGCTTCA
GTGAGGCCTCTGACCTGCTGCGCTAGCAGATCAAACTGCTCCGCGCCGACCGTCGTCGCC
AGAGGAGGAGGAGGAGGTTGGGAAACAGGAGGTGAGGCCGGAGCCTGAGATCTGGCCGCG
GAGGCCGTGGATCGTCGCGTGGATGCCTTGCGGGGAGGCATCGAGCAAAGACCAAGTGGA
GGAAGGAGGAGAGGACGCCGGAAAAGATGCCCGGGGGCGGTCCCGTTGAGCGCTCCTTTA
AGAACAAGGATACTGCGAAGACACAGCCCCTTCCTCTAGCGCCAATCCTGTTGGTGCAAA
AATCCGCCTGCGTCGGAGAAGCTGGAGTCGAGGGAGTCGCGGTCACCGTCGGGACCTGCA
AAAGAAGTCTAAACCGGAGGTGGGGTTGCTCCGGCAAGACCCTCCGATGCTCAAGTCAGT
TCTCTGCCTCAACAAGAATGGAGTGCTCGAACGAAAATTTTAGCAGAGTTTCTAGGTAAA
AATGAGAGCTTAGAAAATAACGTATCTGGGGTCCCCCCTTTTATAGGCGGAGGGAGCAAC
AGACTGATAGCGATGTCTGTAACCATCTGGTCGTGGGCTGCCCAGGGTCAGGCAGAATTT
GTTGCGAAGAGTAGTGGAGTAGACCCGTGGCTATCACCGAAGCGCGCCACGTGGAGTCTG
CCGCAGGGAGTGGAGCGGCGTCCGTTGTCGCGACTTGCCAGAGGATGGAAGAATCGCGCG
GTATCCGTCGCAGGAAGTGGAGCAGGATCGTGGGCATCATAGCGGTCTGCCAGGGAGTAA
TGGAGCCGCACGGAATCCGTCGCAGGAAGTGGAGCAAGATCGTGG
>noCat_p5_300-B-G10091-Map3
AGGCATCGAGCAAAGACCAAGTGGAGGAAGGAGGAGAGGATGTCGGAAAAGATGCCCGGG
GGTGGTCCCGTTGAGCGCTCCTTTAAGAACAAGGATACTGCAAAGACACAGAGCCCTTCC
TCTAGCGCCAATCCTGTTGGTGCAAAAATCCGCCTGCACTGGAGAAGCTGGAGTCGAGGG
AGTCGCGGTCGCCGTCGGGACCTGCAAAAGAAGTCTAAATCGGAGGTGGGGTTGCTCCGG
CAAGACCCTCCGATGCTCAAGTCAGTTCTCTGCCTCAACAAGAATGGAGTGCTCGAACGA
AAATTTTAGCAGAGTTTCTAGGTAAAAAATGAGAGCTTAGAGAATAACGTATCTGGGGTC
CCCCTTTTATAGGCGGAGGGAGCAACAGACTGATAGCGATGTCTGTAACTGTCTGGTCGT
GGGCTGCCCAGGGTCAGGCAGAGTTTGTTGCGAAGAGTAGTGGAGTAGACCCGTGGCTAT
CACCGAAGCGCGCCACGTGGAGTCTGCCGCAGGGAGTGGAGCGGCGTCCGTTGTCGCGAC
TTGCCAGAGGATGGAAGAATCGTGCGGTATCCATCGCAGGAAGTGGAGCAGGATCGTGGG
CATCATAGCGGTCTGCCAGGGAGTAATGGAGCCACGTGGAATCCGTCGCAGGAAGTGGAG
CAGGATCGTGGCCGTTGCTGCGTCACGCCAGGGAGTGCAGACCTGTCGGCTGAAGTTCGG
CTGGAGTGTCTGGCGGAGAGGGGTGGTTAGCTATCCATTTGAGAGGAGCCCGGAGTTCGG
CTCCCGTAAGAGTCCGGACGAAGTCTTCCTTTAGCCGGAGTCGGGGATGAGGCCCAGCTC
CCGTAGGGGTCCGGGCGGAGTCTTCCTGCAATTAAAGTCAGGAGCGAAGTCCGGCTCCCG
TAGGAGTCCGGACGAAGCTTACCAGTGGTTGAAGTTGGTGACGGAGCCCGGCTCCCGTAG
GAGTCCGGGCGGAGTCTGCTTGCAGTCAGAGTTATGGGCGGAGTCCGGCTCCCGTAGGAG
TCCGGACGAGGTCTGTCTGCAGCCGGAGTCGGGGATGAGGCCTGGCTCCCGTAGGGGTCT
GG
>noCat_p5_300-B-G10092-Map3
TGTCACACCCCAAATCCGAGACATAACACGGCCATGCTATCAAGGGATTCAGTCCGTGAT
AACACGAAGCCAACATTCATCTTCTTTAAATATAATGACAGATGCATCATAAATAAAAGT
AATAATAATATTTAATTCAAATATTTAATTAAATCAAAACTGATCCAGAGCATCTAAATC
CAAAAGTAAATATCAATCCAAACCTCAAAATTCATAATAGCTACAAATCCATAAAAATAA
ACTAAATTTTCACTACAAAATTTTCAAACTTGCTTCGTAGATTCCCAAGCATGAATTTTC
TTTACCAGTCCTAGTCTTATTTCTCTGTATAAAAAAAAAATAAAAAGAATATGAGCTACA
CTAGCCCAGTAAGTAGAACTTGCGCTTCCTTATCGGATCAAGCATAAGTTTTTTTTTTTA
TGATAATATAGCATTTAGCAAGTAATAGATATTATAAAAATAAATATTTCATAGAGCATA
TAATAAAACAAGTTATAAGCTCATCATGCATGCATAAATCATGTATATTTCACAATCATG
AATCATAAATCATTTTTGTCATGTATTCGTGTTATGTTTCAAAATATTACTCTCAGATAT
TCGTGCTAAGGTCACTATTATACCCGTGACAGGGTCATGTTTCTTAATCGAAAGAGTTTT
TGATTCATGTGCCAACTTTATACTCACTGGAAGGGCCATGTTTCATGTGGATGCTAGCTC
CGGATGTCGACCTTCTCGAAGGGATTCATTCATAGCTATTTGAGAGCCTTTGAAATCTTC
ATATATTTTTCTTAAAATATACATATACATAATGAAAAAAATAATAAAATTCATGCTTCA
TAATCATACTATTTTCATAAGACATATTCATGAAATCAATGCTCATAATAAAATATGCTT
TTTCATACCACATATGCTGATCTTTATTTTATGAAAAATATGATTTCATTAATAAAAGAT
CATATGCATAAAAAATATGAAAATTTAAAAATAAATAAGGAACGTAAGATCCACTTACCT
CAATCATCCTAGATCTTTAGTCTTCCTTAAATGAATCAGATAATCCTATTTAAAATATTA
AATCAGGATCAATTTTTATTCTATAAATTCAATAAAATTAAATAATAACAGAAAGTGATT
GATTGGATGACCAGTCCGATAGACCATCCGGATACTAAATCGATTCGGGGTTATAGGTCC
ATAGAA
>noCat_p5_300-B-G10096-Map4
TGTCACACCCTCGACCCGAGATCGCGAGCAGGAGGTCGCAGCAACCACCGCATACTTATG
AAGAACTCTCTCCATAAGCATGCAAGGCATCTCATCACGATATCAATGATCACAGCAAAA
TAAATTTAAATAATTATTATTCAACTTTAATTCAAGTAATTAAATCAAATATCTTACATT
CAATAAAATTTTACTAAAAATAAAATAATAGATCTAAGTTCAATGAAGTTGACAATGCTA
AATCTCGCCTCTAAAAGCTCTGTCCCAATATTAATTCTCCACGCTCGCAATTAATTATCT
GAATCTAAAAAATAAAAAGAAAAAAAATGAGCTAGACAGCCCAGTAAGTAACAAATATCT
CAACTAGATATTTCAGATATTTATATAATTTTCAAGAACAATGCTATGAATAAACATAAA
AATATATTTCATGCTGATTCAATGCAAATCCAATCTTTTCAAATATTCACATATAATATA
ATCATAAATCCGATTCGAATTAAAACACTCGTAACTCAACAGCCTCGACTATGACCAACG
TTTAACCCCCATTGGCGGGGTCCACTAAATACCAGCGCACAACCCCCACTGGCAGGGTCC
ACAAACACCAGCGCACAACCCCCACTGGCAGGGTCCACTAAATACCAACATACAATCCTC
TACTGACAGAGTCCACTGAAACATAGTTAGGCTGAGAGCATAAATCCGATCTGTATCAAA
ATACTTTTGTATCATAACATATCATAATTTTTACTGAACATATGCATAATCAACAAACCA
TAATATTTCAAAATCACTTTTCTTTCAAAACATAATTTCATAAATCATGCATAATTTCAA
AGAATAATTATTTAATATTCAAAATAAATATGAAATATCTCAAAAAGATGATTCATTACT
TACCTTTCACAGAGCACTGAATGAACAGATCGACTAACTTCTAGGAGATTCTTCAGTGCC
TATTATCCAAAATTATATTCTTACATTAATTTTAATTCAAAATTAAATCTAAACAAATCC
CAAATCAAAATCTCACTTGAAATCGGACTCTTCACTAAACTCGATCAAAATCATCAAAAT
AAAGCCTTTCACTATGCTAATCTTAGAAGGATAACTTTGGAGAGAGAAATCCATCAAGAG
AGAGAAACAATCTAGAGAGAAAAAATTCTAGAGAGAAAAAGTAGAGAGAGAAAGTCCAAT
TCTAGAGAGAGAAAGTAATGGTTCAGACTGAAAGAAGAGAGAGAAACTCTCTCTCATATT
TATTT
>noCat_p5_300-B-G10097-Map3
GGAAAGAGCTAGAAGAAGAAATTGAGAATCTAAGGCAGTCCTGGATGAGGGGTGGAGCAG
ATAACTCTAGGTCGGAGGGAGCAGAGCCTCCTTAGAGCTCTTTTCGTCCTTCTGTCTTTT
CATGTATTTACTTCTCTTTTTGTTGTTTTGCTTTTCTTTCCTTGGCCTTCCGGGCTTTGT
AGCGTGTATTTCGGAAATGGAATGAAAAGGGTGTTTTGTGTTACCTCGTCCGTGCATTGT
ATTAGATTGTCGTCCGTCGAACTTTTCTTGTCGTTCGACTTGTCTGATGTAGACGTCGTT
GGGAGGTGCCCAGTCGTCGATGCGTTAGCTTGCCTTCCTCGTCGTACATGGCCGCAAGCC
CGAGCTTGGCGGTCCGGACTCCGCATTACTTCGGGGATGTCGCTGTCCTCCTGACCTGTG
TCGGGAGTCTTTTTAGAGGCCGGGGGTGTTTGGTAGGAACTCCCCGTCTCCGTTGGGACG
AAGTCTTTTAGGTCTTTGGTGCGGTTCGTCCTTCATCTGTTTCCGTCGTAGTTCGTCACC
CTTCCTTTTTAATTTTCCTCCTCTTCTCCGAGTGAGGGCCCTCCCCTCGCCCTTTGCGGG
GTTGCACAGGAGCGTGGAGGTGCCGCTAAGGGGCTTTTTCCCTTCATCCGATCTTGTTGG
GCGGTCGGGTTTCGTCACCATCAGGATGAGGTTCTCCTCCCATTCCCACGAGGGCACGTA
AGGGCCATTGCCAGGGCGGGCGGAGTCTTCCTTGCTGCAGAAGTCGTGGGGTGGAGTCCG
GCTCCCGTAGGAGTCCGGACGAAGTCTCCCTTGCTGCAGAGGTCGTGGGTGGAGCCCGGC
TCCCGTAGGAGTCCGGGCGAAGTCTCTCTTGCTACAGAGGTCGTGGGTGGAGCCCGGCTC
CCGTAGGAGTCCGGGCGAAGTCTCTCTTGCTGCAGAGGTCGTGGGTGGAGCCCGGCTCCC
GTAGGAGTCCGGGC
>noCat_p5_300-B-G101-Map3
TTCCGGAGTCGACCGAGGGTCATCGGTCGGATTTCCCGACCGAGCCCCCCGAGATGGATT
TCCGGCCATCGCACCAGAACCGAGGGAAAGGCGAGGCCGAAGAAGAAGAAAAAGAAGAAG
AAAAAGAAGAAGAAGGAGAAGAAGAAGAAGAAAGAAGGGAAGGATCACGAACCCCAGGAG
ACCGGAAGGGGAGGCAACTGCCGGCGCCGACGGAGGAACCACTCGGACAGAGTCTCTGCA
GCAAATTGTTCAGGGTGGGGCTTCGAGCGCAGGTGGCCCTATATATATAGGGCCGTTCGA
TGGCCAAGATGACCCCGCGCCGACCGAGGTCCCCCGGATGGGCGACACGTGGCGGCATCT
GGGCCCTCCCTTCGGCCCGGTGGATCGGCACGCCATCCCGGGAAGGCCGCACCGCCTTCA
TTTAATGCGAAAGGCGCCGGCCCAACCACCTCCGACACGTGGCGAAAAGGCCGCGGTTCC
GAATTAAATCGCCCGCGGCGATTCGCGTTCCCGATGGGACGCCTGACAGCGCCCCGCGCT
CCCAGAATCGACGCTGGGCGGCGATTTGCGTTCCCCAAAAGGCGCCGGGCATCCGATCGC
CTGACGCAAATCATCCGGCACCCGATCGCCTGACACCAAATCGTCCGGCACTCGACCGCC
CGACGTAACATCTGACGCCGACAAGACGGGACGTCTGACACCGACGTAACGTCTGATGTC
AGCGAATCGCTCGGCATTCATGAGACACCTGACATCGTATCGACTCGCGGTACGGTCGGG
TTGTGGCATACGATGAATCCACTCCTTTTCGCCCGGCGTTGCTGCCCAAACGGAGGCATC
GGCCAGCGCACCGTCCGACTCAGGAGTGGAGGGGGGCAACTGTTGGGGGATACCGACCGT
TCCCGCTCACGACGGCTCATGGTCGGACATACCCAACCGACCGCCCGCCCGACCGACCGA
CCGACGGACCGACCGATCGGACGCCATCACCGGCCGATTAACGGCCCTTTACCGACTGAG
GATATGTCGGTCGGGCAGACCTTTCCCACTCTCCCGACCGACAGAACCGGGGAGTCCGAT
GGCCGACTCTCGCAACATGCCCGGCTGATTATCAGAGGGGCCCGAATCTTCGCCCGACGC
CACACAAATGGCCACCGACCTAGGGTCGGTCGACTCCTCCGATCGCCGTACAGCTGCCAG
AGACTGTCAGCCCTGACAGCGACATGCGGCACTGCCACCTAAGGGCATTATCCCGCCTAG
GGCATTGTCAACCCTAGTGATTTGACAGCCCCACGGCGATGTGACACTTTCACGGCGATT
CTGACAGTCTACAGTGAGTTGACAATTCCTCAATTGTCCGCGCCATTAATGACGGCGCCA
TACCACGCTCCACTATATATATATCGGGGGAGGCAACAGTGCAGAGGCCCCCAGAAAAAG
CAACAGGCTTGCTCCCTCTAACTCTCTCTTTCTCTCTCTCGATTGAGCTCTCTGTCTTCA
TTTCACTGTTGCCCAGTCACCTCTCTGATTTGACCGTCGGAGGGTCCCCGTCGGAGTCAC
CACCGGTCTGTGTGGACTTCTTTTTTTGCAGGCGCTCGTTCCCGGCAACCAGGCGACGAG
GGGGTTGGTAGCAACA
>noCat_p5_300-B-G1010-Map10
TATTATTATTATTTTTATTTTTTTTTTTTTTTTTCTTTTCTTTTTCTTTTCTTTTCCTTC
TTCTTCTTCTCTTTCTTTTCTTCTTCCCGGGCTTCCTTTGGGCCGAAACAGGGGATCTCA
CAATCCCCTGTTGGCTGGCCGGCCGGCGGTGCAACCGGCATGGGGCGGCCGTCGGCAGGA
GGAGGGGCGACCCAGCGGCAAGAGGAGGGCTAAGCTGGTGGCCGGCGGTGACCACCGGCA
CCCAAACATTCAAAAGGGACCGAATCCCTTTCTCAAAGAAATCCGGCGACTCCAGTCGCC
GGCGATCGTGCACACGGGCACGGGGAGAAAGGAGGAGAAGAGAGGAAGAGGAGGAGGCTC
ACCTTCGACGCCGGCGAGGCTTTTCCGGTGAGCAAAATGGACGGCACAAGGATGGGGCTC
CGCGGTGGTTTTCCGGCGATTGCCGCCGACTGGGTCTCGAATCTTCGGTGAGAGGGAGAG
AGGAGGATTCTCCTCCTTAAATAGAGCCGGAGGGGGGGCTCTTTCCGACTCCGATTGGGA
GCC
>noCat_p5_300-B-G10106-Map3
ATGACATTATCCACTTTAACGCCCCACATCTCACACGAGAAAGAGTTTCTCGTGAAACCT
TTCCACGCACAAAGCAAACTCGCACCTTCTCTTCTCATGCCCAAGTGGATAGGGATGAGT
TGGTTTTAGTTTGAATTCAAATTTGATTTGAATTCAAATGTGTAACCACTTGTCTTTATC
CTCTCACGCGGATAAGACACGTTTTGAACTATTTTAAAAGAGATAGGGAGCTGGGGCGTG
CGTAAAGAAAAATTTTGAGAAAGAAAGTGGGGCATGAGGAAGCCTTGTGCATGAGGTGAA
GGTCCAAAACCTTTCGAGAGAAAAAGAAAGAAAAGAAAGAAAATTGGGCATAGGGTTTTT
GGTGTGTACCCTAGGGTTTCTACCTAGGGTTCGGGAAGTGAGATTGGTGTGCCACGAGTG
TCGTGAGTCCACCAAATTTTAGAGAGAGATCCATCAGCCTCTCAACCAATCGTGCAGATG
ATCTGGAGTATCCGAGGAGTCGGCACACATCGATCGAAGGAGTTCGATCAACATCAGCCA
TCAAAAGGGTGAAATCACGAACTAGCATTCGTGAGGAGCCGATCAGATGGGAGCTTCGTG
TGGATGATCCGCAGAGGTCAGACACTAGTGTGGCTGTGATGTGATGATCAGAGCCCTCCG
ACGGTGATCAGATTGCGGTGATCGACTACCCACAAAAGGTGATGTGTTCTGAACACAGTA
CAGTAAAAAGTTTACTGTTTCAAATTTGAATTTTAAATTTAAATGCATGCTGTTGTATCA
TATTTAGATCCTAGTGTAGGGTTAATTAGTATTAATTAATGAGATTAATTAATAATTTTA
CTGTAAAATAATAATTTTAAAAAAGTTTTAAAATTATCATTTTGCCCCTGCACTGAATTT
TCGCTACAAATGGTATCAGAGCATGGTTCTAGAATATGATATACATATGCATGCGTAGAT
TAAGGTGTAATCTATAAGTTCAAATTTGAAATTCAAAATTTAAAATTTAAATTTTGAAAT
TTAAATTTTGAAATTTGAAATTTAAAATTTGATTTGAAATTTCAAATTTGAAATTTGAAA
TTCAAAATTTGAAATTTGAAATTCAAAATTTAAAATTCAAAGATTGGAAATTCAAAATTT
GAAATTTGGTTGAAATCTCAAATTTGAAATTTAAAATTTG
>RXX_p5_300-B-G1011-Map4
GGAGCAGAGAGGTGACGGTCTCATCTAATTTTTGACGAAAATTCTGCAACTCCAGATGCA
AAGACATGAGTCGGGTAGGAGATACTGAACCAAAGGCTTCATGAAGAGTGCTCCAGCACT
CAAAACTGGTCTCTTTGTCAAGAAGAAGGAGAACCAAATCTTCAGATAATGAAGCAATGA
GAAGGCTTACGAGTTGGGCATCTTGTTGTTGCCAAACAGCAACGGCAATAGGATTGATGG
GCTGTGGGTGAAAACCATCGAGGAACCCAAACAAACCTTGACCTTTTAAGAAGGGAGTAA
TTTGCTTTCTCCAGATCAAAAAATTGGATGTATACAACTTAATGGATAGAAAATACTGTA
CAGATGGAAAGGTAAGAGGGGTCATTGTGATTGGTAAAGGAGTAGAAGAGGGATTGGAGG
AGGTAGAGATAGATGAACTGGTGGCCATGAGAGAGCACTGAAGAAGGAGGAAGAAAGGAT
ACTCGTTGGAGCTTCAAGGCTCTGATACCATGT
>noCat_p5_300-B-G10119-Map3
CCCCCTCATGAAGCAAAACCAAAATCTAATTTGGTGCTTATTTAGGGCATCCCAAGTGGG
TGAGAGATTGGGTGCAAGTTGATTGTCATATGTGATGACAATTATATCTCATATAGGAAT
CCTTCTTTCATGAGTATTGGATCAATTCAAATCAGATTTGAATTAGGAGTCCTAATCTCA
TTGGATCATGAGAATCATCTATAAATAGAGAGGGTCTCTACCTATGGATGCATAGCAAAT
AGCAATAGCATAGCAAACAAATCAGATTGAGAGAAGAGAAAAGAGAGAGAGGCGTGAGAA
GAGAGAGAGGTCCTATCTTCCCTTTGGCCTCTCCCCTTGTTGCCGCCCCTCTTCCTTTGG
GCGTGGGGTCTATTTGGGCATCCCACCTGCTAGTGTGAGGTGTCACACTAGCACATCTCA
TCCCTCGATTGATTGAGTTGCTAAGCCAATTGGATTGGAGTTCATCCTGCTTTCCTGCAG
CGTTTGACGTGCATGCGAAGTAGAGGGTCTGCACATCCAGACCTCCGTGAAGATTTATAT
CAGATAATTTGAGATTTGATCTTTGATTCTGCTATATTTTAGGTAAGAATTTGATCATTA
AATAAGTAGAATATTAAAAAAATTTTAGATGCAACCTGGGCATCCCAGAAGAGAAACTGT
TTCCCTTCCCTTCAACTGGTATCAGAGCAGGCCTGAAATATATGCATGTAAAATAAAATT
TTTTAAGATTATTTATATAAGATATAATTAATATTTTTTATGAGATATTAAAACTTATTT
AAATCTATTTATATAAAATTTTTAATCTGATTTTGATTGGATTAGAGGTGCCTAATCAAT
GGTTGATTGAGGTTGTTATAAATCTGTTATAACAGAATTCTGTTGTTGCTGAATTTTTTA
TAAAAAAATAATATAAATTAAAATTTATTTTAAATTTATTTTAATAAAATTTTAATATTA
TTATTTTTTTATAAAGTGAGATTTATTTCAAATTTAAATTAGATCTATTTCGATGGATAT
TTAGATCTGAATCCTATCATAATTCAGTACTGCGTGAAAAATAGATTTTATCAGAAATTA
ATTCCTTATGCATTCATATTTGCATCTAATTAATTTTTTATTTGATATCAAATCTAAAAT
TGATATTTTATAATCAGTATAAAATATATTTCAGATTTGATATGATGTATATGATGCATC
AAATCTAATTGGATTAGATGAAGAACATAATTGATAAGATCAAGGATATGTTCATAACA
>noCat_p5_300-B-G10125-Map3
GGCTCTCCACCCTCGGGTTCGCTTTTCCAGGAAGGACGGGGCGGCTGGCCCAGGTGGCAC
GCCCTGTCGCAGGATCCTGGTGTTCCGGGGATACCCTTTCCAGGCGTGCTGATGCCTGCG
GCTGCTGCTGCTGCATAGCCTGCAAGGCTTCTGTGAGGCCTTTGACCTGCTGCGCCAGCA
GGTCAAACTGCTCCGCGCCGACCGTCACCGTCGGAGGAGGAGGAGGAGGTTGAGAAACAG
GAGGGGAGGTCGGAGCCTGAGATCTGGCCGCGGAGGCCGTGGACCGTCGCGTGGACGCCT
TGCGGGGAGGCATCGAGTAAGGATCCCGAGGGGGAGACAAGGAGTGGGTGCCGGAGGAAA
TGATCGGAGGCGGCTCCGTTGAGCGCTCCTTCAAGAACAAGGGTACTGCGAAGACACAGG
CCCCTTCCTCTAGCGCCAATCCTGTTGGTGCAAAAATCCGCTTGCGCCGGAGAAGCTGGA
GTCGAGGAAGTCGCGGTCGCCGCCGGGACCTGCAAAGGAAGTCTAAACCGGAGGTGGGGT
TGCTCCGGCAAGACCCTCCGACGCTCAAGTCAGTTCTCTGCCTCAACAAGAATGGAGTGC
TCGAACGGAGAATTTAGCAGAGTTTTTAGATGAAAGATGAGAGCTTATAGAATAACGTAT
CTGGGGCCCCCTTTTATAGGCGGAGGGGGCAGTAGCCTGATAGCGATATCTGTAACCGTC
TGGCAGTGGGCTGCCCAGGGTCAGGCGGAGTTTGCTGCGAAGAGTAGTGGAGTGGACCCG
TGGCTATCACCGGGGTGTGCCACGTGGAGTCTGCCGCGGGGAGTGGAGCGGCGTCTGTTG
TCGCGACTTGCCAGCGGATGGAAGAATCGCGCGGCATCCGTCGCAGGAAGTGGAGCAGGA
TCGTGGCCGTTATTGTGGCCTGCCAGGGAGTAGTGGAGCTGCGCGAGATCCGTCGTAGGA
AGTGGAGCAGTGCTGTGACCGTTACTGTGGCCTGTCAGGGAGTGATGGAGCTGCGCGGAA
TCCGTCGCAGGAAGTGGAGCAGGATCGTGGCCGTTATCGTGGCCTGCCAGGGAGTGCAGA
TCCGTCGGCTGAAGTTCGGCAGCGGTCGGAGCTGATGACGGAGTCTGGTTCCCGTAGGAG
TCCGGGCGGAGTCCTCCTTGCGGTTGGAGTCGTGGGCGGAGTCCGGCTCCCGTGGGAGTC
CGGG
>noCat_p5_300-B-G10142-Map4
TCGCTACCGCTTCCGAGGTGACTCCGGTTCTTCTTGAAACAGGTCTTCGCTACTGCCGCC
GTTGCCCTTACCGCCTCCGGAGATCTATCCCACCCCTTTCCCGCTAAGGTTGGGACTTCG
AAAACAGAATGAGGCGAGATGGGGCGAGAGCTGTTACACGCACTGGAGAACGCGACTGAG
AAGGATAGAGACGGAGAGAGGAGTTCGTAGCTCGGAGCGGCCTCCGGTTCGTCCTGCCCG
AACCGTGCTTGCAAGACTTGCGATGACGTGTATCTTCTTTTTCTTTTTCTCCTGACCCAC
CGGGTCCTGTAACGTATACTCTTGTTAAATGAAAAAGAGATTTTGGTACCTCGTCTGCAT
CTCGCATTAAATAGTTGTCTGTCGAATTTCTTCATTTTCCTTTCCTTCTCTTCGTCTGTA
TAACGTCGTCCCAAGGTCGTCGGCGACCTCTTCAGTTCATGTGGGGTTGTCGTTTGCCGA
GCTACTTTTTCGGTTCTCACACCGTTCGAAGATACCCAATTGTCATTCCGTCGACGGCTG
CAGGCTCGCTTGGGGCCCTTCGGGCCCGAAGTTCCCCCTAGGGCTTGAATTTGGGGGTCC
AGGCTTCCGTTGCCTTCGGGCACTGTTTGCTTTCCTTTTTGCTTGGGTTTTTTCTCTGTT
GAAGTCGGAGCTGAGTCCGGCTCCCTTGGGAGTCCGAGCGGAGAAGTCCTCCTGAAGTTG
GAGTAGCTTGGCTCTCGTAGGGGCCAGGGCAAAGCTTTCATTTTCCTGCAATCAAAGTCA
TAGGCAAAGTCCGGCTTCCGTAGAAGTCCGGACGGGGTTGTCCTGTAGCTGATGTCGGCG
ATGGAGCCCGGCTCCCGTAGGAGTCCGGGTGAAATCTTCCTTGGCGTCGCAAACGGAACC
CGGCCCCCATAGGAGTCCGGGCGAAATCTTTTTTGTCGTTGGAACCCGGCTCCCGTAGGA
GTCCGGGCGAAAGTCTTCTTTGTCGTTGGAACCCGGCTCCCGTAGGAGTCCGGATGGAGC
C
>noCat_p5_300-B-G10144-Map3
TAAGCACAAAGAAAGCTCCTTTAATGAGCGTATGAGACTTTAAATACTCTTTACTCAAGA
AGAAGAAGATCCTTTTTGATTTTCTCAAGGTGGTTGGAGACTAGAATGTGCACTTGAGGA
GTTGGTGAGCTTGGATCAAAGGCTTCTTGAATGCTTTGAGTGAGCTTTTGCTTAGGACTG
AAAAGTTTGCTTGAAATCCCTTTTTCAAAATCTCTCTTCTTGATTCTTGTTTTTGATTTC
CATCTTTTTGTCCCTTTTATAGCTTCAGAAAATAGTGGAAAATATTCTAGGCTGAAATAG
AGCCGTTAGACCACAATAAATGAGCATTAAAAGCACTTAAAACAGGTTAAAAACTAGCCG
TTGTGGAAAAATCCCGTCACAGGGGTCGACTCATGCCTGGGGGTCGACTCATGGGTCGAC
CTCTGTGGAAAAATATCAGAGAATCGAACGGGATGCAAGGTTCTGTAAAATTGGCTTAAA
ACCAGTAGAGGTCGACTCATGGGTCGACTCATGCCTTGGGGGTCGACTCATGGGTCGACT
CACAGGATGTGCCAAGTCTGTGCCAGTCAGAAATTTCAGCGTGCCAGTCATCTCATGTGC
CATGAGTCGACTCATGGGTCGACTCATGATTTTCAATCATGCATATCTTTCAAAATACAA
GTCCAAAATCAATAAAATTTTCACCAGTGGATCACAAATCTTTTGTTCTATCATTTGATA
CTTTCAAATCAGAGTTTTGGTAAAATTATAATTTTGCTCCTGAAAAGCAATAAGTCTTTT
TCAAGTGAGAAACATTAGTACCCCTTCAACTGCTTTGTAATCATCAAAATCAATCTAAGG
AGCAACAATCTCCCCCTTTTTGATGATGACAAAATACTTGAACAAAAGCATTTATATGAA
TCAATGAGCATGAATTTCAAAGGAATGAAATGCATTATAGGTAGTTTGAAGATAAATAAG
AAATTTACTACCAACTTATAAGTGCATTTGCTTGAAAAGAAGATTGATTCTTTTGGCATG
TGATACATGT
>noCat_p5_300-B-G10148-Map3_reversed
CCACCGAGCTCACACCCTTGAGTGCCCCATGGCCTTTTGCACAGTGGGGGATGGACATCC
TTGGCCCCTTTCCCATGGCGTCTGGACAAAGAAAGTTTCTCCTTGTAGCAATCGACTACT
TCACCAAATGGGTTGAAGCCGAACCACTAGCAAAAATCACAGAAGCGAAAGTACAAGATT
TTGTCTGGAAATCAATTGTGTGCAGGTTCGGTCTGCCTAGGACCCTCATCACTGATAATG
GGCGACAATTCGCGGGAGCCAGATTCGCCGAATTTTGTGAAGATCTAAACATCTCCCACA
ACTTCACATCGGTAGCCCATCCTCAGGCGAATGGCGAAGCTGAGGTGACTAACAGAACCC
TTTTGCAGGGGATTAAGACAAGGCTTGAAAAAGCAAAAGGAACTTGGGCGGACGAGCTTT
ATCATGTGCTATGGGCGTATCGAACTACACAAAGGTTGCCTACGGGAGAAACTCCCTTTG
CTTTAGCCTTTGGTACAGAAGCCGTCATCCCGATCGAGCTTAAACTCCCATCGGCACGAG
TCGTGGCATTCGACGAACACCAAAATTCACAAAGTCTCAGAGCCAACCTCGACCTGCTGG
AAGAAAGATGGGAGATCGCTCAGGTTCGAATGGCAGCCTACAGACAGAAAGTTGCTCGAT
ATTACAACGCCCGGGTCAAGAACAAGGCCTTCAAAGCAGGAGATCTAGTGCTCCGACGAG
CTGCTGTCTCGCAACCTCAGGACAGGGGGAAACTCGCCCCAAACTGGGAGGGACCTTATG
AGGTCAAGGAAGTAGTCCGGCCCGGAACTTATTACCTTAAGGAGCTCGGAGGAGCCGACC
TCCCGCGACCGTGGAGCTCAGAAAACTTACGTATGTACTACCAGTGACTTCATTTTAATC
GAAAGTCTCATACCCCTGTGTCTTTAGACAATTCAAGCAAATTGTATCAAAAACAAAAGG
GCAACCTCATAAAGTCGAAGGCCCGGTTCCATTTAGACCGGATGGGGGGAGAGGCCTTAC
AACGCCCATATGTGCCCCCACAGCCCTGTTAGGGACAGGAGGAGAACCTCGCCCTAACTT
GAGCAAAGTCGAAGGCCCGTTCCATTTAGACCGG
>noCat_p5_300-B-G10149-Map3
AAAGTGGGCACCCTAAATGGATAAGAACCAAAGAGTCCTGATAAACATGGACTCTTTGGC
GCCACCTTGATTGAGCTTATCCAATGTTGGTGCCAACTTAGGAGAGAGGGTGGGATTATT
ATCTGATATGATCAGATGATATCACTCTATCAATCAAAATTTTTTCAAAATTTATTAGAA
TTTTTTGATTGGTTGAATGATGTGGCACTGCGCAGCATACAGGGTCTATATAAACCCTGC
TGCACCTAGGGTTTCATGGAAGAAATTATTTTATACACAAAACCCAATAGCTGCCACCCC
CTACCCTCTTCTCCATATCTTCCCTGCTCTCCTTCCTCCCCTCTTCATGTCCAAAAAGTT
GGACATCCATCTGGCAAAGATCCAAGGCGTGGTGACGCCTGGAACAGAAGGCTGCAGGAC
ATCTTCGACAGGCTGCTGCTCCAACTTCAGAAGGAGTTCTGAAGTACTTTCAAATCAGAT
AAAGATCTAATTTTTGGAGTATAGATTCATGAGGAGAAGACATTCTAGATCCTATCTGAG
TGGATACTGGTAGAGGCCAGGCGCTTGCGTGGCTACATTAGAACCTCGGGCAGTGCAGAG
ATCATCTATAGGGTAATCAGATTACCCTTGAGGTACTTCTTCTTTCATCATAGATTTAGA
TTTAATTTTAGATTTTAAATATTAGATAATAAAATTAGATCTAGATAATTAGATCTAAAA
TATATAGGATAATTTTTTTTAAAATTATTCCACCCCAGATTTGATGAAATCTGAAAGATC
CTACGAGGAAAAGCGGTTTTCCTCCCTTCAAGTGGTATCAGAGCCAGGTTGTTGGCTCTA
TTTCAGATCTATTTTAGATCTAATTTTAATTTTAATTTATCTAATATTAAAAAATTTTAG
ATGTCATATTAGATATGATAGGATCTGAAATCAAAATATTTAAAATTAAATCTAAGAAGA
TCTAACATGCATAAGATGCATGACTAGACTAGGATTAGTTGAATCCATGAATGGTCTTAA
GTTTTATATTTTAATGAGATTAAAATATGAATTAAATATAATTTATTCTCTATTTTTTTA
TATTATAAGTATTATAATCAGATCAAAAAATAGAAAATAAAATTTTAATTTTTCATAAAA
TTGATCTGCAACATGCCTAAACTAGTTGTAGAACTGTTCTAGT
>noCat_p5_300-B-G10164-Map3
TCGTACGAGTCACGATTCGACTCGTACGAGTCGAGTCAAGTCAAACCTTCATCGAGTCGA
ACCGCAATGGAGAATCGGAAAAGACTAGGAATCGTACTTGAATCGTCGACTCGTGTGCTG
AATCGTCCACTTCGCCGGATCGTCTGATTCCATCGATTCGGAAAAGGTAGGTTTTCAGAC
TTCTAGAACAGTGCCGTTCGTTGATTTGGGAAGCCGAAGAGTCCAAAATTTCTCAAAATA
GCTTTGAAAATCAATTCGCAGAAAAAAAATCGAAGGTATGTGAAATCTTTCAACTTCTAT
TTCCCTTTCTCTCTTCTTCTTCAATTTCTCTCTCTACTGATGCGATCGATTGCTTCTACA
AGCTTCAACGGCAAGAGGAAGAGGCCCGGTGTTATCTCTCTCTCTCTCTCTCTTCCCCGT
TCGTCTTCCCCAAGAGGATGCCTCAAAGCCCCAGGAAGCCTTTCTTTGAGCTTCGCTGTC
GCTCTCTCGCTCTCTCTTTTTCCGTTCGAAGCCCTGTTTCGTCTTCTCTCTCTCGACTGA
GAGAGACGGGTGGGGTTTTACGAATAAGAAAAGGTCAAAGGGGAAAAGCCTATGACCGTG
AGAGAGACGGCAGGACCCTCCTTCGTTTTGACCTCTTTGGGCAGGCTGGTCCCCTGTTCT
CTCTCTGAGAGGGGTGGGCTGTGGCCCAACTTCCATCTTCTTTCTGTAGTCCCAGTTTCA
TTTTTTTCTCTCTGAAGCAAAAGTATGTGACCGTGAAGGCCTGCATACAGCCACAATTCC
ATAGTCATTTAACTGGTATGTACATGAAAGTTGCTCTGTTTATTTATTTATTTTTTTATG
TAATAGTTCTTTTTTTTTAAATTTCAAATTTTTTTTTGTAACAGTACTTGTTTTTATTGA
ATCATGCCACCTAGAAGAAAAACTAAGATTGTGGATCCACAAGCGTCTTTCCATTTAGAC
AATGTGATTATCAAATTCATTGCACAAAATAGGATATTATTATTTTTTTATCATCTTTAT
AATGTAAATTTTGTTTTTATGCTAATTTCTATTGTTTTATAAAAAAGTTGAATTTGTTAC
TGAATCTTACGATTCGAGTCACGATTCGAGTCGCGATTCAAGTCA
>RXX-TRIM_p5_300-B-G1017-Map5
CGGTTTCAGCTCAGATTAGGACGAGGTTCTCCTTCTGTTCCTAACGGGGCTGTGGGGGCA
CATATGGGCGCTGTATGGCCTCTCCCCCCATCCGATCTACAAACAACCGGGCCTTCGACC
TTGCTCATGTTAGGACGAGGTTCTCCTCCTGTCCCTAACATGGCTGTGGGGGTGCATATG
GGCGCTGTATGGCCTCTCCCCCCATCCGATCTACAAATAACCGGGCCTTCGACCTTGCTC
ATGTTAGGGCGAGGTTCTCCTCCTGTCCCTAACATGGCTGTGGGGGCGCATATGGGCGCT
GTATGGCCTCTCCCCCCATCCGGTCTACAAATAATCGGGCCTTCGACCTTGCTCATGTTA
GGGCGAGGTTCTCCTCCTATCCCTAACATGGCTGTGGGGGCGCATATGGGCGCTGTATGG
CCTCTCCCCCCATCCGGTCTACAAATAATCGGGCCTTCGACCTTGCTCATGTTAGGGCGA
GGTTCTCCTCCTGTCCCTAACATGGCTGTGGGGGCGCATATGGGT
>noCat_p5_300-B-G10170-Map17
GACTCCTACGGGAGCCAAACTCCGCCCATGACCCCAACTGCAAGAAGACCTCGCCCAAAC
TCCTACGGGTGCCGGACCTCGCTACCGACTCCAACCGAACTTCGGCCAACAAGTCTGGAT
CCCCTGACAAGCCACAGTAACGGACACCACACTGCTCCACTCCCTGCGGCGGACCCTACG
TAGCCCCATTACTCCCTGACAGGCCGTATTAACGGCCACGACTCTGCTCCACTCCCTGCG
GCGGATTCTGTGCGATTCCACCACTCCCTGACGAGTCACGACAGCGGACGCCGCTCCACT
CCCCGTAACTGATTCCACGTGGCGAGCCACGGCGATAGCCACGATCCCACTCCACTACCC
TCCGCAATAAATTCCTCCTGACTCTGGGCGGCCCACTACCAGACGGTTACAGGCGTCGCT
ATCAATTTGTTGCCCCCTCCGTCTATAAAAGGGAAACCCCAGATACGTTATTCTATAAGC
TCTCATTTTTTTTTACCTAAAAACTCTGCTAAATTCTCCGTTCGAGCACTCCATTCTTGT
TGAGGCAGAGAACTGACTTGAGCGTCGGAGGGTCTTGCCGGAGCAACCCCACCTCCGGTT
TAGACTTCTTTTGCAGGTCCCGACGGCGACCGCGACTCCCTCGACTCCAGCTTCTCCGGC
GCAAGCGGATTTTTGCACCAACAGGATTGGCGCTAGAGGAAGGGTCTCTGTGTCTTCGCA
GTACCCTTGTTCTTAAAGGAGCGCTCAACGGAGCCGCCTCCGATCGTCTCCTCCGGCACC
CACTCCTTCTTTCCCCCACGGGATCCTCGCCTGATGCCTTCTCGCGAAGCATCCGCGCAG
CTACCCACGGCCTCCGCAGCCATATCCCGGACCCCGGTCTCGCCTTTGGTTTCCCAGGCC
CCGCATCCTCCGGCTATGGTCGCCAGCATGGAGTGGCCGGACGATCGGCCTCCGACGGAT
TCCGCCAACACCATCTCGGGAGGATCCCGACAGGAAACGACCAACATACCGGCTGTATCC
CCCAAGCGACAAAAGACTGAAGAGCCCATAACCTTTACCGAAGAAGACACTCAGGGAGTC
CAATTCCCTCATAACGATGCGGTCGTAGTTTCCTTGAATATAGCAAATTACGACGTCCG
>noCat_p5_300-B-G10177-Map6
TCTTGTGCATGGGTCCTGTTCTGCTGGCCGATCTCTTGCCTGTGTCCTCTTGTGCGCGGG
TTTTGCTCTCTGGCCGATCTCTCGCCTGTGCCTCTTGTGCGCGGGTTTTGCTCTCTGGCC
GATCTCTCTTGCCTGTGCCTCTTGTGCGCGGGTTTTGCTCTCTGGCCGATCTCTCGCCTG
TGCCTCTTGTGCGGGTTGCTTTCTGGCTTTCTTCTGTTGGTCTTCGGTTGGTGGTCTACC
TGTCTTCTTCCTTCTCGGTTTCACGGATGCCTTGTGCTGCTACAGTTGGTAAGGAGGTAT
CATCTTGATTTTTTGCCGAGGGTTGAGGAAGGTATCTTCATCTCAGGTATTGTTTTATCT
TGATCTATTGCCGAGGCTGAGATTGGTTGATCCGATTGGATCTTGGTTGCCTTCTATTCG
ATATTTTGTTGCCTTCTTGTTGGTTTCGGATAAAGGTATTTTATACCTCATATTGTACCT
ATTTTTCGGGACGGATTTATAGTGGATTGCTCCTCCTCCCCGTGGATGTAGGCCTTTTGT
GCCGAACCACGTAAATCTTGGTTCTTTGTCTTTGTTTATTTATGCCTGCAATGTGTTTGG
TGAATTGTCTCAAAGAAATTAGATATTAGATCACAAGCCCAGATCGATCCAATCCGGTGC
GCGTTGCTTCAACAATTGGTATCAGAGCACTTGGATGGCTGGTGACAAGAAACCAAGTTT
CTCAATGGCTAATGATCCGGTGTCTGTCTCTCACTCCACCACCATCAGGCATGAAGTGGC
CGTCTTTGATGGCACGGGAGATTTTTCACTATGGAAGGTAAGGATGAAATATTTGTTAGT
TAAAGAAGGTGTTGCAAAAGCCCTTAAGGGTATGGATTCAATTCCGGGAGATAATGAAGC
TGTTAAAGAAGAGATTAACGAGAGAGCCCTAGGAACCTTATTTTCAGGTTTAAGTGATAA
AGTCCTACGCAAT
>noCat_p5_300-B-G10179-Map20
CGTTGAGGTCCCGGACCTCAAGCGTGGCCGCGTTGAATCACGCCACGAAGTGTCGGAGCG
TCTCATTTTCCCCCTGTTTGAGGGAGAAAAGGCTGTCCGACGTTCGCGGCGGCTTCCGGC
TGGTGCTGAAGATGGGCCACGAACGAGTGCTCGAGCTGCCCGAAGGAGTGGATACTTCCC
GATCGGAGACCGGAGTACCAGGCCCTGGCAGCCTTGCGGAGTGTGGCGGGGAAGCCGATG
CAAAAAAGAGCGTCGGTTGCCCCTTGGATCGTCATGAGAGCTTTATAGCTCTCGAGGTGG
TCGACCGGGTCGGTGGAGCCGTCGTATGGCTCCACGTGCGGCATCTTGAACCGACTGGGA
ATCGGCTCGTCGAGGACCAGTCGGGAGAGAGGTTGGGCGGTCTGGAAGTCGACGTCGTTC
GAAGACTTCTGGCCGTCCACCTGCAACTGGGCGAGTCGGCGGTCGATTTCCTCGAACCGT
CGCTCGTAGTCGTCCGCTCGTCGATGCTGGGAGACCCCAGGAGTGGAGTCTCCGGAAGAT
TCTGAGAGGGAGGCCGACGGCGTGCGCGGTCGCTTCTCCTTCCTTGCCCGTTCCAGCGGG
GAAGGAGAGGGCCGCTGGGACCGTCGGTCGTCGCGCCATGGCCGTCCCTCCTCTTCTCCG
TGGGAGCGCTGTTGAGGGCGCTCGCGTGGAGGCGACGGGGATCGGCGCGGTCGTCGGCGG
CTGCTCCTGGAAGGCATCGGACGGGCCGCCGGTTGCTGCTGGAGGCTTTTGACTGCGTCC
GTCAGTACGGTCATCTGCCGTACGATGGCCGCGATCTGCGCCTCCGTGGTCACCGCGGGG
CGTGGAGAGCTGGGCTCCGCCGCCGGTGGTGGCGGGGAGGCCTCTTCCCGGCGGGAAGAG
CGCCTCGCCGACCCGGTGATCCTCGATCGTTGAGCTCTTGTCTTTGTCATTCTGTCCACC
CCTACCTGGCGCGCCAATCTGTTGCGGCCAATCGCCTCGTCGTCCGATCGCCGGGGAGCG
TGCACCTGCAAAATCGAGAAGTCCACACTGACCGGAGGCGGCTCCGGCGGGGACCCTCCG
ACGGTCAAGTCAGAGAGGTGACTGGGCAACAGTGAAATGAAGACAGAGAGCTCTTATCGA
GAGAGAGAG
>noCat_p5_300-B-G1018-Map3
GGGGGAAGGAGGAGTGGATGTCGGAAAAGATGACCGAAGGTGGTCCCGTTGAGCGCTCCT
TTAAGAACAAGGGTACTGCGAAGACACACCCCCTTCCTCTAGCGCCAATCCTGTTGGTGC
AAAAATCCGCCTGCGCCGGAGAAGCTGGAGTCGAGGGAGTCGCGGTCGCCGCCGGAACCT
GCAAAAGAAGTCTAAACCGGAGGTGGGGTTGCTCCGGCAAGACCCTCCGATGCTCAAGTC
AGTTCTCTGCCTCAACAAGAATGGAGTGCTCGAACGAAAATTTTAGCAGAGTTTTTAGGT
AGAAAATGAGAGCTTAGAGAATAACGTATCTGGGGTCCCCCTTTTATAGGCGGAGGGAGC
AACAGACTGATAGCGATGTTTGTAACCGTCTGGCAGTGGGCTGCCCATGGTCAGGAGGAG
TTTATTATGAAGAGTAATGGGGTGGAGTCGTGGCTGTCACCATGGCTCGCCACGTGGAGT
CAGTTGCAGGGAGTGGAGCGGCGTCCGTTGTCGTGACTCGCCAGGGAGTGG
>RXX_p5_300-B-G10195-Map3
ATTTTCTTTTGCTTCAATAGTTGCAGACTTTTGAAATTCAAATGTCCATATCTTAAATGC
CAGAGATAGGACTCATCAACTTGCCCTGATTTTAGAGCAAAATTCTGCAACTTCAGTGTA
TCGAAAGGAAATAGGTAATTTGCATTCATCTTCACAGCTGCCAATTTTTGATTATTTTTT
TTATCAAAAATTTCACACTGATCATTATCAAAGATCAGCTTGTAACCATTTTTCATCATC
TGCCCAACACTCAAGAGATTGTGAGTAATTTTGGAAGAATAATAGACATCATAAATATGT
CTTTTGTTACCTCCATTAGTGTTTACAGCAATAATACCTTGTCCTTCAATCTTTAGATGC
TTACTGTCTCCAAGCTTCACTTGCGAAGAAAAATTTTCATCTAGCTCGATGAAGGACTTG
CGATCTCCTGTTATGTGGTGGCTACATCCACTATCCAAAAACCAAGTATTTTTGGTGTTG
GGTTCTTCAGAAGAGAAGAACAACTTCTCAAGATTGTCTTCTTTTGCAAGATTTGCCGTA
GAATTCTTTTTCTTCAATCTCTTTGCCTTTGTCTTTGAACCAACAATCCCTCTTCGAATG
ATTTGGGATTCTGCACCGAGTACAGCGGTAATGGCAATCTTTCGATTCATGGCCGGGCTT
CTTGCAAACATGACAATTCGAGTCAATTTGTTGCGAAGATGACTTCCTTCCTTGTCCTCG
ACCACGGCCTCGTCCAGAATATCCACGCCCTTTGCCTCGAAAAGATGAGCCCCCTCGTTG
TCCATGCTCTGAAGAATCAGATTTCTTTTCTCCAAGATTAGCTTTCATTTGGAAAGCTTG
CTCCAGAGGTTGGCTTGTATAGCTGTTAACTCTCCTTTCATATGCTTCCAGAGAGCTAAA
CAACTCATACCTTGTAAGCCGAGACATATCTTTTGTTTCTTCAATAACAGCAACAATATG
CTCAAATTTTTGTGGAAGAGACCTGAGAACTCTTTCAACAATTTTTTTTTCTGGGATCGT
ATCACCACAACTCTT
>noCat_p5_300-B-G10215-Map3
CTCTCACATCAAGATAAGAATTAACTTTGAATGTCTTGCACATCATTACATGATCCATAT
TATTTTTTATTATATGGATAATTCTTTATTACATGAATAATTCTATATCTTTGCTTCTTG
TTATGATGAATGTTCATATGTGTAGGATAATATTAACTTTGAAGATTGCACCAACGAATA
AGTGACGGTATGTATTCTCAAAATGACTGCAAATAGATACAGAGATCGACGATGTAGGCT
TTATAAATACTGTAATGAGCTGCAGACGAAGGAGATTGACCTTGTGACTCAGCCTTATAG
AAATTGGGTTAGGTCTAATGATGATTGGCAGTGGTTATGCGGGCATTTTGGGAGTGAGAT
ATTTCAGGTATGTTTAGTGTTTCAAGTTATTTTGATATTATTATGTCCTTTATTGATTAT
AATTGTATATATTTTTTAGCGACGATCGGAGGCGGATAAGATGAATAGGAGTAAGATTGA
TTCTATTTACATGCAAGGAAGTATCTCTTTTGTACAAGGAGTTGAAGAGGATGGTATGTA
ACTACATTTGCAATTACACTCTGTAAGTTCTTATTGAATATTTAAATTACTTTGATGTCT
TTTTTCTTCTTTTCTTTTGTTTGAATAGAGACTATCCGGGATCGATGCCTATGGTAAATT
CTATCAAAATAAGAGTGACAAGTTTGTGACCGAGGAGGCGAGGCAGCATCATGTAAGTAT
GATACTATATTTTGAATGCTTTTAAAGGCTTTGAAATAAATTTATGGTATTATTTGGTCT
ATTGTAATGAAAAAAATATTATAATTAAGAGAGCAAGCGATGAGGAAGGTTGAATCTGAC
AGCGATACTGGATCACAGCCTATTTGTTCAATGACAAATGATATGATCCTGGATACCATC
CTCAGGTGGCAGCTAGGATCTGGGCATAGCATACGATCAAAAAAATTTCATAGTTCATCA
TCCGACCGGTCTGATGATGCCTCGATGCCAGAGATAGTTAGGACATCGAAGAGCATGATG
CTGGATCAAATTACTTATTGGATGAATCGTAGTCAAACACTCGAGAAGATAGTGGCTGCG
ATAGCGGGATGGCTCGATATCGATGCCTCTGAGTTAGCACCTCTACGACTGCATGATGCC
GCCTTTGCACAGCCATCGCGACACATATCGAGCCAAGGATCGATGCCTGGAGGAGAAAAC
GAGGCCAACGACTCTGATGATACATAGTTTGTATTTTTTTTAATTT
>RXX_p5_300-B-G10217-Map3_reversed
GCTGATGTTGAAGAAGAGATTGTATAGCCTTCGGATGCAGGAAGGCGGAGATGTCTTGGG
TCACATCCAGAGGTTCGACCAGATGTGCAATGAGTTGCTGAACATCGGGGTGAAGATGGA
GGAGGAAGATAGATCTCTATTATTGCTATGCTCGCTGCTCCCTTCCTATGATCCATTGGT
GACGACGCTGTTGTATGGCAAGGAGACTCTGGAGTATGAAGACATGGTCTCGGTGCTGCG
CTCCAATGAACAGTGGGAAAAGATGACCAAGGATGGAGCTCCCCAGGAGGGCTTGGCCAT
GGGGGAGTGGTCAGGAAGAGGAAAAGAAAGGGGCAAGTCAAGGGGATGATCAAAGTCTCA
AAAGAGTAGAAGCAAGAAAGAGGCTCGATGCTACAAGTGCAATGAGATCGGACACTTCAA
GCGAGATTGCCCGCAGTGGAAGAGCAAGAAGGGAGACAAGGGAGGATCTGATGCACTGAG
TACGATGGCTGATCAGGAGGTGGAGGATGACCTCTTGGTGGTATCTGATGGTCACAGGCG
ATACACAGATGTATGGACCCTAAATTCAGCCTGTTCGCATCACTACACCCCAAACCGATC
TTGGTTCATGACATACACCAAGATTGATGAGGGGACCGTGACACTCGGAGATGATCACCC
ATGTAAGGTTGCTGGTATAGGGAGCATTCGGGTGAGGATATTTGATGGGATGGTGCAGAC
TCTCACAAATGTGAAGCACATCCCAGAATTGAAGAAGAATCTGGTGTCACTGGGCTATTT
GGAGCGGAGCGACTTCAGCTTCAGCAGTCGTGCCAGAAGTGGAGTCTTGAACATCTCAAA
TGGAGCTATGGTGGTGATGAGAGGTAGAAGGATGGAGAATAATCTCTACAGGTTGGAAGG
ATCTATGATGATCGGAGAATCTGATGCAGCAGCTGCAGCATAGGATCAGTAGGGGGCTCA
TCAGTTGTGGCACTACCGCCTAGGCCACATGGGTGATCATGGGATGAAGGAGCTGAGCAA
GCATGTTCTGATTCCAGATCTGGATGGAGATATTTTAGAGGTATGTGAGCCATGCCAGAT
GGGAAAGTAGAGGAGAGTGCAGTTTGCTAGCAGTTCAGCCTGCAGTGTAGCCCCACTGGA
ACTAGTTCACACTGATGTGTGGGGACCGACCCCGATTTTAGCCAGAAATGGGGTAAGATA
CTTCTTGACCTTTATAGATGATTTCTCAAGGAAGGTATGGGTTTACTTCATGAAGGAAAA
ATCAGAAGTCTTCACCAAA
>noCat_p5_300-B-G10233-Map3
CCAGTTGATCGATTCTGGGAAGGGGGTAGCTGTCCTTCGGGCAGGCCTTATTCAGCTTTT
TGAAGTCTATGCACATCCTCCACTTGCCGTTTGCCTTTTTGACTAGGACGATGTTGGAAA
TCCAATCGGGATAATTGACTTCCCTAATGAATCCGGCCTTGAGAAGTTTGTCTACTTCTT
CGGCTATCGCCTTCTGCCTCTCTGATGCATGATCTCGAATTTTCTCTTTCATCGGTCGAT
GCTTTGGATCGACGGCCAGACGGTGCTCCATGACTTTCATGCATCAATCCCCGGCATGTC
TGCTGGAACCCAAGCGAAAACATCTGCATTCTTTCGTAGAAAATCGACGAGATGCATCCG
CACCTCCTCCCCCAGGTTGGAGCCGATCATCACCACATGCTCCGCGTTCCCGTCGTTCAG
AGGGATCGGCACAAGATCTTCGATTGGGCCGCCCCTCTCTTCAGTGAGGTCATCGCGGAC
ATCCAACCCATCAACTGGATAGGGGTCGGACTGATCGCTTCTTTGCAAGGCTATGTTGTA
GCAATGTCTGGCCAGGGCTTGGTCTCCTCAGACCTCCCCGATCCCCTGGCTGGTGGAGAA
TTTCAACTTCAAATGGTAGGTCGATACGATGGCTCGGAGAGCATTGAGGTCGGGTCGGCC
GAGGATTGCGTTGTAGGCTGACGGCGCCTTCACCACCAGAAAATTCACCAGAGCCCTGGA
TTGCCTTGGATATCGACCCGCGGCCACAGCCAAAGCTATGATTCCCTCCGTAGGAACAGC
GTCACCAGTAAACCCTACCAGAGGTGAGCTAATCGGCCTCAAATGGCCGTCAAGAATGGA
CATTCTTGAAAAAGCATCGTAGAATAAAATATCGGTCGAACTTCCATTGTCGACAAGGAT
GCGGCGGACGTCGTAATTTGCTATATTCAAGGAAACTACAACCGCATCGTTGTGAGAGAA
TTGAACTCCCTGAGCGTCTTCTTCAGTAAAGGTTATGGGCTCCTCAATCTTTTGTCGCTT
GGGGGGTACGGCCAGTGCGTCGGTTGCTTCTTGCCGGGATCCTCCTGAGATGGTGTTGGC
>noCat_p5_300-B-G10241-Map5
TCTGCCTCTCTGGTGCATGACCTCGAATTTTTTCTTTCGTCGGTCGATACTTTGGATCGA
CGGCCAGACGGTGCTCCATGACTTTCGTGTCAATCCCCGGCATGTCTGCTGGAACCCAAG
CGAAAACGTCCGCATTCTTTCGTAGAAAATCGATGAGACGCGTCCGCACCTCCTCCCCCA
GGTTGGAGCCAATCATCGCTACATGCTCCGCATTCCCGTCGTTCAAAGGGATCGGTACCA
GATCTTCAATTGGAATGCCTCTCTCTTCGGTGAGGTCGTCGCGAGCATCCAGTCCATCGA
TCGGACAGGGGTCAGATTGGTCGCTTCTTCGCAAAGCTATGTTGTAGCAGTGTCTGGCCA
GGGCTTGGTCCCCTCGGACTTCTCCGATCCCCTGGTTGGTGGGGAATTTCAACTTCAAAT
GGTAGGTTGACACAATGGCTCGGAGAGCATTGAGGCCAGGCCGGCCGAGGATTGCGTTGT
AGGCTGACGGTGCCTTCACCACCAGAAAATTCACCAGAGCCCTGGATTGCCTCGGATATC
GACCAGCGGCCACAGTCAAGGGTATTATTCCTTCCGCCGGGACAGCGTCGCCGGTAAACC
CTACCAGAGGGGAGCTAATCGGCCTCAAATGACCGTCAAGGATGGACATTCTTGAAAAGG
CGTCGTAGAACAAAATATCGGTCGAGCTTCCATTGTCGACAAGAATGCGGCGGACGTCGT
AATTTGCTATATTCAAAGAAACTACAACCGCATCGTTATGGGGGAATTGAACCCCCTGAG
CATCTTCTTCAGTAAAGGTTATGGGCTCCTCAATCTTTTGTCGCTTGGGGGGCACGGCCA
GTACGTTGGTTGCTTCCTGCCGGGATCCTCCCGAGATGGTGTTGGCGAGATCCGTCGGAG
GCCGGTTGTCCGTCCACTCCATGCCGGCGACCATTGCCGGAGGATGTGGGGCACGGGAAA
CCAGAGGCGAGGCCGGAGCCTGAGATCTGGCTGCGGAGGCCGCGGGGAGCGGATGTCGGA
GAAGATGACCGGGGGCGGTTCCGTTGAGCGCTCCTTTAAGAACAAGGGTACTGCGAAGAC
ACACACCCCTTCCTCTAGCGCCAATCCTGTTGGTGCAAAAATCTGCTTGCGCCGGAGAAG
CTGGAGTCGCGGTCGCCGCCGGGACCTGCAAAAGAAGTCTAAACCGGA
>noCat_p5_300-B-G10242-Map4
GGTGCAAAAATCCGCTTGCGCCGGAGAAGCTGGAGTCGAGGGAGTCGCGGTCGCCGTCGG
GACCTGCAAAAGAAGTCTAAACCGGAGGTGGGGTTGCTCCGGCAAGACCCTCCGACGCTC
AAGTCAGTTCTCTGCCTCAACAAGAATGGAGTGCTCGAACGAAAATTTTAGCAGAGTTTT
GGGATAGAAAATAGAGCTTATAGAATAACGTATCTGGGGTCCCCTTTTATAGGCGAAAAG
GGGGCAGTAGACTGATAGTGACATCTGTAACCGTCTGGCAGTGGACTGCCCGGAGTCAGG
CGGAGTTTGTTGCAAAGAGTAGTGGAGTGGGATCGTGGCCACCACCGAAACGTGACACGT
GGAGTCTGTTGCGGGTAGTGGAACGGCGCCCGTTGTCGCGACTTGCCAGGAGGTGGGAGG
AATCACGCGGTATCCATCGCAGGGAGTGGAGCAGAATCGTAGTCATTATAGCGATCTGCC
AGGGAGTGATGGAGCCGCACGAAATCCATCGCAGGAGGTGGAGCAGTATCGTGGCCGTTG
CTGCGGCCCATCAGCGGGCCCAGGCCTGTCGGCCGAAGTCCGGCTGGAGTGTCTGGCGGA
GAGAGGTGGCTGGCCACCCGTCTGAGAGGAGCTCGGAGTCCGACTCCCGTAGGAGTCCGG
ATGAAGTCTTCTTTCAATCGGAGTTGGGGACGAAGCCCGGCTCCCGTGGGAATCCGGGCA
GAGTCCACCTGCAATTGGCATCGGAGGGACGAAGTCCAGCTTCCGCGGGAGTCCGGATGA
AGTCTTCCTGTGGCCGGAGTCGGAGACGAGGTCCGGCTCCCGTAGGAGTCCGGGCGAAGT
CTTCCTATAGCTGGAGTTGGAGACGAGATCCGGCTCCCGTAGGAGTCCGGACAGAGTCTA
CCTGTGGTCGAGGTCGAGGACGAAGCCCGGCTCCCGTGGGAGTCCGGACGAAGCCTTCCA
GCCGTCGAAGTCGGGGACGAAGTCCGGCTCCCGTAGGAGTCCGGACGGAGTCTGCCTGTA
GCCAGAGTTGGAGACGAGATTCGGCTCCCGTAGGAGTCCGATCGAAGTCCACCTGCAATC
GAAGTTGGGGACGAGGTCCGA
>noCat_p5_300-B-G10245-Map3
ACGACTGGGCACCTCCAAACGACGTCGACGTCGAACAAGTCAAAAGACAAAAGAAGTTCG
GCGGACGATAATTTAATACAATGCGTGGACGAGGTAACACAAAATCTTCTTTTCATTTCA
TTCACGAAATATACACTACAAAGCCCAGAAGGCTAAAGGAAGAAAAGCAAAACAACAAAA
ACAAAACAACATAAATCAACAACGACAGCGACGACAAATAGACAAGCGACAAAAGAGGAC
ACTTAGAGGAACAAAGGACAAAAAGAGCCCTAAGGGGGCCCGACTTCCTCCGACCTCGAA
CTTTCGGCTTCGACCCTCGTCAGGGAGTGCCTTAAACTTTCGACTTCTGCTTCCAATTCC
CTCTCTCTCATTAATATCTCCATGTATCTTCGGTGAAATCGCTGGCTTTCGTTCTCCGCC
TCTCGACGCCTTTTTCTCAGGACCTCGAATTCTGCCTCCGCATCCTTGACGGCCTGCTGC
TCGCATACCAGCTGGATCTTCAATTGCTGCAGCTCGGCCTTCCCCTCCCCAAGGGCGACA
GATAGCTCCTCTATGGTTCTTCTCAGGGATTGGAGTTCGCTGGAATCCAGAGCGGGAGCA
AGTTGAGCCCCTCCAGCTAGCTGCCTCTGGAGGCGGGCGACCTCATCGGTCGCCATCCTG
AGCCTCCCCTTGTATTCATCCACCTGCTTGCGCCAGCCGGCCCGGTACGCATCATAGCTC
GTCTCGGCATCCTGGAGCTGTTGCTGGAGGTCGGAGACCTTCTTCGACCATTCTCGGTCG
CTGTCGGCCCGAGTCAAGAGCCGGGATGAACTTCCTTCCAACTGGCTAATCCTCTCCTGT
GCAGCCGACAGCTCCACTCTGAGAGAACTGATCTTGGCAGCTTGAGCCCAAGACCGATCG
CTGGCGCGCTTCTTGTGCTCCTCGAGCTCCTTCTCGAAGTTCGCCTTCCTCCGGCTGTAC
TCCATGATCCCCTTCACGTGGAGATTCTGAAAGCGGGTGGCCTCCGCGGTGGCTTCAGAG
TGGCTCTCCCTCAACCTGCGGAGTTCGCCATCCATCTTCTTCGACCTCTTCATCAAATGA
TGAACTTCCTTCTTCAGACGCTGGATCGTGGACTTCAGCGGAATCCCCTAGGGCAGGGGA
AGCGCTTCGACAGGACACTGCCATCGGGAGA
>RXX_p5_300-B-G10251-Map3
CTGATATGCTCTCTAGATCTCTGCAGGATCAAGTTCGTTTGGGATGTATCAAAGGTTATC
AGCCTCGGCAAGGAGGACCCAGTATTTTCCACTTAATGTTTGTAGATGACATCCTCCTTA
TGTATAGAGCCACCAAGAAAGATGCCCGAGTTTTGAAGGAAGTGGTGAAGACTTACTGTA
ATCAATCGGGCCAGCGAGTCAACATCAACAAATCTCAAATCCGATTTAGCAATAGAGTCA
GACAAACCTCCAAGCAATACATTCTCAATCTCTTTGGAGTGCCTTTAAATGAAGACGTGT
GGTATTATTTAGGTGTTCCTCTATCTACAACTGCTTTATCTCCAACAGATTTCAATCCTT
TACTTGATCGGATGAACAAACGGCTGGAAGGATGGAAATGGAAACAATTGTCTCAGGCTA
GGCGTCTCATTCTTCTACAATCAATTCTAAATGCTGCCCCTGTTTTTCTGCTCACAAATG
TTCCTGTCCCTCAAAATGTTGTTGCCAATCTGGAAAAAATCTTCAGGGCTTTCTTTTGGG
GACATGAAACCGGCACCAAAAAGCTTCATCTCATATCATGGGATGTGCTCTGCACTCCTA
AAAGTCAGGGTGGGTTAGGACTTCACAACCTCAAGACCAGACAACAAGCCCTCCTTGCAA
AGGCGGCGGGGAACCTGATTGTTAACAGGAACTCACTTTGGTCATAGTTGGTATCCTCAA
AATACAGCTTCTCCAATTGGATTGATTATAAGCCGGTGAGAGGTGCTTCCCCACTGTGGC
GATCTATGGTGAGGTCTGCAAAATGGGTTCAGGAAGGATTTCGGTGGCAGGTTGGTAACG
GCCAATCCATTCGTTTGCTGTATGATACATGGTTATTTGACAAACCACTCAACTTGTGCG
CCATTCCAATGGATACCCAGGAGATTCAAGAGGATTGGAAGGTGGCAGACTTGTTGTCCA
GAGATGGGCAATGGGACTCTGACAAACTCACCAGACTATTTACCATCGAGGTGAGCTCAA
CGATCCAATCTATTCCTATTCCCAAGCACGCCTATAGTGACTGTCTGGTTTGAAAAAATG
CAACGGGCCCTAAACTCAGGGTATCTGATATTTATAATCATATTATCCAATATGAAAATC
AGTTCTCGAGAGCCAATCTATCTTGGATTTGGAAGCTGCAGGTTGCCCCTCGGGTTCAAC
TGTTTTGGTGGAAGGTATGCTGGGGGCGCCTACCGTGTAATGCTCTGTTGGAACAATGGG
ATTTGC
>noCat_p5_300-B-G10252-Map3
CAGGTAGACTTCGTCCGAGCTCCTACGGGAGCCGGACTTCTGCCCTGAACTCCTGTTGCA
GGTAGACCTCATCCGAACTCCTACAAGGGCCGGACTCCGAGCTTCTACTGCAAGCGATTC
ACTCCGAGCTTCTGCTACAAACGATCTACTTCAAATTTCCACTACGAGCGGTCCGCACCG
GATTCCCACTGTAAGCCTTCACCCGAGCTTCCATTGTGGATGAATTCCTTCCGGATTTCT
ATTGCAGGCAGGCTTCGGTCGAGATTCCTTGATAAATGATCCCCATCCGGGCTTCTATGG
AGATCGAACTCCGACCGAACTTCTGTAGCGGATAGATTCCGGGCGAACTCCTACGACACA
CGGAATCCAGCAGCTGGACCCCTCCAGCGGATGAACCTCTCCAGCGCCATCCGACATCCA
CTGTCGGTCGACCCTCTGTCGAATTCTGTGCGAAACCGAACTTCGTCTGCGGAAAGCCTC
TGACCGAGCTCCTACGGCAAGTGGCCCTCGCCTGCAGTATTAACGCCCAAGGCACCCAAC
GGTAGAAGGTTCGCCAGCAACATCCGAGCTCCTCTCAGATGGATAGCTACCTCTCTCCGC
CAGGCACCTCAACCGAGCTTCGACCGACAGACCTGGACTCCCTGGCAGGCCACAGTAATG
GCCACGACTCTGCTCCACTTCCTGCGACGGATACCGCGCGGCTCCACTACTCCCTGGCAG
GCCACAGTAATAGCCACGACTCTGCTCCACTTCCTGCGACGGATACCACGCGGCTCCACC
ACTCCCTGGCAGGCCACAGTAATGGCCACGACTCTGCTCCACTTCCTGCGATGGATTCCA
CGCGGCTCCTCCACTCTCTGGCAAGTCGCGACAACGGATGCTGCTCCACTCCCCGCAACA
GGCTCCACGTGGCAGGCCACGGTGATGGCCACGATTCCACTCCACTACTCTTCATAACAA
ACTTCTCCTGGCCCCGAACGGCCCACTGTCAGGTGGTTACAAACGTCGCTATCAGTCTGT
TGCACCCTCCGCCTATAAAAAGGGGACCCCAGATACGTTATTCTCTAAGCTCTAATTTCT
ATCTCAAAACTCTGCTAAAATTTCTGTTCGAGCACTCCATTCTTGTTGAGGCAGAGAACT
GACTTGAGCGTCGGAGGGTCTTGTCGGAGCACCTCCAACTCCGGTTTAGACTTCTTTTGC
AGGTTCCGACGGCGACCGCGACTCCCTCGACTCCAGCTTCTCCGATGCCGGTGGATTTTT
GCACCAACAA
>noCat_p5_300-B-G10253-Map3
GGATTTATCGTTTAGTCCTTAAACCTGTTCGCGACCAAATGATACGTTGTTACCAAAGAC
AACAATATTTATCAAGCATAGGTCGTTGTGTGCCATATGGGTTGGTTGTCCTCTTAACCA
AGGAGTGTGGAGACACTGGTATGGCATACAGGTGAGATGTAAGGGTACATCTGCACTGAA
CGTGACCGACTCCGGAGCTTTTTCTGCTATCAAGATTTGCTCTGATGGGATATGGGTATA
ACTATCCCTCCGATCTGAGACCGCCACGATGACTTGCAAGCAACTCACTGCACTTAGGCA
CTGGACTACCTGAATTTTTAATTCAGTGACGGAAGGCTGCTGGGTGTAGTCAAGTACTTG
ACTTGTCGGTGCGTATGTCAAGATGGGATTGACCACTCCAATTCAGGAGCTGTGTACAGT
CGTGTTTCAATTTAGCAAAACCTTGGCCAGGGTAGTCCTAGTGAGGAGTCACAGGACTGT
TTGAGTTGAGCACGATTCGGATGATCTAATCAGGGTTGACAGTTTAACCCTGAGTCATCC
TAAACACAGGGGTCAAAAGGATGAATTATACAATAACCATATTCACGTAGGTTCTGAGTG
TTGCGATTGTGACTATTCGACCTATCCGGATGTTGGGTACCATTGCTAGATGGTCACTTC
GATTAGTACAAGAATTGGTTCCTGTGCTACCGGCTTAGGTTCGAACCTGCGGGGTCACAC
ACATTAGAGGTTCCTATCTGATCTGTTGGCTGGTGAAGAGTCCTAATGCTCGTGGACTTT
GAGTCCTACATGTCTAAAACTCTGTGATCGAGAATCAGGATTCTCTAATCATGAGTTCCA
CATATTTTGGGTACCGGGGTCAAGAGTCCCACTGGTTTGAGACTTTTTGATCAGGGTTTC
ATATCGATGGACTCTGATGCCCGATTGCCCATCGAATTTGGACTCAATATTTATGAGAGG
TTTAATTAGTAATTTGATCACTAATTAACTCAATTTGATTGAGTAATTATTTTTGGATCA
AGTCCAATTGAATTGGATTCAGTTGGGTTTGACCCGATTAGGTTAAGTGTTGACCTAATC
GTTATCTGCGCCCATTTGAATTCACGAGAAATAACTTCTCATGAATTTTCTCCCACACAG
AAGCCTTCCCATGCCCTCCCTTGTGCACCATTTATCTGGATAAAGATTGGTTTGTTGGCC
ATTCAAATTCAAAGGATGTTTGAATTTGAATGGGCAACTAATCCATGCGCCACCCACCTT
ATCTTGTGCGCCATTTAATCTACACGAGAAAGAGTTTCTCATGTAAATTCTCCATGCACA
AAGAACCCACGCCTCCTCTCTTCTCTCACTCAGAGTGGATAAGGATGGGTTGGTTTGCAT
TTGAATTCAAATTCGATTTGAATTCAAGTGAGCAACCACCTATCTTTATCCTCTCACGCG
GATAAGATGCATCTTGCACTGTTTTAAAAGAGAAGAGAAGGTGGGGCATGCGTAGAATTT
TTTCTGAGAGAGAATAGTGGGTGTGAGGAAGCCTTGTGCATGAGTTGGAAGTTCAAAAAC
TTCCGAGAGAAAAGAAAAGAAAAGAAACAAAAGTGGGTGCAGGGTTTTCAGTGAGTACCC
TAGGGTTACTACCTAGGGTTTGGGAAGTGAGAAAGTGAGCTACGAGTGTCGTGAGCCCAC
CAGATCTCAGGGAGAGCTTCATCAACCTCTCAAGTACATCTGCTGATGATCTGGAGCATC
TGAAGAGTCGGCAGATCAAGATCGAAGGAGTTCGATCAACATCAGCCGTCGAAAGGATTC
TGCAACGAACTAGCATTCGTGAGGAGCCGATCAGATAGAGAGCTTCATGTGGATGATCCA
CAGAGGTCAGACATACTATGTGGCTACATTACGATGATCAGACCATCCAGACGGTGATCA
GACTGTAGCGATCGACTACCTGCATGAAGGTAATATGTTCTGAACACATAACAGTAAAAT
ATTTACTGTAGAAGTTTAAATTTTAAATTTAAATGCATGCTATATATATCATATTTAGAT
CCTTATGTAGGGTTAATATATGTTAATTAATTAGATTAATTAATAATTTTTACTGTAAAA
TTATAATTTTGAAAAAATTTTAAAATTATCGTTTTACCCCTACACAGAAATTCAC
>noCat_p5_300-B-G10257-Map8
AAGTTCATCGTTGTCGCCATCGACTACTTCACGAAGTGGGTCGAGGCCGAGCCCTTGGCG
CAGATCACCGAGCGGAAGATGGAGGACTTCATCCAAAAATCCATCATCTTCAGGTTCGGA
TTGCCGCACACCATCATCACCGACAACGGACGGCAATTCGACAACCAAGACTTCAGAGAC
TTCTGCGCCAGGTTCCACATCAGGCACCGACTGACTTCAGTCGGGCACCCACAGTCCAAC
GGCGAGGTCGAGGTGACCAACCGAACCTTGCTCCACGGACTCAAGACCCGACTGAATGAA
GCCAAAGGTCTCTGGGTCGACGAGCTGGGCTCCGTTCTGTGGGCTTACCGAACGACCCCC
CGCGTCCCGACCGGGGAGTCGCCGTTCAGCTTGGCCTACGGGACAGAGGCTATGATCCCG
CTCGAGATTGGCCTGCCATCTTCAAGGGTCGAGCGGTATCAAGAGCCGGACAACTCCGAG
GGTCGGAGGGCCGACCTGGACCTCCTCCCCGAACTACGAGACGAGGCTCAAATCCGAATG
GCTTCATACCGACAGAGGGTCGCCCGGTATTACAACGCCAAGGTCAGACCAAAGCTCTTC
AGGCCTGGTGACTTGGTCTTGAGGAAGGCGGAGGTCTCGAAGCCCTTGGATCAGGGGAAG
TTGGCTCCAAACTGGGAAGGACCCTACAAGGTTGCAGACACCTACGGGCCGAGAGCCTAT
CGGCTGGAGACCCTTGAGGGGAAGCCCATTCCCCGGACTTGGAACGCCGACAACTTGAAG
CTGTATTACCAGTGAATTTTGTAATTCAGTAGTCGGAATACAAATTCAGTTTGAAATCTC
GGAGTCTTAACTCTTCGACTAATGATCGGCGCTCGCCAAAGCCCCAACGTATCGACGTGG
ACCTAGCATCCACCTAAAACCGACGACCTCATCATCGGTAACGCATCGGACTCTTGCAAG
GACCGACGCATCTACAAGGACGGGAGTTGACACTCCTTCGACAATCAACGATAAATCGGA
CCCTTACAAGGACCGATGCATCTACAATGACGGGAGCTGACGCTCCTTCTACGGTT
>noCat_p5_300-B-G10271-Map3
GCACAAACTGATATAAGGTTGTCCTGCTGTAAGGTTTACCCCTTACAGTGCAAAGGTTAT
CCTAGTTTGTGCTGATCTTTATAAAATTTAATTTTAATTATTTAAATTAAATCTAAATAA
TTAATTTAAAATTTGAGTAGTATAGTAATCTGATTGGATAGATCCTCATAGCCATCCGAT
CATAGGAGAAATCAGGATTTCGTAACTCTATTTATCCATTCGATGGGATCTCCTATGGCA
TGTAGGGGTGCTGCATGATCTTTTTCATGATGATGAATAATAAAAAAATTTTAAAATTTT
ATTTTAGATCTGAAATAATATATATTAGATCTAAAATTAGTATTTTGATTATTAGATGAT
TGATTGTAAAAATATTTTATAAAATTAAAAACTATTTTCAAACACCGAATCCGAACCCAT
GTCAGTCCAAAATTTAATTGAGAATTAAGCGATCTAGATTTGAGAATCAAAGATCTAAGG
TATTAATTTTATAATTCATGGGTTAATGGGTTAGCTCGAGTCAAGTCCATTTAACTGGGT
TAGACCTAGGGTTAGAAATCATTGATAATGGACCATGTTAGTAATTGATCAAATCTAATT
AAAAGTTAATTCTAATTGGATCAATTTCTTTTCTTGATCAATTTTAATAGTTGTAGTTGG
TCAAGTCCATATCTTTGATTAGACCAATATGGACTTTGATCATAGCTCCATGGTCGAAAC
CAAGTCTATAAGTTGATCAAATTGAAAATGACTAACCAGTTGGTGTCTAAGGTAAGTATG
ACAGTTTTGATCGATGGTCATTAATTGAGAGCTACTCGCATAGATTGAATCTATATCGAG
TTAATGGCATATCCCTCCCACCGATCTCACTTATCTGACCAACATGGTGAATCATATTTT
GATTAGATCACTTAATGATTGGGGTTGACCCATGCTAACTAGAAAATCAGTATGACTGAT
TTAGGTGCCCCTAGTTCAACCTGTCTTGAGTCCTCTTCATGACTTGGTGAAGTCAGTGAA
AGGATTTATGACTGGTTGGCTGGACCAACTTATGCCTAATCTTCTTTAATCTGACTTGGT
GAAGTCAGTGGGAGGATTAAGATTAACTGGTCAAGTCTTTTCTTATCTCTCAATTCAACT
AATTAAATTCTCTAAAATTGTTAGGTCCCTAAAAATGAAATAGTTATGGTGATAACTAGA
TCATAGCCTCCCATTAAGTTGGATGATAATGGGTCCAACAGTTTAGATGATCATTGGAGG
TGCCACACACCTGGTGCTCAT
>noCat_p5_300-B-G10282-Map4
CTGAAATATTGTTCCATTGTACTGGTTGCTCTCCATGTTGTGGTGGTGGATGCTGATGTT
GTTGTGTATCTCGTTGTATCTGCTGTTGTTCAAGCATTTGCTGCTGTATTTGTTGTTGCA
TTTGTACCATCCCGATTAGGGTCTGCATTAACTGAGCCATATCTGGTTCCTGACGTGCTC
TCGAAGTACTCCCATTAGGATCTACGACTCCCTCCTCCTGAGGGGTGCCACTGGTCAAAT
GGGGAGTGCTACCATCCCGTGGTTGTGATGTCTCTCTTGCAATCCCTTGAGTAGTTCTTG
TCATTCTACGGGGAGGCATAATAACCTTGTAGTAGTAAAACCTTATTAGATTCATTTATC
TATTTGTTAGGATGGGTTTATTATGATGCTCATACTTTAACGTCCCAATATTTCTAATGT
CTACCCACCTACACTCATACTATGTCTAATTCTATGTGTCATAATTTATCCACTTATGCT
CTGATACCATATTAATTGTCATACCCCCGGCCCGAGATCGCGAGCAGGAGGTCGCAGCAA
CCGCCGCATACTTATGAAGAACTCTCTCCATAAGCATGCAAGGCATCTCATCACGATATC
AATGCATCACAGCGGAATAAATTCAAATAATTATTATTCAACTTTAATTCAAGTAATTAA
ATCAAATATCTTACATCCAATAAAATTTTACTAAAAATAAAATAATAGATCTAAGTTCAA
TGAAGTTGACAATGCTAAATCTCGCCTCTAAAAGCTCTGTCCCAATATTACTTCCCACGC
TCGCAATTAATTATCTGAATCTAAAAAATAAAAAGAAAGAAAATGAGCTAGACAGCCCAG
TAAGTAACAAATATCTCAACTAGATATTTCAGATATTTATATAATTTTCAAGAACAATAC
TATAAATAAACATAAAAATATATTTCATACTGATTCAATACAAATCCAATCTTTTCAAAT
ATTCACATATAATATAATCATAAATCCGATTCGAATTCAAAACACTCGTAACTCAACAGC
CTCGACTATGACCAACGTTTAACCCCCATTGGCGGGGTCCACTGAATACCAGCGCACAAC
CCCCACTGGCAGGGTCCACAAACACCAGCGCACAACCCCCACTGGCAGGGTCCACTAAAT
ACCAGCGCACAACCCCCACT
>noCat_p5_300-B-G10296-Map5
TATCCACTTAAGCAGGATCTAGATTATCTTCTCCTCATGAAATCTTTGCTCCAAAAATTA
GATCTAGATCTGATCTGCAAGATCTTCAAAAGATCTTCTGAAGCTGGAGCAGCAGCTTCT
CGACAAATCCCTGCAGCCTTCTGTTCAGAGAGCCACCACGCCTTGGACAAGCACCAGATG
GATGTCCAACTTCTTGGACATGAAGAGGGGAGAGAGAGGAGCAGAGGGGATATAGAGAAG
TGGAGGGGAATCTCATTTTTGCTGGGTATTGAGTAGAATCTCACAACCCTAGGCGCAGAC
AGGGTTTAAATAGACCCTGCTGCGCCATGCAGTGCCACATCATTCGATCAATCAAAAAAT
TTTAATTAATTCTGAAAAAATTTTGATTGATGGAGTGATATCATCTGATCATATCAGATA
AGAATCCCCTCAATTTCCACCACTGTTGGTGCCAACACTGGATAAGCACAGTGAGATTGG
CGCCCCACAGTCCAAGTCGATCAAGGGATCAGAGTCCTCATCTCATGGGACTCTATCCTT
ATCCACTTGGGGCGCACGCCCAATCTGATCTTGGCACCCACTTTGAGGCCTAATTTAGCA
GGTGGACACTCCACAAAAAACTCTCCAATAACCTCTTGCCAAGTGGCCTTCAGTTTAAGA
TCCATAAGTCAACGTTTGACTGATGTCCTAAAACAGAAATGGCAGGTGACAGGAATTAGC
AGGTGTTGTCTTAAATTCATCTCATGAATTAAGACAAAACTTTTTCTGAGCTGGACTGGC
TCCAGTCAGACTAAGAGAAACCTTCTTAAGGTTCTCTGGATGAGTCAAATCACATTTGGC
TCAGTCGAGATGAAAAAGATTGCACGAGGAGAAAGTTAGGCTCAATCGTGTGCTAGCACG
ATTTTCTTGAACCTAATTGGATCTAATCCAAATCAATCGAACTGGGCTAGCTCAATTGAT
GACATCCAGACCCTAACTCTTATTTGTGTGACCCAGTTAGGTTCATTTTCGTATGGTAAT
GAGATATGTCGTGATCTCATCATCGACATCATCGAAACTCCTTTCGATGGATCAGAACTC
TTCTGATTCAGACAATTAGAATGATCGATCATCAAGATCATTCTAATTGCTCCCAAAATC
CATCAGTGACACCTAGCAGTATATGGTGGCAACCCATCAGAAATGAAGACGAACCTCTCG
A
>noCat_p5_300-B-G10297-Map7
AGTATAGTTGCCTATACTCTGCTCAGGAGGCGTGATTGATTGATACGAGATTAAAGTGAG
ATCAATCTAAATGATGCAGACAAATGTCATTCTAGAGATCAGTAAACAACTAGCAATAGA
AAAATCATAAATAGATAGCAGAAATTAAACATGCTCACGAGTAAATACAAAAAAAGAGAT
ATGAATGGAATGAGAAAGAGTAAAATATTAAACCCGTGAGAAAAATCCAAGAAGATGATA
AGAATCCGGATCGTGGTAGTTAAGAAACTATCCTGATTAGGGCTCTTAATCTTTTAACCA
AACAGATCCGTCGATAAAGAACTAGGTCTTTACCAACATCGGATCGAAAATAAAATAAAA
ATAAAAATTAAAGATCAACTGAGAAGGAACGAAGGTCCTTGACAGCATATGATCTGTAGA
ATAAAAGATCACTCTTTTCTCTCAGCACGATAGATAAAAATTCTGGAGGAGACAGATCTC
TCTTGGTGGGATAGGCTTGCGTGGGTAGATGGTGGAGTCGAATCAGGATCGTAGGAACAC
TGGATCTTAAGTAGATGAAGGTTAAAGAGATAGGATAGAAAGTGGGCCTCACACCCTCTC
CTTGTGGGGTGATTTCTTTTGGATCTCACACCCTCTCCCTCTCGGAGCGATTGACACAAG
TATTTATGGAGTTTGTAAAATCATTCATTACCCTCTTCATGAAAGATACAAAGATTTATA
TAGGACTCTAGGGGTCCTATTTCTTTAGGAATCTCTTATCTTTTACAAGAAAAAAATCAG
TCCTCCATAAAAAAATAAAGCATTATGTCTGATTTTTAAATAAAATAATCTACCATGGGA
AAGAAATCAGCCTTCAACAAAATAAGTAAGTAGCCAAGAACTCTTAAGGAATCCTCGAAA
AGAAATGAAACTCCATGTGGACGCTTGATGCTTGGCACAACTTGGCATGAGAATCTTTGG
GCACGGCACACGCTGGCATGCATATTTCTTTCCTGGGCATGTGGAGAGTGGTGGCTCCAA
AGGTGACGTGGACAAACCCAAATATGGCCCTATGGACCCAAAGCTAAATGCATTAAAAAT
TTATTGACTGAAAATAAATAACTGAAGTAGAATCAATCTAATGGGGCTTCTTCGATCCAA
ATCGAATCTACATCATGTCGCTGACTTCTGATGGCTCTGGTGTCCACACCAAT
>noCat_p5_300-B-G10303-Map9
TACTGTTGGTGCAAAAATCCGCTTGCGCCGGAGAAGCTGGAGTTGGAGAAGTCGCGGTCG
CCGCCGGGACCTGCAAAGGAAGTCTAAACCGGAGGTGGGGTTGCTCCGGCAAGACCCTCC
GACGCTCAAGTCAGTTCTCTGCCTCAACAAGAATGGAGCGCTCGAACGGAGAATTTAGCA
GAGTTTTTAGATAAAAAGATGAGAGCTTAGATAATAACGTATCTGGGGTTCCCCCTTTTT
ATAGGCGGAGGGTGCCACAGACTGATAGCGACGTTCGTAACCGTCTGGTAGTGGGCCGCC
CATAGTCAGGCAGAATTTATTGCGAAGGGTAGTGGAGCGGAATCGTGGCTATTGCCGTAG
CTCGCCACGTGGAATCAGTTGCGAGGAGTGGAGCAGCGTCCGTTGTCGTGACTTGCCAGC
GGATGGGAGAATCGCGCGATATCCATCGCAGGAGGTGGAGCAGGATCGTGGCCGTTATGT
TGGCCTGTCAGGGAGTAGTGGAGCTGTGCGGAATCCATTGTAGGAAGTGGAGCAGAGCTG
CGACTGTTACTGCGGCTTGTCAGGGAGTGATGGAGCTGCACGAAATCCACCGCAGGAAGT
GGAGCAGGATCGTGGCCGTTAAAATAGCCTGTCAGGGAGTGCAGATCCATCGGCTGAAGC
TCGGAAGTGGTCGGAGCTGATGACGGAGTTCGGCTCCCGTAGGAGTCCGGGCGGAGTCCT
CTGCAACTAAAGTCAGGTGGAAAGTCCGGCTCCCGTGGGAGTCCGGACGGATCTTACCGG
CAATCGGAGTCAGCGACGGAGCCCGGCTCTTGTGGGAGTCCGGGCGGAGTCCCCCTTGCG
GTTGAAGTTGTCGTCGGAGTCCGGCTCCCGAAGTCTATCTGCAGTTGTTGGAGTCGAGGG
TGAAGCCCGGC
>noCat_p5_300-B-G10308-Map11
GACCCTGGGTTATAGATTGGTGCATAAGGTTCATTTATGTAGCTTTCATTGAATGCACTC
TCCTGTATGAGCTCAGTTTGGGTTGGGTTCATCAAATAAGGACACTCCTCCACAACATGA
TCTGGTGCATCACATCCAATGCACATGGGTGCTAGCACTTGATTAAATTGGATATGTCTT
TCGAATTCTAAGGCTTCAATTCTATTGGTCAAAGTTGCAATTCTAGTATCTTCAAACTCT
CTTGAATAAATGTATGCATTTTCAATTTCAGTGAATGTAGGATGCATGTTAATCATTTGA
GAATCAATTATAAAATTGTTAGTTGAGGATCTAATTCTAGACGGTTGGACAGAGCTAATC
GAATAACACAGGTCCAACAGAGTTCTAGGTTGTCTATTGGAATCCATTTCTTCCTCAGTA
ACCTTATAGGCTTGTAGGTTTTAGATTGTGTCTGGCAATTTTCATTTTATCCCAATAGAA
ATTTTTTTTTAAATTTTTTAATTTTTTTTTAAATTTTAATATATGAGAGAAAAAGAGGAG
AAGAAGAAGAGTTCTAGAGATGAGAGTCCTAAGGAGTCCTAAATCTAGAGACGTTAGAGA
AGAGTATTTTAATTAGGATTAAAGTTTGTAGGTTAGTAATCACATTATGCAATCAATCCT
AGCTAAGGGTAACCCTAGATCTAGACAGCTCCTAACTTGTCAAGGTTGCCTTTGAGCACT
CCAGGTAAAAGACTAGCCACTCAACTGGTCAGGTAAGTGTAAGGTCGGTGGGGGTCTCCC
CCATTGCTTTCCTTAGACACCAACTGAGTTGGCCAGGTAAGCGAATGGAACCAATTAAAT
AACCACCTTCCTTCAGGACGTAGTCCTTGAACCACTTTTCTAGACACCAGTCAAACTGAC
TAACCCTAACCCGATCTTACTCTTAGGATCCCTTGTCCTATTGAGCTCGAAAGTCCTTAG
GGGCCAACGTCTAATTGATTTTAAGTTAAGATTTAGGTCAATGCAATATGCAGGATGGTG
GTTTGTGGGCCAAGGAAGGGTGATGAAATCTCCACCTTATCTTGTTTAGGGTTTGTGCCC
TTAAGATGTTTTATGGAATTATGTAATGCAAGAAGAAAAGATGACCAGATTTGATAGTTA
GTTAAGAGTAAATTGATTTATTTTATTTTTTTAGATTTTATGATTAAGTATCTAATTCCT
TAAGTAGATTATGAGGTGTCAATGTAAATTTTTTTTATAAATAATCATGCCTAGATCTCC
GGCAA
>RXX_p5_300-B-G10309-Map4
GGAGACTTCAAAACGAGCTGTGCGACTCTGTTCACCATACAACTCTTGCAGGTGAACTAG
CATTTCTTTGGCAGTCCTCATGTCTTCGTGCTGTTGCTGAAGATCATTGGACATGGACGC
TAAGATGTAGCACTTTGCTTTGTTATCTTCATCCATCCACTTTTCAAGTGTAGCTCGTTG
ATCAGCGGATGGGCGAGCAGGTAACTCAGACGCTTCCTGATCGAGGACATGGGTGAGCTT
TTCAGAATTGAGAACGATTCTCAAATTTCGGAGCCAGTCTTTGTAATTGGTGCCGGTCAA
CCTATTTGTATCGAGGATTCGGGCTAAAGGATTTGAACTCGACATGATTATCTACAGAGA
GAACAGTTTCTAATTAAATTTTATACTTATAATATTATTTATTTTAGAAACTTTAAAAAT
AAACAAAAAACTCCCACTATTTTCTCGAATCTCCCACACTCCTCAGGTGGAGAAACGAAA
ACCTATACGCAATCGGTTTCAAGTGGGTACTGCAGTCTCATTAATCTATACACACCTCAC
CTAACAGTTATTGATGAGTACAGACCGATGAGTGGACAATACTTTATCCATTGCTTCACT
AAGCAAGATGCAGCGGGCTAGGTCTCTAAGTCCTGTGGCCTCACCTAACAGTTATTGACA
CATTCCTTAGTTAAGTCAAACCCATCGTTCACCAGTGAGTGCAAAGCCGTCATTGAGACC
CTCACCTAACAGTTATTGGGCCCAACCCCATCTCTACCCCGAGACATCACATGTCAATAG
AGTGATTGTACCTTTTCGATGCAATCGAACCACTGTAACCAGCCGAGAATGATCAACGTC
AGGAAGGCACCCACATCTCTACAACGATGGAAGACCTCTAGACTTAATATTTAATGAGAA
GATTTGGATTTAGGTCTCTTCTAAATCAATAGATCTGATATCCGACTGATTAAATTAGAT
TAGCACATCAATATGTCTAACCAGCCTAGCTGGCATGGGTGAACTCGAGTCAACAAGTAA
CCTAATACGAAACTAAATCTTCCAATATGGCCAGGTAAGTTAAGATACATGGGGGTTCCC
CCATTGCTTTTCTTAGACACCAATCAAAATTGATCAGGTCAGACAACGAAACCAATTAAA
TAACCACCATCTAAATACTTGCCTTAGACACCAAATTGGTCGATTAGAATCGATTAAATT
AACCTATTGAAACGG
>noCat_p5_300-B-G1031-Map3
TTCTAGTTGTAACTTTTAAAGTGTGGACAAAAAATCTTGCATGGTCTTCAGCCAAAATCA
ATTCGTAGTATCCTGGGCAAGGCAAAACATTGCATTTGCCATGCCATTTCAATTATTTAA
AACATCAAATTAGTGTAGGCATGATCACCCGTCATGCAGAAACCATGTGTTTGTAATAAG
AATCGATGCTTGGCAAAGAGCGGAAGACTACTGGTTGGCTCGAAAGCTGATTCGTTCATC
AATGGCAATGTAGCCCACCATTTTATAGCATTCAGGTAGATGAATCATAACTCTTGTGCT
AGAGCTGTAAAAAATGCAAATCATATTCTAAACAGCATGCGAGATATTTTTCCCCCTTAC
TTTAATTTTTTGAATCAGGTAACTCGGGTCACTCGTTTGTCCCTGTGCATGAGATAGACA
AGATTTACCAAAACAAATGTCCTCATCCTCACTGTTCTCAACAGCTTATATCTTAGTGCA
TGCAAACTTTCATTGGTCCTTTTCGCTAATTTTGGCAGAGAGAGTGTGGGCCTACCTAGC
CAGACTCTCCAACAA
>noCat_p5_300-B-G10310-Map3
ATTTTATTGAGCCTAATTAAGCCTAATTAAGTTAGGTTTAACTTAGTCTAATTGTGCCTA
ACCTATTTTGATTAGGTTGGCTCAATTAGGTTGAAACCACTTTGACCTCATCTCCCTGCG
CCACCTCACTCTTCTGCGCCCATTTGAATTCACGAGAAACAACTTCTTATGAATTTTCTC
CCACACAGAAGCCTTCCCACGCCTTCACTTGTGCACCATTTATCTGGATAAAGATAGGTT
AGTTGGCCATTCAAATTCAAAGGATGTTTGAATTTGAATGGGCAACCAACTCCATGCGCC
ACACCTTATCTTGTGCACCACTTATTCTACACGAGAAAGAGTTTCTCGTGTAAACTCTCC
ATGCACAAAGAACCCACACCTCCTCTCTTCTCTCGCCCAGAGTGGATAAGGATGGGTTGG
TTGGCATTTGAATTCAAATTCGATTTGAATTCAAGTGAGCAACCACCTAGCTTTATCCTC
TCACACGTTTAAGACGCATCTTGCATTATTTTAAAAGAGAGAAGAAGGTGGGGCATGCGT
ACGAGATTTTTGAGAGAGAAAAGTGGGCATGAGGAAGCTTTCTGCATGGTTTTGAAAAGT
TCAAAAATTTCGAGAGGAAAGAAAAGAAAGAGAGTGGGCGCAGGGTTTTCTGAGAGCACC
CTAGGATTTCTGCCTAGGGTTCGGGAAGTGAGAAGGTGAGCTACGAGTGTCGTGAGTCCA
CCAAACTTCAGAGAGAACTTCATCAACCTCTCTACTATCTCTGCTGATGATCCAGAGCAT
CCAAAGAATCGGCAGACACCGATCGAAGGAGTTCGATCAACATCGGCCGTCGAAAGGGTT
CTGCAACGAACTAGCATTCGTGAGGAGCCGATCAGATCGAAAGCTTCGTGTGGATGATCC
ACAGAGGTCAGACATACTGTGTGGCTACATTAAAATGATCAGACCTTTCCGACGGTGATC
AGACTGCAGCGATCGACTACCTGCACGAAGGTAATGTGTTCTGAACACATAACAGTAAAA
TATTTACTGTAGAGAATTTAAAATTTTAAATTTAAATGCATGCTATATATATCATATTTA
GATCCTTATGTAGGGTTAATATATATTAATTAATTAGATTAATTAATAATTTTTACTATA
AAATTATAATTTTGAAAAAGTTTTAAAATTATCATTTTGCCCCTGCACCATTTTTCACAC
>noCat_p5_300-B-G10319-Map4
AGATTCGAACCTAAGACCTCTTAGTTTATAACCTACTACTTAACCATTATGACAATATTA
TCTAATGATATAGAATAATACTTTATTATACTAATTTAAAATATATTTGCATTATAAAAT
ATATTTATTTCAAATATATTATGATATTTTATATTTTAATAATTAATTATTTTTATAAAT
CAATCTCTATGCAAGTTTCATAATTATATCTTAAAATATTACTTGGTTACATGGTCGATT
CATTTCTAATCTATAATGATGAAAATAAATCATAAATAATTAGCATAAAAAATTATTAGT
TATAAAACAATATATGGATGACAACATCCATTTTATTATTAAATAGTTAATATTCTATAA
TAAAACTATATATATTATTAATAAATATATATTTAATGATGAAACATTATCATCGCTAAA
TTATATAAATAATTTGTAACAAAAACTATTCCATCACAAAAGCTATATAATGATATATAG
GTGATAAAATCTATTTCATCATTAAATAGTTAGTATTTTATGACAAAACTATATATATTG
TCAATAAAAATATGTTTAAATATGAAATATTGTCATTACTAAAAGTTAATTACATAATCA
GTAACAAAAAAAAATTATGTTGTAAATTTGTATATTGAAAAATATATGATGAAATACTAT
TTCTTTACTAAATAATCTACATTATGCGATAAAATTGTATATATCATCAATAAATAAATA
TTCAGTGATGAAATGTCATCCTCATCAAAAAATAATAATCTATTTGTGATGAAATATAAT
TTTGATTTCAAATATAAGAAATATTAGTGATGAATTAAATTTATTAAAAAATAATTATTA
TTTATTAATTTTATATATCCTTAAGTATATATTTAGAAATAATTCTAACATCATCATAAA
AATTAATAATCAATTCATAACAAAAATATATCATCACTAAAATTTATGATATTTATGACC
ATAATTTTTTGTTATGAAAATATCATAAATGGTTACCAAAAGTTACCCACCAAAAAGTTC
GAGTGAGAGAATTTGGTGCCACAAATTTATGACAAAAAATAGTAATAAAATATAATTTCA
TTACCAAAAATATTATTTAAATAATGTTTCATGATGAACCTTTTATTTTGTTGCCTTATG
ATGGTTATTAGCAACAAATTATGATTCATAACAAATTATTTTATCACTAATTTACTATTT
TCTTGTAGTGT
>noCat_p5_300-B-G10321-Map3
TCATCACGACACTCTTGGATAGCGAAGGCCTTCTCCATCTCCATTATCCAGTTATCAGCC
TCCAAAGGTTCAGTAGTCCCCTTGAAAGCTGGAGGAGCAAGCTTTTTAAATTCTGAAATA
TTGTTCCATTGTACTGGTTGCTCTCCATGTTGTGGTGGTGGATGCTGATGTTGTTGTGTA
TCTCGTTGTATCTGCTGTTGTTCAAGCATTTGCTGCTGTATTTGTTGTTGCATTTGTACC
ATCCCGATTAGGGTCTGCATTAACTGAGCCATATCTGGTTCCTGACGTGCTCTCGAAGTA
CTCCCATTAGGATCTACGACTCCCTCCTCCTGAGGGGTGCCACTGGTCAGATGGGGAGTG
CTACCATCCCGTGGTTGTGATGTCTCTCTTGCAATTCCTTGAGTAGTTCTTGTCATTCTA
CGGGGAGGCATAATAACCTTGTAGCAGTAAAACCTTATTAGATTCATTTATCTATTTGTT
AGGATGGGTTTATTATGATGCTCATACTTTAACGTCCCAATATTTCTAATGTCTACCCAC
CTACACTCATACTATGTCTAATTCTATGTGTCATAATTTATCCACTTAGGCTCTGATACC
ATATTAATTGTCATGCCCCCGGTCCGAGATCGCGAGCAGGAGGTCGCGGCAACCACCACA
TACTTATGAAGAACTCTCTCCATAAGCATGCAAGGCATCTCATCACGATATCAATGCATC
ACAGCGGAATAAATTTAAATAATTATTATTCAATTTTAATTCAAGTAATTAAATCAAATA
TCTTACATTCAATAAAATTTTACTAAAAATAAAATAATAGATCTAAGTTCAATAAAGTTG
ACAATGCTAAATCTCGCCTCTAAAAGCTCTGTCCCAATATTTCTTTCCACGCTCGTAATT
AATTATCTGAATCTAAAAAATAGAAAGAAAGATAATGAGCTAGACAGCCCAGTAAGTAAC
AAATATCTCAACTAGATATTTCAGATATTATATAATTTTTAAGAACAATGTTGAAAATAA
ACATAAAAATATATTTCATACTGATTTTATACAAACCCAATCTTTTCAAATATTCACATA
TAATATAATCATAAATCCGATTCGATTCAAAACACTCGTAACTCAACAGCCTCGACTATG
ACCAATGTTTAACCCCCATTGGCGGGGTCTACTGAATATCAGCGCACAACCCCCACTGGC
AGGGTCCACAAACACCAGCGCACAACCCCCACTGACAGG
>noCat_p5_300-B-G10323-Map3
GGCCACGTGGAGTTTATTACAAAGGGTAGTAGCGTCAGGGGTCGTTCAGGACCACGTGGA
GTTTGTTACAGAGGGTGGAGTGGTGTCCGTTGTCGCGACTTGCCAGAGAGTGGTGGAGCC
ATGCAGAATTCGTTGCAGAGAGTGGAGCAGGGTAGTGGCCACTGTCGTGACTTGCCAGAG
AGTTCGGATCTGTCGGTTGGAGCTCGGCTGGGATATCTGATGGAGCGGAATGGCTCTCTA
TCCTATCGATCTAGGAGAAGCTTGGATGTTTTCGAGGCTGCTGATGAGTCTACTGTTGTC
GGATGCCTTTGGCACTGATGTTGCAGGCGGGAGTCATCTGCTGTAGAAGCTCGGATGGAG
ACTTTCTGTTGGTGAAGTCCGGTAGGAGTCCGGTTGCTAGGGAAGGCCATCTGGGATTTG
CCTGATGTGGAAGCTCGTCTGAAGATTATCCATCGGAGAAGTCCGATTTCATGAGGAATC
TGGCGGAGGGTCGGCCAGTGGTGGACCTCGGATGGCGTTGGGGAGGTTCGGCAGACATCA
GAGGTGATCGATCGTTGTAGAAATCCAGCTGCCGGAGTCCGTCCGTCGTAGGAGCTCATC
CGATATCCATCCACTATGGAAGTTCGGACGGAGTCTGATTCTTGTAGAAGGCTGAAGGGA
GATCGCTTATTGTAGAAGCTCGATCGAAGATCGATTGTCGTGAGAGCTCGGAGTAGCGAC
CTGGTCGGTGGGTCCTGCCCCATTATAGAAGCTCGTCTGGGATCCGGCTACGAAGAAGCT
CGGCTGAAGTCTACCTGTAATAGAAGTTCAGAAGAAATGTGTTTACAGTAGAGGCTCGAA
TAGAATTTGCTTACAGTAGAGATCCGGGGTAGACCGCCCGCTGTAGGAGTTCGAAGTAGA
CCGCTCGTAGTAGAAGTTCGGCTCTCGTCGGAGCTCGGTTGGAATCCTGAAGGCAGTCGA
CCACCGTAGAAACTTGGACGGAGTCTGATTACTGTAGAAATCTCACCGTTGGAGAAGCTC
GGATATTGACGAAGTCTGAAAGAAGTTCGGAGAATAGTTGATCACTGTAGAAGGTCGGCT
GATAGTGAGACCTAGAGAGCCTGTGGAGCGGCCCGGTAGATTGATGGAGAGGCTCCTTGT
CGGAGAAGTCCAGAAGCTCGGACGGTCGAGGGGGTTCAGAGAGACGCCACACAAGGTCGG
AAGCCGGAAAAGCCCTGGAAGGGTCGGTCTTTTACAAACTTCGGTCGGGGGGTATTTTAT
ACCCAACACCAGT
>noCat_p5_300-B-G10326-Map11
CAAAAACCTTTTCATTTCATTGGCAAAATATGCATTACAGAGCCCTTGAGGCTGAAGAAG
AAAGATGACAAGACAAGCAAGCCGGTGCGGCGACGACCAAGAACCTCTAGACGACATCGG
CATCAAAAAGAAAAAGAAAAGCTACAACACCAACAAACAAACAAGCGGCAAAAGGAGACA
TATAGAAGGACGAAAGACAAAAAGAGACCCTAAGGGGGCCCGGCTTCCTCCGACCTCGAA
CTTTCGGCTTCGACCCTCGTCAGGGAACGCCTTAAACTTTCGACTTCTGCTTCCAATTCC
CTCTCTCTCATTAGTATCTCCATGTATCTTCGGTGAAATCGCTGGCTTTCGTTCTCCGCC
TCTCGATGCCTTTTTCTCAGGACCTCGGATTCCGCCTCCGCGTCCTTGACGGCCTGCTGC
TCGCATACCAGCTGGATCTTCAATTGCTGCAGCTCGGCCTTCCCCTCCCCAAGGGCGACA
GATAGCTCTTCTACGGTTCTTCTCAGGGATTGGAGTTCGCTGGAATCCCGAGCGGGAGCA
AGCTGAGCCCCTCCAGCTAGCTGCCTCTGAAGGCGGGCAACCTCGTCGGTCGCCATCCTG
AGCTTCCCCCTGTATTCGTCCACCTGCTTGCGCCAGCCGGCCCGGTACGCGTCATAGCTC
GCCTCGGCATCCTGGAGCTGTTGCTGAAGGTCGGAGACCTTCTTCGACCATTCCCGATCG
CTGTCGGCCCGAGTCAAAAGCCGGGATGAGCTTCCTTCCAACTGGCTAATCCTCTCCTGT
GCAGCCGACAGCTCCACTCTGAGAGAACTGATCTTGGCAGCTTGAGCCCAAGATCGGTCG
CTGGCGCGCTTCTTGTGTTCCTCGAGCTCCTTCTCGAAGTTCGCCTTCCTCCGACTGTAC
TCCATGATCCCCTTCACGTGGAGGTTCCGAAAGCGGGTGGCCTCCGCGGTGGCTTCAGAG
TGGCTCTCCCTCAACCTGCGAAGCTCGCCATCCATCTTCTTCGACCTTTTTGTTAAATGA
AGAACTTCCTTCTTCAGACGCTGGATCGTGGACTTCAGTGGAATCCCCTGTGGCAGGGGA
AGCGCTTCGGCAGGACACTGCCATCGGGAGACAAAAGCGTCAAGGCGCATCCCATTGCAG
AAAGAAAAACAAAAAAGAAGGAAGGAAGAGAGGAGAATCCATCCACGACGAGAAATCCAA
C
>DTX-incomp_p5_300-B-G10328-Map8
GATCCGGTGTCAGACGTCTTCTGGGGAATGCAAACCACCGTCTGGCGCTCCTTTAGGAGC
GCGGACCGCCGTCAGGCGTCCCATCGGGAACGCGGATCCGCCGTCAGCGAATTAATTCTG
AGGCGCGGTTCTTCCGCCACGTGTCGGGAGGTCGTTGGGCCGGAGTCGTTCGTGCGGATG
AAGGCGACGTGGCCCGATCTGGGACGGGTGCGTCGAATCATCGGGCCGGAGGAGGGCCCG
GATGCTGCCACGTGTCAATCATCCGAGAGGTCCTCGTCGGCGCGCCCTCATCCCGACCGT
CGAGGGGCCCTATATATATGGGGTCACTTGTATCCAAAACCTTACTTTTCACGGTTCTGC
TGCAGAGACTCTGCCCGAGCGGTCCCCCTTGTCCCAGGTAGTTGCTTCTGCTCCCATTTC
TTGAAAAGTCCCTTCGAGACTTTTGTCTCCTTTCGCCTTCTCCTTGCTTCTTTTGGAATT
CTCTCCCCTTCTTCTTCTTTTTCTCCATCTTTTCCTTCTTCCTGGTTCTGGCATCATGGC
CAGGACTTCTCCTCGGGGAGCTCAGTCGGGGAATCCGACTGATGATCTTCGGTCGACCCC
GGAGGTGGAGGCCTCTTCACTTTCGGGGCCGAATGTCGATCGGCTTCGGGATCAGTACTG
TATCCCGGAGCAGTTCCGACTCTTCGCCCCTGGGGCCGGGGGACGGGTCAACAACCCGCC
CGCGGGCCAGGTGGCTCTATATGTCGAGGACCTCCGGGCCGGTCTTCGTCTCCCGATTTC
GGAGTTTGTCCGGAACCTTCTGGATTATTACGGACTTTGTCCGGCGCAACTGGCGCCGAA
CTCAGTTCGGTTAATAATCAGTTTTGCTCTGTTGTGTCAGCTTTTGCCGACCAACCCTCG
AATCTCTCTCTTCCGGACGTTCTTCATCCTCCGACCCCACCCTAAAGCCCGAGGGTGGTG
GCTCTTCAATCCCCGGAAGGGTCTCTCTTTCATCACTGGTCTTCCATCGTCCATTCATGG
GTGGAAGAATCAGTTCTTCTTTGTTTCTTCTTCCTCTCCTTGGGGGTTTCCTTCCCGCTG
GGGCGAGCCTCTGACTGGGCCGAACGAGAACAGCCGAGTGGAGGCGGAC
>noCat_p5_300-B-G10330-Map3
CGACCCCTGTGGCGAAAAGTTGAAACTGCTCCGGGATGCGATACTGATCCCGAAGCCGAT
CAACGTTCGGCCCCGAAAGCGAGGAAACCTCAACTTCCGGAGTCGACCGAGGGTCATCGG
TCGGATTTCCCGATCGAGCCCCCCGAGATGGATTTCCGGCCATCGCACCAGAACCGAGGG
AAAGGCGAGGCCGGAGAAGAAGAAGAAGAAGAAGGAGAAGAAGAAGAAGAAAGAAGGGAA
GGATCACGAACCCCAGGAGACCGGAAGGGGAGGCAACTGCCGGCGCCGACGGAGGAACCA
CTCGGACAGAGTCTCTGCAGCAAATTGTTCAGGGTGGGGCTTCGAGCGCAGGCGGCCCTA
TATATATAGGGCCGTTCAATGGCCAAGATGACCCCGCGCCGACCGAGGTCCCCCGGATGG
GCGACACGTGGCGGCGTCCGGGCCCTCCATTTAACCCGATGGTCCGGCGCGCCCATCCCG
GGAAAGCCGCACCGCCCTCATTTAATACGGAGGATGCCGGCCCCAACCACCTCCGACACG
TGGCAAGAGGACCGCGGTTCCGAATTTAATCGCCCGCGGCGATTCGCGTTCCCGATGGGA
CGCTTGACAGCGCCCCGCGCTCCCAGAATCGGCGCTGGGCGGCGATTTGCGTTCCCCAAA
AGGCGCCGGGCACCCGATCGCCTGACGCAAATCGTCCGGCACCCGATCGCCTGACACCAA
ATCGTCCGGCACTCGACCGCCCGACGTAACATCTGACGCCGACAAGACGGGACGTCTGAC
ACCGACGTAACGTCTGATGTCAGCGAATCGCTCGGCATTCATGAGACACCTGACATCGTA
TCGACTCGCGGTACGGTCGGGTTGTGGCATACGACGAATCCACTCCTTTTCGCCCGGCGT
TGCTGCCCAAACGGAGGCATCGGCCAGCGCACCGTCCGACTCAGGAGTGGAGGGGGGCAA
CTGTTGGGGGATACCGACCGTTCCCGCTCACGACGGCTCATGGTCGGACATACCCGACTC
GACCGACCGACCGACCGATCGACCGACCGACCGCCATCGACCGACCGTTCGACCGACCGA
TCGACCGACGGACCGACCGACCGGACGCCATCACCGACCGATTAACGGCCCTTTACCGAC
TGAGGATATGTCGGTCGGGCAGACCTTTCCCACTCTCCCGACCGACAGAACCGGGGAGT
>noCat_p5_300-B-G10336-Map10
TTTGGCTTTGGCTTTAGCTTTAGCTTTGGCTTTGGCTTTGGACTACCAGGATCATGCGAC
GATCTTTTATTCGGATCGATTTCTGTGATCTTCCTCGGATCGAAATATTCATGATCTTTC
TCGGATCAAAGTGGCCATGATCTTTCTCGGATCAAATCATTCATGATCTTTCTCGGATCA
GATTCTTCATGATCTTTCTCGGATCATATTCTTCCACACATAAGCCTGTGGGGGCTGTCC
CAGGCATAAGCTCCTGGCAAGCTATTCCACATGACAAGGCCAGTCCAAACCATATTTCTC
TTTCTTTTCATTTTTCATGAAATTATAATATTTGACTTCATTAATCAATTCAAATTTTGC
AGTGTAATAAATATGTCATACCCATATAATCATGCCATCAATCGCTGATACATATGTATT
GATATAACATACTCATGCTCAAAATCACATAAATAAATAACAATATCTCAGATATAACAA
ATTCATCGATCTCAAATCCAACGATGCAAAATCAATGAGATAAAACCAACGGTAAAATAA
CATATATAATGATGATCATGTACAGAGATTCTTACCTTTACCGGTGACTGATCCAAGCAC
AGAAATCAATGTTCTTCTTTAGATTTATGAATTTCTCTAACAAAATATTCCACTCGATAT
CATATGCAGACAATCGTATCTCTTCATAACCCTGATCAAATATAAAAATCATATATAGGA
GAAAATTACCGATAATCGATCCTAATAACACAGATCGAGGACCTCTCTTAGGATTAATCA
AAATTAGGATTTATCTAAGTATCTAGATCCTCCACTGATCCATAAGACTTCTAGAGAGAG
AAAATCCATGAAGAGAGAGAAAATTCTAGAGAGAGAAAGTAGAGAGAGAAAGTGGAGAGA
GAAATCTTCGTATCCTTCCGATGAGGCAATCATGGTCGAGATCATCAGAGGTCCTATCAG
GGTGACTCAATATGAATCAAGTGTTACAAATTTCGAATAGGATCGGACTGGGATCAGATC
TACCGCACGAATTTCGGAGCAATCTCAAATCATCATATTTTCATCTTAAGTTTATCTTAA
AATCCGTGATG
>noCat_p5_300-B-G10342-Map3
TCGCACCTGACTTTAATTACAGGAAGACTCCGCCCGGACTCCTACGGGAGCCGGGCTCCG
TCCATGACTCCAACCGCAAGGAGGACTCCGCCCGGACTCCTACGGGAGCCGGGCTCCGTC
GCCAACTTCAACTGCTGGTAAGCTCCGTCTGGACTCCTACGGGAGCCGGACTTCGCACCT
GACTTTAATTGCAGGAAGACTCCGCCCGGACTCCTACGGGAGTCGGGCTCCGTCCACGAC
TCCGACCGCAAGGAAGACTCCGCCCGGACTCCTACGGGAGCCGGGCTCCGCCCTCTGATG
TGACTGAAGGGAGACTCCATCCGAACTCCTGCGAAAGCTGGATTCCAAGCTCCTCTTGGA
CAGATGGCTAACTACCTCTCTCCGCCAGACACTCCAGCCGGACTTCAGCCGGTAGACCTT
CGCCCCCTGGCGCGCTGCAGTAACGGCCGCGATTCTGCTCCATTCCTTGCGGCAGATTCC
ACGCGGCTCCATCACTCCACGACCCTGCTCCACCTCCTGCGATGGATTCCACGTGGCTCC
ATCACTCCTTGGCAGGCCGTAATAATGGCCACGGTCCTGCTCCACTTCCTGCGATGGATA
CCGCACGATTCTCCTATCCTCTGGCAAGTCGCGACAACAGACGCCGCTCCGCTTCTCGTG
GCAGACTCCACGTGGCACGCCCCGGCAATAGCCACGGGTCCACCCCACTACTAGCCGCAA
CAAACTTTTCCTGACCATGGGCGGCCCACTATCAGACGGTTACAGGCGTCACCATCAGTT
TGTTGTCCCCTCCGCCTATAAAAGGGGGAACCCCAGATACGTTATTCCATAAGCTCTCGT
TTTACCTAGAAACTTTGCTAAAATTTCCGTTCGAGCACTCCATTCTTGTTGAGGCAGAGA
ACTGACTTGAGCATCAGAGGGTCTTGCCGGAGCAACCCCACCTCCGGTTTAGACTTCTTT
TGCAGGTCCCGGCGGCGACCGCGACTCCCTCGACTCCAGCTTCTCCGGCGCAAGCAGATT
TTTGCACCAACAGGATTGGCGCTAGAGGAAGGGTCTTGTGTCTTCGCAGTATCCTTGTTC
TTAAAGGAGCGCTCAAC
>noCat_p5_300-B-G10348-Map5
TTGAAGTAAATTTCAGTGCAGGGGTAAAACGATAATTTTAAAATTTTTTCAAAATCACAA
TTTTACAGTAAAAATTATTAATTAATCTAATTAATTAATATATATTTATCCTACACTAGG
ATCTAAATATGATATATAGCATGCATGCATTTAAATTTAAAATTCAAACTTCTACAGTAA
ATAATTTACTGTTATGTGTTCAGAACACATTACCTTTGTGCGGGTAGTCGATCGCCGTAA
TCTAATCACCGTCTAGAGGGTCTGATCATCGCAACACAGCCACACAGTATGTCTGGCCTC
TACAGATCATCCACACGAAGCTCTTAGTCTGATCGGCTCCTCACGAATGCTAGTTCGTTG
ACTGCACCTTTTTGATGGCCGATGTTGATCGAACTCCTTCGATCGATGTCTGTCGACTCT
TCAGATACTCCAGATCATCAGCAAAGATGATAGAGAGGTTGATGATGCTCTCCCTAAAGT
TTGGTGGGCTCACGACACTCGTAGCTCACATTCTCACTTCCCAAACCCTAAGCCAAAACC
CTAGGGTACACAAGAAAAGCTTGCGCCCACTTCTCTCTCCTTTTCTCTTCTTTTCTTTTC
TTTTCTCATGCAAGAAACCTCTCTCACGCCACCTTTTTTTTTCTGATGCTCTGTGCACAC
GCCCTCTCTTATCTCCTTTTTAAAATGATGCAAGACCGCATCTTTGCAGTATTTTTACCG
CGTGAGAGGATAAAGATAAGTGGTTGCTCATTTGAATTCAAATCGAATTTGAATTCAAAT
GCCAACCAACTCATTCCTATCCACTCTACGCATGAGAAGAGAGGAGGCATGGCTTCTCTT
GTGCATGGAGAATTTACACGAGAAACTCTTTCTCATGTAAAACAAATGGCGCATGGATAA
GGCTAGGTGGCGCATGGATTGGTTGCTCATTCAAATTCAAACTTTCTTTTGAATTTGAAT
GGCCAACCAACCATCTTTATCCACCCATATGGCACACAAATGTGGGGCGTGGGAAGGCCT
TTGCGTGAGAGAAAATTCATGAGAAGTTGCTTCTCGTGAATTCAAATGGGCACAGAGAAG
TGAGGTGGCACAGGGAGTTGAATTCAAAAGGTGGTTTGATCATAATTGAACCAACCTAAT
CAAAATAGGTTAAGCATAATTAGACTAAATTAAATCCAACTTAATTAGGC
>DTX-incomp_p5_300-B-G10355-Map3
GTATCACTTTATTATTGTAACAAGATGAATAATGAACTCTGAACTTTATATTTGTGCACT
GCCACACATTTCATATTGCTAAACATATGACTATTATTTTTTATCGATATTTATTATTTT
AGTTTACTGGATAGTTCTTTTTTTTTTTTTATGAAATTGGAGACTAATGGGCACTTTAAC
CCATAGTCACCAACAATCTTATTGAAAACAAAATAATTACAGAAGCTAAGTTAAAAAAGC
GGATGTATAGAAAAATAAGATGAAAACAAATGCTGGAACATACAGCAAAGAAACACGAAA
ACAACGAAGGCTCAATCACGCATGGAGATCAGAAGTGAAAACAATAATCAAGCTGTTGCA
GAAGGAAGTTTCCCCTGTGATCCAATCCTGACTGAAGAAAGGAGAAGTAGAGGCTCAGTA
AGGATGGCTGCAAGAAGAAACATGGAGTGCAACTTCAGAGGCGCCAAAACTTCCAAAATA
ACTCCGACAAGAACCCAAAAAAGCTTTTAAGCTTTTAAGACAGCAGAAATCTGAGGGAAA
CTTCTGAAAAGTATAAGACAACAGCATCTAAAATAATACAGACAAAAGTATCATGGGTCT
GAGTGGGCAGCAGCAATGTCAGGAACCATGCCAATATCATCACAGCCTTATGAGCAAGAA
GTAAAGCCGGATTAGAGAGAAAGGAGAAACCATGAATCAGACATCATCTTGATAAGTAAG
GTAACTCATTATTTTCGGCAAGATAAAAAGCAGCTTGAGCCCAGCTTATAACCAAAATAG
AAAGAAAAATTAAATAGATCTCCAGCATCCCTTGGCTTTATGCCAGAGTTTACGGGATAG
TCTTGAAGTCCACCATTATGCATATTATTAAATTAATAAAGTGATAA
>noCat_p5_300-B-G10356-Map4
TGTTGGTGCAAAAATCTGCTTGCGCCGGAGAAGCTGGAGTTGGGGAAGCCGCGGTCGCCG
CCGGGACCTGCAAAGGAAGTCTAAACCGGAGGTGGGGTTGCTCCGGCAAGACCCTCCGAC
GCTCAAGTCAGTTCTCTGCCTCAACAAGAATGGAGTGCTCGAACGGAGAATTTAGCAGAG
TTTTGAGATAAGAAATGAGCTTATAGAATAACGTATCTGGGTCCCCCTTTTTATAGGCGG
GGGAGGTAATGGATCGATGGCGACGTTTGTAACCGCCAGGTAGTGGGCCACCCACAGTCA
AGAGGAATTTACTGCGAAGAGTAGTGGAGCGGAGTCGTGGCTATCGCCGTAGCTCGCCAC
GTGGAATCTGTTACAGGCAGTGGAGTCACGCGGCGCCCGCCGCAGGGAGTGGAGCAGAAT
CATGGCCGTTGATACAACCTGTCAGAGAATAATGGAGTCGCGTAGGGTCTGCCGCAATGA
GTGGAGCAGAATCATGGCCGTTGATACAGCCTGTCAGAGAATAATGGAGTCGCGTAGGGT
CTGCCGCAATGAGTGGAGCAGAATCATGGCCGTTGATACAGCCTGGAAATGTAGATCCAT
CGGCCGAAGCTCGGCAGTGGCCGGGGCTGGTGACGGAGTTCGGCTCCCGTAGGAGTCCGG
ACGAAGTCTGTCTTGCAGCCGTAGGGGTCGAGGATGAAGCCCGGCTCTCGTAGTAGTCCG
GGCGGAGTCTTCCTGCAATTTAAAGTTAAAGGCGGAGTCCGGCTCCCGTAGGAGTCCGGA
CAAGGCTTACCAGCGGTTGATGTTGAGGACGGAACCCGACTCCCGTAGGAGTTCGGGCGG
AGTCTACCTGCTGTTGAAGTCGTTGGCGGAATCCGGCTCCCGTAGGAGTCCGGACAAAGT
CTGCCTGC
>noCat_p5_300-B-G10360-Map5
GTTGTAAATTCTTCTTTATAACACAACAAGTTGTTACTGCCAGCTTTTCTATACTCCTAA
TCTTACTCTTTTTATTCATATGCTAGCTAGAACCTAATCTTTATTTTATTTTTTCTCCTC
TTTTTCTTACTGTACTTTGTCCATATCCTCTTTGGAGCTGTACTTTTCTTTTCAACTCTA
CTTTCTTTTGATCAACTTGCCAGTTTTTGTTTCGAAACTAGCATTGTTTAATTTAATAAG
TTCTGATGAAGCTCTTGTACTTTGTTGAATAGATTAGGTTGGTTTGGTAGGCAAGGTTTC
TATTGTTGGTCTATGTATAGTACCATATTGATTCACGAAAATGGTTCATTTTTCTCTAAA
CTAATGTCATACCATGTTAATCTGAGTTTGAGTCAAAAGAAGTTGCTCGGTATCGGTGCT
AGGCAAATTAATCATGTGATCTACTATTATAGTACATACCATATATCACTACTTCCATAT
CTTAAGTGTAGAAGTGGGTCTACAGTTTAGCTGAATCACCTTCTTGTCAATTCTTGCAGC
TAGAATTATTTTTGTATTTTGATTTTTGGGATGCCAAAATCCGGCTATCTTTATTTGTGC
ACATTATTATATCTATAAAATTCAACATATTGCCCACATGTATTTTTCTTTCCTGCCCAC
TGGAAGTCTTTTTCATCATTTTCTTGGGCTTATTTTTCAAATAATTTCACATAAGTTATA
TCCTCAGCAATGCAATGAACATGGCACACATGATTGTTTCGAGTGGAAAGAGTGTTTAAT
GTCATAATCTGCTCCTTGACTAGTTCGATGTAAACCAAGTAGTAATATTCACAATGTCCC
TCTAGTGGAATCTATTATGGCTTCAACAGGTGCTTCGACCATTATTATGAGCTAAGGGGG
TGTTTGACATATAAAAATTAGGGAGGGGGTACGTGCTGGTGGTGTTTGAAATATAAAAAA
TTAGGGGTCATAAGAAGCAAAGCTTGGAACACCCAGATCGTCCCTCATAACAACCCTATT
TATCTTTAGACTAAGATCCCTATCCTTAACCTA
>noCat_p5_300-B-G10378-Map3
ACTATCCATGCTCAGATATTGGGTTTGGAATCCTAGAAGTGGTAGATTAGATCTATCACT
AATTGTTGTTCTTGTTCAAACGCTTGTAATATTAGATTCAGATTTTTATGCATATAAATT
TATATTATAAATTTATTTATAAAAGTTTTAAGATTAGATCTTATGTATGTATTTATAGAT
TAAATAGTTTAATCTAATATTCTTTCACTGAAAATTTTGAAATGCATGCATGAAACCCCT
GTGCGATCCTACAGTGGTATCAGAGCCAGGTTGCTTATAACATGAATTTATTCTTGCATA
TAATCTGATATTATATGTATTTAGATCTATAATTTAATTTAGATTAGATCTGATATATAA
TATTTAGATCTAAAATTAATTATAGATCTGATCGCACAAACTGATATAAGGTTGTCCTGC
TGTAAGGTTTACCCCTTACAGTGCAAAGATTGTCCTAGTTTGTACTGATCTTTATATAAT
TTAATTTTAATTATTTAGATTAGATCTAAATAATTAATTTAGTATCTAAGTAATATAGTA
ATCTAATTGGATAGATCTTCATAGCCATCCGATCATAGGAGAAATCAGGGTATCACAACT
CTATTTGCCTATTCGATGGGATCTCCTATGGTGTGTAGGGGTGCTGTACGATCTTTTTCA
TGATGATGAATAATAAAAAAATTTAAAATTTTATTTTAGATCTAAAATAATGTATATTAG
ATCTAAAATTAATATTTTGATCATTAGATGACTGATTATAAAAATATTTTATAAAATTAA
AAACTATTTTCAAACACCGAATCCGAATCCATGTCAGCCCAAAACTTAATTGAGAATTAA
GCAATCTAGATTTGAGAATCAAAGATCTAAGGCATTAATTTCATAATTCATGGGTTAATG
GGTTAGCTTGAGTCAAGTCTATTTAACTGGGTTAGATCTAGGGTTAGAAATCATTGATAA
TAGACCATGTTAGTAATTGATCAAATCTAATTAAAAGTTAATTCTGATTGGGTCAATTTC
TTCTCTTGATCAATTTCAATAGTTGTAGTTGGTCAAGTCCATATCTTTGATTAGACCAAT
ATGGACTTTGATCATGGCTCTGTGGTTGAACCCAAGTCTATAAGTTGATCAAATTAAAAA
TGACTAACCAGTTGGTGTCTAAAGTAAGTATGGCAGCTTTGATCGGTGGTCATTAATTGG
AAGCTATTCATATAGATTGAATCTATGTCGAGTTAATGGCATATCCCTCCCATCGATCTC
ACTTACCTGGCCAATATGGTGAATCATA
>RXX_p5_300-B-G10387-Map3
TCTAAAAATAATCGGGCCTTCGACCTTGCTCATGTTAGGGCGAGGTTCTCCTCCTGTCCC
TAACATGGCTGTGGGGGCGCATATGGGCACTGTAGGGCCTCTCCCCCCATCCGATCTAAA
AATAACCGGGCCTTCGACCTTGCTCATGTTAGGGCGAGGTTCTCCTCCTGTCCCTAACAT
GGCTGTGGGGGCGCATATGGGCGCTGTAGGGCCTCTCCCCCCATCCGGTCTAAAAATAAT
CGGGCCTTCGATTTCACCCATATTAGGTGTTGTTTTCGTTGTCTGAAGGGGTTATCCCCT
GTCATTACAAGTCCGTGCCAAAAGGGGAAGATGTGCAAATCTGAAAGGAATCTTGATTTA
AAGCGAAGTCGTTCGCAATACATTTACAGGTTTTTCAAATCTCAGGGCTGTAGAAGGTCT
GCTCCCCATCAAGATCCTCCAGAGACGGAGTTGATTATCCCAATTGGTGGTCGATCTCTG
GGCTGCTCTTCCCTCCTCGGCGGCTCAGGTTGCGGTAGGGTCCTTGGCCGATCCTCTCTA
CCCTCAGGCCGGCGTCGAATGAACCTGTCGAGCCGACCTCGTCTGATGAGCTCCTCGATC
TCGTCTCGGAGTTGAATGCATTCCTCTGTGTCATGACCGTGGTCACGATGGTAGAGGCAG
AACTTGTTAGGATTGCGCTTTTCGGGGTGTGTGCGCATCCTTTCTGGCCTTGGGAGCTGC
TCTCTGACTTCCATCAGCACCTGGGTTTTTGATGCGTTGAGGGGGGCATAGCTGCGGAAT
CTTCCTGGGGGAGAGCCCCGCCGAACCCGGTGCTCCGGGCTTCTCTGCCTGCGCGTTCGG
GGAGGAGTCTGGGTGCACCTGTGCCCGGGAGGAGTTCGAGAATGTGGCCAAGCTTCTCTC
GGCCCTTTTTCGACTGCGGGCTTACTCGAGTCTCCCGCCTGCCGCTCTCTCGCGGTCTCC
TCATCCTTCATCTTGAAGGCTTCTTCTGCTCGGGCGTACCCTTCGGCCCGAGCTAGCAAA
TCAGCAAAATTTCTGGGATATTTCTTCTCCAGGGAGAATAGAAGGTCGTTCTTTTGAAGG
CCGCCTTTCAAAGCGGCCATCGCGACCGATTGGTCCAAGTTTCGGACTTCCAATGCGGCG
ACATTGAAACGGTTGACGTAAGCCTGAATGGACTCCCCCTCCCTCTGCTTGATGTTGATG
AGGGACTCCGAACCCCTCCGGGGATGCCGACTGCTAACAAAATGAGCCACAAACTGGTAG
CTCATCTGAT
>noCat_p5_300-B-G10388-Map3
CCAGGAAGGACGGGGCGGCTGGCCCAGGTGGCCCGCCCCGCCGTCGGGTTCTGGCATTCT
GGAGATGCCCTTTCCGGGTGCGCTGACGCCTGCGGCTGCTGCTGCTGCATTGCTTGCACA
GCTTCGACGAGGCCTCTGACCTGCTGTGCCAGCAAGTCAAACTGCTCCGCGCCGACCGCC
GCCGCTGGAGGAGGAGGAGGAGGAGGTTGAGAAACAGGAGGGGAGGCCGGAGCCTGAGAT
CTGGCCGCGGAGGTCGTGGACCGTCGCGTGGATGCCTTGACGTAGAGGCATCGAGTGTGG
ATCCCACAGGGGGGAAACAAGGAGTGGGTGTCGAAGGAGACGATCGGAGGCGGCTCCATT
GAACGCTCCTTTAAGAACAAGGGTACTGCGAAGATTCGAACCCTTCCTCTAGCGCCAATC
CTGTTGGTGCAAAAATCTGCTTGCGTCGGAGAAGCTGGAGTCGGGGAAGTCACGATCGCC
GTCGGGACCTGCAAGGGAAGTCTAAACCGGAGGTGGGGTTGCTCCGGCAAGACCCTCCGA
CGCTCAAGTCAGTTCTCTGCCTCAACAAGAATGGAGTACTCGAACGGAGAATTTAGCAGA
GTTTTGAGATAAGAAATGAGCTTAGAGAATAACGTATCTGGAGTCCTCCTTTTTATAGGC
GGAGGAGGTAACAGATTGATGGCGACGTTTGTAACCGTCTGGCAGTGGGCTGCCCAGGGT
CAGGCGGAGTTTGCTGCGAAGAGTAGTGGAATGGACCCGTGGCTATCACTGGGGCGTGCC
ACGTGGAATCTGCCGCGTGAAGTGGGGCGGCGTTTGTTGTCGTGACTTGCCAGCGGATGG
GAGAATCGCGCGGTATCCGTTGCAGGAGGTGGAGCAGGATCGCGGCCGTTTATCGTGGCC
TGTCAGGTAGTAATGGAGCCGCGTGGGATCCGTCGTAGGGAGTGGAGCAGTGCTGCGATC
GTTACTGCGGCCTGTCAGGGAGTGGTGGAGCTGCGCAGAATCCACCGCAGGAAGTGGAGC
AGAATCGTGGCCGTGATTGTGGCCTGGGAGTGCAGATCTGTCGGCTGAAGTTCGACAGCG
GTCGGAGTCTGGCCCCACGTAGGGGTCCGGGCGGAGTCCTCCTTGCGGTTGGGGTCGTGG
GTGGAGCCCGGCTCCCGTGGGAGTCTGGGTGGAATCCCCTGCAATCAAAATCAGATGCAA
AGTTCGGCTCCCGTAGGAGTCCGGACAAAGCTTACCGGCAGCTGATGTTGAGGACGGAGC
CCGGCTCCCGTAGGAGTCCGGGCGGAGTCTACTCACTGTTGAAAT
>DTX-incomp_p5_300-B-G10390-Map6
TGCAGTGCCGGCTCAAAGGTAAGGCCACTAAAGCAAGGGCTTTAGGCCCCAATTTGTTTT
AGGCCTCCCACCCCCTCCCTCTGCCATCCATTTGCACCATATCCAACCATCTACCTACGG
GCACGAAAAGATGAACGACACTGGAGATAAAGATGGAGATGACGAGACAGGAGACGATGA
GCGGGAGCGACGAGACAGGAGTGGGTGAGGAGGCCTCGAGGCAGAGAAGAACAGTTGCCC
GTCGGGGCCGTGGGTGAAGAAGTTGGCAATCCGGATAGTGGGGTCGCCGGAGAGCTTGCA
GAGGGAGGTCTTGAGGCAGGTGAGGACGACACCGACGAGAAGGCCATCAGAGGCACCGGT
GGTACCACCATTGATGGAGAGGATGCGGACCCATCCCACCATCCGACAGTAACGGTCTGA
TTTGAGGGGCGTCTCTTGGTCTCCGGCGGCGGACATTCCACGCTTGAGGGATATCTCCAG
CGGGGCGGAGTTTCTGGCTAAAAATTTTCAGAGCTAAAAATTTTAAAAACAAAATTATAC
AAGTGGAAGATTACAGTCCAATGAACATATTCAATCATATAAAATGACTCGACTCTTTTT
CAAATACATATATTACTTTTAGAATAATATTAACAATTCCAATAAGTGTTGCTTCGGTAG
AAAAAAAAAATTTAAAATTAAAATTAATAAAATCTTACTTAAGATCAATAATATCTCAAA
AAAAGATTAAATGGATTAACTATATTATCAATTGAAAAAAAAATATTAAAAAAAATTTAT
TATAAAAATTTAATTAAAAATTTTGCATCTCAAAAAAGTTAGAAAAATAAAATTTTAATA
AAAAATTTACATAAAATTCAATAAAAAAAATTTATATTTTAGTATTTAGCTTTAGGCCTC
CCAATATGTTGAGCCGCCCCTGCTTG
>noCat_p5_300-B-G10401-Map3
CTGATCATGATTATACTGTTTTATATTAGCTACTTTAGGTCTCATACTACTAGCTGTATG
AGAACTTTATGATTATAGATATGTATGGTAATATATGGATGTATTATGACTTGATCATGT
ACTTGACTTTTGTAACCTCCTATTTTATTATATTTAAATGAGGTTATCTATTATCATCTT
TTGTGTTGTTAACTTATGATTATGACTTCTTAGATATTTGTGAATGAATTTCTATTCAAT
TAAAAGTTACTCTGATACCTACTGTAGGACCGTAGCCCATAACCTACTTCTCTCACTTAT
TAAAAATTTTACTATTTATAAACTCTCTTTAATCCATTTTTGATGATGTCAAAAAGGGGG
AGAAATAAGAAAGAGAGAAAGAGGGAGTTTTTACAGTTTTTACAAGTTGGTTATGTGACT
AGAAAGGGGGAGAGAAAGAAAGTAAGTATTTTTGCAAGTTGGTTATGTGACTAGAAAGGG
GGAGAGAAAGAAAGTAAGTATTTTTGCAAAATGGTTATTTTGTCTTTTCATATAAGAAAG
GGGGAGAATTTTGCTTTTAGAAATAATTTTTGGCAAAACTTTGATATTTCACAAGTAATT
TTTAGCAAAAATGAGAAAGTATGGTTTAAAACATCATAACTTGCTGATAGTGTGGAACTC
ATGATTCTCTATAACTTGTGTTCAACTTTTGGCATGTTCTCTTAACTTTCAAGTGCTTTA
AAAACTCAACCTTTTGTGCTTTATTGATCTCTCTTTGTGAACACTCAAATATTTTGTCAT
CATCAAAAAGAAAGAGATTGTTGCCCCAAGAATTGATTTTGATGGTCACAAACCATTTGA
GAGGACTACTAATGAGTTTCTTATCCTTGGAGAATACTTTGGTGTGATTTCAGGTAGTCC
AAAAATATTGAGTTTGAAAAGCTTCTTCAAGGGTGCCAAAGTTAAAGATTTTACAAGTTG
GAGATGATTTTAAAGCCTTTTGGGAGTGTCAAGTTCATTCAAATCTATTTAAGAGTGTTT
GGTAGTATTTTGGTAAGTTTTGATACTTAAATATATAAAAAACTAGGTTGGAACAGAATG
GGGTGACCCATTAGGTCATCCCCTTTGCAAAGGGGAGCCGGCACGCACCTATCTTGGCTT
TTGGCATGCAGTGAGGCGACCCATGGGTCGACCCCTGAGAGCCTGAGACCAAGACAGAGA
GCATGGTTCTCTAGTCTGGCCAAATGGG
>noCat_p5_300-B-G10412-Map7
TGTTGGTGCAAAAATCCGCTTGCACCGGAGAAGCTGGAGTCGAGGGAGTCGCGGTCGCCG
CCGGGACCTGCAAAGGAAGTCTAAACCAGAGGTGGGGTTGCTCCGGCAAGACCCTCCGAT
GCTCAAGTCAGTTCTCTGCCTCAACAAGAATGGAGTGCTCGAACGGAGAATTTAGCAGAG
TTTTGAGATGAAAAGAATGAGAGCTTATGGAATAACGTATCTGGGGTTTCCCTTTTATAG
ACGGAGAGGGCAACAGATTGATAGCGACGCCTGTAACCGTCTGGTGGTGGGCCGCCCAGA
GTCAGGAGGAATTTATTGCGGAGAGTAATGGAGTGGGGTCGTGGCTATCGCCGTGGCTCG
CCACGTGGGATCAGTTATGGGGAGTGGAGCGGCGTCTGCTGTCGTGACTCATCTGGGGGT
GGTGGAATCGCACAGGATCCGCCGCAGGGAGTGGAGCAGAATCATGGCCGTTAATACGGT
CTGTCAGGGAGTAATGGAGCTGCGTAGGGTTCGCCGCAGGGAGTGGAGCAGTGTTGTCCG
TTACTGTGGCCTGCCAGGGGGTCCAGATTGGTCGGTCAAAGTTCGGTTAGAGTCGGTAGC
GAGGTCCGGTGCTTGTAGAAGTTTGGACGAGGTCTTCCCGCAGTCGGAATAGAAGATGGA
GCCTGGCTTCCGTAGGAATCCGGACGGAATCTACTTGCAGTCGGGGTCGTGGACGGAGCC
CGACTCCCGTGGGAGTCCGGACGAAGTCTGTCCGCAGCCGTTGGGGTCGAGGGCGAAGCC
CGGCTCCCGTAGGAGTCCGGGCGGAGTCTTTCTGCAGCCGTTGGAGTTGAGGATGAAGCC
CGGCTCCCGTAGGAGTCCGGGTGAAGTCTTCCTGCAATTAAAGTCGAAGGCGAAGTCCGG
CTCCCGTAGGAGTCCGGACAGGGCTTACCAGCAGTTGATGTTGAGGACGGAGCCCGGCTC
CCGCAGGAGTCCGGGCGGAGTCTACTTGCGGTCGAAATTATCGACGGAGTCTGGGTCCCG
TAGGAGTCCGGACGAAGTCTGTCTTGCAGTCGTTGGAGTCGAGGACGAAGTCCGACTCCC
GTAGGAGTCCGGGTGAAGTCTTCCTGCAATTAAAGTCGAAGGCGCAAGTCCGGCTCCCAT
AGGAGTCCGGACGGAGCTTACC
>noCat_p5_300-B-G10417-Map4
GCTGTTGCCCAGCTATGCAACCCAAGAGGGGGGGTGAATTGGGTTTTTAAAAAATTTAAG
CTTAACTAATTACTTATGAAAAGTATTTGTTAAAAGCTTGATGAATGAGGAGAAAGACTT
TAGTTCAAGATTAATTACCTAAAGCAAGAATGCAAGGATATAATAAAGAAATAAAGAGAA
ACAATAAAGCACACCACAAACACAAGGATTTATAGTGGTTCGGTGCCAACCTTGCACCTA
CATCCACTCCCCAAGCTCCTACTTGGAAATTCCAATCCACTATACTTGTATTCAACCCGA
ATACAAACGTCGGAAACTCCGACACTAGCTATCCCAAGCTAGTCCACTTATTTTTCGGGT
ACAAGCCAACCCAAAACACTCCGATTTCAGGTTCGGATCAACCTTCCCTTATTTTGGAAA
CCCTCCAAAAACAAGAACAATTACTCACAAAGAGTAAGACAGTTTAGAGCACAAATAAGT
ACAAGAATAGCTCCTTAAATGAGCGAATATAACATTAAATACACTTTACTCAAATGAAGA
AGCCCCTTTTTGGATTTCCTCAAGGTGGATGAAGAGTTGAATGAACGCTTGAGGAGAAGG
TGAACTTTGATTGAAGGCTTCTTGAAGGCTTTGAAAGAGCTCTTGATCAAGGTTGAAAAG
TTGGCTTGAAAAACCCTCTCTTTGAATGCTCTTGAATGCCCTTTTGAACGCTCTTGCTTT
TCTCTTTCAAAATCTCTCGTATGTCTCTTGTGTATATTGTAGATCTCTTGTATCTCTCGT
GTATATTGTGGATCCCCTCTTTGTTTTTCACCTTTTGAAACCTTTTATAGCTTTAAGAAA
CAAGGAAAAATATTTTAGGCAGAAAAAGAGCCGTTAGAGCATTTAAAGTGAGCATTAAAG
GCAACTAAAACGGGCAAAAAACTAGCCGTTGCGGACAATTCCCGTCGCAGGGGTCGACTC
ATGAGTCGACTC
>noCat_p5_300-B-G10418-Map4
AAGAAGAAGCTTACTGTTGCGGCCAATCCCCTCGTCGCCTGGTCGCCGAGAACGAGCACC
TATAAGAGAAATCCACACTGACCGGAGATACCTCCGACGGGGACCCTCCGACGGTCAAGT
CAGAAAAGAGACTAGGCAACAGTAGAAAAGAATCAGGAGCTCAGCAGGAGAGAAAGAGAG
TCCAGGAGCTTCGAAAGAACCTCCTAACACTGTTGCCCTCCCCGTCTTTATAGTAGAGCG
CGGTGTGGTCCCGCCATTAATGGCGCAGACAACCGGGGGAGTTCTCAAATCGCCGGAGGC
TGTCAGAATCGCCGCGACCTGACAAATCGCCGTAGGCTGTCAAATCACTGGGGCTGACCT
ATGTCCTAGGCAGAACGATGTCCCCAGAGCGGCCACGTCGCATGTCCTTGTCAGGACAAC
AGTCCATAACAGTCATACGGCGTCTGGAGGAGCTAACCGACCATACGTCGGTATTCGACT
GCGGGGCGTCGGGTGAAGACCCGGAAACACCGTCGGCTAGTCTAGTGCATTGCTGGAGTC
GGACGTCAGCTGCCACCCCCGACAGTGAGTCGGTGATTTGGACTCCACCGCTCGGCTGAT
CGAAAACAAAAGGAGCCTGTCCGACCGATACACCTTCAATCGGATAATGTCGGCAGCTAC
TGTTGGCAACCGTCGGTCGGTGCGGTCGGTAGAGTCGAGCATCAATCGGATAGGTCCGAA
GGTGAGTCGACATAAAAGGAATCGGTCGATATACCCCAACACTTACCATTAATAGCTTTG
ATCTTTTCCCTGTGTTCTCCAAAATTTGCAAATTTTAATCTCCTACAAGTTATTGGTAAA
TCGACGATTTTGTGTTCATTGGTAACTCGACGAGGGAAGTGGTCTAGAGAGTTTTATTTA
GGTTCTTTTCAAAAGGAGAATGCGATTTACCTTGTATAAATGGCTTTCGCAGGAGAGACT
GAAGAAGACGTGAAACCCTAATCGGACACGTTTGACCCGACCCGACCCGACCCGAGAAGA
GAACCGAATGTTTGACGGATCTTCGTC
>RIX-incomp_p5_300-B-G10428-Map9
TATATATATAGATGATCTCTCTCTCTATATATATATATGATCTATCTCTATATATAAATA
TTCAATTTATAGTTAATATGATAATTATATTAGTTTCATCAATTATTGAATTATATTTGT
ATATTTTTTTCTTCATTCTCATTATCTTTTAGTATCTCAAGCTTCTTTTTCACTTAATAT
TTTTTATTATAGAATAAGATAATTAATATTTTTATATCTTAAAAATATTATAATTTTGAA
TTCTTTATCTTTTTGAACAAGTCCTAATAGAGGTAGTCTTATTTTATTTAAAAATAATGT
CCTTCCATCTTTATAAAGTGAGGAATATAAACTTATTCAAAATATCAATAATAATAATAA
TAATAATAATTTTTCTCTTTTCTTCATTATGATTTTATCTTCAAATAGATAATTTCAATT
CATCCCATGATAGTGATTCATCTTTAATTCATCCCATAAAAATTAAGTTTAAAATTAAAA
AAAAATACATCAAGTGTATATCAACCAAGCCAATAAAGCAATTGAATCTAATAAATAACT
ATTTCTACACTATATAATCATTAACATATATTTTATAATAAAAATAATTAGTAGCCTTGG
TTCTAAAGTAAAAAATTGAAAGTAAAATATTCTCATCATATATTGCAGCTAAGTGTATAA
TAAGTAACTAATATAGGACTTATAAGTGTATATGTGTATTCAATATTTTTATTACATAAG
TGTATAATAAGTGTTACATAAACTATAGTAATTTCAATATAGTGAATTTCAATATAATAA
GTGAGTAACATAAGTGTATTCAATATTGTTATTATATAAGTGTTACATAAATTATAGTAA
TTTCAATATAGTGAATTTTAATGTAATAAATGACTCATATAAGTATATAATAAGTGTATT
TGATATTGTTATCATATAAGTATATAATAAGTGTTACATAAACTATAGTAATTTCAATTA
TAAGTATTACATAAACTATAGTATTTATTTTTATAATATAAGTGTATAATAAGTGTAAAG
TGTTACATTAAATTATAGTAATTTCATAAAATAAGTTTAGTAAGCAAACCATTAACCAAC
TAATGTCTATTGTCCAAATTCAATTAGAAATAAACTCAAAATTATATTATCTATTAGTAT
TCTAATGTCTAAATTTAATTAGAATAAACTCAAAATTATTAATTATAATATCTAAACTCT
AAATTAATAAATTATAATATATATTTTTTTGATAAAATAAATTGTAATATATTAAAATAT
CCTAACCACACAATAGTAACCCTAAACCTAAATCCCTAACTCTATTTCTTAATTTTCTTC
TACCTTCTGAATCTGGAGATTGGAATCTCGTTCGCCGCATCACTGCACCCGTCCAACTGT
GCCACCTC
>noCat_p5_300-B-G10429-Map3
TAGAAAAGTATAAGCTTCAAATATTTCAAGTCTAAGATCAAAAATCAATGGTCCACTCAT
CCAAGATTCAAGATGCTAAAAATTTTTTTAGCATAGTAAAGAAGAGACCGACTTGTGAAA
ATCACATAGTGACACCAGATTATCCAGAATCAAAATATCATCCTTTCCATTAGTGACGAA
CTTTCTCTATAAGGGATATCAAATCATATCTTCTATTATAAATTCTTAACTTAAAAGATC
AATATTGTTGACTAGCTCAAATAATCCAGGTCATCATGCTTCCGCTACGCACTCTGATCT
AAACTATCAAAAGTTCATAGGATGTAATAACTTTCAATAAAATATTACTTCGTATTGAGA
AGATTCAAAATTTAACTTTCAAGTAGGTTAAAAGAAACTTTCAAGTCTCATCCCTAATAC
GCATCGAGCATATTTATCTAAATCAATCTTTAAGTCAATTGACATCCCAAAACTATCATA
TAAGTTTACTATAATTCAATATGAATCAAATCTTAATTCTCTTATCAATTCAATAAGATA
ATTTCAAATAAAAATCTTATAAATAAGATCAATAAGAAAAATCTTTTGATACTCTACCAA
GTTAGGACTTAAATTGAAACATATAAATAGAACCGACTCAATCATCTCTTTTAAAATTTT
TCTCTATCGAGATCTTTAACATCTATCAAAATCTTTCCATAACAATCATGCAAGTCTCTT
AAAATCAAATCTCTATATAATGCCAGATTTTGTCAAGGATCTCAATAAGAATATCAAAGA
ACTCCAGATCAGTTCCTCAATCCAAAATTTTAAATTACAATTTCATAGTTATCCCAAAAT
CTCGAATAGCTATAAATATAATCTTTTATCTTGATCTAAATACAGAAATCAAGGATTTCA
CTTGCAATCTCAATAATAATGATAATAATGATAGAAGATCTCTTGATCAACTTAGATATG
TAATTCTTGAATTGAAGTTTCATATGTATCATATAATCTTCAATAGACAAAAGTAAGATC
TATCATTTAGATCCAAAGATACTAATCAAAGACTCCACCAAATAAATATCTACAATCTCA
GAATTAATTTCTTCAATGACAAATAGACTTCTTTACAATATCCACAACTATATGTTTGTT
TCTATATGCAAGCTTCATACATGATCAACATTCTGATATAAACTTCAAAAAATATTATAA
TCAAATATCATAAAAGATATTCTTAGACCAAC
>noCat_p5_300-B-G10434-Map3
TGTTGGTGCAAAAATCCACTTGCGCCGGAGAAGCTGGAGTCGAGGGAGTCGCGGTCGCCG
CCGGGACCTGCAAAGGAAGTCTAAACCGGAGGTGGGGTTGCTCCGGCAAGACCCTCCGAC
GCTCAAGTCAGTTCTCTGCCTCAACAAGAATGGAGTGCTCGAACGGAGAATTTAGCAGAG
TTTTGAGGTAAAAACTAAGAGCTTATCGAATAACGTATCTGGGGTTTTCCTTTTATAGAC
GGAGAGGGCAACAGATTGATAGCGACGCCTGTAACCGTCTGGTAGTGGGCCACCCAGAGT
CAGGAGGAATTTATTGTGGAGAGTAGTGGAGTGGGGTCGTGGCTATCACCGTGGCTCGCC
ACGTGGGATCAGTTACGGGGAGTGGAGCGGCGTCTGCTGTCGTGACTCATCTGGGGGTGG
TGGAATCGCACAGGATCCGCCGCAGGGAGTGGAGCAGAATCATGGCCGTTAATACGGCCT
GTCAGGGAGTAATGGAGCTGCTTAGGGCCCGCCGCAGAGAGTGGAGCAGTGTTGTTCGTT
ATTGTGGCCTGCCAGGGGGTCCAGACTCGTCGGTCGAAGTTCGGTTGGAGTTGGTGACGG
AGCCCGGCTCCCGTAGGAGTCCGGGCGAGGTCTTCCCGTAGTCGGAATAGAAGATGGAGT
CTGGCTTCCATAGGAGCCTGGACGAAGTCCACTCGCAGTCGGTCGAGTCGAGGATGAAGT
TCGGCTCCCGTAGGAGTCGGGATGAAGTCCTCCTGCAATTAAAGTCAAAGGCGAAGTCCG
GCCCCCGTAGGAGTCCGGACAAGGCGTACCAGCAGTTGATGTTGAGGACGGAGCCCGGCT
CCCGTAGGAGTCTGGACGAAGTCCTCTTGGAGTCAAAGTCGTGGGCGGAGCCCGGCTCCC
GTAGGAGTCCGGGCGGAGTCCTCTCGGAGTCGAAGTCGTGGGTGGAGCCCGGCTCCCGTA
GGAGTCCGGGCGGAGTCCTCTCGGAGTCGAAGTCGTGGGCGGAGCCCGGCTCCCGTAGGA
GTCCGGGCGGAGTCCTCTCGGAGTCGAAGTCGTGGGCGGAGCCCGGCTCCCGTAGGAGTC
CGGGCGGAGTCC
>noCat_p5_300-B-G10437-Map4
GGAGTCGGTCGATGGATGGAGTCGGTCGGTCGGATGGAGTCGGTCGGTATATCCCAACAG
TTGCCCCCCCACTCCTGAGCCTGATGTCGCATTGGCCCGCGTCTCCACGCGGGTAGGACG
TTGGGCGAAAGGAGTGGATTCCTTGCTGCGTCCTGGACCGAGTTTGCCGACCTCACCGAC
AGATGGTCCGGGCAAGTCGACGTCAGGTGTCCCATTGTCCGATGATGGGACGTCAAACAA
TCCGGTGTCAGGCGATCGGGTGTCAGACGATCCAGTGCCGGACGATCCGATGTCAGGCGA
TCGGGTGTCAGACGATCCGGTGTCAGGCGATCGGGTGTCAGACGATCCGGTGTCAGGCGA
TCGGGTGTCCGGCGCCTTTTGGGGAACGCAAACCGCCATCCGGCGTCGGTTCTGGGAGCG
CGGGTCGCTGTCAGGCATCCCATCGGGGACGCGAATCACCGCGGGCAATTTAATTCCGAA
TCGCGGCCCTTCCGCCACGTGTCAGGGGTTGTTGGGCCGGCATCCTTCGCATTTAATGAA
GGCGACGTGGCCCTTCCGGGATGGGTGCGCCGAACCGCCGGATCGAAAGGGAGGCCCGGA
TGCCGCCACGTGTCGCTCATCCGAGAAGTCTTGGTCGGCGCGGCGTCATCTCGACCGTCG
AACAGCCCTATATATATGGGGCCACTTGTACTCGAAGCTCCATTTCTGACGGTTTTGCTG
CGGAGACTCTGCCCAAGCGGTCTCTCTGTCGTCGACGGCAGCTGCGCCCACCCCCACTCC
CGCAAGGGTTCGTTCGGAGCTCGTCCCCCTCTTCTGTTTTGCTCTAGTTTTCCTTAAAAC
CCTTTCTTTTCCTTCTCCTCCTTCTTCGGTCTTGTCTTCCTCTCGGTTCTGGTGTTATGG
CCAGAACCTCACCTCAGGAGGCTCGGTCGGAAAACCCGACCGATGACCTTCGGTCGACTC
TGAAAGTTGAGGTTTCCTCGCTTTCGGGGCCGAATGTGGATCAGCTTCGGGATCAGTATC
ATATCCCGGAGCAGTTCCAACTTTCCGCCCCAGGGGCCGGCGGTCGGGTTAACAACCCGC
CCGCGGGCCAGGTGGCACTGTACGTCGAGGACCTCCGGGCTGATCTTCGACTTCCGATTC
TGGAGTTCGTCCGAAATCTGCTAGATTATTACGGACTCTGTCCGACGCAACTGGCACCGA
ACTCAGTTCGGCTGAT
>noCat_p5_300-B-G10442-Map14
AAAAATAATAATAATAAAAATCCTGGACGCTGTCATCTAGTCGATCCATGTGAGGATATT
GGATTTTAAAAATTTTTTATTATTTTTAATTTGATTAAAATTTTGATCAAAAATATGATA
TTTGACGTACCAGGTTCGGAGAAGGATTTTCAAGATTTCTAGGATCCCTAATTTGGATTT
TCTTTTGAGGTAAGTAGTGTTTTACTTTTATTAAATTTATCTGATAAATTATAAATTTGA
ATTATATAAATTTCATGGCATGCTTGTGATTGAAAATATTTGTTGAAATTAATTGTGATT
GAAAATAATTATTGAAAAATTATTTATGATTGAAGATATTTGTTGAAAATTATTATGATG
ATGTATGATCATAAAAGAATGATATGATTGATTGACTCGAATATCACTTATTTATATTAT
TTTTGAAATAATATATGAATTGAAAGATGATATGAATTGACAATCTGACTATGTAAAGGA
CCCCGCCAATGGAGGCATATACGTTGGCAATTGATTTGTCCTGAGGATTTATGTCGCCAG
CGAGACCAGCGACATGTCGCCAGAGAGACCAGCGACAAACCGTCAGAGAGACCAGCGGTT
TCTGAAGGACTTTGCTGCCAGATGATTCGCAGCTCACCGCAAGAAGATACGCGGTATTAT
GACCCTGCCACAGAAAAAATATGGTCATAGTTCATGGTTGATAAGAGAAACTTAAGAAAT
TTGATGAATTCAAGATGATAAGCATAATTTGAAATTATGATGAATTGAAATTTTATATAT
GATTGATAGTGTGATGAATTAAATTATGAATTCATGAATTTACATATTGATTTATGTTAT
TATCAGTAAACAGATATGTACAGTATTATTGCCTGATTTATTCAGTTAAAGGTATACACT
GCTTACTGGGCTATTTAGCTCATGATGAGTTTACATTTTCTTTACAGATCTCAGAAAATT
AGCGTGATACGAAATTCGGTTGGGAGAGCGATTAGAGATGGAGTTGGCTTATTTGATTTA
GGATTTTTTTCTCAGAATTGATGCAAGATTTTCATTTTAAGTGTTGACTTTGTCAGACAA
TTATCTTCCTTTTTTTGACACTGAGTTTTGATTTGTTATTTGAACTAAGGTTTGATCATT
AAGATTGAAATTTATTTAACTTTATGTGTATGATGTCATGATGAGATGCCTTGCATGCTT
ATAAGAAAAGCTTCCTATGAGTATGCGGCGGTTGCCATGACCTTCGACTCACAATCTCGG
ATCGGAGGCGTGACAAT
>noCat_p5_300-B-G10447-Map3
CAGGGGTCGACTCATAGGGTCGACCTCTATGGCACAGAATAGAAACTCACTGTTCTGTAA
CTTTGACTTGCACAGCAACAGAGGTCAACTCATAGGGTCATCCCCTTTGGGTGTGCCAGC
CAAAAATGGCATGCCATTCAGCCCCTTTTGATAGGAGTCGACCCAGGGGGTCGATCCAAT
TCTTTAAACTTGAATTTCTCTCAACATATCCATCCAAAAAGTATGAAATTACCTCCAATA
GATCATAAATCTTCTGTTCTTGCTCTTGAGGCTTTCGAATCAGAATTTAATAAAATTATG
ATTTTACTCCTGAAATATAATAAATCTTTTTTCAAGCCAAAATTATTAGTAACCCCCCTC
AAATATTTTGTAATCATCAAAATCAATTCAAGGAGCAACAATCTTCTCCTTTTTGATGAT
GACAAAATATTTGAGCAAAAGTAAAATATAACATATAACATATATAAAGCATTGATTAAG
AATTTTAAATTTATGAAGATGCATCACTTAAACATTATAGCCAATTGTTTGAATAGTAAG
CATCATGAGTAGTTTGAAGATTAGTTTTAAGATAGCTTATAAGATTATTTTCTTTTGATA
AATTTGCTTTGACAATTTTGCTTATTGCTTGATTTTAGATAATTTTATTTATTGCTCGAT
TTTATTTCTCTACTCTTTCTTTTTGACAACATCAATTAAGATCATTACTCCCGCTTTTTA
AGAAAAAAATGAAAGAGACTCCCCCTCACTATAGCAATCATAAAGGATATTTTAATTTGC
TCATATAGAAGATATTGCCATTCATAATATTACATCGCACATATAGGAGGCATTCTTCAT
ATCACAGAATTAAGACATTTCAATTGAGACCATTCATAATAATAAAAAATCAATCCAAAG
ATATTCATATAAGATAAATATATATATATATATACATCCAAAATGTGACATATGTGTCAC
AATACATATGAGTCAAGTCAAAGTACATAGGCCATACAAAAATCATGGATAACAAAAAAA
ATACAACTATCCATGAGTCAATCAGCCAACAATTACAAAGGCCATAAGCTAGAACCTAGA
CATAAAAGACTAACTATGCTAGATCTAATAGATGTCATGGCTAGAGGCATCAGAAGAGTC
AGAGATATGATGAGGAGACTCAGGATCAAAGCCACGGGCACGTCCTCGACCTCGTCTGCC
TCGGCCACGGGTAGAAGTACCGGCATGAGCAGAAGGACGAGAAGATCCTGGAGCCTGGGA
AGTTATGGACTGTGCTAGGAGAGAAAGTCTGATGGTGTCTAATTATTCCAAAGCTCTCAT
CAT
>DTX-incomp_p5_300-B-G10458-Map3
CAAATTTGATCATCAGCCCTTTCTTTCCAAAACAACGTACAATTATTAGGACAAACATGA
ATTTTCTCATAACCAAGTCCCAGTTCATGAATAAGCTTTTTGACCTCATAAGATGATTTA
GGCAACTTATCTCCCTCTGGTAATGTCTCTCTTAATGTGTCAAGCAATGCTTTGAAAGAT
TTATTGCTCCATCCATTCAAGCACTTCTTATGAAATAGATCAAGAATAAATGAGAGCTTG
CTATGTTTCATACACCCCTTAAAAAGTTCTTCATTAGTTTCCTTTAGAAATTGATAAAAT
TTAGAAGCCTCTGGATTCAAAGTTTCACCATTTGGATGGATATTTCGATCCTCGTGTGTG
TGGCCAATAACTATATCTTCTATAAATTGTCGCACATTAAGCTGTGCATCTATACTACAC
TGTCCACGATCATAAGAAGCACGATTAGATTCATTGGATCCAATGACTCCTGATAAGGAC
TCTCCATGACAAAACCAATGAGTATAACTTAGAGAAAATCCATGATTCAATAGATGGTCT
ATGACAACATCTTGAGCATAACGGCGGCCATTAACACATTTCACACACGGACAAGCAAGC
TTTCCATCTAGCAGAAGATTTAAGAGCAAAATCTATAAAATCAGCAACTCCTTGCAAATA
TCTTGCACTAATTCTGTTAGGCTCATGAATCCAAGATTTATCCATCGAATCCAAAAAAAA
TACCTTTTTTTAATAAAAAAAGCATAGTGAGAACATAATAAAGTTACATTATATTTATAA
ACTAGTATAAAAGATATAACCAAACTAAGTCAAACATCAAAGAACTAATAAGCAGTAATA
AGAGTATTATATTATATTTCTAAAGTAAACTATATTGTTGAAGTCTATGTGAACTTTAAA
AGAGGCATCAAAAGATTCATAAGAATAAAAATAGTACCTTTATGAATCAAGGATTCCAAC
CTGAGCACACACTGATCTTGTATGTGATGAAAGCTCACCTATAGATCACAAAGAATTGCT
AAAACATCAATTTGTTAATATAATTAGGAGGAGGGTAAGGGACTATAATTAAATATCAGA
GAGAGAAATTGGAGAGAGAAAAATTAGGGAGAGAAAGAGAGGAGAGTGAAAATCTTATCT
CCCTTTTT
>noCat_p5_300-B-G10460-Map8
CAACAGCCGCAGGCATCTGTGCGGCTGGAAAGAGCATCGTCGGAGTTCCAGAATCCGACG
ATCGGATGGGCCACTTGGGCCAGTCGCCCTGTCTTCCCCGAAAAGGAGAAGCAGAAGGCG
GAGAGCCCTCCGTCCGATCACGATTCCACCCCCAGAGGGTCCCTACCTCCGTTCCACCAG
GAGACCCTCGAGACTCGCAGTCGAGAAGATCTCCAGGATCAAAGGTTCCAAGAGATGAAC
CGACGGATCGAGGAGCTCATCAGACGAGGTCGGCTCGACAGATTCATCCGACGCCGACCT
GAAGGTAGGGAGGATCGACCGAGGGCCCTACCACAGCCAGAGCCACCAAGGAGGGAGGAA
CAGCCTGAAGATCGACCTCCAACCGGGATCGTCAACACCATCTCTGGAGGACCCCGACGG
GGAGCAGCCAGTGGATCGGCCGTACCGCCCAAGCGGCAGAGGACTGAAGAATCTATAACC
TTTACTGAAGAAGATGCCCGGGAGATTCAATTCCCCCATAATGATGCGGTTGTAGTTTCT
TTAAATATTGCTGACTATGATGTACGCCGCATTCTTGTTGATAGTGGAAGCTCGATCGAT
ATTCTGTTTTACGATGCATTCTCGAAAATGTCCATTCCGGATGGTCGATTAGGACCGATA
AACTCTCCGTTGGTAGGGTTCACTGGCGATGCTGTGCCAGTGGAAGGGGTAATAACTTTA
ACCGTGGTTGCAGGCCGGTACCCAAAGCAATCAAGAGCGCAAGTGGATTTTCTGGTAGTA
AGGGCGCCGTCTGCCTACAACGCAATACTCGGCCGACCTGGCCTCAACACCCTCCGAGCT
GTGGTATCAACCTACCACTTGAAGCTGAAATTTCCTACTAGCCAAGGAGTCAGAGAGGTC
AGAGGAGATCAAGCCCTGGCAAGACACTGCTACAACATAGCCCTACAAAGAAATGGTCAG
TCCGACCCCTGTCCGGTTGATGGATTGGACACCCGCGACGACCTTGCTGAAGAACGGGGT
GAGCCAATTGAAGATCTTGTCTCAATTCCTTTGAACGATGGGAATGAGGAGCATGTGGTG
AAGATCGGCTCTAACCTAGGAGAAGAGGTACGGACACAGCTCATCAATTTTCTACAAAAG
AATGCGGATATTTTCGCTTGGGTTCCGACGGACATGCCAGGGATTGATGCAGGAGTCATG
GAACACCGCCTGGCTGTTGATCCCAAACATCGGCCGACGAAGGAAAAAATTC
>RXX_p5_300-B-G10465-Map3
AAAAAAAAATCTCTACATTGACACCTCATAATCTACTTAGAAAATTAGATACTTAATCAC
AAAACCTAAAAAGTAAAACAAATCAATTTACTCTTGACTAACTAACAAATCTGGCCATCT
TTTCTTCTTGCATTGCATAATTTCATAAAACATCTTAAGGGCACAAATCCTAAACAAGAT
AAGGTGAAGATTTCATCACCCTTTCTTGGCCCACAAACCACCATCCTACATATTGTATTG
ACCTAAACCTTAACTTAAAATCAATTAGACGTTGGCCCCTAAGGACTCTCGAGCTCAATA
GGACAAGGAATCTAAAGAGTTGGATCAGGTTAGGATTAGTCAGTTTGACTGGTATCTAGA
AAAGTGGTTCAGAGACTACATCCTGAAGGAAGATGGTTATTTAATTGATTCTGTTCGCTT
ACCTGGCCAACTCAGTTGGTGTCTAAGAAAAGCAACGGGGGAGACCCCCACCAACCTTAT
ACTTACCTAGCCAGTTGAGTGGCTAGTCTTTCACCTGGAGTACTCAAAGACAACTTTGAT
AGTTAGGAGCTGTCTAGATCTAGGATCACCCTTAGTTAAGATTGACTGCATAACTTGTTT
GTTAACTAAATTTAAACTTACTCTTCTCTATCATCTCTAGATTTAGGACTCCTTAGGACT
CATCTTTAGAACTCTCTTCTCATCTATCTCTCCTTTCTCTTCTCTCTTCTAACCAAAAAA
AATCATTAAAAATCTCACAAGATTGCAACTTGAAAAAGGGAATCTGATCGTTTAGTGAGA
ATTGATTCAAACCCTACCCTAATCCAAGAAAATTTTGAGTCCACAATGAGTGAAGTCAAT
CAACCTTAGGTCCTAAAAGATCTTTGCTATCTTGTTGGGTCAGCCCAACTATCTTGTATT
AGACTTTCCCAAACCAATGCAACAACTTTTGAAATTAAACCTCAAATCATTAACATGCTC
CCTAAATTCACTGATAATGAAGATGCATATATTTTTATTAGAAAATTTGAGGAAGTATGT
GACACCATGAGAATACACCAAATGTCAGATGATGCTATTAAACTTAGGCTAATTAATTTT
GCTCTCAAGGACAGTGCTAAGAAATGGTTATATAGTCTGCCCAACCACTCGATCACAACT
TGGGATGGATTTGTAAAAACTTTCTTGAGAAAATTTTTTTCACATCATAAAACAGCTAAG
TTAAGAAATGAAATTAACCAATTTTATCAATTTGGGGGTGAGTCTTTCTGGAAGTGTTTT
GATCATTTCAAGAACCTTTTAACCCAAT
>noCat_p5_300-B-G10472-Map3
AACACAGGACGCCCACCAGTCCCTCCGGCGCCAAAAAGTACAAGAATTGCTATCTTATAT
ATCCGACCGTTCCCTGAAGGGTTTGCCCGTGGATATCGGGCGAGTGGTGTTCACAACTTC
GCTCAATCTGCTGTCTCGCACTATTTTCTCTGTTGACCTCGTCGATCTACACTCGGAGTC
CTCCCAAGAATTCAAGCAAGTGGTGCTGGAGATAATGAAGGAAGCCGGGGGCTCTAACCT
CTCGGATTTCTTCCCACGGCTCGCCCCAATAGACCCGCAAGGCAGGCGGCGCCGCTTGAC
GGCTCTTTTCAAGAAGCTGCAAGATATTTTTGACGAACAAATCGACCGACGACTGCAGAG
CAAAGCAGAACAACAAACAAGCAAGGACTTCTTGGAGGTACTCCTCCATCGCCAAGTGCA
GCAAGATAGCTTCAAGATGGACCGACAAGTCATGAAATCATTGTTCATGGTAACCACGTA
AAACTGCAATTTAAGTTGATTCTTAATTTGTTTCAAAATTTTTTTACTTCTTTCAATATG
AAAGCTTTTCTTGTGCTAGGACCTATTTGCTGCCGGTACCGACACGAACTCGAGCACGGT
GGAGTGGGCGATGGCGGAGCTGTTGAGAAACCCAAGGTGCATGGCGAAGGCCCGCGACGA
GGTTGCGAGAGTGATTGGCCGGGAGAAGGAGGTGGAAGAGTCGGACATTGGCCGGCTCCC
CTACCTCCAAGCCGTGGTCAAGGAGACCTTTCGACTACACCCGCCGGCGCCATTCCTGCT
GCCCCGGAAGGCAGAATCAACGGTGGAGCTGCACGGGTACACCGTGCCGGAGGGCACGCG
CGTCCTGGTGAACGTGTGGGCCTACGGCCGGGACGGGGAGGTGTGGCCGGAACCAAATGA
GTTCAAACCCGAGAGGTTCTTGGAGAGGGATGTGGACTTCCGGGGCCGAGACATGGAGCT
GATTCCGTTCGGTGCAGGGCGTCGGATTTGCCCAGGATTGCCGCTGGCTTTCCGGATGGT
GCATTTGATGCTGGCTTCGTTGCTCCAAAAATTTGAGTGGAAACTGCCCGATGGGATGGG
GCCGAGGGACGTGGACATGACGGAGAACTTTGGGGTCACCTTGGCCAAGGCTGTCCCTCT
CAGGTCCATTGCAGTCCCCACCGGCTGAA
>noCat_p5_300-B-G10483-Map3
GGTGCTCCTGCGGAGGCGACGGAGATCGACGCGGGCGTCGGCGGCTGCTCCTGGAGGGCA
TCGGACGTGCCGTCGGTTGCCCGACCGGTGATGGCGGCAGCTGGACCGGCTGTTGCTGAA
GGCTTTTGACCGCGTCCGTCAGCACGGTCATCTGCCGTACGATCGCCGCGATTTGCGCCT
CCGTGGTCACCGCAGGGTGCGGAGAGCTGGATTCCGCCGCGGAGGGTGGAGGAGAGGCCT
CTTCCCGACGGAAAGAGCGCCTCGTCGATCCAGTGACCCTCGATCGCTGAGCTCTTGTCT
TTGTCATCTAGAATTCTGTGGGGGTTGCGATCTCTGGTGCTGTCGATGAAGCACTAACTT
GTCACTATGAGCGTCGCTCCTCTGCCCCTTCCTGGCGCGCCAATCTGTTGCGGCCAATCC
CCTCGTCATCTGGTCGTCGGGAACGAGCGCCTGCAAAAGAAAGTCCGCACTGACCGGAGG
TGGCTCCGACGGGGACCCTCCGACGGTCAAGTCAGAGAGGAGACTAGGCAACAGTGAAAA
GAAAACAAGGAGCTCAACGAGAGAGGGAAAGAGAGAGAGAGGAGCAAGCCCAAAAGTTTC
GAAGGGGCCTCTAGCACTGTTGCCTTCCCCGATATATATAGTGGAGCGTGGTATGGCGCC
GTCATTAATGGCGCGGACAATTGAAGAATTGTCAATTCACTGTAGACTGTCAGAGTCACC
GTAAAGGTGTCAAATCGCCGTGGGGCCGTCAAATCACTAGGGTTGACAATGCCATAGGCG
GGATAATGCCCCTAGGCGGCAGTGCCGCATGCTGTTGTCAGGACTGACAGTCTCTGGCAG
TAGTACGGCGATTGGAGGAGTCGACCGACCTTAGGTCGGTGGCCAGCTGAGGGGCGTCGG
GTGGAGATTCGGATCCCTCCGACGGTCAGTCGGGCACGTCGCGGGAGTCGGGCATCGGAC
CCCCTGGTGCAGTCGGTCGGGAGGACGGAAAAGGTCTGCCCGACCGACATATCCTCGGTC
GGTAGAGAGCCGTCGATCGGTCGGTAACGGCACCCGACGATCGGTCGGTCGGTCGGTCGG
TCGGTCGGTCGTATATGCCCGATTATAAGTCGGCATGAGTGGGGTCGGTCGGTATTCTCC
AA
>noCat_p5_300-B-G10484-Map3
GAACCCAATTTTATGAAAATATCTTAGATCTGAAATTCTCAATTTTAGACCTAAATTAAT
TTAATAAGCTTAATTTATTAATTAAGTTTGGGTTGATAAATAAAGCATGTAAAATAAATC
CTAGGATTTCAGGATCTAGGATTTTACAGAAAAGTAAGTTTTGATTTCTGATTAAGGATG
AACGCGCGGCACCCCTACACGTCATATGAATACCCCATTGAATGGGAAGAGAGGATCTTA
AAATCCTACTTTATTCTTATGATCGGACGGCCATGAGGAACACCTTAATCAGAAATATAA
ATTTAACTACAAAACTAGTTAGATCTAAATTAACATATCACATATATAATTTAAGATCTA
ACTAATACATGCTTTGTATACATCTCATGTATCAAAAATCAATCTAATTAACATACTTTC
AGATCTGATACATCACATATAATATCTAAAAAATAAAATTTAAATTAAACTATTCAAAAT
AAAAACTATTCTAGACAAGTTACTAGAACAATTCTACAACTAGTCTAGGCATGCAACAGA
TCAATTTTATGAAATAATTAAAATTTTATTTTCTATTTTTTTAATCTGATTATAATAATT
ATAATATTAAAAAAATAAAAAATAAATTATATTTAATTTATATTTTAATCTCATTAAAAT
ATAAAACTTAAGACTATTCATGGATTCAACTAATCCTAGTCTAGTCATGCATCTTATGCA
TGTTAGATCTTCTTAGATTTAATTTTAAATATTTTAATTTTAGATCCTATCACATCTGAT
GTGACATCTAAAATCTTTAATATCAGATAAATAAAAATTAAAATCAGATCTAAATTAGAT
CTGAAATAGAGCCAACAACCTGGCTCTGATACCACTTGAAGGAGGGAAAACATTTTCTCT
ACGTAGGATCTTCCAGATTTCATCAAATCTGGGGTGGAATAATTTTAAAAAAAATTTATC
CTACATATTTTAGATCTAATTCTCTAGATCTAATTTTATTATCTGATATTTAAAATCTAA
AATTAAATCTAAAACTATGATAAAAGAAGAAATACCTCAAGGGTAATCTGATTACCCTGT
AGATGATCTCTGCACAGCCCGAGGTTCTGATGTAGCCACGCAAGCGCCTGGCCTCTACCG
GTATCCACTCAGGTAGGATCTAAAACATCTTCTCCTCATGAATCTATGCTCCAAAAATCA
TGATCTAAATCTGATTAGAAAGATCTTCAAAACTCTTCCTGAAGTTAGAGCAGCAG
>noCat_p5_300-B-G10485-Map3
TGCTAGCACATGTTGCAAACACTAGCTCCTAGAATCGAATCAGTTTCGATTTCAATTTTA
ATTTGGATAGAATTGAGTTAATTAAGCTCATGATTTATTTGGATCTGATTTAGGTTAGCC
AAATGTTGGCACCTAATTGAATTCCTCTTATTTGGTTTGGCCTAATTGGATTGGGTTAGC
TTTGACTTGGCATTATAGATAGATATGGACTAAAGAGTCCATGTGGTTATGGACTCATAA
CCAAACATGCATGCCACCCCTTTATCTAAAATTTTCCATGCCTAAAGAGAAAGATGGCAC
CTCCAATATAGGCCCTTGGATGGTATATGGTGCTGATCTGTGGTGGAGAAAGAGGGCGCT
AAAAATAATGCATTGAGACTCTTCAGAAACATCGATGAAAAGTCTGCGAAGACTCCTTCT
ACTTTAAGACTCTTAGGTGCCACTTATATCAGATAATCTCCTGATTTTGAATCATTTAAG
GAAAGAGTTTCAACATGTAAAAATCTAAAATTAATCTGATTAATGGATAGACGCTTATCA
CACCTTTTATTGGGCGCGTGCGAGAGAGGAATGAAACGCCGTATCTGATAAGAGAGTTTC
ACCTGCAGAAGGACTCTTATCAGATATGACTTTTCATTGATTTAGGATGTGGATAAACCT
CTAAAAATCAATATGGGGCATGTGGATTGGATGGCACCAATTGATATGCATCTCCACGCT
AATTATAAATAGCATGGAGTCTTTAATGTTTTGGTATTCAGAAGTCCTCTCTTCTTTCTT
ACATCCATCTCTAGATTATCCAATTTCTTTCTTCCTTCCCTTGTTAGGACAAGTCCAAAT
ATAGTAAGGGTAAGTCTGATTTAGGATAAGGGCTTAGGAAGATAGTAAAGGAAGACAAAG
AGATAAGAAAGATAGAGAAAGACAAGCCAAGGGAGGAGGGTGTTTAGGAAAACACAAGAG
GAGTGTTGTGCTGCCCAAATTAGTGAAGAAAAATCTTGAAGGAGCTTGTGTCTTGATCCA
GTCTCTGTGTGAATCACCATTGGAGGGTGAATGCTTGGGCGCCTAGTGAAAGTTCTATCA
AATTTTTTTTGGATTTAGCGATACAGATATTCTTCTATATCTTCCATAATGTCATGCATG
TTTAGATATATGATTGTTAATCACCAAGGAGGTCTTGAGTTAGGGTTTGATAATTATGAT
TTTATTATGCAAAGTTATGAAATTCATACTTCTACTGTGCAATCATAACCCTACAGT
>noCat_p5_300-B-G10489-Map3
CCTACCTTCGGCCGACCTCCTACAAGGGTCAACCGTTCTTCGGACCCCTTCCGGATCTTT
TCCGACAGGACTCGATCGACTCCAATCCGAATTTCTTCCAGAACTACGTCAGTTCGCCAG
TGGCCGAACTTTCCCAACAGCAGATCTCCATGACGGACGGGCTCCATCCAAGTTTCTACG
GCGGTCGACCGCCTTCTGGATTTCATCCGGGCTCCTACGGGAGCCGGACTTCTTCACCGA
ACTCCTACTGCAGGTAGACTTCGTCCGAGCTCCTACGGGAGTCGGACTTCAGCCCTGAGC
TCCCATTGCAGGTAGACCTCATCCGAATTCTTACAAGGGCCGGACTCCGAGCTTCTGCTA
CAAGCGATCTACTCCGAGCTACTACTACAAGCGGTCTACTTCAAATTTCTACTACGAGCG
GTCTGCGCCGGATTTCTACTGTAAGCCTCCACCCGAGCTTCCCTTGTGAATGAATTCCTT
CCGGACTTCTATTGCAGGCAAGCTTTGGCCGAGCTTCCTCAACAAATGATCCCCATCCGG
ACTTCTACGGGAACCAGACTCCGACCGAACTTCTGTAGCAGGCAGATTCCGGACGAACTC
CTACAACGCACGGGCCCCAGCAGCTGAACCCCTCTAGCAGAAAGCCCCTGACCGAGCTTC
TACAGCGGATGACCTTCGCCTGCAGTACTAGCGCCCTAGGCACCCAACGGTAGAAAGCTC
GCCAGCAACATCCGAGCTCCTCTCAGGCGGAGAGCTACCCCTCTCCACCAAACACCCCAA
CCGAGCTTCGACCGACAGGCCTGGACTCCCTGACAGGCCACAGTAATGACCGCGACTCTG
CTCCACTTCCTATAACGGATCCCGTGCGGCTCCATCATGCTCTGGCAAGTCACGACAACG
GACATCACTCCACTCTCCACAGCAGGCTCCACGTGGCAGGCCACGGCGATGGCCACGACT
CCATTCCACTACTCTCCGTAACAAACTCCTCATGGCCCCGAACGGCCCACTACCAGGCGG
TTACAGACGTCACTGTCAATCTGTTACGCCCTCTGCCTATAAAAAGGGACCCCCAGATAT
GTTATTCTCTAAGCTCTAATCTCTATCTAAAAACTCTGCTAAAATTTTCGTTCGAGCACT
CCATTCTTGTTGAGGCAGAGAACTGACTTGAGCGTCGGAGGGTCTTGCCGGAGCACCCCC
ACCTCCAGTTTAGACTTTCTTTGCAGGTCCCGACGGCGACCGCGACTCCCTCGACTCCAG
CTTCTCCGACGCCGAAGGATTTTTGCACCAACA
>noCat_p5_300-B-G10493-Map4
GCTGCTCCCTTCAAAGTAGACGGGAAAGCCCGGCATAAGATGGCGTCAGGAGCACCGTGA
AGCAGCATCATCGTCCGGAAGGCCTCCAGATGATCAACCGGGTCCGAAGTCCCGTCGTAG
CTTTCGAACTGGGGAAGCTTGAAGTTCGGCGGGATCGGTTCCTGCATAATCATTTGGGAG
AAGGGAGGGTCAGTGCAAATATCCTCACCATAAGCGGGAGGCGCGTGGCGGAGTTCTTCA
ATCCACCGGTTCATCTCCTGGAGCCTCCGGTCCAGAAAATCCTCTCGACTTCGAGTCTCG
AGGGTCCTTTGGCAGAACGGGGGCAGGGATCTTCCAGGGGTGGAGTCGTGATCCGATTGA
GGGCTCTCTACCCTCGAATTTGCCTTCCCGGGAAGGACGGGGCGGCTGGCCCAGGTGGCC
CGCCCCGCCGCCGGGTTCTGGCATTCCGGAGATGCCCCTTCCGGATGCGCCGACGCCTGC
GGTTGCTGCTGCTGCATTGCTTGTACGGCTTCGACGAGGCCTCTGACCTGCTGCGCCAGC
AAGTCAAATTGCTCCGCGCCGACCGCCGCCACCGGAGGGGGAGGAGGAGGAGGCTGAGAA
ACTGGAGGGGAGGCCGGAGCCTGAGATCTGGCCGCGGAGGCCGTAGACCGTCGGGTGGAC
GCCTTGCGCGGAGGCATCGAGTGTCGATCTCGCGGGGGAAGATTAGGAGTGGGTGACGGA
GAGACGGTCGGAGGCGGCTCCGTTGAACACTCCTTTAAGAACAAGGGTGCTGCGAAGACA
CAGACCCTTCCTCTAGCGCCAATCCTGTTGGTGCAAAAATCTGCCTGCGCCGGAGAAGCT
GGAGTCGGGGAAGCCGCGGTCGCCGCCGGGACCTGCAAAGGAAGTCTAAACCGGAGGTGG
GGTTGCTCCGGCAAGACCCTCCGACGCTCAAGTCAGTTCTCTGCCTCAACAAGAATGGAG
TGCTCGAACGGAGAATTTAGCAGAGTTTTGAGATAAGAAATGAGCTTAGAGAATAACGTA
TCTGGATCCCCCCTTTTTATAGGCGGAGGAGGTAACGGATTGATGGCGACACCT
>RIX-incomp_p5_300-B-G10495-Map9
GGATATCACATTCTACCCTCCTTAAAAAAAGTTTCATCCTCAAAACTTGGCATACTTGAG
GTTTCGAACATTAAAATACATAACCCTCATATTGTCCTTAAGCTTCCAAATTATTTACAT
CTCAAAGTACTTGTTCCATGAGTTTTCAACATAAATAATTATACGGTATTTTGAAACTAG
ATTATTTCTATTTGCAAGATAATGAATTTCTTTTGATCTCTTAATCTTAGATTGAAATTT
CATAATTCCTTATCTATGAAATTATTTGCTTTTGATTAATTTTACATGAGAATCATAATC
GACCCTATCTATTCTTCATAAACATAGAAAAGTCTAGAGCATTAGATGCTCAAAATTCTT
CTAACCATTGCTATAATAAAAGAACCAATTATCGAAGATAGTATTGCAACATCTAAACAA
GCCCAAGAATCAATAATCTTATCCTTTCATTTATTAATGGTGGTCTCTTTTACAAAAATC
AAATCTCCATTCATATCACTTACTGCATTAGTATTCTTAACTAGTTTTAGTATAATTCAA
CCACCATACTTCTATTATGCACTTTGATATGAACCCATCGAATTCTCCAAGGCTATCGGA
TGAATCCTAGCAAAAGATCCAACCTTTCAATTTTTTTTTATAGATAGAACTAGAATAAAA
TTTTAAATTTCTTTATCTTTACTATTCCTCGAGCATGCCACATTAAAATTAAATCTTGAT
CTACTTTCTATATTTGAAATCATTGCATAAGCTTTCACCGCTCATCTAGAATTCAATATA
TCTAGAATTAATTTGGAGTAAGTTAACTCTAGATTTTCTGACAATTGGGATAATTTCAAA
CTAACCTTTCTTTATAAAATGATTAACCCAAACCTCCAACAAATTAGAAGGTCTCAAGTC
AATACCATTGTAAGTAGAATCAATTTGGTTATCTCTTATGGATAGCTTCTTTCATCATGA
CTCTTACATCAATAAATAAATCGACATGAAATCTTATCGCTTATTTATTAAAAACTCATA
TAAGTCTTTCAAAAATTTGATAATAGCAAGATACCTTAGATCAGCTCCAAAACCTAAATT
TTGACTTGAAATAATCAATGTACTCCATTATCTTCAACAGACTTAAGAAAGATCAAGTAA
TCTCAATATAAAAGATGGCAATACAAATTATTAAAGATTTCACTAATATGTGCATGTCAT
CCAATCCACAAATAATATAAATATATATAT
>RXX_p5_300-B-G10498-Map12_reversed
CGGCGATCCACGGCCTCCGTGGCCAGATCTCAGGCTCTGGCCTCACCTCCAGTTTCTCAG
GTTTCTCCTCCTCCTCCGGCAACGGCGGTTGGCGCGGAGCAATTCGACCTACTGGTTCAG
CAGGTCAGAGGCCTCACTGAAGCGGTGCAGGCCATGCAGCAGCAGCAGCAGCAGCCGCAG
GCATCAGTGCGACTGGAGAGAACGTCGTCGGAACTCCAAAATCCGACGGTAGGACGGGCC
ACTTGGGCCAGTCGCCCCGTCTTTCCCGGAAAGACGAATCCGAGGGTGGAGAGCCCTCAG
TCAGATCACGATTCTACTCCTGGAAGATCTCTACCTCCATTCTGTCAGAAGACCCTCGAG
ACCCGTAGTCGAGAGGATTTCCTGGATCGAAGGCTCCAGGAGATGAACCGACGGATCGAA
GAACTCCGCCACGCTCCCCCCGCTTATGGTGAGGACATTTGTACTGACCCTCCCTTCTCT
CAAATGATCATGCAGGAACCGATCCCGCCAAACTTCAAGCTCCCTCAATTTGAAAGCTAC
GACGGGGACTTCGGACCCAGTTGACCACCTGGAGGCCTTCCGGACAATGATGCTACTCCA
TGGCGTGCCAGACGCCATCCTGTGCCGAGCTTTTCCATCCACCTTGAAGGGAGCAGCGAG
AAACTGGTACTCGATGCTGAAGCCGGGTACCATCTTTTCCTTTGATCAGATGAGCCACCA
GTTTGCGGCTCATTTTGTTAGCAGCCGGCGTCCCCGGAGGGGTTCGGAGTCCCTCATCAA
CATCAAGCAAAGGGAGGGGGAGTCCATTCGGGCTTACGTCAACCGTTTCAATGTCGCCGC
GTTGGAGGTCCGGAACTTGGACCAATCGATCGCGATGGCCGCTCTGAAAGGCGGCCTTCA
AAAGAACGACCTTCTATTCTCCCTGGAAAAGAAGTACCCCAAGGGATTTTGCTGATTTGT
TGGCTCGGGCCGAAGGGTACGCCCGAGCAGAAGAAGCCTTCAAGATGAAGGATGAGGAGA
CCGCGAGAGAGCGGCAGGCGGGAGACTCGAGTAAGCCCGCAGTCGAAAAAGGGCCGAGAG
AAGCTCGGCCACGTTCTCGAACTCCTCCCGGGCACAAGCGCGCCCAGACTCCTCTCCGAG
CACGCAGACAGAGAAGCCCGGAGCGCAGGGTTCGGCGGGGCTCTCCCCCAGGAAGATTCC
GCAGCTATGCCCCCCTCAACGCATCGAAAACCCAGGTGCTGATGGAAGTCAGAGAGCAGC
TCCCAAGGCCAGAAAGGATGCGCACGCACCCCGGGAAGCGCAATCCTAACAAGTTCTGCC
TCTACCATCGTGACCACGGCCACGACACAGAGGAATGCATTCAACTCCGAGACGAGATCG
AGGAGCTCATCAGACGAGGTCGGCTCGACAGGTTCATTCGACGCCGGCCTGAGGGTAGAG
AGGATCGGCCAAGGGCCCTGCCGCAACCTGAGCCGCCGAGGAGGGAAGAGCAGCCCAGAG
ATCGGCCTCCAATTGGGATCATCAACTC
>noCat_p5_300-B-G10499-Map5
ACTTCGCCCGGACTCCTACGGGAGCCAGACTTCACTCACAACTCCAATTGCAGGAGGACT
TCGCCCGGGCTCCTACGGGAGCCAGATCTCGTCTCCGACTCCAGCTACTGGAAGACCCCA
TCCGGACTCCCGCGGAAGCCGAACTTCATCCCTGACTTCAACTGAAGGAAGACTTCGTCC
GAACTCCCATGAGAGCCGGACTCTGAGCTCCTCTCAGACGGGCAACTAGCCACCCCTCTC
CGCCAGACACTCCAGCCGGACTTCGACCGACAGGCCTGGACCCTCTAGCAGGCCACAGCA
ATGGCCATGACTCTGCTCCACTTCCTGCGATGGATTTCGCGTGGCTCCATCACTCCCTGG
CAGACCGCAATAATGGCCACGATCCTGCTCCACTTCCTGCGATGGATACCATGCGATTCC
TCCATCCTCTGGCAAGTCACGACAACGGACGCCGCTCCACCCCCCGCGACAGACTCCACG
TGGCACGTCCCGGTGATAGCCACGATTTCATTCCACTACTCTTCGCAACAAACTCCTCCT
GACCGTGGGCAGCCCACTGCCGGACGGTTACAAACGTCGCTATCAGTCTGTTGCTCCCTC
CGCCTATAAAAGGGGGACCCCAGATACGTTATTCTCTAAGCTCTCATTTTTTACCTAGAA
ACTCTGCTAAAATTTTCGTTCGAGCACTCCATTCTTGTTGAGGCAGAGAGCTGACTTGAG
TGTCGGAGGGTCTTGCCGGAGCAACCCCACCTCCGGTTTAGACTTCTTTTGCAGGTCCCG
ACGGCGACCGCGACTCCCTCGACTCCAGCCTCTCCGACGCAGGTGGATTTTTGCACCAAC
AGGATTGGCGCTAGAGGAAGGGCCTGTGTCTTCACAGTACCCTTGTTCTTAAAGGAGCGC
TCAACGGGACCGCCCCCGGGCATCTTTTTCGGCATCCTCTCCTCCTTCCTCCACTAGGTC
TTTGCCCGATGCCTCCCCGCAAGGCATCCACGCGACGATCCACGGCCTCCGCGGTCAGAT
CTCAGGCTCCGGCCTCACCTCCAGTTTCCCAGCCTCCTCCTCCTCCTCCGGCAATGATGG
TTGGTGCGGAGCAATTTGACCTGCTGGCGCAGCAGGTCAGAGGCCTCACTGAAGCTGTGC
AGGCCATACAGCAGCAGCAGCAGCCACAGGCATCGGTGCGCCTGGAAAGAGCATCACCGA
AACACCAGAATCCGACGGTAGGGCGGGCCACTTGGGCCAGCCGCCCCGTCTTTCCCGAAA
AGATGAATCTGAGGGTGGAGAGCCCTCAGTCGGATCACGATTCCACCCCTAAAAGATCTC
TACCCCCATTCTGCCAGAGGA
>RIX-incomp_p5_300-B-G10502-Map20
GCCTTCTACCGTTGGGTGCCTTGGGCGCTAGTACTGCAGGCGAAGGTCATCTGCTGTAGA
AGCTCGGTCAGGGGCTTTCTGTGGACGAAGTTCGGTTTCATGCAGAATCCGACAGAAGGT
CGACCGGCAGTGGATGTCGGATGGCGCTGGAGAGGTTCACCCCGCTGGAGGGGTCCGGCT
GCTGGAGCCCGTGTGTCGTAGGAGTTCGTCCGGAATCTGTCCGCTACAGAAGTTCGGTCG
GAGTCTGGTTCCCGTAGAAGTCCGGATGGGGATCATTTGTTGAGGAAGCTCGGCCGAAGC
CTGCCTGCAATAGAAGTTCGGAAGGAATTCATTCACAATAGAAGCTCAGGTGGAGGCTTA
CAGTAGAAATCCGACGTGGACCGCTCGTAGTAGAAATTCGAAGTAGACCGCTTGTAGTGG
TAGCTCGGAGTAGATCGCTTGTAGTAGAAGCTCGGAGTAGATCGCTTGTGGTGGGGGCTC
GGAGTCCGGCCCTTGTAAGAATTCGGATGAGGTCTACCTGCAATAGGAGCTCAGGGCTGA
AGTCCGGCTCCCGTAGGAGCTCGGACGAAGTCTACCTGCAGTAGGAGTTCGGGGAAGAAG
TCCGGCTCCCGTAGGAGCTCGGATGAAATCCAGAAGGCGGTCGACCGTCGTAGAAACTTG
GATGGAGTCCGTCCGTCGTGGAGATCTGCTGTTGGAAAAGTTCGGCCACTGACGAACTGA
CGAAGTTCTGGAAGAAATTCGGATTGGGAGTCGATCGAATCCTGTTGGAAAAGATCTGGA
AGAGGTCCGGAGAATGGTTGACCCTTGTAGGAGGTCGGCCGATAGTAGAATCCAGAGAGC
ACTTGGAGCAGCCTGATAGACGACCGAAGAAGCTTATCGCTGGAGAAGCCCGGGAGATGC
GGCAGGAGTTCGTCCGTCGGAGAGAACCCGATCGACACTTGTGGAAGAAGCTGTGGGAGT
TTATCCGTCGGCAGAACTTGGGAACATTGCGGAAGCTCGACCGTCGGAGAGGTTCGAAAA
GATGTCGCCCAAGGTCGGACGTCGGTAGAGTCCCGGGAGGGTCACTCCTGATACGAACTT
CGGCTGGGGGGTATTTTATACCCAACATATATATATATATATATATATATATATA
>noCat_p5_300-B-G10503-Map3
TTTGCACTGAAAATCAATTAGCTGATATCTTTACAAAGGCCCTTAGTGAGGACAGATTCT
GTGAAATTAGGAGAAATCTAGGAATTCTTGATCCATATGCCTAAATATTTCTCCAATTCC
AAAGATTTGATGTCAAAAATTCTTTGAGCTCAATTTCCATCATCTCTCTTGGTCCCAAAA
GCTCAAGATTATCACTCTCACAACTTGTCACTGAGCAAAATTCCTTCTCCCAAAATTTTA
AATTTTTTTAGAATTTATTCATATTTTTTCTGAATTTCTGAGTTTCATGAGTCGACCCCC
TAGGGTCGACCCTATGGCAAACTTGTAATTACTGCCAACTTCCCACGGGCTCTTTCTTTT
TAATTGGAAGCCTGTTCATGAGCCGACTCATCTCTTCAGTCTTCCTCCCTCCAAGAACCA
TCATCCCCATTCCCTTTCTCTCCAAAACCAAGGATCTAGCTCAAGATTGTTCTCCCTTCT
CCTCTCCACCACAAATCACCGCCTGGGAAAGGAGATTTTCGCATCTTTCCCCTTTGATTG
AAACGGTTGGAGCGTGCCCTAGCCTCCACCGTTCTTCTCAAAACCGCCTCTTCTCTCCGC
CAAAATCCCTCTCCATTCTTTTGTAACCCTTCTTCCACTCATCCACTTGATCCTCCAAGT
CTCTCTGCCTGCTGCTGTGGTGAGAATGGCTCCGAAGATGAAGCTCCCTCAGAGAAGAAA
GTCGGTCCGTGAGCTAGAAGAAAATATCCGCAGAAAAAGACAAGCTGCTCAGTCCTCCAC
TGCTCCCACTCCGGCTTCTGTGTCAGCTCAAGGTCCCTCTCAATCTTCCCTTAGCCCCAG
TAAGATCCCTCTATCTGATAGGAAAGTTGAAACCGAAAAAAATATGGATTTTCGATTCTT
TGAAAAAGAGGGTTTCACCTTTGGAACAAAGATAAAAAATCAGGGTTGGGGTTTCTACTG
CTCTCTTAAGGAAGTCACTTTTGTAGACCTAGTTAGAGAATTTTATCAGAATCTGCATTA
TGGGAATGGAACAGTGACTTCGACAGTTAAGGGAGTTGATATTTGTCTGGATCCTGTCAT
TTT
>noCat_p5_300-B-G10505-Map3
CTCCGCCCGGACTCCTACGAGAGCCGGGCTCCACCTCCAACATCAGCCGCAGCACAGCTC
CGCCCGGACTCCTACGGGAGCCGGGCTCCGCCTCCGACATCCCCTGCAGCACGGCTCCGC
CCGGACTCCCACGGAAGTCAGACTCCGCCCACGACCCCAGCCGCCAGGAGGACCTCTCCC
GGACCTCTACAGAGGTCGGGCTCCGACCATCGCCGAGCTTCAATCAACAGATCCGCGCCC
CCTGGCAGGCCACCAAAACGGCCACGACCCTGCTCCACTTCCTGTGACGGATTCCGCGCA
GCTCCATCATTCCCTGACAAGCCACAGTAACCGTCGCCGCCCTGCTCCACTTCCTGTGGC
GGATTCCGCACAGCTCCACTACCCCCTGGCAGGCCACGATAACGGCCACGAACCTGCTCC
ACCTCCTGCGACGGATACCGGGCGATTCTCCCATCCGCTGGCAAGTCACGACAACGGGCG
CTGCTCCACTCCCTGCAACTGATTCCACATGGCGAGCTGCGGTGATGGCCACGATTCCAC
TCCACTACCTCTCACAATAAATTCCCCTGACCACGGGCGGCCCACTACCAGACGGTTACA
GGTGTCGCCATCAATCCGTTGCCCCCTCCGCCTATAAAAGGGGGGACTCAGATACGTTAT
TCTCTAAGCTCATTTCTTATCTCAAAACTCTGCTAAATTCTCCGTTCGAGCACTCCATTC
TTGTTGAGGCAGAGAACTGACTTGAGCGTCGGAGGGTCTTGCCGGAGCAACCCCACCTCC
GGTTTAGACTTCCCTTGCAGGTCCCGGCGGCGACCGCGGCTTCCCCGACTCCAGCTTCTC
CGGCGCAAGCAGATTTTTGCACCAACAGGATTGGCGCTAGAGGAAGGGCCCGTGTCTTCG
CAGCACCCTTGTTCTTAAAGGAGTGTTCAACGGAGCCGTCTCTGACCGTCTCTCCGTCAC
CCACTCCTAATCTTCCCACACGAGATCGGCACTCGATGCCTCCGCGCAAGGCGTCCACCC
GGCGGTCTACGGCCTCCGCGGCCAGATCTCAGGCTCCGGCCTCCCCTCCAGTTTCTCAGC
CTCCTCCTCCTCCCCCTCCGGCGGCGGCGGTCGGC
>noCat_p5_300-B-G10509-Map3
CAGACTAATAGCGACGTTTGTAACCGCCTGGCAGTGGGCCGTTCGGGGCCAGGAGAAGTT
TATTATGAAGAGTAGTGGAGTGGAATCGTGGCCATCACCGTGGCCTGCCACGTGGAGCCT
GTTGCGGGGAGTGGAGCAGCGTCCGTTGCCGCGACTTGCCAGAGAGTGGAGGAGCCGTGC
GGAATCCGTCGCAGGAAGTGGAGCAGAGTCGTGGCCATTACTGTGGCCTGCCAGGGAGTG
GAGGAGCCGCGCGGTATCCGTCGCAGGAAGTGGAGCAGAGTCGTGGCCATTACTGTGGCC
TGCCAGGGAGTTCAGGCCTGTCGGCCGAAGCTCGGTTGAGGTGCCTGGCGGAGAGAGGTA
GCTATCCATCTGAGAGGAGCTCGGATGTTGCTGGCGAACCTTCTACCGTTGGGTGCCTTG
GGCGTTAATACTGCAGGCGAGGGCCACTTGCCGTAGGAGCTCGGTCAGAGGCTTTCCACA
GACGAAGTTCGGTTTCGCGCAGAATTCGACAGAGGGTCGACCGGTAGTGGATGTCGGATG
GTGCTGGAGAGGTTCATCCGCTGGAGGGGTCCAGCTACTGGATTCCGTGTGTCGTAGGAG
TTCGCCCGAAATCTGTCCGCTACAGAAGTTCGGTCGGAGTCCGATCTCCGTAGAAGCCCG
GATGGGGATCATTTGTCGAGGAATCTCGGTCGAAGCCTGCCTGCAATAGAAATCCGGAAG
GAATTCATCCACAATGGAAGCTCGGGTGAAGGCTTACAGTGGAAATCCGACGCGGACCGC
TCGTAGTAGAAATTTAAAGTAGATCGTTTGTAGCAGAAGCTCGGAGTGGATCGCTTGCAG
TAGAAGCTCGGAGTCTGGCCCTTGTAGGAGTTCGGGTGAGGTCTACCTGCAACAGGAGTT
CAGGACGGAAGTCCGGCTCCCGTAGGAGCTCGGACGAAGTCTACCTGTTCGGGGAAGAAG
ACCGGCTCCCGTAGGAGCCCGGATGAAGTCTACCTACAGTCGGAGTTCGGAGAAGGAGTT
CGACTCCCGTAGGAGCCCGGACGAAGGCTACCTGCAGTCGGAGTTCAGGGAAGAAGTCCG
GCTCCCGTAGGAGCCCGGACGAAGTCTACCTGCAGTTGGAGTTCGGAGAAGAGGTCCGGC
TCCCGTAGGAGCCCGGACGAAGGCTACCTGCAGTTGGAGTTCGGGGAAGAAGTCCGGCTC
CCGTAGGAGCCCGGACGAAGTCTACCTGCAGTTGGAGTTCAGGGAAGAGGTCCGGCTCCC
GTAGGAGCCCGGACGAAG
>DTX-incomp_p5_300-B-G10523-Map3
AGTCTTTTCAAATCAAAGCGATCCGAAAAGGTTTTTTCGAAATTTCCACTGGGGCGTGGC
TCTAGGTACGGTGCAATAATGATTTTGTCAGCTGTCAGCCATTTTCAATAGCCTGTCATA
GTGAGTGGGACACGCGGCAAGTGTTGGTCGGCCAGAGGAGGTCCGCGATCATAACTGCTC
CAGGCCCTGTTTTCTATTTAAACACGTCCTCCTCCTTCAGGGGTTTCACTTTGCCTGAGA
GAGTCCCTCGATTTTCTCCTCTTTTCCGAGAGCTCCAGCCTCCTTTAGCATCCTTCTCGG
CCTTAGGCATCCTTCGGGTTGACTTCCACCATCCTTGCCGTCTTCCTGCACTCCTTGGGC
CAACCTAGGTTAGTTCCGAAACTTCTTACCATTTTTCTGTTCTTCCTTCTTTGTATTCCA
TTCGTTTAGCTTCCTCGAGAGCTTTTTTGCTGTTTTTTTTGATTTTATTTTCAGGATTTT
TGTGGCTTCTATTTGATCCAAAATGTCTTCTGATATCTCCTCTTCTAGCGGTTCTAGGAG
TTCGTCAACCCTAGTTTCCCAGAGTCCTTGTACCGTAGACGGATCCATAGTCGGGACCGA
ACCTCGTCTGGTCTTTGCATCAGACACCATCCCCAGCTCTTTGACTCCGGATGAGCTCTC
ACTGATAAGGATTCAGTATGGGGTTCCTCCCGCTTCTGTCTGTACCAGGAGGTCTTTCGT
GCCGGACTGCAGCTTCCACTTCCGCCTTTCATCGTCACCCTCTTTTATTTTCTGAATATT
TCTCTAGTCTCAGTAGTGTCGAACTCCTTTAGGTTTTTGATAGGATTTCTTTCTCTTTGT
AGTTTAGCTGATGTTCGGCCGACTCTTTCTTTATTTAGAAATTTTTACATCTTCAAGCGT
CATCCCTCGGCAAAGGACTGGTGGTACTTCTCTCCTCAGTTCGGTAGAAAGGGGTTGCTG
AAAGGCGCCCCCTCTTCTATCCACAACTGGAAGGGGAGGTTCTTCTATGTCCGATGCCCG
ACCTTGGAGCTAGATTACCCCCTTGGGGCTCTCTGAGGGATTCCGTCCGCCGGGCTTCTA
GCCTAGAAAGGGACGACCTTGAAGCCTCCAAAAAGCTCGAGGCTTATCAAGCCCCCCTCC
TCTCCGAACTTCTGAAGGAACAACTTTTGTTCAACGTCGGCCTGAGTTCTCTTAACCCTG
TCGGTACCATTTTTTTTTTCTGCTGCTTCTCCTTTTTCTTACTCCATCTCTGAGCCGTGT
TGATCTTCTTTTATTGCATACATGGATGCAGGCGTGGCTCGGAGGTTAGCCCAGGATCTC
AAGACC
>noCat_p5_300-B-G10528-Map4
CTTACGACTTATGCGTTCAAAAAGTATTTTGGTGAATCACACAAGACACATCCCAAGATA
CATGGAGACAAGAGTCAAAGTTGAAAAGACTTTAATTTCATTAAAGTTCGAGCTAAGTTT
ACAAAATTAGGCCGAAGCCTAATTACAAATATGCCGAACAAAAGTAAAAACAAAAGACCG
ACTAATCCTCAGAATCGACTTCCTCCACCGGGCGAAGATTGGGGGCGGTCGGCGAATCCA
CTCGGGCTTCAGGGGTCGGGTCCGCTTCGGGAGTCGGAGCCGCCTGACCTTCGGTGGCCT
GATCCGCATCCGCTTCGGCTTCCACTACGATGGTGCGACCTCCCGATGATGGGTCAGCCA
TCTCCTCCGCAGCTGGGGCCTCCGACTCTGGCGGAACGATGCTACCGAGGTCGAGCTCCG
GATATAAGCTCCGGACGGCTTCCCGAGCATCCTCGTACCCTACTCGATACGAGAGGAAGC
CGCTCTCCAGAAGTTCCTCCCGGTACTCCTCGGAGTCGCGGAAGTCCTCCACAGCCCGAC
CCATGGCTTCCTTCGCCGACTCCGCTTCCGCCCTTGCGATGTCTGCGTCGGCCTGAGCGA
TGGACAGGCTCTCTTCAGCCTTAGCGAGATTCCCGAGGCTTACTCGGAGTTGCTCGCGTT
CGGCCTTGAGCTCCTTGGCGAAGCCATCCCGCTCATGATGCAGCCGACGAACGGTTCGGG
ACTTCCGCTTGGCGTCATCCCGGGCCAACTGCAGCTCGGTCCCCGAAGCGGCCAGGGCGC
CTGTGAGTCGGGAGACCTCCTCGGTGAGATGGGAGATCTCCCCCTCAAGCCGGGCCTCCC
GATCGACCGACTGTTGCAGCTGGTCGACCAGTATGACCTTATCGGCTTCGACAGCCATGG
CCTTGTCCTTCCAGGCCGCGCGCAAATCACCGAATCTTCGGTATCCGGCCTCCAGCTCGG
ATATGTTATAAATCAGCTGCAAAAATAAAGCCGACCGTCAGAAGACCGAACTTATGACAA
ACGATAATGAAAACGAAAAAGAGGAAGACTTACCCGGATCATAGTCGGGTAGAACGAGGA
CAGCAT
>noCat_p5_300-B-G1053-Map4
GAATGACCAGACCTTAATTGGTGTCAGGACGAGATCCTTCCCCTATTTCTGATGTAATCG
ATTTCAGCTCAGGTTAGGACGTGGTTCTTCCCCTGTTCCTAACAGGGCTGTGGGGGCACA
TATGGGCGTTACAGGACCTCTCCCCCCATCCGGTCTAAGAGTAACCGGACCTTCGACTTT
GCTCATGTTAGGACGAGATTCTCCTCCTGTCCCTAACAGAGCTGTGGGGGCGCATATGGG
CGCTGTAGGGCCTCTCCCCCCATCCGGTCTAAAAATAACCGGGCCTTCGACCTTGCTCAT
GTTAGGGCGAGGTTCTCCTCCTGTCCCTAACATGGCTGTGGGGGCACATAAGGGCGTTGT
AGGGCCTCTCCCCCCATCCGGTCTAAAAATAACCGGACCTTCGACCTTGCTCATGTTAGG
GCGAGATTCTCCTCCTGTCCCTAACATGGCTGTGGGGGCACATAAGGGCGTTGTAGGGCC
TCTCCCCCCATCCGGTCTAAAAATAACCGGGCCTTCGACCTTGCTCATGTTAGGACGAGG
TTCTCCACCTATC
>RXX_p5_300-B-G10538-Map3
AACTATTGATTTTAGCTTGACAATTTCATTCTTTAAGTTCAGATTTTCTTAAAACAGGAT
AGATTTTTCATTTGAAATGCTCTCATTTTGTTTTAGTAAAAATTGATTCTTTGATTTTAA
CTCTTTGTTCTTTACCCCTAGCTTCTTTAGTTCATCAATTAAATCATAAAAAGCTTCATG
AAGTTCTTCAAAGGTAAAGTCAATAGGAGTTTCAGAATTTACCTCATTTTCATGTGCCAT
AAGGCACAAGTTGGCTTGTTCATTTGAGTCTTCTTCTTCAGAGCTTGACTCATCACTTCC
ACTCCAAGTAGCCATCATGGCCTTCTTCTTGTACTTCTTGGGATCCTTCTTCAGTTGTGG
GCATTCAGACTTAAAATATCCCGATTTCTTGCATTCGTAGCAAATAAGGGGTTGGTCTTT
ATCCTTTTCTTTGCTATATTCCCCTTTTGTGGGTGGCCTCTTCCTCATTCTTTGTTTTCT
TTTTCTCAAAAATTTCTTAAACCTTCTAGTAATGAGAGCCATTTCTTTATCCTGCTCTTC
ATTTTTCGTATCATCAGTTTCTTCATCAAGTTGAGCCGTGGATTTGAGGGCGATTGTCCT
CTTCTTTTTGACTTCTTCTTCTTGATGTTGTTTCATGCTCAGCTCATGTGTCATCAGTGA
TCCTAGAAGCTCTTCCAAGGGTAGGATGTTCAGATCCTTGGCTTCTTGGATAGCGGTCAC
TTTGGCTTCCCAAGTTCTCTAGGACACAATACAAAACATTCATGGCTTTAGCATTTAGTT
GAGCCATTTTCTTATCAACCTCATCCCATTCTTTTTCGGATTTGGTTGATTCCACACCAT
CAATAATTTTAGTGGGTGTGTGAGGTCCGTTTACTATGATACTCCATATATCATAGTTAA
GTGCTTGAATGAAGATTTTCATCCGAGCTTTTCAATAGGTATAGTTTGACCCATTGAAAA
GTGGAGGTCGGTTAGTGGACTGCCCCTCGGCTAGAGAAGTGCCAACTTGAGTTGCCATAG
ATCTTTAGCTCTTTGATGGTTAAATCAAAGTAGGGCTAGAGCACCGGGCTCTGATACCAC
TTGTTGCCCAGCTATGCAACCCAAGAGGGGGGGTGAATTGGGTTTCTAAAAATTTAAACT
TAACTTACAACTTATGAAGAATATTTAACAACAGCAAGATAAGTAAGGAGAGTGTAATTG
ATGCAAGGGTAATGGTTGGATGCAAGAATGCAAGAGAATAAAGAAGTTTAGAAGGAGAGC
AATTAAGCACAACACAAACAAGAGGATTTATAGTGGTTCGGTGCCAACCTTGCACCTACA
TCCACTCTCCAAGCTCCTACTTGAGAATTCCAATCTACTAAATTGTATTCAACCTGAATA
CACTCGTCGGAACCTCCGACTCTAGCTATCCCAAGCTAGACCACTTATTTTTCGAGTACA
AGCCAACCCAATACAATCCGATTCAAGGTTCGGATCAACCTT
>noCat_p5_300-B-G10551-Map3
CAGTCATTATTGCACCAGACCCCGTCACCTATTTAAACCCACCTCCCCCCTTCGGGGATC
TCACTTTGCACGGAAGTTCCTTTGGTCCCTCCTTCGTTACCGATATGGATGCGGATGCGG
CTTGGATGTCAGCCAAGAGTCTCAAAGTCCACAAGAGGGAAGGCGCTGCAGCTTCCGGGT
TGGCGAAGAAGGCGAGGGTAGAAGAGACAGATCCGACCGCATTTTGCCTTGATCGCCCAG
AGCCCGCGCTTGTGGCACATCCTCGAGCATGAGTACTTCCCGATCCTGCGGAGGGGGGAA
GCCAAAGGGGGACTGGAAGAAGAAGTCAGAAAGAAGGAGAAATCCGATCTCAGGAAGAAG
GTCATGCCTGCCGTCATTGTGAGGCAGTGGAAGCCATGGCACAAAAAGGATGGCATCTAC
ATGTACTTCGAAGATAATGCTGGAGTAATTGTTAATCCAAAGGGGGGTTGGAAGAAGAAG
TCGGGTACTTAAAGCAATCCTCGACGATGGCTGAAATCGAGAGTTCGAAGTCTGATGGTA
CCGAGCTTCCTTGGAGCTCTTTCGCCTTGTATTCCTTTCCTTTCTTGTTGTTTTTCTCTT
TGGCCTTCAAGGCTTTGTAATGTACACTTCACTAATGAAATGAAAAAGAAATTTTCCATT
ACCTTGTCCATTCTTGTATTAAATTATTGTTTACCGAACTTCTTTTGTCTTCCATCTTGT
TTGGCGTCGGCGTTGTTTGTGATTCCTCATCTATTCTTGCTTTGAGTCGTTGTTTACCGA
ACTTCTTTTATCTTTTGTCTTGTTCGATGCCGACGTTGTTTGAAGGTTCCCGATCATCGC
CGTGTTGATTTGCCTTTTTTGTTCGTGACCGTAGGTCTTTTCGAGGCCATTTGAGTTTGA
CGCTTCCTCCCGGTGCTCGAGCTTGGGGATCCAAACTTCTCGTTACTTTGAGGAAGTCGA
TTTCTCCTCGGCCTGTGCCGAGTTCCCTTTTAGTGGCTGAGGGTTTTTTGATAGGAGTAT
CCTCCCTTGTTGAGACGAGGTCCCTCGGGTCTTCGATGTAGTTTGTTTTTCACTTATCGC
TGGTGTAGTTCGTCGCTTTCCCTTTTCATCTCCTCCCTCTTTTTTTTTATGTTCGAGTGA
GGGTTTTCCCTCTGCTCTTAACAGGGTCATGAGAGCATAGAGAAGCCGTTGAGGAGGCTT
TCCCCCTCATCCGGTCTTGATCGACTAGGTCTTTGTTTGTGTCAGGATGAGGTTCTCCTC
TTGTTCCCGACAACCAGTTT
>RIX-incomp_p5_300-B-G10556-Map3
TTTTTTTTTTTAAGAATGGACGCCGAAGCAGCACGGATGCTCGCCAGGGGCCTCAAGGCT
CACAAAAGAAAAGGCGCCGCGGCCTCCAGATCGACAAAGAAGGCCAGAACGGAGGAGACG
AGCTCGGCCACGCCTGCCCAGGCGGCCCTCGCGGTCGACGTTCCTTCAGACGCCGAACCT
CTGGCTCCCCGGGCCTCTTCAAGGAGTTCCCCCGCTGAGGTTCCCGCTTCGGGGGTCCGC
TTTGAGGAGGTGCCAGGGGTTGAGAGGGGGAGGAGAAGGAAGTCGGTGGCCCGCAGGGTG
AGTAGCCACCGAGCCGACATCGAAGAGTCCCGCGGTTCTGAAGGAGAGTCGGGGGAGAAT
CCCTTTAATGACAGGGACCTGATAAAGTGACTGATCGATGGCTGCATCCTGTCCGAAGTC
ATCCAGAGGATTGATCGCACCGATCCTGAACAGCAGGTTTGGGACTCCCTAGGGTCCTTT
CTCGAGGTAAACAGATTCACTTTCCTCCTTCCCTTCGCACCTTCATTTAATTAGCTTCTC
AACCTCCGTTCTGACCTCCTAGCCGCCCTTGCAGATCGGGCACCAGCTCCTTGCCAACAT
CGAGGCGATGAACCGGACGAGGAGGGATGCCATCCAGGCGGAGGAGAGTCGCCGGGCCGA
AGTCGCTCGCCTCAAAGAAAAAGACTGCCGAGGTAGTCAACCTCCAAGAGGCCTTTGAGA
AAGAAAAGCAGGCCTCGGAGGAGACGGTGAGGAAGGCGGAGGCCGAGGTCGCAAATTTGA
CGGAGCAGATTTCGGTCCTGATCTCGGAGGCCAGGGTTCTAGCGGTGGAGGAGTTCAAGG
CCTCTGCGGAGATGAGGGACCTGAACGTCAAGTTTGGCCAAGAAGCGTTCATCAAAGGAT
TCGAGCTCTGTCAAGAGAAGGTGGTCAAGAAATTTTTCAAGCTCGACCTCAGCTTCTTGG
ATGAGGCGTCTGAAGATGAAGCCGGGCCCTCTCCCACTGCTACTGCCACCGCAGCCCCCC
TTCCGGGAACACCGAGCTCCCCAACTCCTATTTCAGAGGTCTGAGACCTCTGACTTTGTA
TTTTTCTTTTATTATAATTTTTCTTTTCCCTCTTGTCTTTAAGAAACATTCAATCAATAA
AATTGGGTTTCTCCTT
>noCat_p5_300-B-G10558-Map4
GTGTCAATCCCCGGCATGTCTGCTGGAACCCAAGCGAAAACGTCCGCATTCTTTCGTAGA
AAATCAATGAGACGCGTCCGCACCTCCTCCCCCAGGTTGGAGCCAATCATCGCTACATGC
TCCGCATTCCCATCGTTCAAAGGAATCGGTACCAGATCTTCAATTGGAATGCCTCTCTCT
TCGGTGAGGTCGTCGCGAGCATCCAGTCCATCGATCGGACAGGGGTCAGATTGGTCACTT
CTTCACAAAGCTATGTTGTAGCAGTGTCTGGCCAGGGCTTGGTCCCCTCGGACTTCTCCG
ATCCCCTGGTTGGTGGGGAATTTCAACTTCAAATGGTAGGTTGACACAATGGCTCGAAGA
GCATTGAGGCCAGACCGACCGAGGATTGCGTTGTAGGCCGACGGCGCCTTCACCACCAGG
AAATTCACCAGAGCCCTGGATTGCCTCGGATATCGACCAGCGGCCACAGTCAAGGGTATT
ATTCCTTCCGCCGGGACAGCATCGCCGGTAAACCCTACCAGAGGGGAGCTAATCGGCCTC
AAATGACCGTCAAGGATGGACATTCTTGAAAAGACATCGTAGAACAAAATATCGGCCGAG
CTTCCATTGTCGACAAGAATGCGGCGGACGTCGTAATTTGCTATATTCAAAGAAACTACA
ACCGCATCGTTATGGGGGAATTGAACCCCCTGAGCATCTTCTTCAGTAAAGGTTATGGGC
TCCTCAATCTTTTGTCGCTTGGGGGGCACGACCAACACGTTGGCTACTTCCTGCCGGGAT
CCTCCCGAGATGGTGTTGGCGAGATCCGTCGGAGGCTCCATGCCAGCGACCATTGTCGGA
GGATGTGGGGCACGGGAAACCAGAGGCGAGGCCAGAGCCTGAGATCTGGCTGCGGAGGCC
GCGGGGAGCGGATGTCGAAAAAGATGACCGGGGGCGGTTTCGTTGAGCGCTCCTTTAAGA
ATAAGGGTACTGCGAAGACACGCACCCCTCCCTCTAGCGCCAATCCTGTTGGTGCAAAAA
TCTGCTTGCGCCGGAGAAGCTGGAGTCGCGGTCACCGTCGGGACCTGCAAAAGAAGTCTA
AACCGGAGGTGGGGTTGCTCCGGCAAGACCCTCCGACGCTCAAGTCAGTTCTCTGCCTCA
ACAAGAATGGAGTACTCGAACAAAAATTTTAGCAGAGTTTCTAGATAAAAATGAGAGCTT
AGAGAATAACGTATCTGGGGTCCCCCTTTTTATAGACGGAGGGAGCAACAGACTGATAGT
AATGTTTGTAACCGTCTG
>noCat_p5_300-B-G10562-Map3
GATCGCCGGCGATCATGCACACTGGCACGAGAAAGAAAGAGAAGAAGAGAGGAAGAGAAA
TCGAAGCTTACCTCGAGCTCCGGTGACATCTCCGACGAGAAATCCAGGTGAGCACGGTGA
CGGCTTCCGCGAGCAAATTTCTGACGATCCTCACCGTTTCGCTCCGGATTCCTTGGTGGG
AAGAAGGGAGAAGGGGTCTCCCCCTTAAATAGAGCCGGAGGGAGGAGTTTGACTCCTCCC
CGGCAGTGTTTCCGACTCCGATTAGGAGCCGGTCGAGAGGAAGAAGGAGACTCCCTGCGA
GAGTCTTCTTCAAATTTTTTTTTTGTTGGGCTTCTGAGATTTTGGGCCTGGTCCAAGGCC
CAAATGGGCCGGGTATTACATTCTCCCCCCTTCAAATAATTTTATCCTCGAAATTAAGTT
ATGTTGTTTGAGATATCTAGGGTTCTTCTTGACATTATCTACAATAAAATAACCTACTGA
CAAAAATTATCGGACTATGATCAGATTAGATTAAGATCTATAGTATCCTTTTATTATCAA
TAAAATCCTTCCTTATTTACAACTAATGTATTCTATAATATCTTTTGATTTAAAGGATTA
ATATTTCTAATCAATTCAGACCACCATATTTTTGCTGCGCACTCTGATCTCAACTTACCA
AATTATCTAAGTCTATCAAAAATAAAAATATCTTTGTATGTTAAATCAATCAAAGATAGA
TCCAACTTTCAGATTTCATATAAAACTTAAGGCAAAATTTTAAGTTTTCTTGTCATTACT
ATCTCTTAGGCATAGTACATCAAAATTAAATCTTCATCCACCTTCTATGTTTGAACTTAT
TACATAAGCTTCACCACTCCTCAAGAATCCAATATGTCTAGAATTAATTTGAGTTAACCT
TCGATTTACCTTACAATCATTTAGACAACTTCCAAACCAACCTTTCTTTGCAAAAAAATT
AACATCAAAATCAACAAAGTTATCATGTCCTTTATCCATATAAGTTTAGCATTTCAATGT
CATCGAATATACCCAACATAACATATCAATACCTCCCACTTCATTCCAGGGTCAACACTT
CTCGTACTCAGGTCAACCCTACTAATTGAAATCCAAGATATAACTCGTCAATTCTATTAT
AGACATCATATGCCACTTATGCATAAATTTCATCATAATACCTATTGATTCGAAATCAAA
TTATTGAATCCTTTCTTTTATATCTATCATGTTTCTCATGATCTTAGCCTCAAGTTCAAA
TATCACTAAAGTCACAATCCCGAATAATGATAACCTTAA
>noCat_p5_300-B-G10566-Map3
TTATTCCTCTAGGATTAGCGTAGTGGAAGGTTTCATTTGATGATTTTGATCGAGTTTAGA
AAAGAGTCTGATTTTAAGTGAGATTTTGATTTGAGATCTGTTTAGATTGAATTTTGAATT
AAAATTAATGTAAAAATATAATTTTGGATAATAGGCACTGAAGAATCTCCTAGAAGTTAG
TCGATCTATTCGTTCAGTGCTCCGTGAAAGGTAAGTAATGAATCATCTTCTCGAGATATT
TCATATTTATTCTGAAAATAAATAATTATTCTCTGAAATTATGTATGATTTATGAAATTA
TGTTTTGAAAGAAAAGTACTTTTGAAATATTATGGTACGTCGATTATGCACATGTTCAGT
GAAAAATTATGATATATTATGATACAAAGTGTTTTGATACAGATCGGATTTATGCTCTCA
GCCTAACTATGTTTCAGTGGGCCCCGTCAATGGGGATTATACGTTGGTACTCAGTGGACC
CTGCCAGTGGGGGTTGTGCGCTGGTGTTTGTGGACCCTGCCAGTGGGAGTTGTGCGCTGG
TATTCTGTGGACCCCGCCAATGGGGGTTAAACGTTGGTCATAGTCGAGGCTGTTGAGTTA
CGAGTGTTTTGAATCGAATCGGATTTATGATTATATTATATGTGAATATTTGAAAATATT
GGATTTGCATTAAATCAGCATGAAATATATTTTTATGTTTATTTGCAACATTATTCTTGA
AAATTATAAAATATCTAGTTGAGATATTTGTTACTTACTGGGCTGTCTAGCTCATTACCT
TTCTTTCTATTTTTTCAGATTCAGATAATTAATTTCGAGCGTGGGAAGAAATATTGGGAC
AGAGCTTTTAGAGGCGAGATTTAGCATTGTCAACTTCATTGAACTTAGACCTATTGTTTT
ATTTTTAGTAAAATTTTATTGGATGTAAGATATTTGATTTAATTACTTGAATTAAAGTTG
AATAATAATTATTTGAATTTATTCTGCTGTGATGCATTGATATCGTGATGAGATGCCTTG
CATGCTTATGGAGAGAGTTCTTCATAAGTATGCGGCGGTTGCCACGACCCTCGATTCACA
ATCTCGGATCGGGGGCGTGACA
>noCat_p5_300-B-G10572-Map3
GATTTTCTCAAGGTGGTTGGAGACTTGAATGTGCACTTGAGGAGTTGGTGAGCTTGGATT
AAAGGCTTCTTGAATGCTTTGAGTGAGCTTTTGCTTAGGGCTGAAAAGTTAGCTTGAAAT
CCTCTTTTCAAAATCTCTCTTCTTGATGATTCCCACCTATTTGTCCCTTTTATAACTTCA
AGAAATAGTGAAAAATATTCTGGGCTGAAATAGAGCCGTTAGACCACATTAAATGAGCAT
TAAAAGTACTTAAAATGGGTTAAAAACTAGCCGTTGTGAAATAATTCCATCACAGGGGTC
GACTCATGGGTCGACTCATGCCTGGGGGTCGACTCATGGGTCGACCTCTGTGGAAAAACA
ACAGAAAATCAAAAGGAAAGCAAGGTTCTATAAAATTGGCCTAAAACCCGCAGAGGTCGA
CTCATGGGTCGACTCATGCCTTGGGGGTCGACTCATGGGTCGACTCACAGGGTGTGCCAA
GTTTGTGCCAGCCAAAAATTCAGCGTGCCAATCATCTCATGTGCCATGAGTCGACTCATG
GGTCGACTCATATTTTTCAAACATGAATATCTTTCAAAATACAAGTCCAAAAATAATAAA
ATTTTCATCCAATGGATCACAAATCTTTTGTTCTATCACTTGATGCTTTCAAATCAGGGT
TTGGTAAAATTATGATTTTGCCCCTGAAGAGCAATAAGTCTTTTTCAAGCGAAAATCATT
AGTACCCCTTCAAATGCTTTGTAATCATCAAAATCAATCCAAGGAGCAACAATCTCCTCC
TTTTTGATGATGATAAAATACTTGAACAAAAGCATATATATGAAACAATGAGCATGAATT
TCAAAGGAATGAAATGCATTATAGGTAGTTTGAAGATAAATAGAAAATTTGCTATCAAAT
TGAAAATTACTTATAAGTGCATTTGCTTGAAAAGAAGATTGATTCTTTGGCATGTGATAC
ATGTGCCCATTTGCTTGTGTTGCTCATTTGCCTAACAATTTGCCTATTGCTTAATAATTT
GAAAATTTGCTCATTTGATTATGTGATTTTGGTATCAGAGCAGAATTTTTTGTTATCAGA
GCAAAGCAGAATTTGCCTAAGAATTTTGAAAATTTACTCTTTGCTCATTTGAAAATATCT
CATTTGCTCATTTGCTTATTTCTCAATTACTTAACATCTTGAAAATTTGCTCATT
>RXX_p5_300-B-G10593-Map4
AGTAAAGCGAGTAAACATTTCAGTTATGGACTCATCATGCTCCATTTTAAACAATTCATA
TTTATGCACAAGCATGTTTATTTTAGACTCCTTTACTTGATTGGTTCCCTCATGGGTTAC
TTCTAACCTATCCCATATTTCTTTAGCAGATAAGCAAGTAGAAATGCGATTAAATTCATT
AGCATCAAGAGCACAATAAAGAACATTCATTGCTTTAGCATTTAATTGGGCCATCTTCTT
ATCAACCTCATCCCATTCTTTCTCGGGTTTGGTTGATTCCACACCATCTATAATTTTAGT
GGGTGTATGAGGACCGTTCACTATGATACTCCACATATCATAGTCGAGTGCTTGAATGAA
TATTTTCATCCGAGCTTTCCAATAGGTGTAATTAGACCCATTGAAAAGTGGAGGTCGGTT
GGTGGATTGCCCCTCGACTAGAGAAGTGCCGACTTGAGTTGCCATAGATCTTTGGCTCTT
TGATTGTTTAGATCAAAGAAGGGCTAGAGCACCGGGCTCTGATACCACTTGTTGCCCAGC
TATGCAACCCAAGAGGGGGGGTGAATTGGGTTTCTAAAAATTTTAAGCTTAACTAATGAC
TTATGAAAAATGTTTGACAATAGCTAAATAAATAAGGAGAATAAACTTAATTCAAGACTA
ATTGCTAAAAGCAAGAATGCAAGAAAATAATGAAGAGTTAAAGAAAAACAATTATGCACA
CCACAAACAAAAGGATTTATAGTGGTTCGGTGCCAACCTTGCACCTACATCCACTCCCCA
AGCTCCTACTTGGGAATTTCAATCCACTAATCTTGTATTCAACCCGAATACAAACGTCGG
AAACTCCGACACTAGCTATCCCAAGCTAGACCACTTGTTTCTCGGGTACAAGCCAACCCA
ATACACTCCGATTCTAGGTTCGGATCAACCTTCCCTTATTTTGGAACCCCTCCAAAACAA
AAATAATTACTCAAACTGAGTAAAACAATTAATAGCACAAATAAGTACAAAGAAAAGCTC
CTTTAATGAGCGAATATAACTTTAAATACACTTTACTCAAAGAGAAGAAGACCCTCTTTG
GATTTCCTTCAAGGTGGTTGGAGACTTGAATGTGCACTTGAGGAGTTGGTGAGCTTGGAT
TAAAGGCTTCTTGAATGCTTTGAATGAGCTCTTGATTAGGGCTGAAAAGTTGGCTTGAAA
TCCCCTTTTCAAAATCTCTCTTCTT
>noCat_p5_300-B-G10595-Map3
GGAAAGCCTCTGGCCGAGCTCCTACAGCAAATGGCCCTCGCCTGCAGTATTAATGCCCAA
GGCACCCAACGGTAGAAGGCTCGCCAGCAACATCCGAGCTCCTCTCAGATGGATAGCTGC
CTCTCTCCGCCAGACACCTCAACCGGGCTTCGACCGACAGGCCTGGACTCCCTGGCAGGC
CATAGTAATGGCCACGACTCTGCTCCACTCCCTGCGACGGATTTCGCGCGGCTTCACCAC
TCCCTGGCAGGCCATAGTAATGGCCACGACTCTGCTCCACTTCCTGCGATGGATTCCGCG
TGGCTCCACCACTCTCTGGCAAGTCACGACAACGGACACTGCTCCACTCCCCGCAACAGG
CTCCACGTGGCAGGCCACGGTGATAGCCACGACTCCACTCCACCACTCTTCGTAACAAAC
TCCTCCTGGCCCCGAACGGCCCACTACCAGGCAGTTACAAACGTCGCCATCAGTCTGTTG
CACCCTCCACCTATAAAAAGGGGACCCCAGATACGTTATTCTTTAAGCTCTAATTTCTAT
CTCGAAATTCTGCTAAAATTTTCGTTCGAGCACTCCATTCTTGTTGAGGCAGAGAACTGA
CTTGAGCGTCGGAGGGTCTTGCCGGAGCACCCCCAACTCCGGTTTAGACTTCCTTTGCAG
GTCCCGGCGGCGACCGCGACTCCCTCGACTCCAGCTTCTCCGACGCCAGTGGATTTTTGC
ACCAACAGGATTGGCGCTAGAGGAAGGGCCTGTGTCTTCGCAGTACCCTTGTTCTTAAAG
GAGCGCTCAACGGGACCGCCTCCGGTCATCTTCTCCGACATCCTCTTCTCCTTCCCCCAC
TAGATCTTCGCCCGATGCCTCCCCGCAAAGCATCCACTCGGCGATCCACGACCTCCGCGG
CCAGATCTCAGGCTCCGACCTCACCTCCAGTTTCCTAGGCTCCTCCTCCTCCGGCAACGA
CGGTTGGCGCGGAGCAATTCGACCTACTGGTTCAGTAGGTCAGAGGCCTCGCTGAAGCGG
TGCAGGCCATGCAGCAGCAGCAACAGCCGCAGGCGTCAGTGCGACTGGAGAGAACATCGC
CGGAACTCCAAAAATCCGATGGTAGGACGGGCCACTTGGGCCAGTCGCCCCGTCTTTCCC
GGAAAGATGAATCCGAGGGTGGAGAGCCCTCAGTCAGATCACGATTCTACTCCTGGAAGA
TCTCTACCTCCATTCTGCCAGAAGACCCTCGAGACCCATAGTCGAGAGGATTTCCTGGAC
C
>noCat_p5_300-B-G1060-Map3
TTTTCTTTTATTATTAAATTAATAAATAAAAATTAATGATATTTTTAATATGTTAAATAG
GTTTGATAAATTTATCTATCAAAATTTGAAGGGCTAGGACGAAAAAGGTAAGTAACCCCG
ATACTTCTTACTTACTTTTAAAATTATTGACTATTTTATCAAGAAAAAAATTATTCTATA
TTTTCATAAAATAAGGATCAAGCATATGCATTGTGAAATTCATGATTTATCATAAAATAG
TGATTTATGAATATTTTAATATGAATGATTTTTTTATGAAATATGAACTCCATATTTATG
AAATATATGTCTGGTTATAAAAAAAATGATTTCATGATTATTTTACTGTTAAAGATTATT
TATAAATTATAAACTTTATAAAATTATCTAGTATCTTATTTATGCATGATTTAAGAAAAT
ATGATTTGATGAAATATGATTTAAGAATACCTATCTTAATAAACATGGAAAAAAGCTCTC
AGATAGCTATATATGATCCTGCCAATGGGTAATAGTAATTGGCATATGATCCTGCCAATA
GATAATAATAATT
>noCat_p5_300-B-G10605-Map4
AAGTCCCAACCCTAGCGAGAAAAGGGTGGGATAGATCCTCGGAGGCGGTAAGGGCAACGG
CGGCAGTAGCGAAGACCTATTTCAAGAAGAACCGGAGTCACCTTGGAAGCGGTAGCGATG
CCAGAGATGTGCCTCATCTCCGAATGCTCCACGACAGCCGCCACCCAAAATGCTCCGGCA
AGGTCGGCATGCGCTACTTCCACCGTCCCCGCAACAAGTTCCACTGCCCCACCGTCAACG
CCGACCGCCTCTGGTCCCTCGGCCCCGACGGCATCAAGGATCCCGCCATAGCTTATGACG
ACAGCTCTGCCCTCTTGACCGGTATCACCCCGCCTTGCTACTCCAAAATTCACAGGCAGA
ATAACTTCACCGACAGCCCCCGTTATTAAACCCCTGTTGTTGAAGGAATTCTTCCTTGAG
CCCCCTTTAAAACGACGGAGATTCTCACCGGCCGCCGTTCTCCTCCTCACCTTCCTCCAA
GCCCTAGACATCCCCTCAAGAACGGCCTCCGGGGTAGAGGACATGGCGTAGGAACCCTCA
GAGAAGAATTGGGGGGCTGAAGAAGGCAAGGACTGGTGCGAGGGAAGCAAGGCTCTCAGG
CGAAAGAAAGGCGCCAGGATGAAGCCATGAAAGGACTAGGGGGTTTAAATAGCCGACGGA
TCCTAGCGCAGTTATGGCGGCGGGTATTCCTGGGCCAACTGGTGCGTGCCACGTGTCGCG
CTTATCCCCTTCATCGCTATCGAGGGTTGACCGTTCACAAATTCCCACGGCACGGCGCTT
GGGATCGCGTTCCGACGGGGGTTCCGAAAAGACTCTTCAGGTCACCTTCACCGAAAAGCG
GGCTCTGACGTACACACATTAAATGCCAAAATATCTAGGGGCGGCGGTACGCAGGATTCG
AAGGGGCGACTTCGGCTGTGTCCATCTCTCTGTACTTCCTTCGTTCGAAATTCAAACTCG
GAAGTAGGGGGACTGGTGTTGGGTATAAAATACCCCCAGCCGAAGTCCTCCACAGAATCA
ACGGCTCCGCCGACAAGGCCAACCTCAAAAGAAATCTCCGCCCGGGCTCCCACGGGAGCC
GGACTTCATCCTCGACGACCAACAACTTCAGCTACAAGACAGCTCCGCCCGGACTCCTAC
GGGAGCCGGGCCCCGCCGACGACTCCAACGACTACAGCACAGACTCCGCCCGGACTCCTA
CGGGAGCCGGACTCCACCGCCGACATCAACTACAGCACAGCTCCGCCC
>noCat_p5_300-B-G10607-Map8
TGTTGGGTACAAAACACCCACGAGAGCCGAACTTCGTCATCGAGATTAACCCTTGCAGGA
AGACTCCGCCCGGACTCCTACGGGAGCCGAGCTCCGTCCTCGACTCCAACGGCTGCAGAC
AGACTTCGTCCGGACTCCTACGAGAGCCGGACTCCGCCCACGACTTCAACCGCAAGTAGA
CTCCGCCCGGACTCCTACGGGAGCCGGGCTCCGTCCTCAACATCAACTGCTGGTAAGCCT
CGTCCGGACTCCTACGGGAGCCGGACTTCGCCTTTGACTTTAATTGCAGGAAGACTCCAC
CCGGACTCCTACGGGAGCCGGGCTTCATCCTCGACTCCAACGGCTGCAGACAGACTTCGT
CCGGACTCCTACGGGAGCCGGACTCCGCCCACAACTTCAACCGCAAGTAGACTCCGCCCG
GACTCCTACGGGAGCCGGGCTCCGTCCTCAACATCAACTGCTGGTAAGCCTTGTCCGGAC
TCCTACGGGAGCCGGACTTCGCCTTTGACTTTAATTGCAGGAAGACTCCACCCGGACTCC
TACGGGAGTCTGAGCCGGGCTTCGTCCTCGACTCCAACGGCTGCAGACAGACTTCGTCCG
GACTCCTACGGGAGCCGGACTCCGCCCACGACCCCAACTGCAAGTAGACTTCGTCCGGAC
TCCTACGGAAGCCAGACTCCGTCTTCTATTCCGACTGTGGGAAGACCTCGCCCAAACTCC
TACGGGTACCGGACCTCGCTACCGACTCCAACCGAACTTCGGCCGACAAGTCTGGACCCC
CTGGCAGGCCACAGTAACGGACAACATTCTGCTCCACTCCCTGCGGCGGACCCTACGCAG
CTCCATTACTCCCTGACAGGCCGTATTAACGGCCACGATTCTGCTCCACTCCCTACGGCG
GATCCTGTGCGATTCCACCACTCCCTGACGAGTCACGACAGCGGACGCCGCTCCACTCCC
CGTAACTGATTCCACGTGGCGAGCCACGGTGATAGCCACGATCCCACTCCACTACCCTCC
GCAATAAATTCCTCCTGACTCTGGGCGGCCCACTACCAGACGGTTACAGGCGTCGCTATC
AATTTGTTGCCCCCTCCGTCTATAAAAGGGGAACCCCAGATACGTTATTCTATAAGCTCT
CATTTTTTACCTAAAAACTCTGCTAAAATTTTCATTCGAGCACTCCATTCTTGTTGAGGC
AGAGAACTGACTTGAGCGTCGGAGGGTCTTGCCGGAGCAACCCCACCTCCGGTTTAGACT
TCCTTTGCAGGTCCCGGCGGCGACCGCGACTCCCTCGACTCCAGCTTCTCCGGCGCAAGC
GAATTTTTGCACCAACAG
>noCat_p5_300-B-G10608-Map3
GATGTCAACGATACCTATACGAGATCAAATTCAATAATCAGAAAGAATACGAATACCATA
TTTCAACGATTTAAATTGGGTCCGATCATCTAATTTCATCTAATCGAAATCTAATTAGGA
CATAGATGATCCAAAGTTTGACTATCAGATCAAATCAGATTTGAAGTGATAGGACCGAGG
TTTCTTCATTGATTTCATAAAATCAAGTAGAGAGAGAAAATCAATGGAGAGAGAATTCAT
GAGATACAATTCGAATTGATCAGGTGACAAAATCCAATATTACGATTGGTCCAATATCTC
GATTGGTGAAATCAACATGATCAAATCAAGTCATGGCTAGATCGGGATCATGGATGATCA
AATCTAAAGATTCATGGTCTGATCAAGGTGGGTTCCAGTACGCTGTCCGACAATCATGGA
TCAAGATTCTTCATTAAAATCAGATCAGAAATATTAAAAAAAAATTCTTTCATTGATAAA
TCGATCAAGAGAGAGAAATAATCTTAGAGAAAAAAATTTTAGAGAGAAGATTTTAGAGAA
AGAAAATTCATCTTGGACTCCTCAGACGATATGATTCAATAAATCCGATCGATTAGATCA
AATCATGCTGAGATTATCATATGGATAATTTAATAAAATCATGAAAAATAGAATCTTAAA
AATATCTAATCTGATCAAAGTGGGTGTCGGTATACCATCCGACGATCGCAGATCAAAAAT
TCATCACTATGATCATTTAAATTCATCATCATTCTTCTCAAAATTTTAAAAAATCTTAGG
AGAGAGAAATAATTTAGAGAGAAAAAGTAGAGAGAGAAAGTCTAATTTTAGAGAGAGAAA
ATACTAGTTCAGACTGAAGGAAGAGAGGGAAGAGAGAGAAACTCTCTTTCTCATATTTTA
TTATTTATATCA
>noCat_p5_300-B-G10613-Map4
TTGCTCATTTGATTCTTTACTCCCCCTTTTTGACAGCATCAATTGAGATTCTTTACTCCC
CCTTTTTTTTGAATATATTTTCTCTAATCCTTCCTTTTGATGGGATTAATTTTACTTCTT
TAGCTTCCTTCTTTATTGCTTATCTCTTAATTGCTTATTATTTTACTCCCCCTTAATATA
GAAAACATAAAAGATATACCAATTGGATACCATATTGCAATTCATAGTATTTTACATCAT
AGATATGAGTTATTTTGCATACACATAATTAAAAGCAACTCAATTTGAAAGTCATTCATT
GAAAGTCAAAGAGTATATATTTATAATCAAAAAGTGACTGATTACATAGTTGTTCCAATA
CATATACCAAAATACAAAAGTCAATCAGTCAACATCATTACATGGCCCAAAAGATAGATC
CTAGACTAAAACTAAAGAAAAGACTAACTACACAGGATCTAGTAGAGATCATGACTGGAT
AGATCAGAGTCAGATGAATCGGAGATGGGATGAGGAGATGAAGGATCACGACCAAGGGCT
CGTCCTCGACCCCGTCTGCCTCTGCCACGGGTGGAGGTGCCGGCACGAGTGGAGGGATGA
GAAGATCCTGAAGGCTGAGAAGCAAAAGAATGAGCTACAAGAGATAGTCTGATAGTGTCC
AGAAGGTTTAAGGCTCTCGAAACAGACTGTAGCAGTGCAGTGAACTGAGTGGAAGCATGC
TCACTAGAGCCTCTGATCTCTCTCCTCAGAAAGTCAAATCCGCTCTCCAAGACTCCTCTA
AGTCTGGCTGCCTCCGCAGATAGGTCTGAGACCTCAGTGATGTCCCCATGTGACTGTGGA
TGGGCTAGATCCAGTACTTGCCTCTGCAAGTCGAATACTCTGGCAGTCAGTCTCACCACA
CAACCCTCAAGCTGCTCGATACGAACTGACTGATCAGAAATCATCTGAAACACAGTGGAG
ATGTGAGGGATCAGTGCCTGATCAGATATATCATGAAATGTCGATCCCTGAGCAGAAGCT
GAAGTACCCATCTGACGAGACAGTATAGAAGCCACGCACTGAGATATCATCTCTATCTGG
TCATCAGCCAATCTGATCTCTGAGGGAAGTGCTCTGCTGTCTGGCTGCTGGACTGGAGTG
TGCCTCCTCGTAGACTCTGATGGACCAGCCTCGTGATCCGAAAC
>noCat_p5_300-B-G10619-Map8
TGTGGAAAGTGCATGAAGGAATCTGCGGAAACCATTTGGGGGCTAGATCTTTATCCCACA
AGTTGCTCCGCCAAGGATATTACTGGCCGACAATGCATCATGATTCGATTGAATATGTCA
GAAAGTGTAATCGATGCCAGAGATATGCCAACATCCAGAGACAGCCCGCCACCGAGCTCA
CACCCTTGAGTGCCCCATGGCCTTTTGCACAGTGGGGGATGGACATCCTTGGCCCCTTTC
CCATGGCGTCTGGGCAGAGAAAGTTCCTCCTTGTAGCGATCGACTACTTCACCAAATGGG
TTGAAGCCGAACCACTAGCAAAAATCACAGAAGCAAAAGTGCAAGATTTCATCTGGAAGT
CGATCGTGTGCAGGTTCGGTCTGCCTAGGACCCTAATCACTGATAATGGACGGCAATTCG
CGGGAGCAAAATTCACCGAATTTTGTGAAGATCTAAACATCTCCCATAACTTCACATCAG
TAGCCCATCCTCAGGCGAACGGCGAAGCTGAGGTGACTAACAGAACCCTTCTGCAGGGGA
TTAAGACAAGGCTCGAAAAGGCGAAGGAAACTTGGGCGGACGAACTTTATCATGTGCTGT
GGGCGTATCGAACTACCCAAAGGCTGCCCACAGGGGAGACCCCCTTTGCTTTAGCCTTCG
GTACGGAGGCCGTCATCCCAATTGAGCTTAAACTCCCATCAGCACGAGTCGTGGCATTCG
ACGAACATCAAAATTCGCAAGGTCTTAAAGCCAACCTCGACCTGCTGGAAGAAAGACGGG
AGATAGCTCAGGTTCGAATGGCAGCCTACAGACAGAAAGTCGCTCGCTATTACAACTCCC
GGGTCAAGAACAAAGTCTTTAGAGCAGGAGATCTAGTGCTTCGACGAGCCGCTGTCTCGC
AACCTCAGGATCGAGGGAAACTCGCCCCAAACTGGGAAGGCCCGTATGAGGTCAAAGAAG
TAGTCCGGCCCGAAACTTATTATCTTAAGGAGCTCGGAGGAGCCGACCTCCCGCGACCAT
GGAGCTCGAAGAACTTACGGATGTACTACCAATAACTTCATTTTAATTAAAAGTTGTATA
TCTACATGTCTTTGGCACTATCCTACATCTACAGGACAATCCAAACAAATTGTATCAGAA
GCAAGAGGGGAAGCCTCATCTCGACAAAGTCGAAGGCCCGGTTTCCTTTAGACCGGATGG
GGGGAGAGGCCCTGCAACGCCCATATGCGCCCCCACAGCCCTGTTAGGGACAGGAGGAGA
ACCTCGCCCTAACTTGAGCAAAGTCGAAGGCCCGGTTCCCTTTAGACCGGATGGGGGGAG
AGGCCCTGCAACGCCCACATGCGCCCCCACAGCCCTGTTAGGAACAGGAGGAGAACCTCG
CCCTAACTTGAGCAAAG
>noCat_p5_300-B-G1062-Map20
AAGATCTAAGATGAATGAGGTATGTAGATCTTACGCTCCTTATTTATTTTTAAATCTCCA
TGATTTTTCATGCATAAGATCTCTTATTGATGAAGTCATATTTTTCGATAAAATAAGGAT
CAGCATATGTGATATGAAAAAGCATGTTTTATTATGAGCATTGATTGCATGAATGTATTT
TATAAAAAGATTGCATGATTATGAAGCATGAGATTTTATTGTTTTCCATCTATGTATATG
TATGTTTTAAGAAAAAGATACAAAGATTTCAAAAAGGCTCTCAGATAGCTATGAATGAAT
CCCTTCGGGAAGGTCGACATCCGGAGCTAGCATCCACACGAAACATGGCCCTGCCAGCGG
GTATAAAGTTGGCACATGAATTAAGAACTCTGTCGATTAAGAAACATGACCCTGTCACGG
GTATAATAGTGACCTTAGCACGAACATCTGTGAGCAAATTTTTTTTTTGAAACATGACAC
GAATACATGACAAAAATGATTTATGATTCATGATTGTGAAATATACATGATTTATGCATG
CATGATGAGCTTATAACTTGTTTTATTACATGCTCTATGAAATGTTTATTTT
>noCat_p5_300-B-G10625-Map3
CCGCCTCCACAGGAGGAGGTTGAATACATGATGAGTAGGTGTAAGATGAGGGAGTAAAAT
ACTCTCTCAATTGTCATGGTAGGTCAGTCTCCTATTTTGGATCCATGATTTTGATTTGGT
TTGTTTGAATCATTCTTTCTAGCTCAAGGTCTAATGGGTGTAAATCAGGTTGTAATGATC
GGCATCCTAGCATGCACCCAAAAGATCTCACTGAGTTTTAATTTTAGTAATTTTTTTTTG
AAAAAGAAGATGAGAAAAGAAGGAGGGGGAGAGAAAAGAGTTCTAAAGAAGAGAACCTAA
GGAGTTCTAAGGCTAAGAAGAGAGAGAAGAATTAATTAGGTTTGATGTTTTTAGTTAACA
AACAAGTGGTTCAATCAATCCTGACTATGGGTTATCCTAAATCTAGATAGCTCCTAACTG
TCAAGGTCACCTTCAAGCACTTCAAGTAGCAGACTAGCCACTCAACTGGCTAGATAAGTA
TAAGGTTGGTGAGGGTCCCCCCGTTGCTTTCCTTAGACACCAACTGTATTGGCCAGGTAA
GCAAACGGAACCAATTAATGAACCACCTTCCTTCGAAACATAATCTTTGAACCACTTTCT
TAGACATCAGTTAAACTGACTAACCTGAACTCGGTCCAACTTTTAGGGTTCATTATCCTA
CTGAGCTCGAAGATCCTTAGGGGTCAACATCTAATCGATTTTAAATTAGAGGTTTAGGTC
AATGCAATTGCAAGATGGTGGTTTGTGGGTCAAGAAAGGGTGATGAAATCTCCACCTTAT
GTTGATTAAGATTTTTTTCTTAAGATTTTTTTATGAAAATATGCAATGCAAAAAGAAAAG
GTGTCCAAACATATTAAGTAGCTTTTAAGATTTAATTAGTTTATTTATATTAGTCAAGTA
TTATGTGGTGTCTTTGTATTCTTTTTATATTATGTTATCTTTAAGCAAGAAAGAATAAGA
GGTAAGTTTTAAATTAGATTAATTAGGTATGAGAAGATCTAGTGAATCTAACTAAATGAA
AAGTAAATAATGCTAAGATTAAAAGGCAAGTAGGTAACCTACAAATAAAGTAACAAATCA
AATCTACTTTTAGGATAATAAATTATTCTAAGCTATGGAAAGCAGTAAATCACTAGGCTA
TAAAAAGCAAAAAAAAAATTTTATGCATGTAAATAAAGAAATCTAGATATAAAGAAGTAA
ATCTACCATATACGAAAGCAATATGA
>noCat_p5_300-B-G10632-Map3
AAGTCTATCTACAGCCATTGGAGTCGAGAACGGAGCCCGGCTCCCGTAGGAGTCCGGGCG
GAGTCTACTTGCGGTTAAAGTCGTGGGTGGAGTCCGGCTCCCGTAGGAGTCCGGACGAAG
TCTGTCTGCAGCCGTTGGAGTCGAGGACGGAGCCCAGCTCCCGTAGGAGTCCGGGCGGAG
TCTTCCTGCAATTAAAGTCAAAAGCGAAGTCTGGCTCCCGTAGGAGTCCGGACAAGGCTT
ACCAGCAGTTGATGTTGAGGATGGAGCCCGGCTCCCGTAGGAGTCCGGGCGGAGTGATGG
GAGTTCACCAACGGCAGTCGAAAGTCGGAAGAGACTTGCGAGGGTCAATCCCGCCAAGAA
CTTCGGTCGAGGGTATTTTATACCCAACACCAGTCCCCCCACTTCTGAGTTTGAATTTCG
AATGAAGGAAGTACAGAGAGGTTGTCGCAGCCGAAGTTCCCCCCTGACGTCCCGGCGCAA
CCGCCCTCGGATATGTCGGCATTTAACGTGCGCATGCCAGAGCCCTTTTTTCGATTAGGG
CGATCCGAAGAGTCTTTTCGAAACTCCCACCGAGATGTGATCCCAAGCATCGTGCCATGG
AAATTTGCGAACAGTCAATCCTCGACAGCGGCGAGTGGGACACGCGGGACACGTGGTAAG
CACTGGTTGGTCTAGGGACACCCGCCACCATAATTGCGCTAAGATCCGCTGCCTATTTAA
ACCCCCTACCCTTCCTTCGGGGCTTTACTCCGCCTAAAAGATGGCACCTTTCTTTCGTCT
GAGAGCCTAGCTACTCAGCCACTCCCTCGGTGCCCCTGCCAACTCCGAGCGTCCTCTGCG
CCGGTCTTTGCCGTCTCTCTGCCATCCTCAGCCCCCCGATTCCTCTCTAAGGGGTTTCCC
CGCCAGGTCCTCCACCCCAGAGGCCATCCTCAAGAGGATGCCAAGGGCTTGGAGGAAGGC
AAGGAGGAGAACAGCGGTCTGCGAGTTCTCCGGTCATCGAGCGGCCGCTGAAGGTCCCCG
TCGCTTCAAAGGGGGTTTGAGGAAGAATTCCTTCAACAACAGGGGTTTAATAACGGAGAC
TGCCGGTAAAGGCATTCTGCCTGAGAATTTTGGAGTAGCAAGACGGGGTGACACCGGTCA
GGAGGGCAGAGCTGTCGTCGCAAGCTGTGGCGG
>noCat_p5_300-B-G10638-Map3
GGAGAATCAAAATTCAGATTAAAGAGGACTGTTCCAGGCTGATCTCAAGTGGATACTCAT
AGAGATCAGATACTTGTGCGGCTAAGAGAGAGCCTCTTCTCTTTCAGATCCAGTTTTGAA
GAAAGGGATTGCGAAACAGGTATGTGATTTGATCACAATCTAAATTTCAGCATATATCAA
TTTCAGTATATGAAATAGATCCATGTGGTTTTATATTTTTATACATATAAAATTTAGATT
AAAATTATTTTAATCTTATTCTCCACTGTGGTGTTTAGAAAATTAAATTTTGAAATATAT
ATGCATGCTTCAAACCCCAAAATCCAACAGTGGTATCAGAGCCACGGGTTTTCATATGCT
GAATTTTAATATACATATTTTTGAAAAAATTTTAAAATTAATTTTTTCTTGATACATGAG
ATGTATGGATGGATCTTCAAATATAAAATTTGATTTTAGATTTAATTTTAGAATATATAG
TTGATATATTGATGCATGCATAGATTTGAAAATTGATCTAGAAAGAGTTCTAGTTCATGT
GAAATAGATACATGCATGAAATCTGAATTTTTTTATGATCTGAATTTTGATTCATATGTA
TGATATATGATTATATATTTAGATCATAAATTTGATTTTAATTTGATCTATGATTAGTAT
ATGAGATATATGATATCATGTTTAGATCTGAAATTTTGTTTAAGATCTGATTTTACATGT
ATATATGTGATATATGTTTGTATGTTAGAACTTGAAAATTATTTTTATATTTTAATACTT
ACTTTCATGTAAAGTATTTAGATCTAAAATATAATTTTAGAATCTAAAATTTATGTTTGT
GTATGAGAGTTTTGATCATGAAAAAATCAAAAATTAAGTCATGTAATAGGATTACATCTA
AAGTTTTTGATTTGGGACATATGGGTCTAATTCGATTAAGTAATTGGTTAAACCGAGTCA
AGTATTGAATTGAGTTAGATCAATTAAGTTAATGATCATACAATTATTGTTGATCAAATC
GATTGAGTCCCATATATAGAATCGATTAACCTAAGGACCTAATTTGGCTTGTTGATTTGA
GCCCAATTCACTTGAGCTAACCAATTCTAATCAATTATCCAATTGGTGTCTAAGATAAGT
AATTGAAAGGTGGTTATTTAATTGATTCCGTTCGCTTATCTGGCTAATTTATTGGTGTCT
AAGAAAAGCAATGGGGGGACCCCCACCAATCTCTACTTACCTGACCAATTTGAAAGATTG
AGTCACAAATATGATTGCTTGATGGTTTGATTTAGCCCATGTCAATTACATCAGTCATGT
GATGACTGATT
>RXX_p5_300-B-G10641-Map3
CAGAACTTTGAAATGACAGATCTTGGACTCATGAATTACTTCCTCGGGATGGAAGTGCAA
CAAGGACCTGATGGAATTTTCATTTGCCAGAAAAAGTATGCAGAAGGATTACTGAAAAAG
TTCAAGATGGAGCATTGCAATCCTGTATCTACACCTCTTCAAGCAAATGAGAAGCTATGC
AAGGATGATGGCAGCAAGAAGGCTGATGAGAAAGTGTACAGAAGCTTGATTGGGAGCTTA
TTGTACCTTACAGCAAGCAGACCAGACCTGATGTTTGCAGCTAGTTTCCTCTCGAGGTTC
ATGCAAAATCCTAGTCAACAACATTTTGCAGCAGCTAAGAGACTCCTAAGATATGTCAAG
GGGACAACAAAGCACGGAATTTGGTTTCAGCCCACTAAAAATTCACAATTGGTGGGATAC
ACAGACAGTGATTGGGCAGGTTCCCTAGATGACATGAAGAGCACTTCTGGATATGCATTT
ACACTTGGAAATGGAGAATTTTCATGGCTGTCACAGAAGCAAGAAACCATTGCTCAATCC
AGTGCAGAAGCAGAGTATATTGCAGCATGTTCAACAGTTAATCAAGCAATTTGGCTAAGG
AAGATCATGGCTGACCTAGGTGAACCTCAAGGAGAAGCCACCACTATATTTTGTGACAAC
AAATCAGCAATTGCCATAGCAAAAAATCCAGTTTTTCATAGGAAGACTAAGCACATTAAA
GTCAAATTCCATTTTATCAGAGAAGCCGAAAGTGAAGGTGAAGTCAAGCTTGTTCATTGC
AAGGGAGATGATCAAATTGCTGACATTTTCACCAAGGCACTACCCAAAGGCAGATTTGAG
CAGCTAAGGAAAATGATTGGAGTGATTGAGAAGAGTCCCAAGGAGGAGTGTTGAAAGATG
GTCCTCTTCTCAGTTAATGCACACAATTATTTACAGCTCACTTGTGCATTTATTGCTAGA
AAATTCCAGATTATTAGCTGTTAATTACTGTGAGGCTAGAAGTCAAAAAGCCACTATGTT
AGTTGAGAAGCTAGATTTAATGCACTATCTAGAATTCTCTTGTATTGGCTATTTATATGC
ACAATCAGTAAATCAATGAAAGCAAGCAATTCACAGCAAAAAACATTTTCTCTACCATCT
CTTTTCCTTCCCTTCTCAGCACTATGAAAGCACAAACACAGAAACAAGCACATCATAACA
GCACAATTCAGCACTGAAGCTAACATC
>DTX-incomp_p5_300-B-G10645-Map3
ACGGCGTACTGACGTACGTCGGCTGCCGTCAGTCTTGATCTCGACGGTATATCTGCAAAC
AACGACAGACGGTCAGCACCATAAAGAAAAATAAAAAGAAGAAAAAGGGCAAGAAAAATG
AAAAACCGACCTAAGCGAGGGACCGGGCTGAGGCCGGCGTCGTACAGGGCCTGCTCGGTG
ACGAGCTCCCTCTGCTTCGGCACCGAGATGTCCTTCAGTCGGTGAAAGTCTTCCCGATCC
TCAGCTTCCACCCGACTGTTCTCGTTCGGCTCGGTTCGGGGATTCCCCCAACGGACAGGG
AACCCCCAAGGAGTGGAAGAGGATGCGAAGAAGAACTGGTTCTTCCATCCGTGAATAGAC
GACGGAAGACCAGTGATGAAAGAGAGCCCCTTCCGAGGATTGAAGTACCACCACCCTCGG
GCTTTAGGGTGGGGTCGGAGGACGAAGAAAGCTCGGAAGAGGGAGATCCGAGGATCAGTC
GGCAAAAGCCGACACAAAAGAGCAAAACTGACTATTAGCCGAACTGAGTTCGGCGCGAGT
TGTGCCGGGCACAGCCCGTAATAGTCAAGAACATTTCGGACAAACTCCGGGACCGGGAAG
CGAAGGCCGGCCCGGAGGTCCTCAACGTAGAAGGCCACCTGGCCCTCAGGCGGGCTGTTA
ACCCGACCGTCGGCACCAGGGGCGAACAGCCGAAACTGCCCCGGGATGCAATATTGCTCC
CGGAGCCGATCGACGTTCGGCCCCGAAAGTGAAGAGACCTCCACCTCTGGGGTCGACCGA
GTGTCGTCAGTCGGCTCTCCCGACCGACTGCCTCGTGGAGATGTTCTAGCCATGGACTGG
AACAAAAGACAAGGAAATGAAGAGAGAAGGCAGGGAGGGAGACGGTGAAGATGGGGAAGG
CCCTTAGAAGAAAATCTGAAAGGAAGGAAGACGGAGTACCTGGAACTACGCGCGCAGAGT
TTCGACAGCAAAGTGAGGGGGGTAAAAACTGAATATGGGCGACCCTGTATATATAGTACC
CCCCGACGGTCGAGATGAAGGCACGACCAACGAGGAGTCCCCAGATCTCGCCATGTGGCA
TCATCCGGGCCGTCCGTCGGCCCGACGGTTCGACGCACCCATCCTCAGATCGAGCCACGT
CACCTCAATCCGCTCCAACGGACCCATCCCAATGGCCGCATGCCACGTGGCACAGAGGCC
GTGACGTTTCGTATCCCCGAAGGGGCGGCGGGAATGACGGTTTTTCTTCCCGATGGGACG
AGACGTCTGACACCGACAGGATGTCCGACACCGAC
>noCat_p5_300-B-G10649-Map15
CCCAAAGGAGAAACCTTCTTTTTCAAAGAATCTAAAGTCCACATTCTTGCCGGTTTCTAC
CTTTCTATCAGATAGAGGAATTTTGCTAGGGCTAAGAGGAGACTGAGAGGGACCTGGAGC
AGACGCTGAAGCCGGAATGGGAGCAGAGGAGGTCTGAGAAGCTTGCCTTTTCCTGCGGAC
GCCTTCTTCCAGCTCACGGACTGATTTTCTTCTTTGAGGGAGTTTCATCTTTGGAGCCAT
TCTCACCACAAGAGCAAGCAAGGAGACTCGGAAGATCAAATGGGTGAGGAGAAGGAGGGT
TATTAGAGGATGGAAAGGGATTTTTGGCGGAGAGAAATCACGATTTTGAGAAGAACGGTG
GAAGCTAGGGCACGCTCCAACCGCTTCAATCAAGGGAGAAAGATGCGAAAAGCTCCTTTC
CCAAGGGGTGATTTGAGGTGGAGAGGTGATGGGAGAATGATCTTGGGCTAAATCCTTGGT
TTTGGAGAGAAAGAAGATGAGGACGATGGGTCTTGGAGGGAGGAAGACGAAGAAGGATGA
GAGGGTCGGCTCATGAACGGGCTTTTAGATAAAAAAGAAATGAACCCGTGGGATGTTGGC
CGAAAATTTCAAGTATGCCATTGGGTCGACCCTAGGGGGTCGACTCATGATTCACAAAAT
TTCAGAAAAAATATGAATAAATTCTGAAAAAAAAATTCAAAATCTTTGGGAGAAGAAATT
TTGCTCAATGACAAGTTGTGAGAATGATAATCTTGAGCTTTTAGGTCCAAGAGAGATGAT
GAAAATTGAGCTCAAAGAAATTTTGACATCGATTCCTTGGAATTGGAGAAACATTTAGGC
AAATGGATCAAGAATTCCTAGATTTCTCCTAATTTCACAGAATCTATCCTCACTAAGGGC
CTTTGTAAAGATATCAGCTAATTGATTTTCAGTGCAAACATAGTCAAGAATTATATCTTT
GTTTTGAACATGTTCTCTTATAAAATGATGTCTTATTTCAATATGTTTAGACCTTGAATG
TTGAATTGGATTTTTAGTAAGATTTATGGCACTAGTGTTATCACATCTTATGGGTGTTTC
ATTAAGTTTGATACCAAAGTCTTCGAGTTGTTGCTTAATCCACAAGATTTGAGCACAACA
ACTTCCGGCTGCAATGTATTCGGCCTCAGCCGTAGACAGTGCTACCGAATTTTGTTTCTT
GCTAAACCAGGAGATTAGGTTAACTCCAAGAAATTGGCAAGTTCCACTAGTGCTTTTTCT
ATCTAATCTACATCCAGCAAAATCAGCATCTGAATATCCTAATAAATCAATTAGTGAATC
TTTA
>noCat_p5_300-B-G10650-Map7
TAAATTAAATATGATTTAATCTGATTTAATTAGACTCCTAGTTGGACTAGGATCACCATT
AATTAGGTTGTAATTAATTTAAATTGGGTTCAAAGTATTTGACCTAATCTAAATAAGAAT
CCTAGTTAGACTAGGATTCCATCTTCTCTTGCGCCACCTAAGAAAATCAAAGCCCACGCC
CACTAATTAATTTTAGATAATTTTTCTATGATTTCTACATCTAAGGGAAGTAATCTCACA
CCACTTATTTTAGAGATTTGAATCAGATTTGATCTGGTTCAATATAAAAATTAATTTGGT
TCATTGTGGAAAGTGGTTTAGCCTATTTCTCTTTTTAGAAAGAGTCCCTCTTCACAAGGA
CTCTTCCCTCCCTCTCTTGTGCCAACTTCCCCCATGTTTATCCTCCTTTTATGTTGCCCC
TTTTTGTGGTTATTTTCATGCTATCCATGAAATAAATGAGATAGGGGGCGTCCAAGAGTT
GGACGCCCCAAGGACTCCTTGTTAGACTAGGTCTTATGACCTAGTCTGCCATATAAAAGG
AGGCCGCCCCATATGCCATGATATAGGAGTCAAAAAATTCATGAAAAATTGAGAGAATTA
CCAGAGGAGAATGAGAAAGACCTGGGAGGTTTGAGGCACCAAAATCCATGGAGGAGAGTC
CTCTAACAAGAGATCAAAAGTTGATATCTTGTAGAGAAGAAAGGTAAGAGAGAAGATTGT
CTTCTCTTATTGATTTTCTTTCATATTTTTTTTTCTCTCTTTATTTTTATATTTTTATGT
GATAAAAATATGAGAGAGAAAGAAAGATTACATGGGTGGTTTGAGGTGCCAAAATCCTTG
GAGAAAATTCTTCAATCAAGAGATCAAAGGTTGATGTCTTGTAGAGAGAAAGGTAAGAGA
GAAGATTGTCTTCTCTTATTATTTTTTCTTTCATATTAATATCTCTTTGTTTTATATTTT
TTTTATATGATAAAAAATCTGAAAGAGAAAGAGGGATGGCGTGGTGAATTCATGCTCCAA
AGAGTTGGAGCATGGTGATCTTATTTTGGACATGATATGATCATGTTCTGATGGAAGAAG
AAGAAGAAAAGAAGGTCTTTTCTTAAGGTTTCTTTTAGAACCCTTCTTCTCCATAAATCA
TGAGATTTTTCTATGAAAAAAATCAGATATCATAAGATCTAGAAAC
>noCat_p5_300-B-G10658-Map3
CTCCTGACATCCAAACATTCCTAACCAAATATTCAATGAAAAAACAGCATCGACAGCGGG
TTGATCCTATCTCTTCATCTCCTGGCATCCAAACATTCCTAACCAGATATTCAGCGAAAA
AAACGGCGTCGACAGCGGGTTGATCCTATCTCTTCATACTCTGACTTTGTGATGCACATT
GATTCAAAATCAGGGCTAGATGCCAAAAGCGACCCACCCCTCCATACACCTAAAATAGGA
CTGATTGATGGGATATAAGTATAAAAGAGAAAACAGAAATGGATCTGAGGGAAAGCTCAA
AATGAATTAGCCATACTCTTCTTGGGTAGTAATCTTCACTTGATAATTATCAGGTACAAG
AGGCCGTAGCTCCCTTTCTCTATCATCAGAAAAACAAGATGTCAAAGAATGGCATGCCTC
TGCATCATGTCAAGTAGTGATAAAGAAGCTTACAGTCGTTCTGCAAATCGAGGAAACAAT
GTGCTTCCACCAGTCAATATGATGCTGCAAAAGGAGAAGTCCGCACAAAGGCAGCCCATA
GATAAGACAGATCTCCTTAACCATACAAACGATAAATTTTTGCACAAAATGTTACAAAAT
ATGATTACCTCTCAAAAAGCACAGGATGAAGATGAGGATGGCATGAACTAATAGCACGAA
CAATGCATTCAGCTAGTCCAGCTTGATTCATACCTGTAAAGATCCAGACAAGGATTCTAC
ATGAAGTGCTTTAAAAACTCACATCAACAGCAGAGCTATGGCATGCCTAAAAAAGTAACT
GAGTGCACAAACACTATGATTAATAAAACATGTGCACAAAGCTCTTAGTATGTATCTCTG
TATAGTGTGTTTTGTGTTTATGTACACATTGAAGCACATTAAAAACTCACATCAGCAGCA
AGAGCCATGGCATGCCTAAAAAATAACCAAGTGCATAAACACTAGTTAATAAAACATGGC
CACAAAGCTCTTGGTATATATCTCTATATAGTTGTTTGTGTGTTTGTGTACATACCAGCT
TGGTTGTCCCTACCTGTAAATGACAGAATTAACTCTGTGCCTTGCATTAGATAGTTATAC
ATGCAAGGAGATATTTTTGGTATTTGGGGAATGCAATGCACTTTTTCTGTATTCTTCTTT
CACTTTTTAGTGCATTGCTTGCCAAATGATGTATGTGTGTATATATGTATATATGTGTGT
ATGTAAATATGTGCTATCTACGTCACAATATAGTACTGCGGTCAGATTATCTCAACATGC
AATTACTGCATAGTTCTCAT
>noCat_p5_300-B-G1066-Map3
TTATTTGAACAGTTAAATTATGGAGAGATACTTCAAAAGAAAAATTCCATTATCACAAAG
CTCATCTTAATGTCAAGATGGAGCAAGTGGAAGTGGTTCTAATCCTAATCCTCAAATATA
TTCTGATGAAATTAAAATTGATTTTGAAAATCTTTCTGCTGATCTAGTGAAGAGAAAAAG
AATTTCTGATTATCATCTTAATAAGCGAGATGAAGTTAGAAGGAGATATCTACAAAAAGA
TCATTGTCAACCTCGAAATCATGCTTTTTCACAAAAATCAATTGGAGGAAAATTGCGTAG
ATTTAATCCAGATTGGTTTGATCAATATTCAAATTGGTTGGAATACAGTATTAAAAAAGA
TGCAGCTTTTTGTTTATGTTGCTACTTATTTAAACCTGAAGAAAAAAAAAGGTGGGGCAG
ATGTTTTTGTTTTGGATGGATTTTCATATTGGAATAAAAAAGATAGGTTGGATCTTCATA
TTGGTTCATGTAACAATTTTCATAATCAAGCCATTAAAAAATGTGAAGATTTAATGAAAG
AGCAGCAATCCATCCAAGTGGCAATCCATAAA
>noCat_p5_300-B-G1068-Map3
TTTTCTTTTTCTTTTTCCTTCTTCTTTTTCTTTTCTTTTACTTTTCTTTTCTTTTCTCTC
GGGCTCCTTCCTGGCTGAAACAGGGGACCGGCAGGTCCCCTCCCTTGACCGGCCGTTCAG
GCCACGGCCGACACGGCGAAGGCCGGCGGCAGAGGGGGAGCAACTCTCTCAAGTTCGGAG
AGGCAAGGCCGGCGGTCGGTAGTGATCGCCGGCACCGGAAAACCAAAGGGAAGAAGAGAC
CAAACAGGGGTCCCTTCTCCGACAAAAATCAGCGACACCCGTCGCCGGCAGTCGTGCACA
GAGGCACGGGAAGAAGGAGAAAGAAGAGAGGAAGAGGAGGAAAGCTTACTTCGGCCTCCG
GTGACCCCGCCGGCGAGCAATCGCGGCGAGCACGAAACAAGTATCCACGGCTCCAATCGG
AGAAATCAGGGAGGAAGAGAGGGGAAAAAGACCGGTGGAGGGCTTCTAAGGAAGGGGAGA
GCCTTTTTATAGAGAGCCCTAGGACTTCTGGTGGTCCTAGGACTCCCGATCACCGTGGTT
TCATCGGAGAAGAAGACTCCTATCGGGAGTCTTCTTCCCGATTTCCCCTTTTTTTTTTT
>noCat_p5_300-B-G10680-Map3
AAAATTAGGAGTGGGTGTCGGAGAGACGATCGGAGGCGGCTCCGTTGAACACTCCTTTAA
GAACAAGGGTACTGCGAGGGTTCAGCCCTTCCTCTAGCGCCAATCCTGTTGGTGCAAAAA
TCTGCTTGCGCCGGAGAAGCTGGAGTCGGGGAAGTCGCGGTCGCCGTCGGGACCTGCAAA
GGAAGTCTAAACCGGAGGTGGGGTTGCTCCGGCAAGACCCTCCGATGCTCAAGTCAGTTC
TCTGCCTCAACAAGAATGGAGTGCTCGAACGGAGAATTTAGCAGAGTTTTGAGATAAGAA
ATGAGCTTATCGAATAACGTATCTGGGTCCCCCTTTTATAGGCGGAGGAAGCAACGGATT
GATGGCGACGTTTGTAACCGTCTGGCAGTGGACTGCCCGGGGTCAGGCGGAGTTTGCTGC
GAAGCGTAGTGGAACGGACCCGTGGCTATCGCTGGGGCGTGCCACGTGGAGTCTGCCGCA
TGAAGTGGGGCGGCGTTTGTCGTCGTGACTTGCCAGTGGATGGGAGAATCGTGCAGTATC
CGTTGCAGGAGGTGGAGCAGGATCGTGGCCGTTTATCGTGGCTGGTCAGGTAGTAATGGA
GCCGCACGGGATCCATCATAGGGAGTGGAGCAGTGCTGCGATCGTTACTGCGGCCTGTCA
GGGAGTGGTGGAGCTGCGCGGAATCCGCCGCAGGAAATGTAGCAGAATCGTGGCCGCGAT
TGTGGCCTGGGAGTGCTGATCTGTCGGCTGAAGTTCGGCAGTGGTCAGAGTCCGACCACC
GTAGAGATCCGGACGAAGACTGTCTGCAGCCGTTGGAATCGAGGACGGGGCCCGGCTCTC
ACAGGAGTTCGGGCGAAGTCTTCCTGCAATCAAGGTTAAAGGCGAAGTCCGGCTTCCGTC
GGAGTTCGGTCAAGGCTTACCAGCAGTTAACGTTGAGAACGGAGCCCGGCTCCCGTGGGA
GTCCGAGCGGAGTCTGCTCGCTGCTGAAGTTATCGG
>noCat_p5_300-B-G1069-Map3
CATCTAGGGCGGACATCCATTCTGCATGCGAGGCTCGACTGACGAAGGTGCAGAGGCAGG
CTGTCGAGGATCGACAGCGAGCTCAGGAGTTGGCTGCATGCATCGACGACTATCAGTGCT
TTCAGATCTAGATGATGGAGCGGATGGCGCAGATGGAGCAGACGATACAGCTGATGAGGC
AGCAGCAGGCCGATCCGAGCTCCATCATCGGTCCGAGCTCCGTTGAGCACTCTCCATCCC
CAGCTCATTCTCTAGATGCCGATATTTGATGGCTTATTGATGTATTTTTTTTTATTTTAA
ATATCTTATAATTTTAATTTAATATAATAAAATAATAAAATTTATTTATCAATTTATTAT
ATAAATTTTTATTTTAATTTTTTAATTTATAAAAAATATTATACATATAAATTTAAAATA
TATATTCATAAATTTTTTTTAAAAAATATGACTAAATTATTAGTGATGGAATTATTTTTG
ATGAAATATTCATCGCTAAAAATATTTTACTAACATAATTTAATTTATCAATAAATATAT
AATTAACAGTGATGAAAAAATATTCATCATAAATAATTA
>RXX_p5_300-B-G10691-Map3_reversed
GCAATGATGGCTATGTGGAGCGACAGTGATGACTCCACCTCAGAAGAAGAATCCCATGAA
GAAGCCAATCTGTGCCTTATGGCACATGAAAATGAGGTAACCCCTGAAACTCAAAATGAA
TTTTCTTATGATGAACTGCAAGAAGCATTTCATGAACTATTGAATGATTTAAGAAAATTA
GGACTAAAAAATAAAGATCTGAAATTAAAAAATCAAGCATTATTTAAAGAAAAGGAAGAA
ATATCCAACAAAAATAAAAAATTAAAAATAAAATATCAAACTCTATTGAAAGAAAAAGAA
AAAATTTTAAGCTTAAATAAAACTCTTGTAAAGAAAAATCAGAATCTCAAGGAAGAAGTA
ACCAAATTGAAACCAATAGTTGATAGATTTACCCTAAGCTCAAATAAACTACAAATGATT
ATTGACAATCAAAGAGCAATATATGATAAAGTTGGACTTGACTATAATACTCTTAGAAAA
TAAAAATTTCTAAAAAATATTTTTGTAAATGCATCTATGAACAAATTATCAAATATTACT
TATTTTAAATGTGGCAAGGTAGGACATAAAGCTTATGCATGCATGTCAAACAAATTTGCT
GGTACAAATGTTAAGAAAATATAGATTTCAAAAAGAACCATTGTGACTAACCCCAAAGGA
TCCAAGTTAGCTTGGGTATCTAAAGTTAAAACTTGATTTTATATGTGCAGGTGTGTCTTG
CATCCCAAGTAATAAAGTGAAAGTAGTATCTTGATAGTGGATGCTCAAGATACATGACCG
GTGATGAGTCTCAATTCATCATGTTGGAAGCTAAAAATAGAGGGATGGTCACCTTTGGAG
ACAATGATAAAGAAAAGATCATCGGCATAGGTAATATTGGTATCACTCCCTCCACTTGTA
TTGAAAATATTTTGCTTGTAGATGGTCTTAAGCATAACCTTTTAAGCATTAGTCAATTAT
GTGATAAAGGTTATAAAGTAGTTTTTGAATCATCCATGTGTATTGTAACTAGTCCTTTTG
ATGATAGCACTAGGTTCATTGGGCATAGGCATAGCAATATTTACATGGTAGATTTGGATA
ATCTTTCCATGCAAAACATGCAATGTCTTGTAGCCATGAATACTAAAATCAATGAGACTA
GTTGGCTTTGGCACCGTAGGCTTGCACATATTAGTATGCACACACTATCTAAAATTATTA
AAAAAGATTTGGTTTATGGTTTGCCAAAGATAAGTTTTGCCAAAGATAAATTTATGATG
>noCat_p5_300-B-G10692-Map3
ATGATATATATAGCATACATTTAAATTTAAAATTTAAAATTCTACAGTAAATATTTTACT
GTTATGTGTTCAGAACATATTACCTTCGTGCAGGTAGTCGATCGCTGCAGTCTGATCACC
GTCGGAAAGGTCTGATCATTGCAATGCAGCCACACAGTATGTCTGGTCTCTGCGGATCAT
CCACACGAAGCTTCCGATCTGATCGGCTCCTCACGAATGCTAGTTCATTGCAGAATCCTT
TCGATGGTCGATGCTGATCGAACTCCTTCGATCGGTGTCTGTCGACTCCTTGAATGCTCC
AGATCGTCAGCAAAGGAACTTGAGAGATTGATGAAGCTCTCTCTGAAGTTTGGTGGGCTC
ACGACACTCGTAGCTCACCTTCTCACTTCTCGAACCCTAGGCAGAAACCCTAAGGTACTC
ACAAAAGACCCTGCGCCCTTTCTCTCTTTCTTTTTTTTCTTCTTTTCTTTTCTTTTCTCA
TGCAGAAGGCCTTTCTCACGCCACCCTTTCTCTCTTGGATCAGATATTCGCACGCCCCAC
CTTTTCTTTCCTTTTAAAATGGTGCAAGACCGCATCTTTACAGCATTTTCACCGCGTGAG
AGGATAAAGCTAGGTGGTTGCTCACTTGAATTCAAATCGAATTTGAATTCAAATGCCAAC
CAACCAATCTTTATCCACTCTTGGCGTGAGAAGAGAAGGGGCGTGGGTTCTTTGTGCATG
GAGAATTTACACGAGAAACTTTTTCTCGTGTAGAGCAAGTGGCGCACAAGTGGATAAGGT
GGCGCATGGGATTAGTTGCTCATTCAAATTCAAACATCATTTGAATTTGAATGGCCAACT
AATCAATCTTTATCCACTCAAATGGCGCACAAGGGAGGGGTGTGGGAAGGCTTCTGCATG
GGAGAAAATTCACGAGAACTTATTTCTCATGAATTCAAATAGGTGCAGGTGGGTGAGGTG
GCACAGGGAGATAAGTCAAAGTGGTTTGAAATTTTAAACCAATCTAATTGAACCAACTTT
ATCAAAATAGGTTAGGCACAATTAGACTAAGTTAAACCCAACACAATTAGGCTTAATTAG
GCTCAATAAAATCTTAATCAAATCAGGAATTGACTAAGCCCAACCCCTGATCAGATCAGG
GATCAAACCACCTCGGCGATTAGGTCAACTCTTAACCTAATCGGGTCAAACCCAACTGAA
TCCAATTCAATTGGACTTGATCCAAAAATAATTACTCAATCAAATTGAGTTAATTAGTGA
TCAAATCACTAATTAAACCTCTCATAAATATTGAGTCCAAATTCGATGG
>noCat_p5_300-B-G1070-Map3
CAATCGAGATCAAGTGCGAAGCCCGGCTCCCGTAGGAGTTCGGATAAGGCTTACCGACAG
CTGAGGTTGAGGATGGAGCCCAGCTCCTATGGGAGTCCGGGCGGAGTCTTCCTGCAATCA
AGGTTAACGGCAAAGTCCGGCTCCCGTAGGAGTCCGGACAGTGCTTACCAGCGGTTGAAG
TTGAGGACGGAGCCCGGCTCCCGTAGGAGTCCGGGCGGAGTCTACATGCTGTTGGCGTTG
TCGACGGAGTCCGGCTCCCGTAGGAGTCCGGACGATGGCTGCTCGCAGCTGTTGGAGTTG
AGGACGGAGCCCGGCTCCCGTAGGAGTCCGGGCGGAGTCTACCTGCGGTCGATTCTGCTG
AGGACTTCGGCTGCGGGTATTTTTATACCCAAC
>noCat_p5_300-B-G10708-Map11
TAGTGTTAGAAAGGGAAGGGCAGATTACATGCATGTATTTCAAAACTATTTTGAAATCAT
AGTGGAATAAAATAGATTAACTATTTTTATCATGCATTAAATTAGATCTAAAACCTTTCC
TAACATGGATCTAAGACATATGAAATCTAAAATTAATTTATGAGATCAGATCTCATACCT
TATCGCGGGTGGAAGAGCTCCGCAGCCGATGATCAAAAACTTGACAGGTTCCTGGAGCCG
CGCAAACGCCCGACCTCTACAGGTATCCACACGAGATCCGATCTGATCTGAGACTTATCT
ATCTCTCTGAGGTGCTAGCTCCCTTACAGAGAAGACCTTTTGATGATTGGTTTGATCCTT
CTTCAGATCTGAAAGATGATCTTCAGTCGAAGAAGCAGTGGAGGTAGAAGAAAGGCAGCA
GCAGTGCAGCTTTCTTCCTCGGAGTCCCACGCCTTGTACCAATGGAGTTTTTCCTTCAAA
CTTGGAAGGGAGGATGCCAAAAAGTCCCTCTCTCACTCTAGTGGTTAGCCAAATTTTGTT
CTAATCTCAAAAGCCCTCTAGAGGCATCCCAAAAGCAGATCCTTTTAAGGTGGCGCCTGA
TAGAGTCCTGATAGAGTCAAACTCTATCAAAAATTCAAATTAAATTTTAGATTCAAACCA
AAACTTATCCCTATCCAAATGAAGAGAATAAGTGGTCGACCAAGAGGTGAAAAAAATATG
AAAAACCTCATACAAATCTGAAATTTGCATGAGGAGAGAAGGGGCGTGGACAATGGGTGG
CGCATGGAAGAGTCCTTCACAAAATGGACTCTAGGGTTTTGGATTGAGCCTCAAACCAAA
AGTAATTTGGTTTAGACCCAAACACCTGATTGAACCTAATCTAATTAGATCTCTAATCAG
ATTAAATCCTAATCCAATTAAGATTTAATTGAACCCAAATTCAGATCAAATCAGAAATTG
ATTCCATGGCAATTGAGTCATCTCATAACTCAATCAAACCAAACCCAATTCAAGTCAAAC
TAAATCCAATTCAATTAGACTTGATCTAAAACTTATTTCTCAATCAAATTGAGTCTAATT
AGTAATCAAATTACTAATTAATCCTCCTACAACTTTTGCATTGGGTTAATTATCAATCGT
ATTGATAATTATACCCTTAACGATTCATAATCGTCGATCAATCATCGGATCAGACAGAAA
ACTCTTTTGTGTGTGATCCCATAGGTTCTATTCTATCTGGTAGTGAGACAC
>noCat_p5_300-B-G10712-Map11
ATCTGTCACGCCCCAAACCCAGCACCTGAGTTGGGCACGTGACACGGCCACACAAACCCT
AGAGCAGCGCCCTAAGGATCATGTAAGGCCTATAATAATTTAACACTTCAAAAAAATTTT
AAATAACCAAGTAAATACCAAATCAATCAACCGAGTCAAAACTTTAAATCAAATGTAAAC
TTTGTTCAATACAATTTATTCAAATGTTCATTGGTATCAGAAAATTTAAACTAACTAAAC
TACTAAAGGCTTCTGTTCTTATTTGCTCTTCGCCCAAACCATCCAAACTAAGCATCCTGT
GAGTCTGGAAAAAAAATAAAGAAGGAAATATGAGCTTCTCCAGCTCAGTAAGAATCACTG
CACATGTACATCAAGCCAGTAGATAAAATTAATATTTCTAAAATCAATACAATTTATGAA
AACTCATATGTATATAATAACTGGAATATTGTCACAAATATGCATTTAATAATATGTATC
ATCATACATCATCAGGTAAAATCTTCATTCATTGTTGAATTTCATATTATATGTTTCATC
TTTTCACATCTTCAGATTGACAACCTTTTATTCCTTTTTGGCTTTGGACTAACCAGGATC
ATGCGACGATCTTTTATTCGGATCGATTTCTGTGATCTTCCTCGGATCGAACTATTTATG
ATCTTTCTCGGATCAAAGTGGCCATGATCTTTCTCGGATCAAATCATTCATGATCTTTCT
CGGATCAAGTTCTTCCACACATAAGCCTGTGGAGGCTGTCCCAGGCATAAGCTCCTGGCT
GGCTATTCCACATGACAAGGTCAGTCCAAACCATATTCTCTCTTTCTTTATATATTTTAT
TTATTTTATGGACGTATAATATTTGACTCCATTAATCAATTCAAATTTTTGCAGTGTACT
CAAAAATAAACATGTCATAACTATATAATCATGCCATCATATGCGTTGATGAAAACATAT
TCATGCTCGCAACCACACAAGTAAATATCAGCATTTCACATATGATAAATTCATTGATCT
CAAATCCAACGATAC
>RIX-incomp_p5_300-B-G10717-Map4
CAACACCTAATATGGGCGAAATCGAAAGTCCGATTATTTTTAGATCGGATGGGGGGAGAG
GCCCTACAGCGCCCATACGCACCCCCACAGCCATGTTAGGGACAGGAGGAGAACCTCGCC
CTAACATGAGCAAGGTCGAAGGCCCGATTATTTTTAGACCGGATGGAGGGAGAGGCCCTA
CAGCGCCCATACGCGCCCCCACAGCCATGTTAGGGACAGGAGGAGAACCTCGCCCTAACA
TGAGCAAGGTCGAAGGCCCGATTATTTTTAGACCGGATGGGGGGAGAGGCCCTACAGCGC
CCATACGCGCCCCCACAGCCATGTTAGGGACAGGAGGAGAACCTCGCCCTAACATGAGCA
AGGTCGAAGGCCCGGTTATTTTTAGACCGGATGGGGGGAGAGGCCCTACAGCGCCCATAT
GCACCCCCACAGCCCTGTTAGGGACAGGAGGAGAACCTCGCCCTAACATGAGCAAAATCG
AAGGCCCGATTACTCTGAGACCGGATGGGGAGAGAGGCCCTGCAACGCCCATATGTGCCC
CCACAGCCCTATTAGGAGCGGGGGAAGAACCTCATCCTAATCTGAGCTGAGATCGACCGC
ATCAGAAATAGGAGAAGAACATCATCCTGACACCAACTAAGGTCCGATCATTCAAGACCA
GATAAGAAAAAGAGAACCTTCTCAGCGGCCCCTCCGCGCTCCCGCGACCCCACTAAGAGC
AGAGGGAAAACCCTCACTCGAGAAAAGAAAAAGAAAAAAGGGGAAGGGGGTTAAAAAGGA
AAGCGACGAACTGCATCAGCGACGAATGGAAAATAAATTACATCAAAGATACAGGAAACC
TCGTCTCAGCGAGGATTGGGGTTCTTATCAAAATCCCCGATCTCCAAGAGAGCTCTCAAC
ACAGGCCAAGGATAAGACGGCTTCCTCAGGACGACGAGAAGCTCAGACCTCCGAGCTCGA
ACTCTGAAAGGAGGCGTCAAACCCGAGTGGCCCCAGACAAATCTACGGCCATGAACAAAA
GGACGGGTCAATGCGACGGCAATCGGGTACCTCCGAACGGCATCGATATCGAGCAAGGCA
AAAGCCGAAAGGAGCTCGGCAAACGACAATTCAACATGTGAGTAAAAGAGGTAACGAAAA
ATTCCCTTCTCATGTCATTAATTAAGTATACATTACAGAGCCCTTGAGGCTGAAGAAGAA
AGATGACAAGAAAAGCAAGCCGACGTGGCGACGACCAAGAACCTCCAGACGACATCGGCA
TCGAAAAAAAAAAACAACAAACAAACAA
>noCat_p5_300-B-G10725-Map7
CAAATGGTAGGTCGATACGACAGCTCGAAGAGCATTAAGGCCGGGTCGGCCAAGGATTGC
ATTGTAGGCGGATGGCGCCTTTACCACCAAGAAATTCACCAGAGCCCTAGACTGCTTTGG
ATACTGACCCGCGGTCACAGTCAAAGCTATCATTCCCTCCGTCGGAACGGCGTCACCGGT
AAACCCTATCAAGGGGAAGCAAATCGGTCTCAGATGACCGCCAAGAGTGGACATTCTTGA
AAAGGCATCGTAGAACAAGATGTCGGCCGAACTTTCGTTGTCGACGAGAATGCGACGGAC
GTCGTAGTTTGCTATATTCAAGGAAACCACGACCGCGTCGTTATGAGGGAATTGGACTCC
CTGGGTGTCTTCTTCGGTAAAGGTTATGGGTTCTTCAACTTTTTGCCGCTTGGGGGATGC
AGCTGGTATGTTGGTTGTCCCCCGCCGGGATTCCCCCGAGATGGCATTGACGGAATCCGG
CAGAGGCCGGTCATCCGGCCACTCCTCATCGGCGACCATAGCCGGAGATAATTGTGCAGA
GGCCTCGCAAGAAGGCATTAGATGAAGGAAGGAGGAGTGGGTGCCGGAGAAGATGGCCGG
AAGTGGATCCGTTGAGCGCTCCTTTAAGAACAAGGGTATTGCGAAGACGCAGGACCCTTC
CTCTAGCGCCAATCCTGTTGGTGCAAAAATCCGCTTGCGCCGGAGAAGCTGGAGTCGGGG
AAGTCGCGGTCGCCGCCGGGACCTGCAAGGGAAGTCTAAATCGGAGGTGGGGTTGCTCCG
GCAAGACCCTCCGACGCTCAAGTCAGTTCTCTGCCTCAACAAGAATGGAGCGCTCGAACG
GAGAATTTAGCAGAGTTTTGAGATAAGAAATGAGCTTATAGAATAACGTATCTGGGTCCT
CCTTTTTATAGGCGGAGGAGGTAACGGATTGATGGCGACGTTTGTAACCGCCTGGTAGTG
GGCTGCCCAGGGTCAGGCGGAATTTGCTGCGAAGAGTAGTGGAGTAGACCCGTGGCCATC
ACTGGGGCGTGCCACGTGGAATCTGCCGCGGGAAGTGGGGCGGCGTTTGCTGTCGCATCT
TGCCAGCGGATGGGAGAATCGTGCGGTATCCGTTGCAGGAGGTGGAGCAGGATCGTGGCC
GTTTATCGTGGCCTGTCAGGTAGTAATGGAGCCGCGTGGGCGCGGGATCCGTCGTAGGGA
GTGGAGCAGTGTTGCGACCGTTACTGCGGCCTGTCAGGGAGTGATGGAGCTGCGCGGAGT
CCGCCGCAGGAAGTGGAGCAGGATCGTGGCCGTGATTGTGGCCTGGGAGTGCAGATCTGC
TGGCTGAAGTTTGGCAGCGGTCGGAGTCCGGCCCCCATAGGGATCCGGGCAGAGTCCT
>noCat_p5_300-B-G10741-Map3
GATCATTGCCGTCAAATAAATGCAAGCCATCAAAAATGTATTTTTGACTTGAGATCTTAA
AACCGAACTTGTTCAAGCTGTAATGGAATAAAAAGACGCAAAAGTAACAGGTTATACAGA
AGCTTTGAACTCTCTCTCTCTCTCTCTCTTTCTCTCTGGGTGTGCGCGCATGTGCACATA
TGTTAACCAGTTGTCAAAAATATCTCAAGAATGCAGTAAGCACTGGTATATTTCCAGCAA
ATATTTATGACATTGGGATAATTAGACTGAAAAAGATGCATGTGATCATGAGGTTTTTAT
ATACTAACTTTTGATTAATTGGTGATAACAATAAAAACAATTTGCTGTTTTAGAAACAAC
CACAGGCAAGATCAAACGTCCTCTGAAGCATGAAGGATCTCTGGCATTGAATATAAATAT
TATTTTGCAATTCATATACTAATAGCTTCAGCTTGAAAAGACAGACAAGCTTCTCTTCCA
TAAGGAATTTCCCTAAACTTGAACAGGAAATTAGAGATTGTTGAAACTCTAGCTAGCCTG
CCCTGTAATGGTCCTGGCTAAGACCCTAGGCTTTTTAGGTATAATGGGTTGCAGTCATAG
TGTTTGGTATGGATTGCAGTCATGGTGTTTGGTATAAGAGCCAGGCCACCATCCAGTTTT
CAAGTCAGAGAAGTATTGGCTTGTGCAAAAAGGAAAAAGTGGAAAAGAAAAGAATAATAT
AGCCTAAAGTGAAAGACACCTGTAGAAAAGGATACATAGCAGCCAAAGTGCAGCCATCAC
AAGGAAAAGGCTACATAATTGTCCTAGAGTAGAAGTTGTCACATGGAAAGAACTACCTAG
ACCAAAGTGAGAGTCATGATAGTAAAGCTGATGAGAACACCCATGGGGCACAGTGGACTG
TTATTGTCCTGGTTAAGACCCTAGCATTCACCTTAATGCCTTGGCTTTGCGGGTGTAAAG
GGCAGGATTGTAATAGGTCCAAGCATTGCAAATAAACTCAGAACTATGTCATCAAGCAAG
AAGATTTAAAACCCAATTTTTTTCAAGAAAGGTCAACATTCAAGCCAAATCACACCACCT
TAAGAGAAATAACACCCAGTTTAGCTTCTAGAAGCTGCACACAACATACATGTAATCCGT
AACTGTTCATCCAGATCTGTATCTGAAATGATATCAGAAATAAAGGCACCTCCACAAGCT
TCAATTGAAAATAATGAAACACTGGCGATGAAAAAGGATCAGATTATGATTGGATACTGA
TATACGCATATCCGTAGCCATATTTTTTAGTTTATATGAATATGGATATGGATATTAAAC
AAATACGAAGATTAGTATCCATGTTTGTTCTAAATTGATACGGATACAGATCAGATATAT
ACAAAACCACATTTGTTCTAAATGGATACAAGTACAAATC
>RXX_p5_300-B-G10743-Map3
CCTGGCCAGACACTGCTACAATATAACCTTGCAAAGAGGCGATCAATCTGACTCCTGCCC
CGTCGATGGACTGGATGCTCGCGATGACCTCACCGAAGAGAGGGGTGCCCCAATCGAAGA
TCTGGTACCAATCCCTTTGAACGACGGGAACGCGGAGCATGTAGCAATGATCGGCTCCAA
CCTAGGGGAGGAGGTGCGGACGCATCTCATTGATTTTCTACAAAAGAATGCGGACATTTT
CGCTTGGGTTCCAGCAGACATGCCGGGGATTGACACGGAAGTCATGGAGCATCATCTGGC
CGTCGATCCAAAACATCGACCGATGAAAGAGAAAATCTGAAGTCATGCTCCGGAGAGGCA
GAAGGCGATAGCCGAGGAAGTGGATAAGCTCCTCAAGGCCGGATTCATTAAGGAAGTCAA
TTATCCTGATTGGATTTCCAATGTTGTCCTGGTCAAAAAGGCAAACGGCAAGTGGAGGAT
GTGCATAGACTTCAAAAAGCTGAATAAGGCCTGTCCGAAGGACAGCTACCCCCTTCCCAG
AATCGATCAACTGGTGGATGCGACCTCAGGCCATGAGCTCCTCACCTTCATGGATGCGTT
CTCCGGCTATAATCAAATTAGAATGGCACCGGAAGATGAAGAAAAGACAGCTTTCATCAC
TAATCGTGGCCTTTACTGTTACAGGGTCATGCCTTTCGGCCTCAAGAATGCGGGCGCAAC
CTACCAACGGTTGGTGAACAAAATCTTCAAGGAGCAGATCGGCCGTAACATGGAGGTCTA
CGTGGACGACATGCTCATAAAAAGCAAATCTTCCAGAGATCATGTCGCCGACCTCGAGGA
GACCTTCGACGCTCTCCGAAAATATAGAATGAAGCTGAACCCAACTAAATGCGCTTTCGG
CGTAACCTCAGGAAAGTTTCTGGGCTTCATGGTATCAGGGCGCGGGATCGAGGCCAATCC
AGAGAAAATTCGCGCCATCCAGGAGATGGCCGCCCCAAAGTCGATAAAAGAGGTTCAGCG
CCTCACGGGGAGGATAGCGGCCCTTAATCGCTTCATCGCAAGGTCGGCCGAACGGTGCTT
GCCCTTCTTTCAAACCCTCAAGCAGCCGAAGAACTTCT
>noCat_p5_300-B-G10747-Map4
ATGACATGTCTCATTACCATATAAAATTGAACCTAACTGGATCACACAAATAAGGGTTAA
GGTCTGGATGTCATCAATTGGACTAACCCAATTGATTTGGATAAGATCCAATTAGGTTCA
AAAAAATCGTGCTAGCACACGATTGAGCCTAACTTTCTCCTCGTGTAATCTTTTCTGTCT
CTACTGAGCCAAATATGATTTGACTCATCCAAAAAACCTTGAGAAGATTTCTCTCAGTCT
AAATAAAGCTTGTCCAGCTCAGAAAAGGCTTGTCTTAATTCATGAGATGAATTTAAGACA
AGCACCTGCTAATTCCTGTCACCTGCCAATTTCATTTTAGGACATCTGTCAAATGTTGAC
ATATGGGTCTTAAACTGAAGAGAGCTCATTGAAAGATTTTTGTGGAGTGTCCACATGCCA
AAACCACATTGAATTGGGTGCCATAATCAGATTATGGCATGAGCCCAATTGGATTAAAGT
GGGCACCCCAAATGGATAAGGATGAAAGAGTCCTGATTAACATGGACTCTTTGGCGCCAA
CCCTTGCTTGTGCTTATCCAAAGTTGGTGCCAACATAGGAGAGAGGGTGGGGGTTCTTAT
CTGATGTGATCAAATGACATCACTCCACCAATCAAAATTTTTTCAAAATTAATTAGAATT
TTCTGATTGGTCGAATGATGTGGCACTGCGCAGCGCAGCAGGGTCTATATAAACCCTGCC
TGTGCCTAGGGTTTTAAGTTTTTGTGAAAAACCATCAAAGCTGCCACCCCCTCCCTTCTT
CTCTATATCCTCCCTGCTCTCCTATCTCCCCTCTTCACGTCCAAGGAGTTGGACGTCCAT
CTGGTAAAAGTAAAAGGCATGGTGATGCCTGGAACAGGAAGGCTGCAGGACATCTTCGAC
AGGCTGCTGCTCCAACTTCAGAAGGAGTTCTGAAGCACTTCCAAATCAGATAGAGATCTG
ATTTTTGGAGCATAGATTTACGAGGAGAAGATGTTCTAGATCCTACCTAAGTAGATACCG
ATAGAGGCCAGGCACTTGCATGGCTACATCAGAACCTCAGACTGTGCTGAGATCATCTAC
AGGGTAATCAGATTACCCTTGAGGTATGTCTATACTTCTCATACTTTTAGATTTAATTTT
AGATTTTAAATATCAGATAATAAAATTAGATCTAACAGACATTAGATCTGAAATAGCATA
GGATAAAATATTTTAAATTATTCCACCCCAGATTTGATGAAATCTGGAAGATCCTACAAA
GAAAAAAGACAGTTTTTCCTTCA
>RSX-incomp_p5_300-B-G1076-Map3
TATATATATAAGGGTTTTTCTTTAATAGCTTAGATTGATTAATCGAAAATCTTGAATGCT
ACCACCTAGTCAATCCATGTGGGGACATTGAATTTTAAAAATTTTATTTTAATTGTGATG
AAATTTTGATCAAAGTATGATATTTTGACATGCCAGATTTAGAGGAGGATTTTCAGGATT
AATAGGATCTATAGTTTGGATTGCTTTTGAGGTAAGTAGTGTTTTACCTTTAATGAATTT
ATTTGATGAATTATAAATTGATAAATTTTAAATCATATTAATTCATGATATGCATATGAT
TGAAGATATTTTTTTTGAAATTAATTATGATGATGTATGATCATAAAGAATGATACGATT
GATTGATTCAAATATCATTTATTTATATTATTATTGAAATAATATATGAAATTGAAAGAT
GATATGATTTGACAATCTGACTATGTAAAGGACTCTGCTAATAGAGATTAATA
>RXX_p5_300-B-G10760-Map3
AACTCTATCTCGAAACTCTGCTAAAATTTTCACTCGAGCACTCCATTTCTGTTGAAGCAG
AGTACTGACTTGAGCGTCGGAGGGTCTTGCCGGAGCACCCCCAACTCCGATTTAGACTTC
CCTTGCAGGTCCCGACGGCGGCCGCGGTCATCTCAACTCCAGCTTCTCTGGCTTCGATGG
AATTCTGCACCAACAGAATTGGCGCTAGAAGAAGGGGCATGTGTCTTCGCAGTACCCTTG
TTCTTAAAGGAGTGCTCAACGGGACTGTCTCCGGTCATCTTCTCCGACATCCTCTTCTCC
TTCTCCTTCTAGATCTCCACCTGATGCCTCCCCGAAAGGCATCCACCAGGCGATCCACAG
CCTCCGCGGCCAGATCTCAGCGAGCTCCGCAAGATCCGGCCTCATCTCTAGTTTTCCAGG
CTCCTCCTCCAGGCAACGGCAGTCGGCATGGAGCAGTTCGACCTGCTGGTTCAGCAGGTC
AGAGGCCTCACCGAAGCAGTGCAGGCCATGCAGCAGTAGCAGCAACAGCCGCAGGCGTCA
GTGCGGTTGGAAAGAGCATCGTCGGAGTTCCAAAATCCGACAGTAGGGTGGGCCACTTGG
GTCAGTCGCCCTGTCTTCCCCGGAAAGGGGAATCCGAGGGTGGAGAGCCCTCAGTCTGAT
CACGATTCCACCCCCGGAGGATCCCTACCTCCATTTTGTCAGAAGATCCTCGAGACTCGC
AGTTGAGAGGACCTCCTGGATCAAAGGCTCCAGGAGATGAACTGGCGGATCGAAGAGCTC
CGCCACGCTCCTCCTGCTTATGGTGAGGACATCTGTACTGACCCTCCTTTCTCTCAAATG
ATCATGCAGGAACCGATCCCGCCAAACTTCAAGCTCCCCCAATTCGAAAGCTACGACGGG
ACCTCGGATCCGGTTGACCACCTGGAGGCCTTCCGGACAATGATGCTGCTCCATGGCGCG
CCAGATGCCATCCTGTGCCGAGCTTTCCTATCTACCTTGAAGGGAGCAGCAAGGAACTAG
TACTCGATGCTGAAGCCGGGTACTATCTTCTCCTTTGATCAGATGAGCCACCAGTTTGCG
GCTCATTTTGTTAGCAGCCGGCGTCCCCGGAGAGGTTCGAAGTCCCTTATCAACATCAAG
CAGAAGGAGGAAGAATCCATCCGAGCTTACATCAACCGTTTTAACATCGCCGCGTTGGAG
GTCCGAAACTTGGACCAATCGGTCGCGATGGCCGCCCTGAAGGGCGGTCTTCAAAAGAAC
GATCTTCTATTTTTTCTGAAAAAGAAATATC
>noCat_p5_300-B-G10764-Map3
TTTTCAGGAATGGATGCCGAAGCAGCACGGATGCTCGCCAGGGGCCTCAAGGCTCACAAA
AGAAAAGGCGCCGTGGCCTTCGAATCGACAAAGAAGGCCAGAATGGAGGAGACGAGCTCG
GCCACGCCTGCCCAGGCGGCCCTCGCGGTCGACGTTCCTTCAGATGCCGAACCTCCGGCT
CCCCGGGCCTCTTCAAGGAGTTCTCCCGCTGAGGTTCCCGCTTCAGGGGCCCGCTTCGAG
GAGGTGCCAGGGGTTGAGAGGGGGAGGAGAAGGAAGTCGGTGGCCTGCAGGGTGAGTAGC
CACCGAGCCGCCATCGAAGAGTCCCACGGTTTCGAAGAAGAGCCGGGGGAGAATCCCTTT
AATGACAGGGACCTGATAAAGCGACTGATCGACGGCTGCATCCTGCCTGAAGTCGTCCAG
AGGATCGTTCACGCCGATCCCGAACAGCGGGTTTGGGACTCCTTAGGGTCCTTCCTCGAG
GTGAACAGATTCACTTTCCTTCTTCCCCTCGCACCTTCATTCAATTAGCTTCTCAACTTT
CGTTCTGACCTCCTAGCCGCCCTTGTAGATCGGGCACCAGCTCCTTGCCAACATCGAGGT
GATGAATCGGGTGAGGAGGGACGCCATCCAGGCGGAGGAGGGTCGCCGGGCCGAAGCCGC
CCGCCTCAAAGAAAAGGCTGCCGAGCTAGCCAACCTCCAAGAGGTCCTTGAGAAAGAAAA
GCAGACCTCGGAGGAGATGGTGAGGAAGGCGGAGGCCGAGGTCGCAAATTTGATGGAGCA
GATTTTGGTTCTGATCTCGGAGGCCAGGGTCCTAGCAGTGGAGGAGTTCAAGGCCTCTGC
GGAGATGAGGGACCTGAACGTCAAGTTCGGCCAAGAAGCATTCATCAAAGGATTCGAGCT
CTGTCAAGAGAAGGTGGTCAAAAAATTTCTCGAGCTCGACCTCAGCTTCTTGGATGAGGC
GTCTGAAGATGAAGCCGGGCCCTCTCCCACTTCCACTGCCACCGTAGTGCCCCTTCCAAG
AACACCGAGCTCCCCAACTCCTATTTCAGAGGTCTGAGACCTCTGACTTTGTATTTTTCT
TTTATTACAATTTTTCTTTTCCTTCTGTCTTTAAGAAATGTTCAATCAATAAAATTGGGT
TTCTCCTTATGGAGGGCTTCTCCACTCTTCTCTCCCCCCTCTCTTTTTCTCTGCAATGAG
ATGCGCCTTGACGCTTTTGTCTCCCGATGGCAGTGTCCTACCGAAGCGCTTCCCTTGCCA
CAGGGAATTCTGCTGAAGTCCACGATCCAACGTCTGAAGAAGAAAGTTTATCATTTAACA
AAAAG
>noCat_p5_300-B-G10774-Map4
CAGAAGGTCACGGCAACCACCGCATACTTATGAAGAACTCTCTCCATAAGCATGCAAGGC
ATCTCATCACGATATCAATGCATCACAGCAGAATAAATTCAAATAATTATTATTCAACTT
TAATTCAAATAATTAAATCAAATATCTTACATCCAATAAAATTTTACTAAAAATAAAACA
ATAGATCTAAGTTCAATGAAGTTGACAATGCTAAATCTCGCCTCTAAAAGCTCTGTCCCA
ATATTTCTTCCCACGCTCGTAATTAATTATCTGAATCTGAAAAATAGAAAGAAAGGTAAT
GAGCTAGACAGCCCAGTAAGTAACAAATATCTCAACTAGATATTTCAAATATTATATAAT
TTTCAAGAACAATGCTGCAAATAAACATAAAAATATATTTCATGCTGATTTAATACAAAT
CCAATATTTTCAAATATTCACATATAATATAATCATAAATCCGATTCGATTACAAAACAC
TCGTAACTCAACAGCCTCGACTATGACCAACGTTTAACCCCCATTGGCGGGGTCCACAGA
ATACCAGCACGCACAACCCCCACTGGCAGGATCCACTAAACACCAGCGCACAACCCCCAC
TGGCAGGGTCCACTGAGTACCAACGTATAATCCCCATTGGTGGGGCCCACTAAAACATAG
TTAGGCTGAGAGCATAAATCCGATCTGTATCAAAACACTTTTGTATCATAATATATCATA
ATTTTTCACTGAACATGTGCATAATCGACGTACCATAATATTTCAAAAGTACTTTTCTTT
CAAAACATAATTTCATAAATCATACATAATTTCAGAGAATAATTATTTATTTTCAGAATA
AATATGAAATATCTCGAGAAGATGATTCATTACTTACCTTTCACAGAGCACTGAACGAAT
AGATCGACTAACTTCTAAAAGATTCTTCAGTGCCTATTATCCAAAATTATATTCTTACAT
TAATTTTAATTCAAAATTAAATCTAAACAAATCTCAAAATCAAAACCTCACTTAAAATCA
GACTCTTCCCTAAACTCGATCAAAATCATCAAAATGAAGCCTTTCACTATGCTAATCCTA
GAAGAATAACTTTAGAGAGAGAAATCCATCAAGAGAGAGAAACAATCTAGAGAGAGAAAA
TTCTAGAGAGAAAAAGTAGAGAAAGAAAATCCAATTCTAGAGAGAGAAAGTAAGGGTTCA
GACTGAAAGAAGAGAGAGAAACTCTCTCTCTCATTTTTTTATTATTTATTTATTTATTTA
TTTATTTAT
>DTX-incomp_p5_300-B-G10777-Map4
CTTTTTGAAAAAATAATAATATTATTGTTGTTAATAGTTGATATTTCATTTCATTATGTG
ATATTCAATAGTTATCTGTCTATTATTCTTCAGATATGTGGTGGATAGGGTGCGTGGGCA
CCATATCCACATCATATACTTGGAGAACTATGGAGAGATACTGTCAAAATTTTTATAAAA
ATAAGATAAAATATTCACTAATAATAATAATAAGATTATTACTTTTCTAAAAGGAATAGA
GCCACACCTGTTAGTAATGATTTGAAAAAGATAGGATCATACATTTTTACTTCATAAAGG
GATAGGGCCACACATTTTCTGTGTTAATGTTCAGTCTGCTTGTCTTTTTTAATATGTATT
ATTTTGTATGAAGTGATCCGAATCTGGATCCGAGTCCAGATTTTGGCTGGAATTCAAAAC
ACGATTCAGTCCAAAATTCAGATCGGGATCCTGAATACCACAAAACTTTTTTTGATTGTT
AATAATTTTGTGTTTATTGTTAGATGAATATCAACAAAAGTTGGATGAATGCTAGAGAAA
TTTTTTTGCCTGAATACCGAAAAGGAGTTCAAGATTTCATTGATTTTGCACGGCATAAGG
CTAACAGTGCTAGTCGAATAAAGTATCCATGTAAGAGATGTGTCAATATGGTATATCATC
ACATAACACTTGTTGAGGAGTATTTGCTACAATATGGTATGGATAAGAAGTATACTTATT
GGACATGACATGGGGAGGATGATCCGAATAAGGTGGTGCGCGATGATGACGATACTGAAG
ATGATAGTGATGCTGATGGACCTGTCGAACATACGGGTATAGGAGAATTGTTACATGATT
TACATCAAGGTGCTTGTTCGAATGTACAGGTGAATACTGCTACATCTGAAAGCAATTCTG
ATCATGAACATAATATCCAGCTTGAGGTAGAAGGGACCTCTGAACAGTTTGCAAAGCTTG
TAAGGGATGCACGAGAGCCACTTTATCCAAACTGTATAAAGTTTTCAAAGTTAGAGTTTT
TGATAAAATTGCTTCATATCAAAATCGTGAACCGATGGAGTCAGAAGTCATTTGATCAAA
TTTTAATATTGATTAAAGCAGCTCTATCCGATAGAGAGAGACTGCCAAAATCATATTCTG
AAGCAAAAATATACATGCAAAAAATTAGACTTGGCTATACTCCTATACATGCCTGCAAAA
ATGACTGCATATTATTTTATAAGGATAACGAACAAGCAACTGAATGTCTAAATTGCAGTG
AGCCTAGATACAAAATTGATAATAGGAAAGAAAAGAAGATACCTCAAAAAAT
>noCat_p5_300-B-G10779-Map3
GCCAATCCATCATAATCATCTAAAATCCATCAAATAAAAAGATTCAATTCCATTATTCAT
CAAATAATTGGATCAATATTGGTTCAGAGCATCTAAATCCAAAATCAAATACAAATCTAT
ATCTTAAAATTCATACTTATTTACTATAAGTTCGTGATCATCAAATAACTAAACTTCAGC
TACAAAATTTCCAAGCTTGCATCGCAGATCTCCAAACCTGAATTTTCTTTGCCGGTCCTA
ACCTTATTCCTCTATAAAAAAAAAAATAAAAAGAATATGAGCTACACTAGCCCAGTAAGT
AGAACTTGTACTTTCTTATCGGATCAAGCATAAATTTTTCATGATAATGTATTATTTAAA
AAATAACAGATAATATAAAATAAAGTATTTCATAGAGCATATAATAAAATAAGTAATAAA
CCAATCATGCATGTATAAATCATGAACATTTCATAAACATATTTTGAAAATCATTTTTGT
CATGTGTCCATATCATGTTTTCAAATCTTGCTCACAGATATTCATGCTATGGTCACTTTA
TACCCATGACAGGGTCAGTGTTCTTAATCGATAAGTTCATATTTCGTATGCCAACTTTAT
ACCCGCTGGCAGGGCCTGTGTTCTTATGGATGCTAGCTCCGGATGTCGACCTTCCCGAAG
GGATTCGTTCATAGCTATTTGAGAGCCTTTGAAATCATTATATCTTTTTCTTAAAACATA
CATATATATAGGTGGCAAAATCATAAAATTCATACTTCATAACCATGCTATTTTCATAAG
ACATATTCATGAAATCAATACTTATAATAAAATATACTTTTTCATATCACATATGCTGAT
CCTTATTTTATGAAAAATATGATTTCATCAATAAAAGATCATATGCATGAAAATCATAGA
GATTTAAAAATAAATAAGGAGCGTAAGATCCACTTACCTCAATCGTCCTAGATCTTTAGT
CTTCCTTAAATGAATCAGATAATCTTATTTAAAATATTAAATCAGGATCAATTTTCATTC
CATATATTCAATAAAATTTAATAATAATAGAAAGTGGTTGATTGGGTGACCAGTCCGATA
GACCACCTGAGCACTGAATCGATTCGAGGTCATAGGTCCCTAGAAAAAGAAAAAGATGGC
ATGATACGAGATCTATAGGTCTTTCTTAGAGAGAGAAAGGAGGAGAGAGAAAATATTTAG
AGAGAGAAAGTAGAGAGATAAAGTGGAGAGAGAAGAGAGGAAAAGAGGGACAAAGAGGGG
AGAGAGGAGAGAGAAAATCTTCTCTTTTTTTTTTTCTTTTCTTTTCTTCTTTTTCTTTTT
TTTTCTTTTTCTTTTCCTTTCTT
>noCat_p5_300-B-G10780-Map3
ATAGTTGTTACAACATTTTTCTGCACTAATTAAAGTCTGTTATATTAGATCAATATTTTT
AAGAAAATCAACTTGGTGCATTTTAGCATGCTAACTTTGTCTTTCTATGTCAGAGTATGC
CAAGTATTGATTGGATTCAGCATGATTTGTATGTTGTGCCAGTTCATGATCACCATAGTT
ATGATGCAAAATACTTCAATCCTGGATCATAAAGTAATTCTGGATTTAGTGTCATCCTGG
CTTATGAATTTAGGTGATAAATTTGTTGCCTAGTTGTTGTATTAGATGGATGGAAATTAA
AAGCAAGTGCAGTTTATTGCTACCTTATCATGATTTTTTCTGCCTGAAAATATCTTATTA
ATCTTGATGTAGTACATAAATTATATGCCTCATTAATCTTGATGTACTTTTTAAATTGCT
GAATTTGATAAAACATTAAATTTTTAATCAGATTGGTCTTGCTGAAACAGTATTACTATG
ACCTTAATAAGTGTGCCATAAACATAGCTTGAACAGATATATAACAGTAAAACTTTACCA
TATGATGATCTTCACCTCATATTTTTCTTTTTACTTTTGGACTTAGGCTTTTAACAGGAT
ATGTTTTCACTCGGTATCTACAATATATCTGTTTAACTGACAGCTCTTTCAGAGTCTTCT
CCAATAGCATCACTTGGTATACAGTCACAAGTTAGCAGTGAAGGGCAATCCTTAGTTATG
TCTCACGTGAATCAGTCTCCAGTGCTGCCGCCACTCTTGCCCCAGAATCATCAACATAAA
GCCACATCAGCCACTACACCACGGGTTTGCCAATCTTGCTCATTCATCTGTTTCAGGATT
CAACCAGTACACTGTGGCTAATGCTGACCAGACCTCTCATTTTCAAAATATATCAAGTGT
ATCACAGAACTCCATTAATAGTTCTGTAGGGCAAAGTTTAACACCAAAAAGATATGCTAA
TATACAAAGGCAGATGCATGGTAGGCAACGACAACAACAGACACTCATTTCCCAACAACA
TCAACAGCAATCACAAAACACATTTGTTTACCAGCATCAGCACCAGCAGCAAATTCTGAA
ATAGAATGTTTCTCATCCTTCACCCTTGCAATCACAAATTCAACAGCAGCTGCAACAACA
GCAACAGACTTTGTTGCATCCTGACCAAATGAAATCTTCTCAACAACCTTTAATGCAAAT
GGCATCCAGTCTTCAATCAGGCCAGTGCATGATCCAGCAGATGCAGCCTACAGTGACACA
GTCAACTTCACAACCCAACCTTC
>RXX_p5_300-B-G10783-Map4_reversed
CGGAGCCGCCTCCGGTCAGTGTGGACTTTCCTTTTTGCAGGCGCTCGTTCCCGGCGACCA
GGCGATGAGGGGATTGGCCGCAACAGATTGGCGCGCCAGGTAGGGGGGGCGAGGCAGGCA
TTCTCAAGCAGTAGATACTGATGACAAAGACAAGAGCCCAACGATCGAGAGTCACCGGGT
CGGCGAGGCGCTCTTCCCGCCGGGAAGAGGCCTCTCCGCCACCCTCCGCGGCGGAACCCA
GCTCTCCGCACCCCGCGGTGACCACGGAGGTGCAGATCGCGGCAATCGTACGGCAGATGA
CCGTGCTGACGGATGCGGTCAAGAGCCTCCAGCAACAACCGGCGGCACGTCCGATGCCCT
CTAGGAGCAGCCGCCGATGCCCGCGTCGATCTCCGTCGTCTCCGCGCGAGCGCCTGCCAC
AGCGCTCCCACGGAGAGGAGGAGGGGCGGCCACGGCGCGATGCCCGTCAGTCCCAGCAGC
TCTCTCCTTCCCTGCTGGAGCGGGCGAGGAAGGAGAAGCGACCGCGAACGCCGTCCGCCT
CCCTCTCGGAATCTTTTGGAGACTCCACTCCTGGGGTCTCCCAGCACCGACGGACGGACG
ACTACGAACGCAGGTTCGAGAAAATCGACCGTCGGCTTGCGCAGTTGCAGGTGGACGGGC
AGAAGTCTTCGAACGACGTCGACTTTCAGACCGCCCAACCTCTCTCCCGACTCATTCTCG
ACGAACCGATCCCCAGTCGGTTCAAGATGCCGCACGTGGAGTCCTACGACGGCTCCACCG
ACCCAATCGACCACCTGGAGAGCTATAAAGCTCTCATGACGATTCAGGGGGCAACCGACG
CTCTCTTTTGCATCGGCTTCCCCGCCACACTCCGCAAGGCTGCCAGGGCCTGGTACTCCG
GTCTTCGATCGGGAAGTATCCACTCCTTCGGGCAGCTCGAGCACTCCTTCGTGGCTCACT
TCAGCACCAGCCGGAAGCCGCCGCGAACGTCGGACAGCCTTTTCTCCCTCAAACAGGGAG
AAAATGAGACGCTCCGACACTTCGTGGCGCGATTCAATACGGCCACGCTTGAGGTCCGGG
ACCTC
>noCat_p5_300-B-G10792-Map4
ATTGAAATTATTTATGATTAAAATTAATTGTAGAAATTATTTATGATTGAAGTTATTTGT
TGAAAAATTATTATGATGATATATGATCATAAAGAATGATATGATTGATTTGACTCGAAT
ATCATTTATTTATATTATTTTTGAAAATAATATATGAATTGGAAGACAATATGAAATTGA
CAACCTGACTATATAAAGGACCCCGCCAATGGGGGCATATACGTTGGCAATTGATTTATC
CTAAGGATTTATGTCACCAGCGAGACCAGCGACATGTCGCCAGAGAGACCAGCGACAAAC
CGCCAGCGAGACCAGCGGTTCCAAAGGACTTGGCTACCAGATGATTCGCAGCCCACCGCA
AGCAGATACGCGGTATTATGATCCTGCCACAGAAAAAATGTGGTCATAGTCATGGTTGGT
AAGAAGAACTTAAGAAATTGATGAATTTAAGATGATAAGCATAATTTAAAATTATGATGA
ATTGAATTTTATATATGATTGATAGTATGATTATGATTTCATGAAATTACATATTGATTT
TGTTATTATCAGTAAATCGATATGTATAGTATTATTTGCCTGATTCATTCAGTTAAAGGT
ATACACTGCTTACTGGGCTATTTAGCTCATGATGAGTTTTATGTTTTTCTTTACAGATCC
AGAAAATTAGCATGATGCGGGATTCCGATTGGGAGAGCGATTAGAGATGGAGTTAGCTCA
TTTGATTTAGAATTTTTTCTAGAATTGATTCAAGACTTTTATTTTAAGTGTTGACTCTGT
CAGACAATTATTTTTCTTTTGGACACTGAATTTTTGATTTGTTATTTAAACCAAGGTTTG
ATTATTAAAAAATTAAAAAAAATTATTTAACTTTATGTGTAAGATATCATGATGAAATGC
CTTGCATGCTTATGGGAAAAGATTTTCTATGAGTATGCGGCGGTTGCCATGACCCTCGAT
TCACAATCTCGGATCGGGGGCATGACAATTAATATGGTATCAGAGCATAAGTAGATAGAT
AAAGACATGTAGAATAGAATGAGCGAGTGATGGGTAGATATTAGGAAATTTGAGAGGTTA
GTTATGATGATTATGATATGACCTGTCTCAAGTAAGTTTATAACCTTATTAAGGATAAGT
TATTATCTCAAATTTGTCATAGGTCAAAATGCCTCCACGACGAACGAAGAATACTCAAAG
AGCGGTAGGAGGGACATCAAATCCACTTGGCGATAACACTCCCCAATTGAATAGCAGCAC
ATCTCAGCAGGAGGGAATCCTTGATCCTACCGAAAATACTCCGACAGTACAGGAGGAGCC
GAATATGACTCAACT
>noCat_p5_300-B-G10793-Map3
ATTGTAAAAATATTTTATAAAATTAAAAACTATTTTCAAACATCGAATCCGAACCCATAT
CAGTCCAAAACTTAATTAAGAATTAAGCGATCTAGATTTGAGAATCAAAGATCTAAGGCA
TTAATTTCATAACTCATGGGTTAATGGGTTAGCTCGAGTCAAGTCCATTTAACTGGATTA
GACCTAGGGTTAGAAATCATTGATAATGGATCATGTTAGTAATTGATCAAATCTAATTAA
AAGTTAATTCTGATTGGGTCAATTTCTTCTCTTGATCAATTTCAATAGATGTAGTTGGTC
AAGTCTATGTCTTTGATTAGACCAATATGGACTTTGATCGTAGCTCTGTGGTCGAATCCA
AGTCTATAAGTTGATCAAATTGAAAATGACTAACCAGTTGGTGTCTAAAGAAAGTATGAC
AGCTTTAATCGATGGTCATTAATTGGGAGCTACTCGCATAGATTGAGTCTATATCGAGTT
AATGGCATATCCCTCCCATCGATCTCACTTATCTGACCAATATGATGAATCATATTTTGA
TTAGATCACTTAATGATTGGAGTTGATCCATGCTAACTAGAAAATCAGTATGACTGATTT
AGGTGCCCCTAGTTCGACTTGTCTTAAATCCTCTTCATGACTTGGTGAAGTCAGTGAGAG
AATTTATGACTGATTGGCTAGATCAACTTTTACCTAATCTTCTTTAATCTGACTTGGTGA
AGTCAGTGGGAGGATTAAGATTAACTGGTAAAGTCTTTTCTTATCTCTCAATTCAACTAA
TTAAATCCTCTAAAATTATTAGATCCCTAAAAATAAAATAGTTATGATGATAACTAGATC
ATAGCCTCCTATTAAGTTGGATGATAATGAGTCCAATAGTTTAGATGATCATTGGAGGTG
CCACATGTCTGGTGCTCATCTAACTGTCAGAATTATCATTCATAATATGTTATTTTAGTT
GTATCTTTCTGATGATGGTCAGGTTGGTCGAGCCACACTCAAGCCTGGTCACTCATTTGT
TAGATACACTAAATTCTAGCATGTTAATGGTTGGACCTAACCAGAACTTTCAGTGGAGGA
GCCACACACCTGCTGAAGAGGTGTTTGAGGTAAAATTGAATACTAAAAATTATTTGATAA
AATAATTGATTAAGAACCTATCCATGGGTACACAAGGATTGGCCGAGCCACACTCGGGCC
CATGTGCAGTCCATGTGGATTCTAGTACCCACTAAAAAATTAGTGTAATTTTTCGAATTG
AAGGTAGAGGCTATCAATTCGAATAAAATAGTAGAAGAACCTTTAGACTAAAATCTATGT
CTTTAGGCTTAATCAATTCATATACTAATTA
>noCat_p5_300-B-G10797-Map5
TTAGACTTAGTCAATTCCTGATTTGATTAAAATTTTATTAAGCCTAATTAAGCCTAATTA
AGTTGGGTTTAATTTAGTCTAATTGTGCTTTAACCTATTTTGATTAGGTTGGTTCAATTA
AGATTAAACCACCATTTGAATTTGAATCCCTGCGCCACCTCAAATCTCTGCGCCCATTTG
AATTCACGAGAAGAAACTTCTCATGAATTTTCTCTCACGCAAAGCCCTTCTCACGCCCAC
TCTTGTGCGCCAATCTTTGGATAAAATTGATTAGTTAGCCATTCAAATTCAAAGCGTGTT
TGAATTTGAATGGATAACTTATCTCTTGCACCTTCATGACCTTATCCACTTTAGCGCCCC
ATATCTCACACGAGAAAGAGTTTCTCATGAAACCTTTCCATGCACAAAGCAGCCTCGCAC
CTTCTCTTCTCACGCCCAAGTGGATAGGGATGAGTTGGTTTGCATTTGAATTCAAATTTG
ATTTGAATTCAAATGTGCAACCACTTATCTTTATCCTCTCACGCGGATAAGACACGTTTT
GAACTGTTTTAAAAGAGATAGGGAAGTGGGGCGTGTGTAGAAAAATTTTTGAGAAAGAAA
GTGGGGCGTGAGGAAGCCTTGTGCGTGAGGTGAAGGTCCAAAACCTTCCGAGAGAAAAAG
AAAGAAAAGAAAGAAAATTGGGTGCAGGGTTTTCAGTGTGTTCCCTAGGGTTTCAGCCTG
GGGTTCGGGAAGTGAGTTAGTGAGCTACGAGTGTCGTGAGCCCACCAAATTCAAGGGAGA
GAATCATCTACCTCTCAAGCATATTTGCTGATGATCCAGAGCATCCATAGAATCGACAGA
CATCGATCGAAGGAGTTCGATCAGCATCAGCCGTCGAAAGGGCTCTATAACGAGCTAGCA
CTCGTGAGGAGCCGATCAGATCGGGAGCCTCATGTGGATGATCCGCAGAGGCCAGACATG
CTGTGTGGCTGTGTTGCAATGATCAGAGCCTCCCGACGGTGATCAGATTGCGGTGATCGA
CTACCCGCACAAAGGTATTGTGTTCTGAACACAGAACAGTAAATTATTTACTGTTCAAAT
TTGAATTTCAAATTTAAATGCATGCATGCTATATATCATATTTAGATCCTAGTGTAGGAT
AAATATATGTTAATTAATTAGATTAATTAATTATTTTTACTGTAAAATAGTGATTTTGAA
AAAATTTTAAAATTACCATTTTACCCCTGCACTCAAATTTCGCTTCAAAT
>noCat_p5_300-B-G10798-Map3
GGGGCCACGTGGAGTTTGTTACGGAGAGTAGTGGTATCCGTTGTCGCGACTTGTCGGAGA
GTGATGGAGCCACGTGGAGTTTGTTACAGGGAGTGGAGTGGTGTCCGTTGTCGCGACTTG
TCGGAGAGTTCGGGCCGGACGGCTGAAGCTCGATTGGGACGTCTGGTGGAGCGGAATAGC
TTTCTGTCTCAGCAATCTAAGAGAAGCTCGGATATTTCCGAAGTTGCTGATGGGTTAACT
GTTGTTGGGTGCCTTAGGCATTGATACCGCAGACGGAAGTCATCTGCTGTAGAAGTCCGG
ACGGAAACTTTCTGTTGGAGAAATCCGGTTGGAGTTCGATTGCTAAAGAAGTCCGTCTGG
AATTTGTCTGATGTAGAAGCTTGTCTGAAGACTGTCCGCTGGAGAGGTCCGGTTGCATGA
GGGATCCGACAGAAGGTCGACCGACAGCGAAATTCGGAAGGCATTGTGGAAGTTCGTCCG
CTGGAGGAGTTCGGAGGAAATTTGTCCGTTGGAGGGGTCTGGTCGGCACTGTTGAAGTCC
GGTTGGTGCTGTTGAAGGTTGATGGCTGGAGAGGTATGAAAGACACCGGAGACAGTCGGT
CACTGTAGAAATCCGACTGCTGGAGCATGTCCGTTGTAGAAGTTCGTCTGGAATCCATCC
GCTGTAGAAGTTCGGACGGAGTCCGGTTCTTACAGAAGTCCGGAAGGAGGCCGCTTACTG
TAGAAGCTCGGATGGAGACCGATTGCCGTGGAAGCCCGGGTGGAGACCGCTTATTGCAGA
AGCTCGGCTGAAGTCCGCTTGCAATAGAAGTTCGGACGGAATTCGCTTACTGTAGAAGCT
CGGATGAAATTCGAAAGGCGGTTGACCACTGTAGAAACTTGGATGGAGTCTGGTTACTGT
AGAAGTCCTACTGCTGGAGAAGCCCGGACATTGACGAAGTCCGGAAGAAGCTCGGAGTAA
AGTAGATCGTGATAGGAGGAAGTCTGGAAAAGATTCGGAGAGTAGTCGATCACTGTAGAA
AATCGGCTGATAGTGAAGCCCAGAGAGCATTTGGAGCAGTCCGATAGACGACTGAAGGAG
CTCATTATTGGAGAAGTCCGGAGGGTACGATAGGAGTTCGTCCATTGGAGGAGTCTGGAG
GACACCGTGGAAGGTCGACTGCTGGAGGAGTCCGGATGGTACTGTGGAAGCTCGGACGGT
CAGGAAAGTTCAGAAAGACGCCGCA
>noCat_p5_300-B-G10817-Map20
TCTCTCTTGATCGATTTATCAATAAAATTTTTTTTAACATTTCTGATCTAATGAAGAATC
CTTATCCATAATTGTTGGGTAGTGTATTGGCACTCACCTTGATCAGACCATGAATCTTTA
GATTTGATCATCCATGATCCCGATCTAGCCATGACTTGATTTGATCATGTTGATTTCACC
AATCGAGATATTGGACCAATCGTAATGTTGGATTGTGTCACCTGATCAATTCGAATTGTA
CCTCATGAATTCTCTCTCCTCTGATTTTCTCTCTCTACTTGATTTTTATGAAACCAATGA
AGAAATCTCGATCCTATCACTTCGAATCCGATTTGATCTGATAGTCAAACTTTGGATCGT
TTATGTCCTAATTAGATTTTGATTAGATGAAATTAGATGATCGGACCCAATCTAAACCGT
TGAAATATGGTATTCGTATTCTTTCTGATTATTGAATTTGATCTCGTATAGGTATCATTG
ACACCTGATAATCGGATATTGTGATATGATTTATGAACTGAAAAATTTTGAAAGAAAATT
TATAGAATTATGTGGATTTATTGGAATGCGTTCGAGGTAAGTAATGTTTCACTTTTTCTA
GATTTATCGATAAATTATAATATATTTTTCTGACATGATTTGTGAAACGATGCATGAATT
GGATGAAATGATATTTTGTTATGAAAATATCTTATTTGAAATGTTATGATGAAGCATGAT
TGAACATATTGATTTCATGATGCATTATATTGATTGATTTCGATACTACATGATTATATA
TTTTCTTATCGAAATTAGAATATGAAACATGATTTATGAAGAATTCTGATATAAGAAACA
ATATGAATTGACAACCTGACTATGTAAAGGACCCCGCCAATGGGGGCATATACGTTGGCA
ATTGATTTATCCTGAGGAGTTTATGTCGCCAGAGAGACCAGCGACATGTCGCCAGAGAGA
CCAGCGACAAACCACCAGAGAGACCAGCGGTTCCGAAGGACTTTGCTGCCAGATGATTCG
CAGCTCACCGCAAGAAGATACGCGGTGTTATGACCCTGCACCACAGAAAAAATATGGTCA
TAGCTCATGGTTGACGAAAAGAATTTAAGAATGAAAGAAATTGAAATCTCGAAAGAAACT
CGAATTTTCTGAAAAAAAAATAATAAATTTGGCATGAACTATATTGCATAATCGGAAATT
GATTTCAAATTGATGAACTCTATATGCTTATTTTCTATAAATGATTATTTACTTAAATGC
CTGATGAAATCTGTTGAAAAGTGATCATTGCTTACTGGGCTGTCTAGCTCATTACCTCCT
ATTTTACTATTTTTACAGATGTTGAGGAATTAAGATGATACAAGATATGAATGGAAGAGT
GATCAGAAGCAGAATCTCCATACTTTTATTTTAGGTTGAAAGTCTTATTGAATTTGATGT
AAGGCCTATGAATCATTGTTGAATTTATTGAGATATTAAAGAAAAAATTTAGATCGTTAT
GTTTTGGATTTAAATTATTGACTAATTATTTCGCT
>noCat_p5_300-B-G1082-Map4
GAGTCTTCCTTGGCTTCGTGGATGGAGCCCGGCTCCCGTAGGAGTCCGGGCGGAGTCTCC
CTTGGAGTCGTGGACGGAGCCCGGCTCCCGTAGGAGTCCGGGCGGAGTCTCCCTTGGAGT
CGTGGACGGAGCCCGGCTCCCGTAGGAGTCCGGGCGGAGTCTTCCTGCAATTAAAGTTAG
GTGCGAAGTCCGGCTCCCGTAGGAGTCCGGACGGGGCTTACCGGCAGTTGAAGTTGGCGA
CGGAGCCCGGCTCCCGTAGGAGTCCGGGCGGAGTCCTCCTTGCAGTTGAAGTCGTGGATG
GAGCCCGGCTCCCGTAGGAGTCCGGGCGGAGTCCCCCTTGGAGTCGTGGACGGAGCCCGG
CTCCCGTAGGAGTCCGGGCGGAGTCTTCCTTGGCATCGTGGACGGAGCCCGGCTCCCGTA
GGAGTCCGGGCGGAGTCTTCCTTGGCGTCGTGGACAGAGCCCGCAAGGGTCAATCCCGCT
GAGAACTTCGGCCGTGGGTATTTTATACCCAACAC
>RXX_p5_300-B-G10820-Map4
TTTACAGACAACCTATCGAGGTATGGATATGTCTATCTTATGAAGCATAAGTCAGAATCA
TTTGAAATGTTCAAACGATTCCGTGCTGAAGTAGAGAAACAAACTGAAAAGAGTATTAAG
ATCCTTCGGTCAGATCGAGGAGGTGAATACCTCACCAGTGAGTTTCTGACATATCTGAAA
GAGAATGAGATTCTCTCACAATGGACCCCTCCTGGAACACCACAACATAATGGTGTGTTC
AAGAGGAAGAATCGAACCTTGTTAGACATGATCCGATCCATGATGAGCTTTTTCAGTCTG
CCAATATCTTTTTGGAGATATACTCTAGAGACTGCCTGCTATATTTTGAATAAGGTGCCC
AGCAAGTCTGTCGATAAAACTCCATATGAGATATGGACTGGACATAAGCCGGTGCTCTCA
CATCTTAGGGTCTGGGGGTGTCCAGCTTATGTCAAGCATTTAAAGACAGATAAGCTTGGA
CCGAAGTCCGATAGATGCTTGTTCATAGGGTACCCAAAAAAAACTAAAGGATACTACTTC
TACCTCACTGTAGAACAAAAGGTGTTTGTCAGCAGTCGGACAGTCTTTTTGAAAAAAGAG
TTCCTTAGTGAAGAAGCTAATGCCTATAAAATTAAACTTGATGAAGTTCATAAGGTGGAA
GGACCGACACATACAGAATTGGATTCAATTGGTGAATCAAATTTGGAGCCAGTAGAGGCA
CCATTAAGGAGATCCGGTAGAGTACCACATCAGTCGGACAGATACTATGATTTTTTGAGT
CCGGAATGGTGATCCTATTGAACTTGATGAGAACGATGAGGATCCGATCACCTATATGGA
GGCCATGCAAAGGCCCGACTCTCAAAAATAGCTTGAGGCCATGAAGTTCGAGATGGAGTC
CATGGAGATCAATAGTGTCTGGACACTAGTTGATCCACCCGAAGGGATAAAATTCATAGG
GTGTAAATGAATTTTCAAGAGAAAAAGAGGAGCGGACGGAAAGGTAGAGACCTATAAAGC
CCATCTAGTTGCTAAGGGTTACCGTCAGCATTATGGTATTGACTATGACGAGACGTTCTC
TCCTGTGGCAATGCTCAAGTCCATCCAAATTATGCTTGCTGTCGCTGCACACTTAGATTA
TGAGATCTGGCAGATGGATGTCAAAACCACTTTTCTTAATGGAGAGCTGGAAGAAGAGGT
GTATATGATACAACCTGAAGGGTTCACATCCACAGACGAGTCGAAAGTGTGCAAGCTGAA
AAGGTCAATTTATGGACTTAAGCAGGCATCAAGGAGTTGGAACATGCATTTTGATAAAGT
AATCAAAATGTATAGCTT
>noCat_p5_300-B-G10822-Map4
AAAATACTCCGGCAAGGTCGGCATGCGCTACTTCCACCGTCCCCGCAACAGATTTTGCTG
CCCCACCGTCGACGCCGACCGCTTCTGGTCCCTCGGCCCCGACGGCATCAAGGATCCCGC
CACAGCTTGTGACGACAGCTCTGCCCTCTTGACCGGTATCACCCCGCCTTGCTACTCCGA
AATTCTCAGGCAGAATAACTTTACCGGCGGCCCCCATTATTAAACCCCTGTTGTTGAAGG
AATTCTTCCTTGAGCCCCCTTTAAAACGATGGAGATCCTCACCGACCGCCGTTCTCCTCC
TCGCCTTCCTCCAAGCCCTAGACATCCCTTCAAGAATGGCCTCCGGGGTAGAGGACATGG
TGTGGGAACCCTCAGAGAAGAATTGGGGGGCTGAAGAAGGCAAGGACTGGTGCGAGGGAA
GTAGCTGAGTAGCTAGGCTCTCAGGCGAAAGAAAGGTACCGTCCTATCAACAGGATGAAG
CCACGAAGGGAGATTAGGAGGTTTAAATAGCCGACGGATCCTAGCGCAGTTATGGCGGCG
GGTGTTCCTGGGCCAACTGGTGCGTGCCACGTGTCCCGCATGTCCCCCTCACCGCTATCG
AGGGTTGACCGTTCACAAATTTCCGTAGCACGACGCTTGGGATCGCATTCCGACGGAGGT
TCCGAAAAGACTCTTCAGGTCACCTTCATCGAAAAACTGGGCTCTAACGTGCACACATTA
AAGGCCAAAATATCTGGGGGCGGCAGTGCACGGGATTCGAAGGGACGGCTTCGGCTGTGC
CCATCTCTCTGTACTTCCTTCATTCGAAATTCAAACTCGAAAGTAGGGGGACTGGTGTTG
GGTATAAAATACCCCCAGCCGAAGTCCTCAACAGAATCAACGACTCCGCCAACAAGGCCG
ACCTTAAAAGAAGACTCCGCCCGGACTCCTACGGGAGCCGGGCTTCATCCTCGACTCCAA
CGGCTGCAAGACAGACTTCGTCCGGACTCCTACGGGAGCCGGACTCCGCCGACAACTTCA
ACAGCAAGTAG
>RXX-TRIM_p5_300-B-G10825-Map4
ATGGAGCCCGGCTCCCGTAGGAGTCCGGGCGGAGTCCTCCTGCAGTTAAAGTCAGGCGCG
AAGTCCGGCTCCCGTAGGAGTCCGGACGGAGCTTACCGGCAGTTGAAGTTGGCGGCGGAG
CCCGGCTCCCGTAGGAGTCCGGGCGGAGTCCTCCTTGCTGTTGAAGTCGTGGACGGAGCC
CGGCTCCCGTAGGAGTCCGGGCGGAGTCCTCCTGCAGTTAAAGTCAGGCGCGAAGTCCGG
CTCCCGTAGGAGTCCGGACGGAGCTTACCGGCAGTTGAAGTTGGCGGCGGAGCCCGGCTC
CCGTAGGAGTCCGGGCGGAGTCCTCCTTGCGGTTGAAGTCGTGGACGGAGCCCGGCTCCC
GTAGGAGTCCGGGCGGAGTCCTCCTGCAGTTAAAGTCAGGCGCGAAGTCCGGCTCCCGTA
GGAGTCCGGACGGAGCTTACCGGCAGTTGAAGTTGGCGGCGGAGCCCGGCTCCCGTAGGA
GTCCGGGCGGAGTCCTCCTTGCGGTTGAAGTCGTGGACGGAGCCCGGCTCCCGTAGGAGT
CCGGACGGAGTCCTCCTGCAGTTAAAGTCAGGCGCGAAGTCCGGCTCCCGTAGGAGTCCG
GACGGAGCTTACCGGCAGTTGAAGTTGGCGGCGGAGCCCGGCTCCCGTAGGAGTCCGGGC
GGAGTCCTCCTTGCGGTTGAAGTCGTGGACGGAGCCCGGCTCCCGTAGGAGCCCGGAGCG
GAGTCCTCCTGCAGTTAAAGTCAGGTGCGAAGTCCGGCTCCCGTAGGAGTCCGGACGGAG
CTTACCGGCAGTTGAAGTTGGCGGCGGAGCCCGGCTCCCGTAGGAGTCCGGGCGGAGTCC
TCCTTGCGGTTGAAGTCGTGGACGGAGCCCGACTCCCGTAGGAGCCCGGGCGGAGTCCTC
CTGCAGTTAAAGTCAGGTGCGAAGTCCGGCTCCCGTAGGAGTCCGGACGGAGCTTACCGG
CAGTTGAAGTTGGCGGCGGAGCCCGGCTCCCGTAGGAGTCCGGGCGGAGTCCTCCTTGCG
GTTGAAGTCGTGGACGGAGCCCGGCTCCCGTAGGAGCCCGGGCGGAGTCCTCCTGCAGTT
AAAGTCAGGCGCGAAGTCCGGCTCCCGTAGGAGTCCGGACGGAGCTTACCGGCAGTTGAA
GTTGGCGGCGGAGCCCGGCTCCCGTAGGAGTCCGG
>noCat_p5_300-B-G10827-Map3
CAGAGGAGGTCTGAGAAGCTTGCCTTTTCCTGCGGACGCCTTCTTCCAGCTCACGGACTG
ATTTTCTTCTTTGAGGGAGTTTCATCTTTTGGGGCCATTCTCACCACAAGAGCAAGCAAG
GAGACTCGGAAGATCAAATGGGTGAGGAGAAGGAGGGTTATTAGAGGATGGAAAGGGATT
TTGGAGGAGAGAAAACACGATTTTGAGAAGAACGGTGGAAGCTAGGGCACGCTCCAACCG
CTTCAATCAAGGGAGAGAGATGCGAAAAGCTCCTTTCCCAAGGGGTGATTTGAGGTGGAG
AGGTGATGGGAGAATGATCTTGGGCTAAATCCTTGGTTTTGGAGAGAAAGAAGATGAGGA
CGATGGGTCTTGGAGGGAGGAAGACGAAGATAGGAGAGGGTCGGCTCATGAACGGGCTTT
TAGATAAAAAAGAAATGAACCCGTGGGATGTTGGCCGAAAATTACAAGTATGCCATTGGG
TCGACCCTAGGGGGTCGACTCATGATTCACAAAATTTTAGAAAAAATATGAATAAATTCT
GAAAAAATTCAAAATTTTGGGAGAAGAAATTTTGCTCAATGACAAGTTGTGAGAATGATA
ATCTTGAGCTTTTAGGTCCAAGAGAGATGATGGAAATTGAGCTCAAAAAAATTTTGACAT
CGATTCCTTGGAATTGGAGAAACATTTAGGCAAATGGATCAAGAATTCCTAGATTTCTCC
TAATTTCACAGAATCTATCCTCACTAAGGGCCTTTGTAAAGATATCAGCTAATTGATTTT
TAGTACAAACATAGTCAAGAATTATATCTTTGTTTTGAACATGTTCTCTTATAAAATGAT
GTCTTATTTCAATATGTTTAGACCTTGAATGTTGAATTAGATTTTTAGTAAGATTTATGG
CACTAGTGTTATCACATCTTATGGGTGTTTCATTAAGTTTGATACCAAAGTCTTCGAGTT
GTTGCTTAATCCACAAGATTTGAGCACAACAACTTCCGGCTGCAATGTATTCGGCCTCAG
CCGTAGACAGTGCTACCGAATTTTGTTTCTTGCTAAACCAGGAGATTAGGTTAACTCCAA
AAAATTGACAAGTTCCACTAGTGCTTTTTCTATCTAATCTACATCCAGCAAAATCAGCAT
CTGAATATCCTATTAAATCAATTAATGAGTCCTTAGAGTACCATAATCTTAGAGTTTGAG
TACCATTTAAATATCTAAGGATTCTTTTAACAGCATTCAAGTGAGACTCTTTAGGATTAG
ATTGAAATCTAGCACACAAACAAACACTAAACATGATATCAGGCCTACTTGCAGTTAAAT
ATAATAGAGAGCCAATCATACCTCTATAGTATTTTAAGTCTA
>noCat_p5_300-B-G10828-Map3
TGAGATAGACAGCCCACTGTAGGAGTTCGGAGTAGACCGTTCGTAGTAGAAGTTCGGCTC
TCGCAGGAGCTCGATTGGAATCCGGAAGGCGGTCGACCGCCGTAGAAACTTGGAAGGAGT
CTGGTTACTGTAGAAATCTTGTTGTCGGAGAAGCTCGGATGCTGACGAAGTCCGGAAGAA
GTTCGGGGGTAGTCGGTTGCTGTAGAAGGTCGGCTAACAGTGAGGCCCTGAGGGCCTTTG
GGAAGGCCCGGTGGGTGAACGCAGAAGTCCATCGTCGAAGAAGTCCGGACGGTCGAGGGA
GTTCGGAGAGGTGCCACATACAAGGTCGGGAGCCGGAAGAGCCCTCGAAGGATCAGTCTT
TTACAAACTTCGGTCGGGGGGTACTTTATACCCAACACCGGTCCCCCTACTTTCGAGTTC
GGGTTCCGAATGAAGGAAGTACAGAGAAATTCTCACGGCCGAAGCTGCTCTCCTCGATTT
TCGTACTCAGCGGTTGCCAGATATTTTGACGTTCGGTACGCTGGTACTGGAGCCTTTTCG
AAAAAGGTTTCTTCTTTTTGGAATTCCAGTCGGAGCGCAGTCCCAGGTACGGTGCCATAA
TGGTTTTACTAATTGTCGGCCACCTCTAGCCGCTTGCCACGGTGAGTGGGCCACACGGCG
GTCACGGACTGGTCTGAGGAGTCTTGCAGTCATTATTGCACCGGCTCCCATTGCTTATTT
AAACCTGCCTCCCCCCTTCGGGGATCTCACTTTGTACGGGAGCTTCTTCAGTCTTTCCTT
CCTGGCTTTAGGCGTCCATCGAGTCGTCCTCATCTCTGTACCCTCGCATCCCTCAGACCA
GCTTGGGTTAGCCTCAAAGCCTTCTCTGCTTCCGCGGCCCCGTTTGTAGACTGCGCTGGT
CTTCCTTCGTTGCAGATATGGGTGCGGATGCGGCTCTGATGTTAGCCCAGAGCCTGAAAG
CCCACGAGCGGGAAGACGCTGCAACTTCTGGGTTGGCGAAGAAGGTGAGGGTAGAAGAGA
CAGATCTGGCCGTGTTTCACCTTGACGGCCCAGAGCCCGCGCTTATGCCACATCTTCGAC
CGCGAGGGCTTCCCGGTGCACGTCATCGTGAGGGGAAACCTGACCTCAGGAAGAAGGTCA
TGCCCGCCGTCACTGTGAGGGGGAACCTGACCTCAGAAAGAAGGTCATGCCCGCCGTCAT
CGTGAGGCAGCGGAAATCATGGCACGGCAAAGACGGCGTCTACATGTACTTCGAAGATAA
TGCTGGAGTAATTGCTGATCCGAAAGGGGGACTGGAAGAAGAAGCCAAGTACTTGAAGTA
ATTCTCGACGATGGCTGGAACCGGGAGTTCGAAGTCTGATGAAGCCGAGCTTCCTTAGAG
CTGTTTATTT
>noCat_p5_300-B-G10837-Map3
AACTTCTACAGCAAGGAAGACTCCGCCCGGACTCCTACGGGAGCCGGGCTCCGTCCACAA
CTTCTACAGCAAGGAAGACTCCGCCCGGACTCCTACGGGAGCCGGGCTCCGTCACCGACT
CCAACTGCTGGTAAGCCTTGTCCGGACTACTACGGGAGCCGAACTTCATCTTTGAAATCA
ATTGCAGGAAGGCTCCGCCCGGACTCCTACGGGAGCCGGGCTCCATCCATAACTTCTGCT
ACAAGGAAGACTCCGCCCGGACTCCTACGGGAGCCGGACTCCGCCTACAACCCCAACTGC
AAGTAGACTGCGTCCGGACCTCTACGAGAGTCGGACTCCGTCTTCTATTCCGGCTGCGGG
AAGACCTCGCCCAAACTCCTGCGGGTACCAGACCTCGCTACCAACTCCAACCGAACTTTG
GCCGACAAATCTGGACTCCCTGACAGGCCGTATTAACGGCCATGACCCTGCTCCACTCCC
TGCGGCGGACCCTGCGTAGCTCCATTACTCCCTGACAGGCCGTATTAACGGCCACGACTC
TGCTCCACTCCCTGCGGCAGACCCTGCGTAGCTCCATTACTCCCTGACAGGCCGTATTAA
CGGCCACGACTCTGCTCTACTCCCTGCGGTGGATTCTGTGCGATTCCGCCACTCCCTGAC
GAGTCACGACAGCGGACGCCGCTCCACTCTCCGTAACTGATTCCACGTGGCGAGCCACGG
CGATAGCCACGATCCCGCTCCACTACCCTCCGTAATAAATTCTTCCTGACTCTGGACGGC
CCACGACCAGACAGTTACAGGCGTCACCGTCAATCTGTTGCCCCCTCCGTCTATAAAAGG
GGAACCCCAGATACGTTATTGGATAAGCCCCATTTTCTATCTCAAAACTCTGCTAAAATT
TTCGTTCGAGCACTCCATTCTTGTTGAGGCAGAGAACTGACTTGAGCGTCGGAGGGTCTT
GCCGGAGCAACCCCACCTCCGGTTTAGACTTCTTTTGCAGGTCCCGACGGCGACCGTGAC
TCCCTCGACTCCAGCTTCTCCGGCGCAAGCGGATTTTTGCACCAACAG
>noCat_p5_300-B-G10840-Map4
CCATCTTTTTTCTTTGTAGGATCTTCCAGATTTCATCAAATCTGGAGTGAAATAATTTAA
AAAAAATTATCCTATATTTATTTCAGATCTAAATCTCTAGATCTAATCTTCATATCTGAT
ATTAAGTCTAAAATAAATCTAAAAGGGATGAGAAAACAAGTAATACCTCAAGGGTAATCT
GATTACCCTGTAGATGATCTCAGCACAGCCTGAGGTTCTGATGTAGCCACGCAAGCACCT
GACCTCTACCAATATCCACTCAGGCAGGACCTAGAACATCTTCTCCTCACAAATCTATGC
TCCAAAAATCAGATCTCTATCTAATTTGGAAGTACTTCAGAACTCCTTCTGAAGTTGGAG
CAACAGCCTGTCGAAGATGTCCTGCAGCCTTCCTGTTCCAGGTGTCACCACGCCTTGGAC
CTTTGCCAGATGGATGTCCAACTCCTTGGACATGAAGAGGGGAGAGAGGAGAGTAGGGAG
GACATAGAGAAGAGGAGAGGATTCTCATTTTGGCTGGGTATTGAGCAGAAACTTACAAAC
CCTAGGCGCAGACAGAGATTTTATAGACCCTGTATGCTGCGCAGTGCCACATCATTCGAC
CAATCAAAAAATTCCAATAAATTCTGAAAAAATTTTGATTAGTAGAGTGATATCATCTGA
TCATATCAGATAAGAACCTCCACCCTCTCTCCTATGTTGGCACCAACTTTAGATAAGCAC
AAGCAAGGTGGCGCCAAAGAGTCCATGTTTATCAGGACTCTTTCATTCTTATCCATTTGG
GGCGCCCACTTTAATCCAATTGGGCTCACGCCATAATCTGATTATGGCACCCAATTCAAT
TTGGTTTAGGCATATGGACACTCCACAAAAATCCTTCAATGAGCTCTCTTCAATTTAAGA
CCCATATGTCAACATTTGACAGATGTCCTAAAATGAAATTGGCAGGTGACAGGAATTAGC
AGGTGCTTGTCTTAAATTCATCTCATGAATTAAGACAAATCTTTTCTTAAGCTAGACAAG
CTTCATTTAGACTGAGAAAAATCTTTCCAAGGTTCTCTAGATGAGTCAAATCACATTTGG
CTCAGTAGAGACAGAAAAGATTACACGAGGAGAAAGTTAGGCTCAATCGTGTGCTAGCAC
GATTTTCTTGAACCTAATTGGATCTTATCCAAATCAATTGGGTTAGCCCAATTGATGACA
TCCAGACCCTAACCCTTGTTTGTGTGATCCAGTTAGGTTCAATTCCGTATGGTAACGAGA
CATGTCGTGATCTCATCATCGACATCATCGAAACT
>noCat_p5_300-B-G10847-Map3
CAGAGTCATGGCCATTACTGTGGCCTGCCAGGGAGTCCAGGCCCGTCGGTCGAAGCTCGG
TTGGGGTGTCTGGTGGAGAGGGGTAGCTCTCCGTCTAAGAGGAGCTCAGATGTTGCTGGC
GAGCCTTCTACCGTTGGGTGCCTTGGGCGCTAGTACTGCAGGCGAAGGTCATCTGCTGTA
GAAGCTCGGTCAGGGGCTTTCTGTGGACGAAGTTCGGTTTCATGCAGAATCCGACAGAAG
GTCGACCGGCAGTGGATGTCGGATGGCGCTGGAGAGGTTCACCCGCTGGAGGGGTCCGGC
TGCTGGAGCCCGTGTGTCGTAGGAGTTCGTCCGGAATCTGTCTGCTACAGAAGTTCGGTC
GGAGTCTGGTTCCCGTAGAAGTCCGGATGGGGATCATTTGTTGAGGAAGCTCGATCGAAG
CCTACCTGCAATAGAAGTTCGGAAGGAATTCGTTCACAATAGAAGCTCAGGTGGAGGCTT
ACAGTAGAAATCCGACGTGGACCGCTCGTAGTAGAAATTCGAAGTAGACCGCTTGTAGTG
GTAGCTCGGAGTAGATCGCTTGTAGTAGAAGGGCTCGGAGCCCGGCCCTTGTAAGAATTC
GGATGAGGTCTACCTGCAATAGGAGCTCAGGGCTGAAGTCTGGCTCCCGTAGGAGCTCGG
ACGAAGTCTACCTACAGTAGGAGTTCGGAGAAGAAGTCCGGCTCCCGTAGGAGCTCGGAT
GAAATCCAGAAGGCGGTCGACAGTCGTAGAAACTTGGATGGAGTCCGTCCGTCATGGAGA
TCTGCTGTTGGAAAAGTTCGGCCACTGACGAACTGATGAAGTTCTGAAAGAAATTCGGAT
TGGAGTCGATCGAATCCTGTTGGAAAAGATCTGGAAGAGGTCCGGAGGATCGGTTGACCC
TTGTAGGAGGTCGGCCGATAGTAGAATCCAGAGAGCACTTGGAGCAGCCTGATAGACGAC
CGAAGAAGCTTATCGCTGGAGAAGCCCGGGAGATGCGGCAGGAGTTCGTCCGTCGGGGGA
ACCCGATCGACACTTGTGGAAGAAGCCGTGGGAGTTTATCCATCGGCAGAACTTGGGAAT
ATTGCGGAAGCTCGGCCGCCGGAGAGGTTCGAAAAGATGTCGCCCAAGGTCGGACGTCGG
AAGAGTCCTGGGAGGGTCACTCCTGATACGAACTTCGGCTGGGGGGTATTTTATACCCAA
CACCAGTCCCCCTACTTTCGAGTTCGAGTTTCGAATGAAGGAAGTATAGAGAAATTTTCA
CAGCCGAAGTTGCTC
>noCat_p5_300-B-G10856-Map3
GGGTGAGATTCTTATCTGATGTGATTAGATGATATCACTCTACCAATCAAATTTTTTCCA
AAATTTATTAGAATTTTTTGATTGGTTGAATGATGTGGCACTGCGCAGCATACAGGGTCT
ATATAAACCCTGCTGCACCTAGGGTTTCATGGAAGAAATTATTTTATGCACAAAACCTAA
TAGCTGCCACCCCCTCCCCTCTTCTCCATATCCTCCCTACTCTCCTTCCTCCCCTCTTCA
CGTCCAAAGAGTTGGACGTCCATCTGGCAAAGATCCAAGGCGTGGTGACACCTGGAACAG
AAGGCTGCAGGACATCTTCGACAGGCTGCTGCTCCAACTTCAGAAGGAGTTCTGAAGAAC
TTTCTAATCAGATTTAGATCTGATTTTTGGAGCATAGATTTGTAAGGAGAAGACATTCTA
GATCCTACCTGAGTGGATACCGGTAGAGGCCAGGTGCTTGCGTGGCTACATCAGAACCTC
GGGCTGTGCAGAGATCATCTACAGGGTAATCAGATTACCCTTGAGGTATTTCTTCTTTTA
TCATAGTTTTAGATTTAATTTTAGATTTTAAATATCAGATAATAAAATTAGATCTAGAGA
ATTAGATCTAAAATATGTAGGATAAATTTTTTTTAAAATTCATTCCGCCCCAGATTTGAT
GAAATCTGGAAGATCCTACGAGGAGAAAATATTTCTCCTCCTTCAAGTGGTATCAGAGCC
AGGTTGTTGGCTCTATTTCAGATCTAATTTAGATCTAATTTTAATTTTTATTTATCTAAT
ATTAAAGAATTTTAGATGTCACATCAGATATGATAGGATCTAAAATCAAAATATTTAAAA
TTAAATCTAAGAAGATCTAACATGCATAAGATGCATGACTAGACTAGGATTAGTTGAATC
CATGAATAGTCTTAAGTTTTATATTTTAATGAGATTAAAATATGAATTAAATATAATTTA
TTCTCTATTTTTTTATATTATAATTATTATAATCAGATCAAAAAATAAAAAATAAAATTT
TAATTATTTCATAAAATTGATCTGTTGCATGCCTAGACTAGTTGTAGAATTGTTCTAGTA
ACTTATCTAGAATAGTTTTTATTTTGAATAGTTCAATTTAAATTTTATTTTTTAGATATT
ACATGTGATGTATCAGATCTGAAAGCATATTAATTAGATTGATTTTTGATACATGAGATG
TATGCAAAGCATGTATTAGTTAGATCTTAAATTGTATATGTGATATGTTAATTTAGATCT
AACTAGTTTTGTAGTTAAATTT
>noCat_p5_300-B-G10860-Map4
CTCCTACGGGAGCCGGACTCCGCCCATGATTTCAATTGCAGGAAGACTCCGCCCGGACTC
CTACGGGAGCCGAACTCCGCCTACGACCCCCAACTGCAAGTAGACTGCGTCCGGACTCCT
ACGAGAGTCAGACTCCGTCTTCTATTCCGACTGCGGGAAGACCTCGTCCAAACTCCTACG
GGTACCGGACCTCGCTACCGACTCCAACCGAACTTCGGCCAACAAGTCTGGATCCCCTGA
CAAGCCACAGTAACGGACACCACTGCTCCACTCCCTGCGGCGGACCCTGCGTAGCCCCAT
TACTCCCTGACAGGCCGTATTAACGGCCACGACTCTGCTCCACTCCCTGCGGCGGATTCT
GTGCGAGTCCACCACTCCCTGACAAGTCACGACAGCGGACGCCGCTCCACTCCCCGTAAC
TGATTCCACATGGCGAGCCACGGCGATAGCCACGATCCCACTCCACCACCCTCCGCAATA
AATTCCTCCTGACTCTGGGCGGCCCACTACCAGACGGTTACAGACGTCGCCATCAATTTG
TTGCCCCCTCCGTCTATAAAAGGGGAACCCCAGATACGTTATTCCATAAGCTCTCATTTT
TACCTAAAAACTCTGCTAAAATTTTCGTTCGAGCACTCCATTCTTGTTGAGGCAGAGAAC
TGACTTGAGCGTCGGAGGGTCTTGCCGGAGCAACCCCACCTCCGGTTTAGACTTCTTTTG
CAGGTCCCGGCGGCGACCGCGACTCCCTCGACTCCAGCTTCTCCGACGCAAGCGGATTTT
TGCACCAACAGGATTGGCGCTAGAGGAAGGGTCCTGTGTCTTCGCAGCATCCTTGTTCTT
AAAGGAGCGCTCAACGGGACCGCCTCCGGTCATCTTCTCCGACACCCACTCCTCCTTTCC
CCCACTGGATCCTCGCCCGATGCCTTCTCGCGAAGCATCCGCGCAGCTACCCACGGCCTC
CGCAGCCATATCTCGGACCCCGGTCTCGCCTCTGGTTTCCCAGGCCTCGCACCCTCCGAC
TATGGTCGCCGGCATGGAGTGGCCGGGCGATCGGCCTCCGACGGATTTCGCCAACACCAT
CTCGGGAGGATCCCGACAGAAAACGACCAACATACCGGCTGTATCCCCCAAGCGGCAAAA
GACTGAAGAGCCCATAACCTTTACCGAAGAAGACACTCAGGGAGTCCAATTCCCTCATAA
CGACGCGGTCGTAGTTTCCTTGAATATAGCAAATTA
>noCat_p5_300-B-G10866-Map5
CCCGATTTAACCATGATTTGATCATGTTGATTTCACCAATCGAGATATTGGACCAATCGT
AATGTTGGATTGTGTCACCTGATCAATTCGAATTGTACCTCATGAATTCTCTCTCCTCTG
ATTTTCTCTCTCCACTTGATTTTATGAAATCGATGAAGAAATCTCGGTCCTATCACTTCT
TATCCGATTTGATCTGATAGTCAAACTTTGGATCGTTTAGGTCCTAATTAGATTTTGATT
AGATGAAATTAGATGATCGGACCCAATCTAAACCGTTGAAATATGATATTCGTATTCTTT
CTAATTATTGAAATTGATTCTGTATAGGATTGTGGATGTTTGATCATGGGATATCGCAAT
ATGATCTACGAACAGAATTTTTGAAAGAAAATTTATAGAATTATGTGGATTTATTGGAAT
GCGTTCGAGGTAAGTAATGTTTCACTTTTTCTAGATTTATCGATAAATTATAATATATTT
TTCTGACATGATTTGTGAAACGATGCATGAATTGGATGAATGATACTACATGATTATATA
TTTTATTATCGAAATTAGAATATGAAATATGATTTATGAAGAATTCTGATATAAGAACAA
TATGAATTGACAACCTGACTATGTAAAGGACCCTGCCAATGGGGGCATATACGTTGGCAA
TTGATTTATCCTGAGGGTTTATGTCGCCAGAGAGACCAGCGATAAACCGTCAGAGAGACC
AGCGGTTCCGAAGGACTTTGCTGCCAGATGATTCGCAGCTCACCGCAAGAAGATATGCGG
TGTTATGACCCTGCCACAGAAAAAATATGGTCATAGCTCATGGTTGACGAAAAGAATTTA
AGAATGAAAGAAATTGAAATCTCGAAAGAAACTTGAATTTTCGAAAAAGAAATGAATTTG
GCATGAATTATATTGCATAATTGAAAATTGATTTCGAATTGATGAACTCTATATGCTTAT
TTTCTATAAATGATTATTTACTTAAATACTTGATGAAATCTGTTGAAAAGTGATCATTGC
TTACTGGGCTGTCTAGCTCATTACCTCCTATTTTACTGTTTTTACAGATGTTGAGGAATT
AAGATGATACAAGATATGAATGGAAGAGTGATCAGAAGCAGAATCTCTATACTTTTATTT
TAGGTTGAAAGTCTTATTGAATTTGATGTAAGGCCTATGAATCATTGTTGAATTTATTAA
GATATTAAAGAAAAAATTTAGGTCGTTATGTTTTGGATTTAAATTATTGACTAATTATTC
CGCTGTTGTTTTAGGATAGCATGATAAGATGCCTTGCATGCTTATGGAAAGAGTTTTCTA
TGAGTATGCGGCGGTTGCCATGACCCTCGATTCACAATCTCGGATCGGAGGCGTGACA
>noCat_p5_300-B-G10873-Map3
ACATATGCTCTATAGAAAAAAGAGAATAATACCGTAACATGTGTTTCATACCACATATGC
ATTATTTGACCAAAAAGGGTAACAGAAGACAACAGCTCTGCTTCTTAGTTGTATGAGACC
CTTGAGATTACAAGGAATCTCAACTTGGTACCCTTGACTTTTGACTATTTCTTGAAGTTC
TGATTTAATGTTAGTTATTTTGGATTGTTACCAATGATCGTGAATGATTCGATCTAATGA
GACATATCTGGAGAACAGTTGGATTAGAAATGGAAAGACTCTAGAAAAAGAGAAGATCAT
TTTGGTGTCACATCTAATTATATTCATCGATCGACCAATTAAGCTTTGTGCATAATTGTG
AATACAAAGCTACTGTTATAAAAGAGATTAAGAGAGTTTGAAATGTGACTAAATAAATCT
AGGGTACTACATACTTACTCTACTTAATGTTTGAATTGCTATATATACCTAACAGTTGTA
TAGCAATAAGCTCTCAAAATGATAAAGTATGCTGGTCGCACCACCTATTTTCTTGTATGA
ACTTATACAGAGAAAAGAGACTACATTCTCTTAGAATGATTATAAGATTAAAGAACCCAT
TATGTGTGAGTGGGAGATGTTGGGTTGTAGATCCTGATACACCCATAATGGGTGGTCTAG
TACCCAACATGGGAGGAAAAGTTAGATTGTGGAGAATAACTGCACCTAGCAATTACTCAC
ATTTGGTTTTCAAAAATGGGATATAGCTTCCCAAGTCAAAAACTGATAAAAAGAGAAGAA
AAAATATGTATAGAAACATGACTCTCCCTCCTTAATCCTCTTTCTCAATCATTCAATTTT
TTGTAAAACATAAGGAAGGATTTAGGGTGTCGAGTTAATTGAT
>noCat_p5_300-B-G10875-Map3
CTTCATCACAACCCTTAATATTAATCAATAAATCCATACAAAATCTTGTCCCTTGTATAA
GTCATTCAAAATTTAACACTAGCAAGATGTCTTAGTTCAATTTAAAAAAAAATCCAAACT
TTGACTTGAATAATTAATACACTTCACCATCTTCAACAATCACAAGAAAAATTAAAAAAA
ATCTAATCCAAAGATAGTAATACGAATTATTAAAGATTTCATCATAACCTGTATATCATA
CTCTGACAAAATAAATTTTTTTCTTTAATTTAACAACAATATCAAAATACTTTTGATCCA
CTTAGAAAAATAAACTTTTGACTTGAAATTCAATGCAACTTGAAAGATCAAGGAATCATA
TTCAGAATATGATATTTTGAGTAACCAAAGATTTTACCAAGATGTGTATCTCATATTCTC
ATAATAAAAATTCAAGTATATTTTTCATCTAAGATTGAGTTTCATATATGATCCTCTTAT
AGGTTCAATGTTCAAAAATATTTCTCTCTCATATGATGAAATTTCTTCTTAGACCATACC
CTAATTAACTTTCTTTTGATAAGTCCAAAATTCATAATGCTCAGATAATTATCATCAAAA
TTAAAAAAAAATATCATGATCTTCAATCATATAAGTTTAACATTCCAAAATCATCTAGTA
TACTCAACATAACTTATCAATACCTCCCACTTTATTCCAAGGTCAACTCTTCTTATATTC
AGGCCAACCTACTAATTGAAATCCAAGATATAACTCATCAATTCTATTATAGATATCATA
TGCCACTTATGCATAAATTTTATCTTAATATCTATTGATTCGAAATCTAAATATTGAATC
TTCTCTTTTATATCTATCATATTCCTCATGATCATAACCTAAGTTCAGATATCACTAAAA
TTATAATTCTGAATAATTATAACCTTAAACTCAAATACCACTTAAATCATATTTTCTAGT
GATCATAACCTAAACTCTAATATCATTCTATCATACCATTAATGATCATAATCTTAAACT
CTGATATTATCAATCATACTCTATTGATTATAATCTCAAAGTTTTGATATCACTTATATG
ACAATCCCTAGTGACCTTAAACTTGGGCTCTAGTACTGTTCTGTCATATCCTAATCACTT
GTATCATTGTCTCCAAATAAACGTAACCTAAGCTCTAAGCTCAGATGCCACTCTGTCACA
TCCTACTGATCTTACATAAAGTTTTAATATCTCTTTATAATCTCTAGTGACCTTAAACCT
AAGCTATGATA
>DTX-incomp_p5_300-B-G10877-Map3
GGAGCCCGACTCCCGTAGGAGTCCGGGCGGAGTCTACTTGAGCAGATTCTGCTGAGGACT
TCGGCTGTGGGTATTTTATACCCAACACCAGTCCCCCTACTTTCGAGTTTGAATTTCGAA
CGAAGGAAGTACAGAGAGAGATGGGCACAGCCGAAACCGTCCCCTCGAATCCTGCGCACT
GCCGCCCCCAGATATTTTGGCATTAAATGTGCGCGTGCTGGAGTCTTTTCGGATCGGGAC
GATACGAAGCGACCCTTCGAAATTCTCGTCGGTACACTGGCCCAGGTACGATGCCATAAT
GGCCCTGCTGATCCGTCAGCCGCTTTTAGCCGCCTGCCAGGGGGAGTGGGACACGTGCCG
GATGTGGATTGGCTTGGGGGGATTCGTGATCATTATGGCGCCGGATCCCAGGGTCTATTT
AAACCCATCCTCCCACCTTTAGGTGCCCTATTCCATTCCAGAGTTTCTATCAGTGTCTGC
CTTCTCTTCGAGAGCCCTGTTTCAGTGGGCATCTTCTCGAGCCGTAGGTGTCTTCCAAAT
CATCCCTGTCTTCGTCCCTCTGGTCCCTCAGAGCGATATAGGTTAGTTCCAGCACCTTCA
ACCTTCTTCCCACCGCCTAGGGACTTCTTCTCTGTCATTATTTTTTTGCATCCCTCCGAG
TTAGTTTCCTGTGGCCTCTCATCCCCCATCCCGTCCGTCTTCTTAGGGACCTTTAGAGCC
CTCCTTCGAAACTACCCAAAATATCGTCCGGCTCTTCCGCTCCCTGCAGTTCCGGGAGCT
CTTCCGCCTCAAACCCCCAGGTCCCCTGCTCTGTAGATGAACCTGCGTCTGGGGCTGGGC
TCCGCCCGATTTTTGCACCGGGCGCCATTCCATGTTCCCTGACCTCGGAGGAACTCCTTC
TGATAAGGGTTCAGTATGGAGTTCCTCCGGAGTACGACCTGGAGCTGCCTGGCCCTTCTG
ACCGGGCCAGCACTCCCCCATCTGGTCGTTTTTGTCTGTACCAGGAAGCGTTCCGTGCCG
GACTCCGGCTTCCGCTTCCTTCCTTTGTTGTTGCCCTCTTCCGCTTCTTAGACATCTCCT
TGGCTTCCGTGGCCCCGAATTCTTTTAGGTTTTTGATAGGATTTCTCTCCCTTTGCCACG
TAGTCGAGGTCCAACCGTCCCTCTCCCTGTTTAGGCACTTCTATACTTTCAAGCGCCATC
CTTCGGCGAAGGACTGGTGGTACTTCTCTCCCCCAGTTCGGCAAGAAGGGGTTGCTGAAA
GGCGCCCCTTCTTCAATCCACAATTGGAAGGGGAAATATCTCTTCGTCCACTGCCCGACC
TTGAGACTGGGCCT
>DTX-incomp_p5_300-B-G10895-Map16
GCTTCGGTACCGACATGTCTTTGAGTCGGTAGAAATCCTCCCGATCGTCCGCCTCCACTC
GGCTGTTCTCGTTCGCCTCGGTCCGAGGCTCGCCCCAGCGGGAAGGAAAACCCCAAGGAG
AAGAAGAGGAAACGAAGAAGAACTGATTCTTCCACCCATGAATGGACGATGGAAGACCAG
TGATGAAAGAAAGACCCTTCCGGGGATTGAAGAGCCACCACCCTCGGGCCTTAGGGTGGG
GTCGGAGGACAAAGAATGCCCGGAAGAGAGAGATCCGAGGGTTGGTCGGCAAGAGCTGAC
ACAACAGGGCGAAGCTGATTATTAACCGAACTGAGTTCGGCGCCAGTTGCGCCGGACAAA
GTCCGTAATAATCTAGAAGATTCCGAACAAACTCCGAAATCGGAAGCCGAAGACCAGCCC
GGAGGTCCTCGACATACAGAGCCACCTGGCCCGCGGGCGGGTTGTTGACCCGTCCCCCGG
CCCCAGGGGCGAAGAGTCGGAACTGCTCCGGGATACAATACTGATCCCGAAGCCGATCGA
CATTCGGCCCCGAAAGTGAGGAGACCTCCACTTCCGGGGTCGACCGAAGATCATCGGTCG
GGTTCCCCGACCGAGCTTCCCGAGGAGAAGTCCTGGCCATGATGCCAGAACCAAGAAGAA
GGAAAAGACAGAGAAGAAGAAGGAGAAAGGATTTCAAAAAGAAGCAAGAACAAGGCGAAA
GGAAACACAAGTCTCGGATGGACCTTCCAAAGAATGAAGGCAGAAGCAGCTACCTGGGAC
GGAGGGGGGACCGCTCGGGCAGAGTCTCCGCAGCAAAAATCGTGAAAAGTGAGATTTTGG
AAACAAGTGGCCCCATATATATATAGGGCCTTTCGACGGTCGGGATGTGGGCGCGCCGAC
GAGAACCTCTCGGATGATCGACACGTGGCGGCATCCGGGCCCTCCTCCGGCCCGACGGTT
CGGCGCACCCATCCCAGATCGGGCCACGTCGCCTTCATTTGCACGAATGACTCCGGCCCA
ACGACCTCCCGACACGTGGCAGAAAAAACCGCGCCTCAGAATTAATTCGCTGACGGCGAT
CCGCATTCCCGATGGGATGCCTGACAGCGGTCCGCGCTCCCAAGGGAGCGCCAGGCGGCG
GTTTGCGTTCCCCAGAAGGTGCCTGACACCGGATCGTCTGACACCAGATCGTCCGACACT
GAGATCGTCTGACACCAGATCGTCCGACACTGGATCGTCTGACACCAGATCGTCCGACAC
TAGAGTCGTCTGACACCGGATCGTCCGACACTAGACCACCTGACACCAGACCGTCTGACA
>noCat_p5_300-B-G10898-Map3
TGTCACGTCCTCGATCCGAGATCGCGAGCAGGAGGTCACGGCAACCACCGCATACTTATG
AAGAACTCTCTCCATAAGCATGCAAGGCATCTCATCACGATATCAATGCATCACAGTGGA
ATAAATTCAAATAATTATTATTCAACTTTATTTCAAGTAATTAAATCAAATATCTTACAT
CCAATAAAATTTTACTAAAAATAAAATAATAGATCTAAGTTCAATTAAGTTGACAATGCC
AAATCTCGCCTCTAAAAGCTCTGTCCCAATATTATTTTCCACGCTCGAAATTAATTATCT
GAATCTAAAAAATAAAAAGAAAAAAAAATGAGCTAGACAGCCCAGTAAGTAACAAATATC
TCAACTAGATATTTCAAATATTTATATAATTTTCAAGAACAATGCTATGAATAAACATAA
AAATATATTTCATGCTGATTCAATGCAAATCCAATCTTTTCAAATATTTACATATAATAT
AATCATAAATTCGATTCGAATTAAAATACTCGTAACTCAACAGCCTCGACTATGACCAAT
ATTTAACCCCCATTGACGGGATCCACTGAATACCAGCGCACAACCCCCACTGGTAGGGTC
CACTAAACACCAGCGCACAACCTCCACTGGCAGGATCCACTAAATACCAGCGCACAACCC
CCACTGGCAGGGTCCACTGAGTACCAACGTATAATCCTCATTGGCGGGGCCCACTGAAAC
ATAGTTAGGCTGAGAGCATAAATCCGATCTGTGTCAAAATACTTTTGTATCATAACATAT
CATAATTTTCACTGAACATATGCATAATCAATAAATCATAGTATTTTGGAATCACTTTTC
GTTCAAAACATAATTTCATAAATCATGCATAATTTCAAAGAATAATTATTTAATCTTCAG
AATAAATATGAAATATCTCGAAAAGATGATTCATTACTTACCTTTCACAGACCACTGAAC
GAATAAATCGATTAATCTCTAAGAGATTCTTCAGTGTCTATTATTCAAAATTATATTCTT
GCATTAATTTTAATTAAAAATTAAATCTAAATAAATTCTAAATCAAAATCCTCACTTGGG
ATCGGACTCTTCACTAAACTCGATCAAAATCATCAAAATGAAGCCTTTCACTATGCTAAT
CTTAGAAGGATAACTTTGGAGAGAGAAATCCATCACTAGAGAGAAACAATCTAGAGAGAA
AAAATTTTAGAGAGAGAAAATTCAATTCTAGAGAGAGAAAGCAATGGTTCAGACTGAAGG
GAGAGAGAGAAAAACTTTCTCTCATATTTATTTATTTATT
>noCat_p5_300-B-G10899-Map8
CTGTTGGTGCAGAATTCCGCCAAAGCCAGAGTTGCTGGAGTCGAGATGACCGCGGCCGCC
GTCGGGACCTGCAAGGAAAGTCTAAACCAGAGTTGGGGGTGCTCCGGCAAGACCCTCCGA
TGCTCAAGTCAGTACTCTGCTTCAACAGAAATGGAGTGCTCGAGTAAAAATTTTAGCAGA
GTTTTGAGATAGAATTTTTTGGAGCTTAGAGAAGAACGTATCTGGGGATCCCTTTTTATA
GACGGAGAGCGTAACTACTTGACAGCGACGTCTGTAACTGCCTGGTAGTGGGCCGTTCAG
AGCCGTCTGGAGTTTGTTACGGAGAGTAGTGGCGTCAGGGGTCGTTCAGAGCCACGTGGA
GTTTGCTACAGAGAGTAGAGTGGTGTCCGTTGTCGCGACTTGCCAGAGAGTAGTGGAGCC
ACGTGGAATCCGCTGCAGAGAGTGGAGCAGGGTAGTGGCCATTGTCGTGACTTGCCAGAT
GAGTTCGGATCTGTCGGCTGAAGCTCGGCTGGGACATCTGACGGAGCGGAATGGCTCTCT
ATCCCATCGATCTGGGAGAAGCTCGGATGCCTCTGAAGCTGCTGACGAGTCTACTACTGT
CGGATACCTTAGGCACTGATACCACAGGTGGGAGTTATCTACTGTAGAAGCTCGGATGGA
GACTTTTCGTTGGTGAAGCCCGGCAGGAGTCCGATTGCTAGAGGAGTCCGTCTGGGATTC
ACCTGATGTGGAAGCTCGTCTGAAGATGATCCACCGGAGAAGTTCGGTTTCATGAAGGAT
CTGGCAGGAGGTCGGCCGGCGATGGACTTCGGATGGCGCTGGGGAGGTTCGACAGACGTC
GGAGGTGATCGATCGTTGTAAGAATCCAGCTGTCGGAGTCCGTCCGTCGTAGAAGCTCAT
CCGATATCCATTCGCTATGGAAGTTCGGTCGAGGTCTGATTCTTGCAGAGGGCTGAAAGG
AGACCGCTTATTGTAGAAGCTCGATCGAAGGTCGGTTGTCGTGGGAGCTAGGAGTAGCGA
TCTGGCCGGTGGGTCCTGTCCCGCTGTAGAAGCTCGTCTGGGATCCGACTACGAAGAAGC
TCGGCTGAAGTCTACCTGTAATGGAAGTTCGGAAGAGGCGTGTTTACAGTAGGGGCTCGA
ATGGAATTTGCTTACAGTAGAGATCCAGAGTAGACCACCCGCTGTAGGAGTTCGGAGTGG
ACCGCCCACTATAGGAGTTCGGAGTAGACCGCTCGCTGTAGGAGTTCGGAGTAGACCGCC
CGTTGTAGGAGTTCGGAGTAGACCGCTCGCTGTAGGAGTTCGGGGTAGACCGCCCGTTGT
AGGAGTTCGG
>noCat_p5_300-B-G109-Map3
GTTTCAGATCACGAGGCTGGACCATCAGAGTCTACGAGGAGGCACACTCCAGTCCAGCAG
CCAGACAGCAGAGCACTTCCCTCAGAGATCAGATTGGCTGACGACCAGATAGAGATGATA
TCTCAGCACGTAGCTTCTATACTATCTCGTCAGATGGGTACTTCAGCTTCTGCTCAGGGA
TCAACATTTCATGATATATCTGATCAGACACTGATCCCCCACATCTCCACTGTGTTTCAG
ATGATTTTTGATCAGTCAGTTCGTATTGAGCAGCTTGAGGGTTGTGTGGTGAGACTGACT
GCCAGAGTATTCGACTTGCAGAGGCAAGTACTGGATCTAGCCCATCCACAGCCACATGGG
GACATCACTGAGGTCTCAGACCTATCTGCGGAGGCAGCCAGACTTAGAGGAGTCTTGGAG
AGCGGATTTGACTTTCTGAGGAGAGAGATCAGAGGCTCTAGTGAGCATGCTTCCACCCAG
TTCACTGCACTGCTACAGTCTGTTTCGAGAGCCTTAAACCTTCTAGACACCATCAGACTC
TCTCTTGTAGCTCAGTCTTTTGCTTCTCAGCCTTCAGGATCTTCTCACCCGTCCACTCGT
GCCGGCACCTCCACCCGTGGCAGAGGCAGACGGGGTCGAGGATGAGCCCTTGGTCGTGAT
CCTTCATCTCCTCACCCCATCTCCGATTCATCTGACTCTGATCCATCCAGTCATGATCTC
TACTAGATCCTGTGTAGTTAGTCTTTTCTTTAGTTTTAGTCTAGGATCTATCTTTTGGGC
CATGTAATGATGTTGACTGATTGACTTTTGTATTTTGAATATATGTATTGGAACAACTAT
GTAATCAGTCACTTTTTGATTATAAATACATATACTCTTTGACTTTCAATGAATGACTTT
CAAATTAAGTTGCTTTTAATTATGAGTATGCAAAATAAATCCTATCCATAATGTAAAATA
CTATGAATTGCAATATGGTATCCAATTGGTATATCTTTTATGTTTTCTATATTAAGAGGG
AGCAAATGAGCAATATAAGCAAATGAGCAAATTTTCAAATTATTAAGCAAATGAGCAATA
AGCAAATTGTTAGGCAAATGAGCAACATAAGCAAATGGGCACATGTGTCATGTGCCAAAG
AATCAAAATCATCAGCTCTTCTTTCCAAGCAAATGCATTTATAAGCAATTTTCAAATTGG
TAGCAAATTTCACATTTATCTTCAAACTATCTATGATGCATTTCATTCCAATGCATGGCT
ATAATACTTAAATGATGCATCTTCATAAATTTAAAATTCATGCTCAATGTCTTATATATG
CTTTTACTCAAGTATTTTGTCATCATCAAAAAGAGGGAGATTGTTGCTCCTTGGATTGAT
TTTGATGATTACAAAGCATTTGAAGGGGTTACTAATGATTTTCGCTTGGAAAAAGACTTA
TTGTATTTCAGGGGCAAAATCATAATTTTATCAAATTCTGATTTGAAAGCATCAAGAGCA
AGAACAAAAGATTTGTGATCCATTGGAGAAAATTTTATAGTTTTTGGATATGTATTTTGA
AAGATATTCATGTTTGTAAATTTGAGTCGACCCCATGAGTCGACTCATGGCACAAAGGGT
TGATTGGCACGCAGAATTTTTTGGCTGGCACAGTCTGTGAGTCGACCCCATGGGTCGACC
CCCAGGCATGAGTCGACCCCATGAGTCGACCTCTGCTATTTTTAAGCCAAAATTACAGAA
CCATTATTTTCTGCT
>noCat_p5_300-B-G10911-Map3
TGTATATATATACACATATCTTTTTCAAAGTGATTTTAGGTTCAAAGTGATTTTACTAAA
GAAAAAGGAGTAGCAGTTCCGACCGGATGTAGATTGGATCATGCAGGAAGCATGAACTCC
GGTACCCAATGGGCTATCATAAAAAAAGCACAGAAAACTTAGCCAATGAGGCCTTATGCA
TCCCATTAACATGTTCAATACCATTTATTTGTATGCAACGCACTCTACATAGATACTTAA
AGAGGACAAAAAGTATAGAGGATAATTGAACAATACTGTAACAAAATACATAAAAGAATC
AAAATCTAATTGTCAACCTGTGAGTGTACTCCTCCTGCATGCTGCCATCTCTAGGTCCGA
GATAGACTCAGATTTACCATGATGTATATATATATATAATAATGCAGACACCCAAGGGTG
CAACTCTACCATCCTCTAGATTTACCATCATCTTTATTCTAGGACCATCCTTCGACCTTC
CCATGCCCCAACATTTGCGACAACATAATCTTCATAGGCCATGACTTTTCACGTGCCTTT
TAATTATATACACATATCTTAATATTCTACATAACTTTATTTTACATATATTATTTTTTA
AAACTATCTTATAATTTTTTATAAATATAAAAAAAATTATTATAATAATATATATCTTTC
AATATGAAAATCTTTTTTAAATTTTTAAAAATTTTAAAATATTAGTGATGAAATTTTTTA
TCGTTAAAAACCTTTTAATGACGGAAAGCTGCATATCCATCGCTAATAGTTTAGTTTTTT
AAAATTTAAAATTTTTTATTTTTTTAAATATTAACAATAAAAAATTTACATCATAAATAA
TTGATGATTTATGATCATAAAATGATTTATCATCACAAATAGTTCATTATTTATGATGAA
TAGTTTCCATCATAAATTATCTTTTATTTTTAAATTTTTAAAACATGCTTATTGGAGATG
AAAAATATTTTTCCATCGCTAATAATTGAACTATTAGTGATGGATATACTTTTATCACAA
ATAGTTTGTAATTTATTTTAATTTTTCATTTGATAATTATTTACGACTAAAAAATTTTAT
CGTAAATAGGTGAGTAGTGGCGATGAAAAATATATTTCATCATAAATAAAAATATTTTTA
TGATGTAATATTTTAGTCGCTAATAATCTGTAGCTTTTGAATTTTTAATATGTTTAAATT
TTTTCATGTATTAGCGATGAATAATTTTCATCATAAATAATTTACTATTTACGATGAAAA
TATTTTTTTCATCATCAATACTCTCATATTTACGATGTAATATTTTAATCACTAATAATC
TATAGCTTTTGAATTTTTA
>noCat_p5_300-B-G10945-Map6
AGTTGTTGGTGCAAAAATCCGCTTGCGCCGGAGAAGCTGGAGTCGGGGAAGTCGCGGTCG
CCGTCGGGACCTGCAAGGGAAGTCTAAACCGGAGGTGGGGTTGCTCCGGCAAGACCCTCC
GACGCTCAAGTCAGTTCTCTGCCTCAACAAGAATGGAGCACTCGAACGGAGAATTTAGCA
GAGTTTTGAGATAAGAAATGAGCTTATAGAATAACGTATCTGGGTCCCCCTTTTTATAGG
CGGAGGAGGTAGCGGATTGATGGCGACGTTTGTAACCGTCTGGCAGTGGGCTGCCCAGGG
TCAGGCGGAGTTTGCTGCGAAGAGTAGTGGAATGGACCCGTGGCTATCACTGGGGCGTGC
CACGTGGAGTCTGCCGCGTGAAGTGGGGCGGCGTTTGTTGTCGTGATTTGCCAGCGGATG
GGAGAATCGCGCGGTATCCGTTGCAGGAGGTGGAGCAGGATCGCGGCCGTTTATCGTGGC
CTGTCAGGTAGTAATGGAGCCGCGTGGGATCCGTCGTAGGGAGTGGAGCAGTGCTGCGAT
CGTTACTGCGGCCTGTCAGGGAGTGGTGGAGCTGCGCGAAATCCGCCGCAGGAAGTGTAG
CAGAATCATGGCCGTGATTACGGCCTGGGAGTGCAGACCTGCCGGCTGAAGTTCGGCCGT
GGTCGGAGTCTGACCCCACGTAGGGGTCCGGGCGGAGTCCTCCTTGCGGTTGGGGTAGTG
GGTGGAGCCCGGCTCCCGTGGGAGTCTGAGCGGAGTCTTCCTGCAATCAAAGTTAAAGGC
GAAGGTCGGCTCCCATAGGAGTCCGGACAGCTTACCAGCAGTTGAGGTTGAGGACGGAGC
CCGGCTCCCGTAGGAGTCCGGACGGAGTCCGGACGCAGTCTGTCTGTAGCCGTCGGAGTT
GGGGACGAAGCCCGGCTCCCGTAGGAGTCCGGGCGGAGTCTTCCTGCAATCAAGGTTAAA
AGCCAAGTCCGGCTCCCGTAGGAGTCCGGACGGGGCTTACCAGCAGTTGATGTTGAGGAC
GGAGCCCGGCTCCCGTAGGAGTCCGAACGGAGTC
>noCat_p5_300-B-G10948-Map7
AACCATCCTAATTTTTCTTGGAGACCCCAACAGACTTAGGCTCAGACCCAAATTCTTCCT
TTGCAAAACTTTCAGAGTAGGCCCCAATATCAAAACTATGCTTATAATAGTGGTCAGCCT
AGTCAGCCTACTCAGTCATCTTATTACAATCAGCCGTTATACCCACCTCCTCAACAGACC
AATCTAGCCAACGATAGATTTAGCCAACTTCAACAAATGATCATGACCCAACAGCAATCT
CTCATCAGGTTAGAAGCACAAATAGATCAATTAACTGAGTCTACCATGAGGAGAGAACTA
GGTCAATTGCCAAACGAACCAATACCGAATTTTGAAAATGACCCACCCATCCACCAACTA
CCTGGACCAAGTCATCAATCCAATGTCCCACTTAAGAATCCTCAATTTGAAATTGATATA
GTAATCTCTGAGCTTACAAGAGATAAAATTCTTAAGGACTCATACCAAGACCAGGTGAGT
GAGGCTAGTACTGATGCTAGCCGAAATATAAATTTGAAAGAACATGTTAGTATTGAGACT
AATCCGATAGAAGAACCTGAGCTCAAAATTGATACTGAGAAGATAGCAGATGAGTTACCT
GAGATATATTCACCAAAAGTTTCATTTGCTTCAGCTTTAGAAATCGGTTCTTCTTCTTTA
GAATCACCATCCCCTCCAGAATTGAAATTACCCTTGATCACATCTGAATATATATGTTTA
AAATTAAGTGACATCCTTCCAGTATCCATTGCGTCGAACTCAACTCCTAACCCAAAAACT
CAATTCATGAGTATTTTAGAAGAACAAATAGGAGAAATTCTTGATAAACAAAGGTCTGTG
AATGAGTTTGTGAATTATCTTACTACAATTAAAAATGGAGATGTGAAATACTTTTTGAAG
ATTGGTAATAAAATATTAAAATTTATCAAAGGCCATCTTCTTGAGATTGGCAATCCAAAA
CCATTGAAATTTATCAATCCAATATTCGACACGGGATAGGTGAGAGAATCAGCATGGTCT
GGCTGAAGACGGTAAACTTAGCACTTCCTGGGAGGCAACCCAGTTTTCAAGTTTTCAATT
TTTGCTTTTTGCCTTTGCTTTCTTTTGCATTTTGTTTAGGATAATCGAGTCTTGCTTTGT
GTCTTTTGTAGGGATCTGAAAATAATCTTGGCTAAGTTGGGGGGAGAATCAATTTTGAAA
AGACTTATAGATCAGGTGAT
>noCat_p5_300-B-G10956-Map3
CCATTAGCCAATGAGCACCAGGCCTTTGGGCCTCCAATGATCATTGAACTAATGGACTCA
TTATCACTCACTTAATGGGAGGCATTGACTTAGTTATCATTATAACTTAATCATTTTAGG
GACCTAATAATTTTTGAGGATTTTATTAAAGGATAGTAGAGAAGAAATCATCCAGTCAAT
TTCAATCCTCCCACTGACTTCACCAAGTCAGATTAAAAAAAAGATTTAATTAAAGCTGGC
ATTAGGAGCACCTAAATCAGTCACACTGATTTACCTAATGACATGGGTGAGCTCTAATCA
CCAAGTGATCTAATAAAAATCTAACTTACCAGATTGGCCAGGTAAGTGAGATCAGTGGTG
GGGATTTGCCATTAACTCGTCAATGATCGAATCAATGCGAGTAGCTCCCGCTTAAGAACC
ACTGGTCAAAACTACCGAACTTACCTTAGACACCAACCGGTTCATTAGTTTTAATTTTGA
TCAACTTAGTAAATAGGGCTCTACCGCGTAGCCATGAATTAAGTCCATCTTGGTCTAGTT
AAAGACATGGACCCATTCAACTACAACTATTGAAGTTGAGTCTAGAGTATCCTTGACCTA
ATCTAATTCAACTTTTGATTAGATTTGATCAATTACTCCATTTAGTCCATTTTTAAGCTA
ACCTTAGGTCTAACCCAATTATGGACCTAATTCATCTAACCCATTGACCCACAAGTTTAT
GCAATTGTCTTAGGTCTTAATTCACAATTCTAGACCTACTAGACAACACTTAATTCTTTT
AATTAAGTACTTGGGCTGATGGATCAGGGTTTGGCATTTCGAAAATAATTTTTAAATTTT
GAAAGATTTTATTTTCTGTTCACCAAATGTGTTGACTCATTTCACAAACGGATCAGCACA
ATTCATAAACAGCAATCCTATTGCTCATTTCATAACAGAAAATAACTCAAAATAAATCAT
GAATTTTCTTTTAGATCTAATCTAACACATTCATGATAAATTTTATAATTAAGTCCTTTC
GCTGCTTCATCGGCATGGGATATAATTGCATCGGCACCCCTACCGTCATAGGAGACCCCA
TCGAATGGGAAGAG
>RXX_p5_300-B-G1098-Map4
AGGAGAGGAGTAACAAAAAGAGATCGAGACCAACAAAAAATTTAAATAATCAACAGAAAA
ATTCTACTAATATTGCAGAGAATAATAAAGAAGCTATAATCTATGAATATTATGGCAAAA
ATCATTATGGACCTTGTCTCAAAAAGCTGGGAGCATGCTTTTCATACGGCAGAATAGGAC
ATATGGCACGAGATTGTCCTATTAAGAAAAAAGATAGTTCAAAGACTTCCAAGCTAGCAG
ATCAGAAACAACAAGGAAATGCATGGGTGTTCGCTTTGACCCAACAAGGTGTCAGTGCAA
GCAATCAAGTAGTTACAGGTACCATTCTAGTCACCCCATAGATGCTCATATACTATTTGA
TTATGAATTTTCTCATTCCTTTACATCTTCCAAGTAATAACTATATAGAATTGAATAAGC
CACTATATGTTATATCTTCTCTTAGAAAAGTTATTTTCATCAATGTCTTGTTAAAAAAAA
AAATTACCTCATTTTAGATGAGAAAGTTAGGATTGATGGAACTT
>noCat_p5_300-B-G1099-Map15
CCTTCCTCTAGCGCCAATTCTGTTGGTGCAGAATTCCGTCGAAGTCGGAGTTGCTGGAGT
CGAGAAGACCGTGGCCGCCGTCGGGACCTGCAAGGAAAGTCTAAACCGGAGTTGGGGGTG
CTCCGGCAAGACCCTCCGATGCTCAAGTCAGTACTCTGCTTCAACAGAAATGGAGTGCTC
GAGCAAAAATTTTGGCAGAGTTTTGAGATAGAGTTTAGAGCTTAGAGAAAAACGTATCTG
AGGGTCCTTATTTATAGATGGAGAGGGCAACCGGTTGACAGCGACGCCTGTAACCGCCTG
GCAGTGGGCTGTTCAGAGCCGCCTGGAGTTTGTTACGGAGAGTAGTGGCGCCAGGGGTCG
TTCAGGGCCACGTGGAGTTGGTTACGGAGAGTGGAGTGGTGGCCGTTGTCGCGACTTGCC
AGAGTGTAGTGGAGCCGCACGGAATCCATTGCAGGGAGTGGAGCAGGGTAGTGGCCTTCG
TCGTGGCTTGCCAGAGAGTGGTGGAACCGCGTGGAATCCGTTGCAGGGAGTGGAGCAGGG
TAGTGGCCTTCGTCGTGGCTTGCCAGAGAGTTCGGACTTGTCGGCTGGAGCTCGGTTGGG
A
>noCat_p5_300-B-G10994-Map3
AGTCGTATGGCGTCCGACGCATTTAGTCGGGGAAGCGATGACAAGTCGGATCCCAATACC
CTTACGTCGGGTACTTACGTCGCACCGCGTGATAGACGGTGGTAAGCCGAATATCCTTCG
ATCGGCCGTAGCTCGGTCGGTGAGTCGTGAACGCGACAGTGGTCGCGTCGGCGTTTTGCC
TTTCTTGGCCGGGGCTAAGTCGGCGAGTCAGCCGATCGTTTGGCCCGAGAGTTCGACCGT
AGAAGGAGTGTAACTCCCGTTGTCATGGATATATCGGCCCTTGTAAGCGTCCGATGCATC
ATCGGTGATCGGGCCGTCGGTCCCCAGTGGAACGTTAAGTCCGAGTCGGGACGTCGGGGC
TCATACTTCTTGGTGAGCGCCGACCAACAGTCGAAGAGTCGAGATTCCAGACTCCAAAAT
TTGAAACTGAATTTGTATTCCGAGTGAACGGGTACAAAGTTTATTGGTAATACAACTTTA
GGTTGTCGGCATTCCAGGTCCGGAGAATGGGGTTCCCTTCCAGAGTCTCCAGCCGGTAGG
CTCTCGGCCCGTAGGTGTCCGCTACCATGTAGGGCCCTTCCCAGTTCGGAGCTAGCTTCC
CTTGGTCTAGAGGCTTCGAGACTTCTGCCTTTCTTAGGACTAGGTCCCCAGGCCTGAAGA
GCTTTGGTTTGACCTTGGCATTGTAATATCGGGCCACTTTCTGTCGGTAAGAGGCCATGC
GAAGTTGAGCCTCGCTCCGAAGCTCGGGGAGGAGGTCTAGATCGGCTCTCCGGCACTCAG
AGTTGTCCGGCTCTTGATACTGCTCGACTCTAGTTGATGGTAGCCCGATCTCGAGCGGTA
TCATCGCTTCCATCCCATAGGCCAAACTGAAAGGTGACTCCCCAGTCGGAACACGGGGGG
TCATCCGGTAAGCCCACAGGACGGAGTTCAACTCCTCGACCCAAAGGCCTTTGGCTTCAT
TCAGTCGGGTTTTGAGCCCATGCAGTATGGTCCGGTTGGTTACCTCGACTTCACCGTTGG
ACTGTGGGTGCCCGACCGAAGTCAGTCGGTGCGTGATGTGAAATCTCGCACAGAAGTCTC
TGAAGTCCTGATTGTCGAACTGTCGTCCGTTGTCGGTGATGATGGTGTGCGGCAATCTGA
ACCTGAAGATGATGGACTTCTGGATGAAGTCCTCCATCTTCCACTCGGTAATCTGCGCCA
GAGGCTCGGCTTCCACCCACTTGGTGAAGTAGTC
>noCat_p5_300-B-G11-Map4
GAAGACCTCATCGGGAATACGGTCCTCGTCTTCTTCTTCTTCAACCGGTACCAAGTTCTA
CTCCACGAGCAGAGCGAGGAGGTGTTCATCGGCCAACCGGCGATTCCTGGATTGAATCCA
TCGGGGAAGGAGAGCAGTGTCGGTGCGGTTGAGGCAGTGGTTGAGTTGGATTCCATGACC
CAGATCTAAGCGATGGATGTATCGTTTCAAGAAGCTAAAAGGTTATGGTCGCTCCTCTGG
CATAAGGATGATCTGCTAGATAAGAAAAGGAGGTTTGTCAAACGGCACTCTCTTTTTTCA
TTGCATAAAGTTCCATCCTTTTTCCTTTAATTGCCAGAAAATTTTATACTTTATCTATCA
CATTAGCAGAGTTTTTTGTGGCTACGCTAATGTTATGGTTATCCTTTGGATAGAATATGA
TCTCTAAATTAAACTGAGATGAAAACTTTGCAGTCAGTAGTATATTCCCCAAAAGAATGG
GTGGAAAAATTGGAAAACATGAAACAGCAATTGTTGGTTGTTTCATTTGCCCATCCAAAC
TTTCTTAAAAAGATATACCCCTCATAATAATTTTGCATGACTCTATAATAGTGCCATAGC
AGAATGATACTTGTCTACATCGTGTTTATTTTAGTCAACCAATATAATTTTTTGTGTGAT
GATGGATTTTGCAGCATGTTTTGGTTTATTTTTGAATTTCTGATAAAGTTCAGTATACAA
ATGCTTTGCAATCTTGAGTTTGTTGATAAAGGGACATCATATGGCAATGTATTTTTGTTG
TGACCACTTACACATTAGCACAAGAGGTACACACACAAACGTGGCTGTTAAGCATTTCTT
ACCATATGAGAAATGAAAACAATGTTTTGTGATATGTTTGCCTCTAACCCAATCTAAAAT
TTTATCATCTAGCCAGCTCATTCTTGTCAATTTCTCCAATTTTAGCTCAAGCACTTTTGA
CTCGTTTGGTTCATGGGAAGAGGAGGGGGGAAGTGTGGCCAATGGGAAAATGATGAAAGG
CCTCATATTTGGTTGGAGTTTTCAAAGGAGAGATGGGAAAGTGGCATTCTCATGGAAAAA
AGATGGTCACATTTCATGGAAAAGAAAAATCCATATGGGACATGAAAAAGTCCAATTTCC
ATTG
>noCat_p5_300-B-G110-Map3
TGTTGCGGCCAATCCCCTCATCGTCTGATCGTCGAAAATGAGCACCTACAAAAGAAAGTC
CACGCTGACCGGAGGCGACTCCGGCGGAGACCCTCCGACGGTCAAGTCAGAGAGGAGACT
AGACAACAGTAAAAAGGAGACAAGGAGCTCTACGGGGAGAGAGAGAGAGAGGGAGGGGGA
GAGGGAGAGCCTGAGTGTTTTTCCTGGAGCCCCCCTCTAGCACTATTGCCTTCTCCGATT
TATAGTAGGAGGTGGTATGGCCTCGCCGTCGGTGATGTAGACAACTGGAGGGTTGTCAAA
TCGCCGGAAGTTGTCATGTCGTTGACAAAGTTGACAGGTCCTAGGAATTAATTCTCGTCC
TTAGCAGGATAGCGCCCCAGGCTTCCTGGCAGGGTGACGCCCCCTGACGCTCGTACGGCG
TTTACTTGATGGGACTGCAGCCCACGCCGCTCATCCAGCATCCAGGAGGGCCTGTAGAGG
TGGGACGTCAGCCACCCAAACTGGTAGTGAGTCGTCGGCATCCCATCCGATGGGAAGTCG
GTGACGGGGGGTCGGCCCTTAGGCAATCAGAGGCGACGTGGGGCCGCTAGGCCGATCTGC
TCCGGTCGGGGCACAATCGGTAGTCGCTGTCGGTGTCATCCGCCATCGATCGGGAGGAGT
CGGTCGGTCGAACGGAGTTGGTCGGTCGGAGGAGTCGGTCAGCCGAACGGAGTTGGTCGG
TCGGTATATCCCAACAGTTGCCCCCCACTCCTGAGCCTGATGTCGCATTGGCCCGCATCT
CCACGCGGATAGGACGTCGGGCGAAAGGAGTGGATTCCTTGCTGCGTCCTGGACTGAGTT
TGCTGACCTCACCGGCAGATGGTCCGGGCAAGTCGACGTCAGGTGTCCCATTGTCCGATG
ACGGGACGTCAAACAATCCGGTGTCAGGCGATCGAGTGTCAGACGATCCGGTGTCAGGCG
ATCGGGTGTCAGACGATCGAGTGGCGGACGATCCGGTGTCAGGCGATCGGGTGTCAGACG
ATCGAGTGCCGGACGATCCGGTGTCAGGCGATCGGGTGTCCGGCATCTTTTGGAGAACGC
AAACCGCCATCCGGCGTCGGTTCTGGGAGTGTGGGTCGCTGTCAGGCGTCCCATCGGGGA
TGCGAATCGCCGCGGGCAATTTAATTCCGAATTGCGGCCCTTCTGCCACGTGTCAGGGGT
TGTTGGGCTGGCGTCCTTCGCATTTAATGAAGGTGACGTCGCCCTTCCGGGATTGGTGCG
CCGAACTGCCGGATCGAAAGGGGGGCCCGGATGCTGCCACGTGTCGCTAATCCAAGAAGT
CTTGATCGACGCGGCGTCATCTCGACCGTCGAACAGCCCTATATATATGGGGCCACTTGT
ACTCGAAGCTCCATTTCTGACGGTTTTGCTACAGAGACTCTGCCCAAGCGGTCCCTTCAT
CGTCGCCGGCAGCTGCCCCCTCCCCCACTCTCGCAAGGGTCCATCCGGGGTTCGTGCTCC
TTTCTGTTTTGCTCTAGTTTTCCTTAAAATCCTTTCTCTTCCTTCTCCTTCTCCTTCGGT
CTTGTCTTCTTCTTGGTTCTGGTGTAATAGCCAGAACCTCATCTCAGGAGGCTCGATCGG
AAAACCCGACCGATGACCTTCGGTCGACTCCGGAAGTTGAGGTTTCTTCGATTTCGGCGC
CGAATGTTGATCGGCTTCGGGATCAGTATCATATCCCGGAGCAGTTCCAACTTTTCGCCC
CAGAGGCCGGCGGTCGGGTTAA
>noCat_p5_300-B-G11013-Map20
ATTGTCACGCCCCCGATCCGAGATTGTGAATCGAGGGTCATGGCAACCGCCGCATACTCA
TAGAAAACTCTTCCCATAAGCATGCAAGGCATCTTATCATGCTATCCTAAAACAACAGCG
GAATAATTAGTCAATAATTTAAATCCAAAACATAACGATCTAAATTTTTTCTTTAATATC
TCAATAAATTCAACAATGATTCATAGGCCTTACATCAAATTCAATAAGACTTTCAACCTA
AAATAAAAGTATAGAGATTCTGCTTCTGATCACTCTTCCATTCATATCTTGTATCATCTT
AATTCCTCAACATCTGTAAAAATAGTAAAATAGGAGGTAATGAGCTAGACAGCCCAGTAA
GCAATGATCACTTTTCAACAGATTTCATCAGGTATTTAAGTAAATAATCATTTATAGAAA
ATAAGCATATAGAGTTCATCAATTCGAAATCAATTTCGAATTATGCAATATAATTCATGC
CAAATTTATTTTTTTTTTTTCAAAATTCAAGTTTCTTTCGAGATTTTAATTTCTTTCATT
CTTAAATTCTTTTCGTCAACCATGAGCTATGACCATCATTTTTTCCTGTGGCAGGGTCAT
AACACCGCGTATCTTCTTGCGGTGAGCTGCGAATCATCTGGCAGCAAAGTCCTTCGGAAC
CGCTGGTCTCTCTGACGGTTTGTCGCTGGTCTCTCTGGCGACATGTCGCTGGTCTCGCTG
GCGACATAAACCCTCAGGATAAATCAATTGCCAACGTATATGCCCCCATTGGCGGGGTCC
TTTACATAGTCAGGTTGTCAATTCATATTGTTTCTTATATCAGAATTCTTCATAAATCAT
GTTTCATATTCTAATTTCGATAATAAAATATATAATCATGTAGTATCGAAATCAATCAAT
ATAATGCATCATGAAATCAATATGTTCAATCATGCTTCATCATAACATTTCAAATAAGAT
ATTTTCATAACAAAATATCATTTCATCCAATTCATGCATCGTTTCACAAATCATGTCAGA
AAAATATATTATAATTTATCGATAAATCTAGAAAAAGTGAAACATTACTTACCTCGAACG
CATTCCAATAAATCCACATAATTCTATAAATTTTCTTTCAAAAATTTTCAGTTCATAGAT
CATATCACGATATCCCATGATCAAACATCCACAATACCTATACAGAATCAATTTCAATAA
TTAGAAAGAATACGAATATCATATTTCAACGGTTTAGATTGGGTCCGATCATCTAATTTC
ATCTAATCAAAATCTAATTAGGACCTAAACGATCCAAAGTTTGACTATCAGATCAAATCG
GATTCGAAGTGATAGGACCGAGGTTTCTTCATCGATTTCATAAAAATCAAGTAGAGAGAG
AAAAATCAGAGGAGAGAGAATTCATGAGGTACAATTCGAATTGATCAGGTGACACAATCC
AACATTACGATTGGTCCAATATCTCGATTGGTGAAATCAACATGATCAAATCAAGTCATG
ACTAGATCGGGATCATGGATGATCAAATCTAAAGATTCATAGGTCTGATCAAGGTGAGTG
CCAATACACTGTCCAACAATCATGGATCAGGATTCTTCATTAGAATCAGATCAGGAATAT
TAAAAAAAAATTCTTCATTCACTAACCTTTTTAGAGAGAGAATCAATCAAGAGAGAATAT
TTTAGAGAGAGAA
>noCat_p5_300-B-G11014-Map5
AATTTCAGTGTAGGGGTAAAACGATAATTTTAAAACTTTTTTAAAAATTATAATTTTACA
GTAAAAATTATTAATTAATCTAATTAATTAACATGTATTAATCCTACACAAGGATCTAAA
TATGATATATATAGCATGCATTTAAATTTAAAATTTTGAATTCTACAGTAAACATTTTAC
TGTTATGTGTTCAGAACACATTACCTTCGTGCAGGTAGTCGATCGCTGCAGTCTGATCAC
CGTCGGAAAGGTCTGATCATTGCAATATAGCCACACAGTATGTCTGACCTCTGTGGATCA
TCCACACGAAGCTCTCGATCTGATCGGCTCCTCACGAATGCTAGTTCATTGCAGAACCCT
TTCGACGGCTGATGCTGATCGAACTCCTTCGATCGGTGTCTGCCGACTCTTCGGATACTC
CGGATCATCAGCAAAGGTACTTGAGAGGTTGATGAAGCTCTTCCTAAAGTTTGGTGGGCT
CACGACACTCGTAGCTCACCTTCTCACTTTCCGAACCCTAGGCAGAAATCCTAGGGTACT
CTCAGAAAAAATCCTGCGCCCTTTCTGTTTCTTTTCTTTTCTCTTCTTTTCTTTTCTTTT
CTCATGCAGTAGAGAGCCTTTCTCATGCCACCCTTTCTCTCTAAGATCAGATATTCGCAC
GCCCCACCTTCTCTCTCATTTTTAAAATAGTGCAAGACCGCATCTTTTCAGCATTTTCAC
CGCGTGAGAGGATAAAGCTAGGTGGTTGCTCACTTGAATTCAAATCGAATTTGAATTCAA
ATGCCAACCAACCTATCCTTATCCACTCTAGGCGTGAGAAGAGAAGGGGCGTGGGTTCTT
TGTGCATGGAGAATTTACACGAAAAACTTTTTCTCGTGTAGAGAATGGGGCGCATAAAAG
GATAAGGTGGCGCATGGATTAGTTGCCCATTCAAATTCAAACATTATTTGAATTTGAATG
GCCAACCAACCTTATCATTATCCACACAAGTGGCGCACAAGGGAGGGCGTGGGAAGGCTT
CTGCATGGGAGAAAATTCATGAGAACTTGTTTCTCATGAATTCAAATAGGCGCAGGTGAG
GTGAGGTGGCGCAGGGAGATAAGTCAAGGTGGTTTCAAATATTAAATCAACCTAATTGAA
CCAACCTTATTAAAATAGGTTAGGCACAATTAGACTAAGTTAAACCCAACACAATTAGGC
TTAATTAGGCTCAATAAAATTCTAATCAAATCAGGAATTGACTAAGCCCAACCCTTGATC
AGATCAGGGACCAAACCACCTTGGCCGATTAGGTCAACTCTTAACCTAATCGGGTCAAAC
CCAACTGAATCCAATTCAATTGGACTTGATCCAAAAATAATTACT
>noCat_p5_300-B-G11016-Map3
TACCCATTGAAGCTATTGATATGTTACTCCCACCAGAACCAAGAGCACCATTGGCAGGTT
GGTGCTGGTACCCATTAGATAGTGGTCCTAAACAAAAAAGACACAGTTGTTGTTGCTGCA
ACCAGGGCAAACAAATGAATAAGAGTAAAAACAAAGAAAAAAGCAACTAGAATTACCATT
GGATGCATTGAAGGAGACACTATGTCCAACATCAGTTAAGTTGTTTCCAGTTGGTAATAA
GTTACCCATGTTGGCCGTGGTTTGAATCCCCATACCAGGACCACTGGCTGCAGTAGCAGA
GTTTTCTGTTGAACAAGAAGCTACAGAACTTGTGCTGCCATTATGGGATATACCAGGTGT
CGGAATCATTGTACTGAGAGAGGAGGAATATGTAATATTATGAGACAAAGATCGGCTGTG
GTTTGGTAAACTCTTCATTATCAATTGCAAACGGTGCTCAACCGGCTCCATCACCACACT
CATATAATCTTCCTGATGACACACAAGGACATTGCCTAAAACACTTAAATTCATGAATTA
ATTGTTACTCCAAAGAAAGAATTATTGATACAAGAACAAAAATACCTTTCTCGCAGCATC
CTTGAATATGCGCTCCTCCAACCGCCTTGCAAGTTCTGGTAATCTACGCAGCCAATCATC
AGAAGAGTGACGATTTCTTCTTTTGAGGTAGTTGTAGCTGCACACACTCGATCATTTAGG
ATTACCTATGGCTCTAGATATTTAGAGCATTAACAGAAAAGGCTCTGGATGTAATATCAT
GTGCCTAAAGATACAAAGCTCATAATATCGAACCTTGACCTCTTTGTTATTTGTCTGGAG
TGTTTCCAACTCTAGGAGAAATTTGGAGGACCATTCTAGAAAATATATGAGCTTAATCTA
GTGAACAATAAGATTATTTTGCCCTCTTGGCTCATCTTCTAAGTTTCATGAGAATCCATT
CTCCTGCCCAAAGTTGAGTTAGGAAGGATTTTGCACCACAGTACTGAGAATTGACTCAAG
GCCAGTAGTATGTAGTCTGGGTAGTTTATGTCAGCTATATACATGTATGTATGT
>RIX-incomp_p5_300-B-G11018-Map3
TTTTTTTTTTTTGATAGAAAACATAAGCCTTGATTAAACCAAATAAACTGTAACCAGTTT
AATTACAACAGCATCCTGTAAAAGGTTTGGACAAAACATAGTCCAACCAAAACGAAATTT
ACATAAGATAAACCAGCTATTCTATGATTCTTGCAAAAATGGACCAAAACAGAATATATA
CAGAGTATGAAGTTCTAATTTTTTGACATAAAGAGAAGTAAAAGTAAGCTGTACTAAAGG
AGTATAACTATCTGCACTGCATAACCCTTGAATTGCTGAATGGAATGAGTTGTGAAATAT
TTCTCTGTTGAAGGCAAATATGAGAAACCAATATGTATGAAAGCTGAAGCCCAAAATATT
GTAGATAGAGACATAATAGCATTCTAGAACTCCATGCTCCATAAACCTGTATAGTGTTTG
AAAGACATCCATAAAGGTGTATGAAGGAACTGAAGCATATCCATGAACCTGTAACAATCG
CCCAAAATCTGTGCTGAACCATGTAGGAATATTCATTTGTTGCTGAAAGATGTGTGAACT
GTACAGGTTAAAAGCAGGGTTATGAGGCAAATCCTCAAGTAAAGCAAATTGAATATATGC
CCCTTCCCATCAGTATCAATACTCATTGAAACATCATTTGGGATATAGTAATAACAGCAA
CAAAGGTCAATAAGAAACCAACTCCCATCAGTAATGAAGATTTGAATTACATCATTTGGA
AAGTAACATGAAAACCAATTTAGTTCCCACAGCATCTGAAGGAAGTATATTGAGCAGCAT
ATCCCATCAGGTCGGCCATCATTTATCAGGAAACTATATAGTATCAGGGAACAAAACATC
ATGTAATCACATAGTAACCATCCCGAATACAGCCAGACAAAAGGAAGACTATATTTGCAG
CAGTGTATGTGATGAAATCCCTGTACACTAATCCAGAACTTCAGTAGCAAGAAGATTCGT
AGCAGGTAACAATGTACATTATATATTAAAGATAAACAGAAGCAACCCTTGAGCACAGGC
ATTGATATGTATTCTTGGTCAGTGAAGAATATGAAAGATCTTTGTATAGAGTAAAGCAGC
TGATGGCATTGAAAGAAATGAACCCAAATATAGATCATGAAATTAAAAATAGGGACAGAA
TAGTTTAACAGAGGAGAAGTATGTATAGCAGGATCAAATGGAAAGATCCTAACTACACTC
ATGAA
>RXX_p5_300-B-G11024-Map6_reversed
ACTTGACCGTCGGAGGGTCCCCGCCGGAGCCGCCTCCGGTCAGTGTGGACTTCTCATTTT
TGCAGGTGCACGTTCCCCGGCGATCGGACGACGAGGCGATTGGCCGCAACAGATTGGCGC
GCCAGGTAGGGGGGCAGAATGACGAAGACAAGAGCTCAACGATCGAGGATCACCGGGTCG
GCGAGGCGCTCTTCCCGCCGGGAAGAGGCCTCCCCGCCACCATCGGCGGTGGAGCCCAGC
TCTCCACACCCCGCGGTGACCACGGAGGCGCAGATCGCGGCCATCGTACGGCAGATGACC
GTACTGACGGACGCAGTCAAGAGCCTCCAGCAACAACCGGCGGCCCGTCCGATGCCTTCC
AGGAGCAGCCGCCGACGACCGCGCCGATCCCCGTCGCCTCCGCGCGAGCGCCCTCAACAG
CGCTCCCACGGAGAAGAGGAGGGACGGCCATGGCGCGATGACCGACGGTCCCAGCAGCCC
TCTCCTTCCCTGCTGGAACGGGCGAGGAAGGAGAAGCGACCGCGCACGCCGTCGGCCTCC
CTCTCGGAATCTTTCGGAGACTCCACTCCTGGGGTCTCCCAGCATCGACGAGCGGACGAC
TACGAGCGCCGGTTCGAGGAAATCGACCGCCGGCTCGCGCAGTTGCAGGTGGACGGCCAG
AAGTCTTCGAACGACGTCGACTTCCAGACCGCCCAACCTCTCTCCCGACTAGTCCTCGAC
GAACCGATTCCCAGTCGGTTCAAGATGCCGCACGTGGAGCCATACGACGGCTCCACCGAC
CCGATCGACCACCTTGAGAGCTACAAAGCTCTCATGACGATCCAAGGGGCAACCGACGCT
CTTTTTTGCATCGGCTTCCCCGCCACACTCCGCAAGGCTGCCAGGGCCTGGTACTCCGGT
CTCCGATCGGGAAGTATCCACTCCTTCGGGCAGCTCGAGCACTCGTTCGTGGCCCACTTC
AGCACCAGCCGGAAGCCGCCGCGAACGTCGGACAGCCTTTTCTCCCTCAAACAGGGGGAA
AATGAGACGCTCCGACACTTCGTGGCGTGATTCAACACGGCCACGCTTGAGGTCCGGGAC
CTCAACGAAGACATGGCTATTTCAGCCATGAAGCGGGGGCTGAGGGCGTCCCGATTCACC
TACTCTCTGGACAAGACCCTCCCCCGGACGTACGCCGAGCTACTGGAGCGCGCGTACAAG
TACATGCGCGCGGACGAAGGAGCATCCGACCGACGCTTGGCCGAACCCAGAGGCCCGAAG
GAGAAGCGGAGGAAGGGTCGGGAGCCCGCCGAACCCAGCAGGCCCCCGACCGATAGTCGG
GTCTCGCCACCCCGACGGAATCAAAAGTCGCCCCGGCGGCAGACTCC
>noCat_p5_300-B-G11045-Map4
AGTAAAGGTTATGGATTCCTCAATTCTTTATCGCTTAAGAGGTCCAACCAATACATCGGT
TGTTCCCTGTCGGGATTCTCTCGAGATGGTGTTGGCAAAATCCGTCGGAGGCCGATCATC
GGAATGCTCCAGGCCGACTGCTGTTGCCGGAGGAGGAAGAGCCTGGGAGACCGGAGATGG
GGCCGGGGCTTACGGAGCTCGCTGAGACCTGGCCGCGGAGGCCGTTGACCGCCTGGAGGA
TGCCCTTCGGGGAGGCATCAGGTGGAGGCCAGGCAGGAAACTGGAGGAGAAGATATCGGG
GAAGATGACCGGAGGCGGTCCCGTTGAGCGCTCCTTTAAGAACAAGGGTACTGCGAAGAC
ACGAGGGCCCTTCCTCTAGCGCCAATCCTGTTGGTGCAAAAATCCACCTGCATCGGAGAA
GCTGGAGTCGAGGGAGTCGCGGTCGCCACCGGGACCTGCAAAAGAAGTCTAAACCGGAGT
TGGGGTTGCTCCGGCAAGACCCTCCGACGCTCAAGTCAGTTCTCTGCCTCAACAAGAATG
GAGTGCTCGAACAAAAATTTTAGCAGAGTTTTGGGATAGAAATTAGAGCTTAGAGAATAA
CGTATCTGGGGCCCCCTTTTTATAGGCAGAGGGAGCAACGGATTGATAGCGACGTTTGTA
ACCGCCTAGTAGTGGGCCGCTCGAGGCCAGGAAGAGTTTATTATGAAGAGTAATGGGGGG
AGTCATGGCTGTCACCATGGCTCGCCACGTGGAGTCTGTTGCGGAGAGTGGAGCGGCGTC
CGTTGTCGCAACTCGTCAGGGAGTGGTGGAGCCGTGCAGAATCCGTCGCAGGAAGTGGAG
CAGAATCGTGGCCATTACTGCAGCCTGCCGCGTGGAGCCTGTTACGGGGAGTGGTGGAGC
CGCACAGAATCCATCACAGGAGGTGGAGCAGAGTCGTGGCCGTTACTGTGGCCTGTCAGG
GAGTCCAGGCCTATCGGCCGAAGCTCGGTTGAAGCACCTGGCGGAGAGAGGCGGCTATCC
ATCTGAAAGGAGCTCGGATGTTGCTGGCAGGCCGTCTACCGTTGGGTGCCTTGAGCATTA
GTACTATAGGCGAGGGCCATTTGCTGTAGGAGCCCAGTCAGAGGCTTTCTGTAGATGAAG
TTCGATTTCCGTAGGAGTCCGGACGAAGGCTTCCTGCAGCCGGAGTCGGGGATGAAGTCC
GGCTCCCGTAGGAGTCCGGACGAAGTCTTCCTGTAGTCGAGGTCGGGGATGAAGTCCGGC
TCCCGTAGGAGTCCG
>noCat_p5_300-B-G11046-Map3
CACGCATGCCTGGAAAAACTTGACAGCAGCAGCAGGCGCAGTAGGTTCAGTAGAGCACGC
ACGCCTCACGACAGAGAAAAAGGGGATGACACAAAGGGATTCTTCACTTAAAAGGGGACT
CTCTCCTGATTTTTTTGAATTTTTCTAGTATTTTTTTCGTCTGTTTTTCAGGAAGGAACA
ACGTGTAATTTATAGCTCTATTCTCAGCATGAAAACAGAGTTCTGTTCGTACGTTGAGAA
TCTATTCTTAGCGGACGTTTTGAAATTTTATTTCACCAAGATTTTTTTTAAATTTTGAAT
TTCAAATACAAATCTAATGCACCCTCAAGATAATCAGCGCGAACAGAAATCTGTTCATGC
TGGAAATGAAGATTTTCAGTATTACTTCCGGATAGGGCCTGAGTGCAAGCGAATGAGTAA
ATTAAAATATTGCTCTCGAGAGAGATGGATGTGGTAAATTATTCCAGATTCGAACAAAAT
TTTCATTCCTTCATTTTTTTTTTTGAATTCAAAATTCAAAGGACCAAATCCATGTGAGAA
CCAAAAAATCTGTTTCACTGAGATTGTTTTTTTTTAATTTTGAATTTCAAATTCAAAATC
TGATGCAAACAGAAACCTGTTCACGCGGAATTTTTCAGCGTGAACAGGTTTCTGATCGCT
TCATTGAATTTTTTGGGGTGCGTCAGGTTTATTTTCAGCAAGAACCAGTTTTTGTTCGCC
TTGCTGTATTTTTTTTGGTTCCCTAATTTTTATATTTGAATTCAAAATTCAAAAGATCAA
ATCCATGCTCTTCGAGAACCAAAAAAATCAGTAACCTCCAAAAAATGACAGATGGCAGAT
TACAGAAATCTGTTCATGCTGGAAATGAAGATTTTCAATATTACTTCCGGATGGGACCTG
AGTGCAAGCGAATGAGTAAATTAAAATATTGCTCTCGGGAGAGATGGATGCTGTAAATTA
TTTCAGATTCGAACAAAATTTTCATTCCTTCATTTTTTTTTGAATTCGAAATTCAAAGTA
CCAAATCCATGCGAGAACCAAAAATCTGTTTCATTGAGATTGTTTTTTTTAATTTTGAAT
TCCAAATTCAAAACCTGATGCAAATAGAAACCTGTTCACGCTGAATTTTTCAGCGTGAAC
AGGTTTCTGATAGCTTCGCTGAATTTTTTGGGGTGCGTCAGATTTATTTTCAGCATGAAC
AGATTTTTGTTGGCTTTGCTAAATTTTTTTTGATTCTCTAATTTTTTTTATTTGAATTCA
AAATTCAAAAAATCAAATCTATGCTCTTCGAGAACCAAAAAAAAT
>noCat_p5_300-B-G11060-Map3
AGCGGCGGGCTACCCCAACAAAAAATGGAGGCCGAACTACACTAAAAGCACAAAGGACCT
CGTCTCTATGAAGAGGGAGGAAGAGAAAGTAAGATCTACGATCGCGAACAAAAGGCAAAT
CGACACGGCGATGGCTAGGAACCTCCAAGCGGTGTCGACGCCGAACCAATCAAAAGCACA
AGAAACTCGGTAATGATGACCTAATACAAAGATGAACAAGGAACCTTCGAACAACATCGA
CATCGCACGGGACAAAAATGAAAGAAGTCCGGCACACGACAATTCAACACGACGTACGGG
TAAGGTAACAAAGACCTTTTCATTTCATTAGCAAAATGTGCGTTACAGAGCCTGGAAGAC
CGAAAAAAAAAAACAACAAAAACAACAATGACAACAACAACAGCGACAACAAACAGACAA
GCGGCAAAAGAAGACACTTAGAGGGACGAAGGACAAAAAGAGCCCTAAGGGGGCCCGGCT
TCCTCCGACTTCGAACTTTCGGCTTCGACCCTCATTAGGGAGTGCCTTAAGCTCTCGACT
TCTTCTTCCAATTCCTTCTCTCTCATTAGTATTTCCATATATCTCTGATGAAGCCGCTGG
CTTTCGTTCTCCACCTCTCGACGCCTTTTTCTCAGGACCTCAGATTTCGCCTCTGCGTCC
TTGACTGCCCGCTGCTCGTATACCAGCTGGATCTTCAATTGCTGCAGTTCGGCCTTCCCC
TCCCCAAGGGCGACAGATAGCTCTTCTACGGTTCTTCTCAGGGATTGGAGTTCGTCGAAA
TCCCGAACGGGAGCAAACTGAGCCCCTTCAGCTAGCTGCCTTTGAAGGCGGGCAACCTCG
TCGGTCGCCATCCTGAGCTTCCCTCTGTATTCATCCACCTGCCTGCACCAGCCGGCCCGG
TACGCGTCATAGCTCGCCTCGGCATCCTGGAGCTGTTGCTGAAGGTCAGAGAACTTCTTC
GACCATTCCCGATCACAGTCGGCCTGAGTCGGAAGCCGGGACGAGCTTCCTTCCAACTGG
CTAATCCTCTCCTGTGCAGCCGACAGCTCCACTCTGAGAGAACTGATCTTGGCAGCTTGA
GCCCAAGATCGGTCGCTGGCGCGCTTCTTGTGTTCCTCGAGCTCCTTCTCGAAGTTTGCT
TTCCTCCGGCTGTACTCCATGATCCCCTTCACGTGGAGGTTCCGAAAGCGGGTGGCCTCC
GCGGTGGCTTCAGAGTGGCTCTCCCTCAACCTGCGAAGCTCGCCATCCATCTCCTTCGAC
CTTTTTGTTAAATGATGAACTTTCCTCTT
>noCat_p5_300-B-G11066-Map3
GAGAATTACCAGAGGAGAACGAGGAAGACCTGGGAGGTTTGAGGCACCAAAATCCATAGA
GGAGAGTCCTCTAACAAGAGATCAAAAGTTGATGTCTTGTAGAGAAGAAAGGTAAGAGAG
AAGATTGTCTTCTCTTATTGATTTTCTTTCATATTTTTTTTCTCTCTTTATTTTTGTGTT
TTTATGTGATAAAAATATGAGAGAGAAAGAAGGATTACATGGGTGATTTGAGGTGCCAAA
ATCCTTGGAGGAAATTCTTCAATCAAGAGATCAAAGGTTGATGTCTTGTAAAGAGAAAGG
TAAGAGAGAAGATTGTCTTCTCTTATTGTTTTTTCTTTCATATTAATATCTCTTTGTTTT
ATATTTTTTTTTAATGATAAAAAATCTGAAAGAGAAAGAGGGATGATGTGGTGAATTCAT
GCTCCAAAGAGTTGGAGCATGGTGATCTTATTTTGGACATGATATGATCATGTTCTGATG
GAAGAAGAAGAAGAAAAGATCTTTTCTTAAGATTTCTTTTAGAACCCTTCTTCTCCATAA
ATCATGAGATTTTTCTATAAGAAAAATCAGATATCATAAGATCTAGAAACTAAAAAAATA
TCAAGAGAAGAAGGTCTTCTCATGTCCTAGCATAGAGATGTTTTCAGAATATCAATTATT
GATGTACTGAAGGAGAAGATCTGTCTTCTCTTAGGATCCTTTTCTATTAAATACTAATTT
TGATTTTAGGAAGGTCAAAAAGTTTGACTTCTCCCTTATTCCTCCTCATATTCTTCATCT
CTTAGAATGTCCAAGAGATCCGAAGAATATTTTTTAGATTAACCATCCGGAGGGATCTGC
AAGAAGCTAGCACTTCGAGCGGATCTTCGTTCGACGAACCTTCGATTTTATTACAGCCTC
GTGTGGATCATCTGTAGAGGCCGGACGCGTGTACGGCTCCAAAGACAACAAAGAAAATCA
ACCATGGAGTTCTCGACCTGCATGAAGGTAAGAGATCTGATCTCTTCTTTTATCTAGATA
TGATCTAGGTTTTAGATCTAAAAATATTTTAGATCTAGGATATTGATTTGATCAATACCA
AATCTTTTATTTTTTGATTTATAAATGCAATATGACATGTTATAGATCCTAATTGTAGGG
TTTAGTAATTTGATTACATGCATTTATAGATTAAATTGTTTAATTTACATGTTTCGCTGC
GTTATATTTCAAAAAAATTTTGAAATTCATGCATGAAATCCTGCACCTTTTCCAACA
>noCat_p5_300-B-G11068-Map3
TTGTTGGGTATAAAATACCCCCCGGCCGAAGTTTGTAAAAGACCAACCCTTCCAGGGCTC
TTCCGGCTTCCGACCTTGTGTGTGGCATCTCTCCGAACCCCCTCGACCATCCGGACTTTT
TCGATAATGAACTTCTGCATTCATCTACCGGGCCGCCCCAAAAGCTCTCTGGGCCTCACT
GCCAGCCGACCTTCTACAGTAATCAACTACTCTCCGAATCCCTTCCGGACTTCTTTCGAC
CACGGACGACCCTATTTCGAACTTCTTTCGGACTTCGTCAGCATCCGAGCTTCTCCGACA
ACAAGATTTCTACAGTAACCAGACTCCATCCAAGTTTCTACAGTGGTCGACCGCCTTCCG
GATCCCAATCGAGCTCTCACGAGAGCCGAACTTCTACTACGAGCGGTCTACTCCGAATTC
CTATAGCGGGCTGTCTACCCCAGATATCTACTGTAAGTAAATTTCATTCGAGCCTCTACT
GTAAATAAATTTCTTCCGAACTTCTATTACAGGTAGACTTCAGCCGAGCTTCTTCGTAGC
CGGATCCCAGATGAGCTTCTACCATGGGGCAGGATCCACCGGCCAGGTCGTTACTCCGAG
CTCCCATGACAACCGATCTTCGATCGAGCTCCTACAATAAGCGGCCTCCTTTCGGCCTCC
CACAAGAATCGGACTCCGTCCGAACTTCCACAGTGGATGGATTCCGGACGAGCTTCTGCA
AGAATCGGACTCCATCCGAACTTCCACAGCGGATGGATTTCGGACGAGCTTTTGCAACGG
ACAGGCTCTAGCAGCTGGATTTCTACAACGACCGATCACCTCCGGATCCCTCAGACTCCT
CCAGCAGACGAGCCTCCCCAACGCCATCCGAAGTCCACCACCGGCCGACCTTCCGCCAGA
TTCCTCATGAAACCAGACTCCTCCGGTGGATAATCTTCAGACGAGCTTCCGCATCAGGCA
AATCCCAGACAGACTTTCCTAGCAATTGGACTCCTACCGGACTTCGCCAACAGAAAGTCT
TCATCCGAGTCTCTACAGCAGATGGTTCTCACCTGTAGCCTCAGCACCCAAGGCCTCTGA
CAATAGTAGACTCGTCAGCGACCTCGAAAATGTCCGAGCTTCTCCTAGATCAACGAGACA
GAGAGCCATTCCGCTCCATCAGACATCCCAGCCGAGCTTCAGCTGACAGATCCGAACTCT
CTGGCAAGCCGCGATGAGGGCCGCTACCCTGCTCCACTCTCTGCAACGGATTCCACACGG
CTCCACCACTCTCTGCAACGAATTTCATGCGGCTCCACCACTCTCTG
>DTX-incomp_p5_300-B-G11069-Map3
CGTGCTGGAGTCTTTTCAAATCGGGATGATCCGAAGGGACCTTTTGGAATTCTCGCTGGA
GCGTTGGCCCAGGTACGGCACAGTAATGGCTCTGTCAGCTGTCAGCCACTTTTAGCCGCC
TGCGGTGGCGAGTGGGACACGTGGCGAGCGTGGGTCGGCCTGGGGAGATCCACGATCATT
ATAGCACCGGATCCCAGGGTCTATTTAAACCCGCCTTTCCGCCTTCAGGAGTCTCATTCC
GCCTGAGAGTTCTGTCGGTGTCTGCCTTCTCTCCGAGAGCTCTGACCCTCTTTGGCATCC
ACCTTGGCCCTAAGCGTTCTTCGAGTCATCCCTGTCCTCGCCCCTCTGCATCCTTCGGAG
CGATCTAGGTTAGTCCCAGAACTTTCGTTTCTCTTCTTGCCATCTAGGTGCCCTTTCTCC
TCCATTTTTCTTCTGCCGCATTCCTCTGGTTTGGTCCCCCGCAAACCTTTCGCCTCTTGT
CCCGCCTGATTTCTCCAGGATTTTTAGGGTCTTTGTTTGAAATGTCTTCCGACACCTCCG
CCTCTAGTGGTTCCAGGAGTTCATCCGCCTCAGCCCCCCAGAACCCCCACACTGTAGACG
AACCCACATCTAGGGCTGGGCCTCGTCCGATTTTTGCGCCGGGTGCCATTCCTTGTTCTC
TGACTCCGGAGGAACTTTTACTGATAAGGGTTCAGTATGGAGTTCCTCCGGAGTACGATC
TGGAGCTTCCTGGTCCCGCCGACCGGGCTAGCACCCCCCCACCTGGCCGTTTCTGTCTGT
ATCAGGAGGCCTTCCGTGCTGGGCTCCGGCTTCCGCTTCCGTCCTTCATCGTCGCCTTTT
TCCATTTTTTAGACATTTTCTTAGCTTCAGTCGCGCCGAATTCCTTTAGGTTTCTGATAG
GGTTCCTCTCCCTTTGCCATGTAGTCGAAGTTCAGCCATCTCTTTCTTTGTTTAGGTATT
TTTACACCTTCAAACGTCACCCCTCGGCAAAGGACTGGTGGTATTTCTCCCCCCAGTTTG
GCAAGAAGGGGTTGCTGAAAGGTGCTCCCTCTTCAATCCATAACTGGAAGGGGAAGTACC
TTTTTGTCCACTGCCCGACCTTGAGGCTGGGATTGCCCCCTTGGGGCTCCCTGAGGGACT
CTGTCCGTCGGGCTCCTAGCCTGGGGGAGGACGACCTTCAGGCCGCCCGGAGGCTTCTTG
GTTATTCGGCTCCTTCCCTTCCCAACCTTCTGAAGGAGCAGTTTTTGTTCAACATCGGCT
TGAGTCCCCTGGATCCTGCGAGTATCCCATCTTTCCTTTCCTCTTCTTTTCTCCTGCTCT
TCTTCTTTTCTTTTCTTTTTTTTTTTGTGTCACTTCTTCCTTTTTCACCCCATCACTAAT
CTCTTTTT
>noCat_p5_300-B-G11078-Map3
ATCACCAAATGCTCCGTGACAACCACCGTCCAAAGTGTTCCGGCAAGGTCGGCATGCGCT
ACTTCCACCGTCCCCGCAACAAGTTTTACTGCCCCACCGTCGACGCCGACCGCTTCTGGT
CCCTCAGCCCCGACGACATCAAGGATCCCGCCACAGCTTGCGACGACAGCTCTGCCCTCC
TGACCGGTGTCACCCCGTCTTGCTACTCCAAAATTCTCAGGCAGAATGCCTTTACCGGCA
GTCTCCGTTATTAAACCCCTGTTGTTGAAGGAATTCTTCCTCAAACCCCCTTTGAAGCGA
CGGGGACCTTCAGCGGCCGCTCGATGACCGGAGAACTCGCAGACCGCTGTTCTCCTCCTT
GCCTTCCTCCAAGCCCTTGGCATCCTCTTGAGGATGGCCTCTGGGGTGGAGGACCTGGCG
GGGAAACCCCTTAGAGAGGAATCGGGGGGCTGAGGATGGCAGAGAGACGGCAAAGACCGG
CGCGGAGGACGCTCGGAGTTGGCAGGGGCACCGAGGGAGTGGCTGAGTAGCTAGGCTCTC
AGACGAAAGAAAGGTGCCGTCTTTTAGGAGGAGTAAAGCCCCGAAGGAAGGGTAGGGGGT
TTAAATAGGCAGCGGATCTTAGCGCAATTATGGTGGCGGGTGTCCCTAGACCAACCGGTG
CTTACCACGTGTCCTGCGTGTCCCACTCGCCGCTATCGAGGATTGACTGTTCGCAAATTT
CCATGGCACGATGCTTGGGATCACATCTCGGTGGGAGTTTCGAAAAGACTCTTCGGATCG
CCCTAATCGGAAAAAGGGCTCTGGCATGCGCGCGTTAAATGCCGACATATCCGAGGGCGG
TTGCGCCGGGACGTCAGGGGGGAACTTCGGCTGCGACAACCTCTCTGTACTTCCTTCATT
CGAAATTCAAACTCGGAAGTGGGGGGACTGGTGTTGGGTATAAAATACCCTCGACCGAAG
TTCTTGGCAGGATTGACCCTCGCAAGTCTCTTCCGACTTTCGACAGCCGTTGGTGAACTC
CCATCACTTCGCCCGGACTCCTACGGGAGCCGGGCTCCATCCTCAACTTCAACTGCTGGT
AAGCCTTGTCCGGACTCCTACGGGAGCCAGACTTCACTTTTGACTTTAATTGCAGGAAGA
CTCCGCCCGGACTCCTACGGGAGCCGGGCTCCGTCCTCGACTCCAACGGCTGCAGACAGA
CTTCGTCCGGACTCCTACGGGAGCCGGACTCCACCCACGACTTCAACTGCAAGTAGACTC
CGCCCGGACTCCTACGG
>DTX-incomp_p5_300-B-G11086-Map6
AAGTAGGGCTGGAACTGGGCCGGGCCGGGCCGGGTTCTACCCCTGCCCGAGCCCGGCCCG
AAAAAATTTTTCGGGCTTCGGGCCAGGCCTAGGCCCGATTTTTTTGAAAAAATACAGGCC
CGAGCCCGGCCCGAGCCCGGGCCCGAGACCGGCCCGAACCCAATTGGGCTGGCCCGATTC
CAAATCGGTATAAGGTGTAAGGTCCGAACCCAATCGGGCCTGGGTGAGATTGTTGCAGTC
CTTGCGAAGGGAGGGGATGAGCGGGGGAGGGGACGGTCGGAGGCAAGGGAGAGGAGGGAG
GAGCGGGGGGAATGGAGGAGTATCGGAGAACGTCGCTTACCAGAAGGCTCCCACTGTCGT
GCCGCCGAGCATCCCCTCCATCGAGAGCTCCTACGGCAGCATCGCGGCCGACGGCTTCGA
ATCGCCGCCCAACACGCTGACGGAGCCCATTTGCGACACCGTCCGGTGGGATCTATCGCA
GATCGCCAATAATCTGAAGTTGATCATCTTTCCGAACTCCTTCCAGGAGGATCCAGACAA
GACGCTCCGAGATTGGGACCTTTAGGACTGATGATCGAAGAGCTCCGCCACCATCAACGC
CTTCGACTCTCCTCCACCATAGCCGCCATCTCCCGCAGCCAAGTCCACTGCCGCCTCCAC
CTCCGACATCGGTGCGTCGTCTTTTCCCGACAGCGGCTCCCTCCGATCAAGAGGAAGACT
TCCCACTCCGTCGACTCCGATTTGATTGTACCAGAGTCCAGGCAAAGGCGAAGGAGGGAC
TAGAGGGCGGAAGAAATATCGGGCCTGACTTTGGGCCTGATTCGGGCTTGGGCCCGGGCC
GGGCTCGGGCCGGGCCAAAGGTTTGCCCGAGCCCGGCCCGAAAGCAAATCGGGCCCAGTT
TTCTAGGCCCGAGCCCGGCCCGAAAAGTTTTGGGCCGAGACCGAAGCCCGGCCCGAAGCC
GGTCTGGCCCGATGGGCCTCGGGCCGGCCCGAGCCCACTTCCAGCCCTAC
>noCat_p5_300-B-G11088-Map3
ATGGAAGGCGAGCTTCGCAGGTTGAGGGAGAGTCATTCCGAAGCCACCACGGAGGCCACC
TACTTTCGGAATCTCCACGTGAAGGGGATCATGGAGTACAGCCGGAGGAAGGCAAACTTT
GAGAAGGAGCTTGAGGAACACAAGAAGCATGCCAGCGATCAAATTTGGGCTCAAGCCGCC
AAAATCAGTTCCCTCAGGGTGGAGCTGTCGGCTGCCCGGGAGAGGATTGGCCAGCTGGAG
GGAAGTTCATCCCGACTTTTGACTCGGGCCGACAGCGATCGGGAGTGGTCGAAGAAGGTC
TTCGACCTCCAGCAGTAGCTCCAGGATGCCGAGGCGAGCTACGATGCGTACCGGGCTGGC
TGGCGCAAGCAGGTGGACGAATACAAGGGGAGGCTCCGGATGGCGACCGACGAGGTTGCC
CGCCTCCGAAGGCAGCTAACTGAGGGGGCTCAAACCACCTCCACTCGGGATTCCGACGAA
CTCCAATCCCTGAGAAGGATCGCAGAAGAACTATCCGTCACTCTTGGGGAGGGGAAGGTC
GAGCTGCAGCAATTGAAGATCCAGCTGGTATGCGAGCAGCAGGCCGTCAAGGATGCGGAG
GCAGAATCCGAGGTCCTGAGAAAAAGGCATCGAGAGGCGGAGAGCGAAAGCCAGCGATTT
CATCGAAGATACATGGAGATATTAATGAGAGAGAGAGAATTGGAAGCAGAAGTCGGACGT
TTAAGGGGTTCCCTGGCGAGGGTCGAAGCCGAAAGTCCGAGGTCGGAGGAAGTCGGGTCC
CCTTAGGGCTCTTTTTGTCCTTCCGTCTTCCCATGTATATATCTTTTCTTTTGTTGTTTT
ATCTTGTTCTTGTTGTTTTGCTTTCCTTCTTTTAGCCTGCTGGGCTTTGTAGTGTATATT
TTGTGGATGAAATGAAAAGGGAATTTTGTGTTACCTCGTCCACGTGTCGCATTAAATCGT
CGTCCGCCGAACTTCTTTCGTCTCTTGACTTGTTCGACGTCGGTGTCGTTCGGAGGTGCC
CAGTCATCACCACGTTGATTTGCTTTTCTTGTCGTCCATGGTCATAGGCTCGAGCTCATG
GTCTGAACTTCGCATTACCTTGGAGGAGTCATTATTTTCTTGACCCATGTCGAGAGCCTT
CTTAGAGACCGAGGATGCTCGGTAGGAGCTCCCGTTTTGTTGAGACGAAGTTT
>RIX-incomp_p5_300-B-G11096-Map3
TTTTTTTTTTTTGCGTGTCACTTCTTCCTTTTTTACCCCATTACTGATTTTCGATTTTTT
TTTCAGGAATGGACGTCGAAGCAGCACGGATGCTCGCCAGGGGCCTCAAGGCCCACAAAA
GAAAAGGTGCCGCGGCCTCCGGATCAGCAAAGAAGGCCAGAGTGGAGGAGACGAGCTCGA
CCGCGCCTGTCCAGGCGGCTCCCGCGGTCGACGTTCCTTCGGACTCCGAGCCACCGGCCC
CCCGGGCCTCTTCAAGGAGTCCGCCGACTGGGGCTCCCGTTTTGGGGGTCCGTTCCACGG
AGGCGCCCGGAGTCGAGAGGGGGAGGAGAAGGAAGTCGGTGGCCCGCAGGGCGAGTAGCC
GCCGAGCCGTCGTTGAAGAGTCCCTTGGTTTCGAAGAAGAGCCGGAGAATCCCTTCAATG
ACAGGGACTTGATCAAGCGGTTGATCGACGGCTGCATTCTGCCTGAAGTCGTCGAGAGGA
TTGACCGCGTCGATCCTGAGCAGCGGGTTTGGGACTCCCTAGGGTCCTTTCTCGAGGTAA
ACAAATCTTCATTTAATTGGCTTTCCGACCCTTGTTCTGATCCCCTAGCCGCCCTTGCAG
ATTGGGCACCAGCTCCTTGCCAACATCGAGGCGACGAATCGGGCGAGGAGGGACGCCATC
CAGGCGGAGGAGCGTCGTCGGGCCGAAGTCGCCCGTCTCAAAGAAAAGGCCGCCGAAGTA
GTTACCCTCCAAGAGGCCCTGGAGAAAGAAAAACAGGCTCGGGAGGAAGAGAAGCAGACC
TCGGAGGAGACGGTGAGAAAGGCGGAGGTCGAGGTCGCCAATTTGGCGGAGCAGATTCCG
GTCCTGGTCTCGGAGGCCAGGGTTCTTGCGGTAGAGGAGTTCAAGACCTCTGCGGAGATG
AGGGACCTGAACGTCCGATTCGGCCAGGAAGCGTTCATCAAGGGGTTCGAGCTCTGCCAG
GAGAAGGTGGCCAGAAAATTTCTCGAGCTCGACCTCAGCTTCTTGGGCGAGGAGTCTGAA
GATGAGGCCGGTCCCTCTCCTGCCGCTACTGCTGCCGCAGCCCCCCTTCCAGGGACACCG
AGCTCCCCAACTCCTACCGCAGAGGTCTGAGACCTCCGACCTTGTATTTTTCTTTTACTG
CAATTTTTTCTTTCTTTTTGTCTTTAAGAAACATTCAATCAATAAAGTTGAATTTCTCAT
CGTGGATGGCTTCTCCTTTCTTCCTTCCTCCTTTTTAGTTTTTCTTTCTGCAATGAGACG
CGCCTTGACGCTTTTGTCTCCCGATGGCAGTGTCCTGCCGAAGCACTTCCCCTGCCCCTG
GGGATTCCGCTGAAGTCCACGATCCAGC
>noCat_p5_300-B-G11105-Map7
TCTCTCCTAAGATTTTCTAAAATTTTAAGAAGAATGATGATGAATTTAAATGATCCTAGT
GATGGATTTTTTGATCTGCGATCGTCGGACGGTACACCGACACCCACTTTGATCAGATTA
GGTATTTTTAAGATTCTATTTTTCATAATTTTATTGAATTATCCACATGATAATCTTAGC
ATGATTTGATCTGATCGATCGAATTTGTTGAATCATATCGTCTGAGGAGTCCAAGATGAA
TTTTCTCTCTCTAAAATTTTCTCTCTCTAGAATTTTCTCTCTCTAAAGCCATTTCTCTCT
CGATCGATTTCTCTCTCTTGATCGATTTATCAATGAAAAAATTTTTTTAATATTTCTGAT
CTGATGAAGAATCTTGATCCATGATTGTTGGGTAGTGTATTGGCACCCACCTTGATCAGA
CCATGAATCTTTAGATTTGATCATCCATGATCCCGATCTAGTCATGACTTGATTTGATCA
TGTTGATTTCACCAATCAAGATATTGGACCAATCGTAATGTTGGATTGTGTCACCTGATC
AATTCGAATTGTACCTCATGAATTCTCTCTCCTCTAATTGTCTCTCTCTACTTGATTTTA
TGAAATCGATGAAGAAACCTCGGTCCTATCACTTCGAATCCGATTTGATCTGATAGTCAA
ACTTTGGATCGTTTAGGTCCTAATTAGATTTTGATTAGATGAAATTAGATGATCGGACCC
AATCTAAACCGTTGAAATATGGTATTCGTATTCTTTCTAATTATTGAAATTGATTCTGTA
TAGGATTGTGGATGTTTGATCATGGGATATCGCGATATGATCTACGAATAAAATTTTTGA
AAAAAAATTTATAGAATTATGTGGATTTATTGGAATGCGTTCGAGGTAAGTAATGTTTCA
CTTTTTCTAGATTTATTGATAAATTATAATGTATTTTTCTGACATGATTTGTGAAACGAT
GCATGAATTGGATGAATGGTATTTTGTTATGAAAATATCTTATTTGAAATGTTATGATGA
AGCATGATTGAACATATTGATTCCATGATGCATTATATTGATTGATTTCGATACTACATG
ATTATATATTTTATTATCGAAATTAGAATATGAAACATGATTTATGAAGAATTCTGATAT
AAGAACAATATGAATTGACAACCTGACTATGTAAAGGACCCCGCCAATGGGGGCATATAC
GTTGGCAATTGATTTGTCCTGAGGGTTTATGTCGTCAGAGAGACCAGCGACAAACCGCCA
AAGAGACCAGCGGTTCCGAAGGACTTTGCTGCCAGATGATTCGTAGCTCACCACAAGAA
>noCat_p5_300-B-G11107-Map5
ATCCCCGGTCTCTAAGAAGGCTCTCGACATGGGTCAAGAAAATAATGACTCCTCCAAGGT
AATGCGAAGTTCAGACCACCGAGCTCGAGCCTATGGCCATGGACGACAAGAAAAGCAAAT
CAACGTGGCGACGACTGGGCACCTCCGAACGACACCGACGTCGAACAAGTCAAGAGACAA
AAGAAGTTCGGCGGACGATGATTTAATGCAATACGTGGACGAGGTAACACAAAATTCCCT
TTTCATTTCATTCACAAAATATACACTACAAAGCCCAGCAGGCTAAAGGAAGGAAAGCAA
AACAACAAGAACAAGATAAAACAACAAAAGAAAAAATATATACATGGGAAGACGGAAGGA
CAAAAAGAGTCCTAAGGGGACCCGACTTCCTCCGACCTCGGATTTTCGGCTTCGATCCTC
GCCAGGGAACCCCTTAAACGTTCGACTTCTGCTTCCAATTCTCTCTCTCTCTCATTAATA
TCTCCATGTATCTTCGATGAAATCGCTGGCTTTCATTCTCCGCCTCTCGATGCCTTTTTC
TCAGGACCTCGGATTCTGCCTCCGCATCCTTGACGGCCTGCTGCTCGCATACCAGCTGGA
TCTTCAATTGCTGCAGCTCGACCTTCCCCTCCCCAAGAGCGACGGATAGTTCTTCTGCGA
TCCTCCTCAGGGATTGGAGTTCGTCGGAATCCCGAGCGGAGGCAGTTTGAGCCCCCTCAG
TTAGCTGCCTTCGAAGGCGGGCAACCTCGTCGGTCGCCATCCGGAGCCTCCCCTTGTATT
CGTCCACCTGCTTGCGCCAGCCAGCCCGGTATGCATCGTAGCTCACCTCGGCATCCTGGA
GCTACTGCTGGAGGTCGGAGACCTTCTTCGACCACTCCCGGTCGCTGTCGGCCCGAGTCA
AAAGTCGGGATGAACTTTCCTCCAGCTGGCCAATCCTCTCCTGGGCAGCCGACAGCTCCA
CCCTGAGGGAACTGATTTTGGCAGCTTGAGCCCAAATTTGATCGCTGGCATGCTTCTTGT
GTTCCTCAAGCTCCTTCTCAAAGTTTGCCTTCCTCCGGCTGTACTCCATGATCCCCTTCA
CGTGGAGATTCCGAAAGTAGGTGGCCTCCGCGGTGGCTTCAGAATGACTCTCCCTCAACC
TGCGAAGCTCGCCTTCCATCTTCTTCGACCTTTTCGTTAAATGGAGGACTTCCTTCTTCA
GCCGCTGGATTGTAGACTTCAGCGGAATCCCCTGAGGCAAGGGAAGCACTTCGGCGGGGC
GCTGCCATCGGGAGGTCAACGCGTTAAGACGCAGCT
>noCat_p5_300-B-G11113-Map4
GGAGGAAGGCGAACTTCGCAAAGGAACTCGAGGAGTGCAAGAAGAGCACCAGCGACCGTA
TTTGGGCTCAAGAAGCCAGGATCAGCGCCCTTAAGGTGGAACTGTCAGCTGCGAAGAGGA
AGATCGGCCAGCTGGAAGGAAATTCATCCCGGCTCTTGGCCCGGGTCGATGATGAACAGA
AGTGGTCGCAGAAGGTCTCCGACCTTCAGAAGCAGCTTCAAGACGCCGAGATGAGCCACG
ACGTTCAGCGGGCCAGCTGGCGCCGGCAGGTGGAAGAGTATAAAGGGAGATTCCGGACGG
CGGCCGACGAAGTCGTTCGTCTCCAGAGGCAGCTGGCTAACAGGGCGCAGCTTACTTCCG
CCCAAGATTCTGAAGAGCTCCAAGCCCTGAGAGGCACTGTTGAAGGGATTTCTGTCTCCC
TCGGGGAGAAGTCAGCCGAGCTGCAACAAGTGAAAATCCAACTGGCACTTGAGCGGCGGG
CCGTCGCAGACGCGGAGGCGGAGTCCGAAGTTTTGAGGAAGAGGCATCGAGAAGCGGAGG
CTGAGAGCCAGCAACTTCGTCGGGCGCTCCAGGACGCACTGCGAAAGAGGGAAGAGCTAG
AAGGAGAAATAGAGAATCTGAGGCAGTCCTGGTTGAGGGACGGAATAGATAACTCTAGGT
CGGAGGGAGCAGGGCCTCCTTAGAGCTCTTTTTGCCTTTCTGTCTTATCATGTAGTTACT
TCCTTTTTATCATTTTGCCCTCCTTTCCTTGGCCTTCCTGGCATTGTAGTGTGTATATCG
AAAATAGAATAAAAAGAGCATTTTGCGTTACCTCGTCCGCGCGCTGCACTAATATCGCTG
TCTGCCGAACCTTTCTTGCCATCTGACTTGCCCGATGTTGACATCGTTGGGAGGGGGCTT
TTTCCTTTCATCTGATCTTGTTAGCCGGCCAGGTTTCGCCACCATTAACCCTCGCTGCAG
AAGTCATGGATGGAGCCCGACTCTCGTAGGAGCCCGACTGAAGTCTTCCTTGGGGGGCGA
AACCCGACTCCCGTAGGAGTCCGGGTGAAGTCTTCCTTGCGGGCGGAACCCAGCTCCCGT
AGGAGTCCGGGCGAAGTCTTCC
>DTX-incomp_p5_300-B-G11121-Map7
AGAAGAGAGAGAAAAAGAGATCAGTAATGGAGTGAAAAAGGAAGAAGTAACACAAAAAAA
AAAGAAGAGAGAAGAAGAGCAGGAGAAAAGAAGAGGAAAGGAAAGATGGGATACTCGCAG
GATCCAGGGGGCTCAAGCCGATGTTGAACAAAAACTGCTCCTTCAGAAGGTTGGGAAGGG
AAGGAGTCGAATAACTAAGAAGCTTTCGGGCGGCCTGAAGGTCGTCCTCCCCCAGGCTGG
GGGCCCGACGGACAGAGTCCCTCAGGGAGCCCCAAGGGGGCAGTCCCAGCTTCAAGGTCG
GGCACTGGACGTAGAGGTACTTCCCCTTCCAATTATGGATTGAAGAGGGAGCACCCTTCA
GTAACCCCTTCTTGCCGAACTGGGGGGAGAAGTACCACCAGTCCTTTGCCGAGGGGTGGC
GCTTGAAGGTGTAAAAATACCTAAACAAAGAAAGAGATGGCTGAACTTCGACTACGTGGC
AAAGGGAGAGGAACCCTATCAGAAACCTAAAGGAATTCGGCGCGACTGAAGCCAAAGAAA
TGTCTAAAAAATGGAAAAGAGCGACGACGAAGGGCGGAAGCGGAAGACGGAGCCCGGCAC
GGAAGGCCTCCTGGTACAGGCAGAAACGGCCAGGTGGGGGGGTGCTAGCCCGGTCGGCGG
GATCAGGAAGCTCCAGATCGTACTCCGGAGGAACTCCATACTGAACCCTTATCAGTAAAA
GTTCATCCGGAGTCAGAGAACAAGGAATGGCGCCCGGCGCAAAAATCGGGCGAGGCCCAG
CCCTAGATGAGGGTTCGTCTACAGTATGAGGGTTCTGGGGGGCTGAGGCGGACGAACTCC
TGGAACCACTAGAGGCGGAGGTGCCAGAAGACATTTCAAACAAGGACCCTAAAAATCCCA
GAGAAATCAGGCGAAATAAGAGGCGAAAGGTTCGCGGGGGACCAAACCAGGGGAATGCGG
CGGAAGAAAAATGGAGGAGAAAGGGCACCTAGATGGCAAGAAGAGAAACGAAAGTTTCGG
GACTAACCTAAGTCACTCCGAAGGATGCAGAGGTGCGAGGACAGGGATGACTCGAAGAAC
GCTTAGGGCCAAGGTGGACGCCAAAGAGGGTCAGAGCTCTCGGAGAGAAGGCAGACACCG
ACAGAACTTTCAGGCGGAATGAGACTCCTGAAGGCGGAAAGGCGGGTTTAAATAGACCCT
GGGATCCGACGCTATAATGATCGCGGATCTCCCCAGGCCGACCCATGCTCGCCACGTGTC
CCACTCGCCACAGCAGGCGGCTAAAAGCGGCTGACAGCTGACAGAGCCATTACTGCATCG
TACCTGGGCCAACGCTCCAGCGGAAATTCTGAAAGGTCCCTTCGGATCGCCCCGATTTGA
AAAGACTCCGGCACGCGCGCATTAAATGCCAGAATATCTGAGGGCGATCGTGCACAAGAT
TCAAGGGGACAACTTCGGCTGTGAAAATTTCTCTGTACTT
>noCat_p5_300-B-G11122-Map3
GACTCCCACGGGAGCCGGGCTCCACCCACTACCCCAACCACAAGGAGGACTCCGCCCGGA
CCCCTACGTGTGGTCAGACTCCGACCACAGCCGAACTTCAGCCGACAGATCTGCACTCCC
AGGCCACAATCGTCGGCCACGATTCTGCTACACTTCCTGCGGCGGATTCCGCGCAGCTCC
ACCACTCCCTGACAGGCCGCAGTAACGATCGCAGCACTGCTCCACTCCCTACGACGGATC
CCACGCGGCTCCATTACTACCTGACAGGCCACGATAAACGGCCGCGATCCTGCTCCACCT
CCTGCAATGGATACCGCGCGATTCTCCCATCCGCTGGCAAGTCACGACGACAAACGCCGC
CCCACTTCATGCGGCAGACTCCACGTGGCACGCCCCAGCGATAGCCACGGGTCCGTTCCA
CTACGCTTCGCAGCAAACTCCGCCTGACCATGGGCAGCCCACTGCCAGACGGTTACAAAC
GTCGCCATCAATCCGTTGCCTCCTCCGCCTATAAAAAGGGAGACCCAGATACGTTATTCC
ATAAGCTCATTTCTTATCTCAAAACTCTGCTAAATTCTCCGTTCGAGCACTCCATTCTTG
TTGAGGCAGAGAACTGACTTGAGCATCGGAGGGTCTTGCCGGAGCAACCCCACCTCCGGT
TTAGACTTCCTTTGCAGGTCCCGATGGCGACCGCGACTTCTCCGACTCCAGCTTCTCCGG
CGCAAGCAGATTTTTGCACCAACAGGATTGGCGCTAGAGGAAGGGTCTGAACCCTCGCAG
TACCCTTGTTCTTAAAGGAGTGTTCAACGGAGCCGCCTCCGATCGTCTCTCCGACACCCA
CTCCTTATTTTCCCCCGCGGGATCCACACTCGATGCCTCCACGCAAGGCATCCACACGAC
GGTCCACGGCCTCCGCGGCCAGATCTCAGGCTCCGGCCTCCCCTCCTGTTTCTCAGCCTC
CTCCTCCTCCTCCTAGCGGCGGTGGTCGGCACGGAGCAATTCGACTTGCTGGCACAGCAG
GTCAGAGGCCTCGTCGAAGCTGTACAAGCAATGCAGCAGCAGCAACCGCAGGCGTCGGCG
CACCCGGAAAGGGCATCTCCGGAATGCCAGAACCCGGCGACGGGGCGGGCCACCTGGGCC
AGCCGCCCCGTCCTTCCCGGGAAAACAAATCCGAGGGTAGAGAGCCCTCAATCGGACCAC
GACTCCACCCCTGGAAGATCCCTGCCCCCGTTCTGCCAGAGGACCCTCGAGACTCGAAGT
CGAGAGGATTTCCTGGACCGGAGGCTCCAGGAGATGAACCGGCGGATTGAAGAACTCCGC
CACGCGCCCCCCGCTTATGGTGAGGATATTTGTACTGACCCTCCCTTCTCTCAAATGATC
ATGCAGGAACCGATCCCGCCAAACTTCAAGCTTCCCC
>noCat_p5_300-B-G11134-Map6
AACAAGGGCCTTTGGGGGCTTTTTATAGGCATTTGGGGGTTATAAGATTTTCAAAACTTT
AGATGTGAGACTAAGAGGTTTTAGAGGGCTGTTAGGGGGGTTTAGGGGCTCAAATCTCGC
TCAAAAAGCACTTAAATCCATCAAGAAACCCTAAAAATTATTTCAGCCGTCCGATCTTCA
TCTAAAAGACCCAATTCATCTAATAAATCAAGCCGGAAGCGATTCTGGGCCGTCGGATCA
CGATCTGGGTGAAGCGCTGCCATTGGATCGCGCTGCAGAGATGGGATCAGGTCGGATGCA
TCGCGGACCGTCCGATCAAGGCGCTGGAAGATTTCGTCCGTTGGATCGCGCTGCAGAAGG
ATCCCGTGTTGTCCTAGTGTTTATTGATTCTTGCAATTGCCTTGATTACGGTTGGATCTT
GACCGGCTGCGATGGTGGCCGTCCGATGGCGCAAAAATGTAGAGCGTTGGATCTTGATCA
GAGAAGATCGGACCATCGAGTGATGTGAAGTTACCAGGTTGCCCTTCGGACCTTCTTCTC
TCTCCTCATGAGCCCTGGACCGCACGCGTGGATCGGGCTCGCGATGCATTGCGGTGAGCC
GAGACTCGCTGATTGGCTGGTTTATGGTGCGCCGATGGGTCCATGGTCCAGGCGCCTGTT
GCTGTGGACCAGGCGGCTAACCAGATCACCAAATCAGTTGATTTTTGACCAATTTTGACC
TGATTTGACTCGGATTTGACCCAATTGAGTCTTCTTTCTTCATTCTTCAATTCCTGGGTC
AATTTAACTCCGTTTTGCATAAAATTTACGCCGTTGGAATCCTCTTTCCTTGTTCTTTCT
ATTGATGACCTCTTCTTCTACAAAATATAATAACAAGTATCAATTTCCTAATAAAGTTAG
ATAATTTAGATATTAATTGATACTTTTTATGTCAATTTGTGACATAAATCACACCCCCCA
ACTTAATCATTGCTAGTCCCTTAGCAATGTACCAAAATAAGATCATATTCCAAAAAGATC
CTTCCTTTGCAAATTAATTTAAGATCGAAATTCAAGAAGTTTTCTAGTATTACTAAGTAA
TGAGCTTCGAATTAGAATCGGTAGTCAGTCTACTTAGGAGCTTTCTTAGAGTA
>noCat_p5_300-B-G11142-Map6
CAAATGGGCACATGTATCACATGCCAAAAGAATCAATCTTCTTTTCAAGCAAATGCACTT
ATAAGTTGGTAGTAAATCTCCTATTTATCTTCAAACTACCTATAATGCATTTCATTCCTT
TGAAATTCATGATCATTGATTCATATAAATGCTTTTGTTCAAGTATTTTGTCATCATCAA
AAAGGGAGAGATTGTTGCTCCTTAGATTGATTTTGATGATTACAAAGCAGTTGAAGGGGT
ACCAATGATTTCTCACTTGAAAAAGACTTATTGCTCTTCAGGGGCAAAATTATAATTTTA
CCAAAACCCTGATTTGATAGTATCAAATGATAGAACAAAAGATTTGTGATCCAATGGTGA
AAATTTTATTAATTTTGGACTTGTATTTTGAAAGATATGCATGATTGAAAATCATGAGTC
GACCCATGAGTCGACTCATGGCACATGAGATGACTGGCACGCTGAAATTCCTGACCGGCA
CAGACTTGGCAAAACCTGTGAGTCGACCCATGAGTCGACCCCCAAGGCATGAGTCGACTC
ATGAGTCGACCTCTGCGGGTCTTTTTGCCAGTTTTACAGAACCATGGATCCCGTTCACTT
CTGTGATGATTTTCCACAGAGGTCGACCCATGAGTCGACCCCCAGGCATGAGTCGACTCA
TGAGTCGACCCCTGTGACGGGATTTTTTCGCAACGGCTAGTTTTTAACCCATTTTAAATA
CTTTTAATGCTCATTTAATGCAGTCTAACGGCTCTTTTTCCAGTCTAGAATGATTTTCTC
TATTTCTTAAAGCTATAAAAGGGACAAAAAGGTGGGAATCAAGAAGAGAATAATTCAAGA
AGAGAGATTTTGAAAAAGAGATTTCAAGCCAACTTTTCAGCCCTAAGCAAGAGCTCATTC
AAAGCTTTCAAGAAGCCTTTAATCCAAGCTCACCAACTCCTCAAGTGCACATTCAAGTCT
CCATCCACCTTGAGAAAATCCAAAAAGGGTCTTCTTCTTCTTAAGTAAAGTGTATTTAAA
GTTATATTCGCTCATTGAAGGAGCTTTCTTTGTACTTATTTGTGCTATAAATTGTTATAC
TCAGTTTGAGTGATTGGTTTTATTTTGGAAGGGTTCCAAAACAAGAGAAGGTTGATCCGA
ACCTAGAATCGGAGTGTATTGGGTTGGCTTGTACCCGAGAAACAAGTGGTCTAGCTTGGG
ATAGCTAGAGTCGGAGTTTCCGA
>noCat_p5_300-B-G11143-Map5
TAGAGCTTTTGCATATGGACTTATTTGGACCTACTAGAACCACTAGTCTAGGAGGAAAAC
GATATGGTTTTGTAATTATAGATGATTACTCTCGTTTTACTTGGGTTTTCTTTTTGGCAC
ACAAAGATGAAACTTTTCATATTTTCACTAAATTTTACCGAAAAGTCACTAATGAGAAAG
GATTTTCAATTCAAAATATTCGAAGTGATCATGGAACTGAATTTGAAAATCAAGACTTTG
AAAAATTTTGTGATGAAAAAAGAATTGGCCATAACTTCTCTGCTCCTAGGACACCCCAAC
AAAATGGGGTAGTAGAAAGGAAAAATAGAACCTTAGAAGAAATGGCCCGTACCATGCTTT
GTGAAAGCAACCTTCCAAGATATTTTTGGACGGAAGCTATTAACACAGCATGTTACATTT
TAAATCATGCTTTAATTAGACAAATTTTAAAGAAAACCCCCTATGAGCTTTGGAAAGGAA
GAAAACCTAATATTGCATATTTTCATATTTTTGGTTGCCGATGTTTTGTATTAAATAATG
GTAAAGAAAGACTTGAAAAATTTGATGCAAAATCAGATGAAGCAATCTTTCTTGGTTACT
CCTCCACTAGTAAAGCTTTTAGAGTTTTTAACAAAAGAACCTTAGTAGTAGAGGAGTCAA
TACATGTTGTCTTTGATGAATCTAACGATCTTCCTTCAAGGAAGAATGAAGGTGTTGATG
ATGCAGATCCTCTTATAGAAGGAATGAAGGAGATCACTCTGAAAGATTCAACAATTCAAG
ATGATGAGGAACATGAAGACAAACAGGATGAGGGAGGTGAAGAACATCAAGAACAACCTC
AAGGTACAAATGACCTACCCAAAGAATGGAGGTATGTTCACAATCACCCTAAGGAGCTAA
TTATTGGTGATCCTATGCATGGGGTAAAAACTCGTTCTTCACTTAAAGATGTATTTAATC
ATTGTGCTTTTGTCTCTCATCTTGAACCTAAAACTATTGAAGAAGCTGAAAATGATTATA
ATTGGATTAATGCAATGCAAGAGGAACTTAATCAATTTGAAAGAAATAATGTATGGACTT
TAGTATCAAG
>noCat_p5_300-B-G11167-Map11
CATGTCAAATTCATTTCTTTTTCGAAAATTCAAGTTTCTTTCCTAGATTTCTAATTTCTT
TTGTTCTTCAATTTCTTTTCGTCAACCATGAGCTATGACCACATTTTTCCTGTGGCAGGG
TCATAATACCGCGTATCTGCTTGCGGTAGGCTGCGAATCATCTGGCAGCCATGTCCTTTG
GAACCGCTGGTCTCGCTGGCGGTTTGTCGCTGGTCTCTCTGGCGACATGTCGCTGGTCTC
GCTGGCGACATAAACCCTCAGGACAATCAATTGCCAACGTATATGCCCCCATTGGCGGGG
TCCTTTACATAGTCAGGTTGTCAATTCATAATATTTCTTATATCATAATTCTTCATAAAT
CATATTTCATATTCTAATTTCGATAATAAAACTATATAATCATGTAGTATCGAAATCAAT
CAATATAATGCATCATGAAATCAATATGTTCAATCATGCTTCATCATAACATTTCAAATA
AGATATTTTCATAACAAAATACCATTCATCCAATTCATGCATCGTTTCACAAATCATGTC
AGAAAAAATACATTATAATTTGCCGATAAATCTAGAAAAAGTGAAACATTACTTACCTCG
AACGCATTCCAATAAATCCACATAATTCTATAAATTTTCTTTCAAAAATTCTGTTCGTAG
ATCATATCGCGATATCCCATGATCAAACATCCACAATCCTATACAGAATCAATTTCAATA
ATTAGAAAGAATACGAATACCATATTTCAACGGTTTAGATTGGGTCCGATCATCTAATTT
CATCTAATCAAAATCTAATTAGGACCTAAACGATCCAAAGTTTGACTATCAGATCAAATC
GGATTCGAAGTGATAGGACCGAGGTTTCTTCATCGATTTCATAAAATCAAGTGGAGAGAG
AAAATTCAGAGGAGAGAGAATTCATGAGGTACAATTCGAATTGATCAGGTGACACAATCC
AACATTACGATTGGTCCAATATCTCGATTGGTGAAATCAACATGATCAAATCAAGTCATG
GCTAGATCGAAATCATGGATGATCAAATCTAAAGATTCATGGTCTGATTAAGGTGGGTGC
CAGTACGCTGTCTGACAATCATGGATCAGGATTCTTCATTAGAATCAGATCAAGACTATT
TAAAAGAAATTTCTTCATTCACTAACCTTTTTAGAGAGAGAATCAATCAAGAGAGAGAAT
ATTTTAGAGAGAGAAAATTCTAGAGAGAGAAAACTCATCTTGAATTCTTCAGACAATATG
ATTCAACAAATCTGATCGATCAGATCAAATCATGCTAAGATTATCATGTGAATAATTTA
>noCat_p5_300-B-G11182-Map3
TTTAGTATTATTCAACCACCATACTTCTATTATGCACTTTGATATAAACCCATCAAATTC
TCCAAGGCTATCGGAAGAATCCTAGCAAAAGATCCAACCTTCCAATTTTTTTTTCTAGAT
AGAACTAGAACAAAGTTTTATATTTTTTTATCTTTATTATTCCTCGAGCATGTCATATTA
AAATTAAATTTTGATCCACTTTCTATATTTAAAATCATTACATAAGCTTTCATCGCTCAT
CTAGAATTCAATATATCTAGAATTAATTTGGAGTAAGTTAACTCTAGATTTTCTAACAAT
TGAGACAATTTCAAACTAACCTTTCTTTATAAAATGATTAATCCAAACCTCCAACAAATT
AAAAGATCTCAAGTCAATACCATTGTAAATAGAATCAATTTGGTTATCTCTTATGGATAG
CTTCTTTCATCATGACTCTTACATCAATAAATAAATCGATATGAAATCTTATCGCTTATT
TATTAAAAACTCATATAAATCTTTCAAAAATTTGATAATAGCAAGATACCTTAGATCAGC
TCCAAAACTTAAACTTTGATTTGAAATAATCAATGTACTCTATTATCTTCAACAAACTTA
AGAAAGATCAAGTAATCTAATATAAAAGATGGCAATACAAATTATTAAAGATTTCACTAA
TATATGCATGTCATCCAATCCATAAATAAACTAAATATATATATATTTTCATTTACCTAC
AAATTTTATACATAATCATCTTATAGTTTCAATGCTCGAAAAATACTTATTTCTTGTATG
ATGTAATTTTTTCTTAAGCCATATCCTAAACAAATTTATTCTAATAAATCTAAAATTATA
ATGATCAAATAATTAACATCAAAATTTGAAAAGCCATCATGATCTTCACCTATATCAAGT
TTAGAACTCCAAAATCATCTAAATAATAATTGAACAAGTATACTCAATACAACATATCAA
TATATCCTATTTTATTTCAGAATCAATATCTCTCATACTTAAGTCAAGCCTTATTTATTG
AAATCCAAAACATAATTCATCCAATTCTTTAATACACTTTGTATACCACTTTACGCAAAA
ATTTTATTATAATACCTATTGATCCGAAATTCAGATTTTGAATTTTTTTGCTACTTCTAT
CATATTTCTTGTGATCATAACCTTTATACTTAAATCTCACTTAAGTCATAGTCCCTATTG
ATCTTAACCTAAGCTCTGATATTACTTATATCATACCCTAGTCACTTAATCCACAGTCTC
AAGTAATCATAACCTAGGCTCTGATACCATAAAATATCACGTCACAAATCCGAGACATAA
CACGACCATACTATCGAAGGATGGGGCCCACAATAACATGAAGCCAA
>noCat_p5_300-B-G11187-Map3
CAATGAGCAACCTAATCAAGACCTGATTAACCATATTGGCCAGGTAAATATGATCGATGG
GAGGGTCTGCCAAAGCTTGCCTTAGACACCATAAGAAATGGTCAGGTAAGCGGGCTCCCA
ATTAAAAACCACCAATCAGATTTACCTTAGACACCAACTGGTTTATCAGTTTTGATTTGG
TCTGCCTAAAGACTCGGGCTCAGCCGCTGAGCCACGATCAGTGTCCATTTGTTAGATATA
TGGACTTTGATCAACTACAACTATTGAAGTGATCTATAGAAATGACCTAATCCTAATTAA
CTTTTAATTAGATTTGATCAATTTCTTAACTTAGTCCATATTTAATCTAACCCTAGGTCT
AACCCAGTTAATGACCTGATCAAAGCTAACCCATTACCCTTTAACCCATGTTTTATGAAA
TTATCTTAGGATCTTTAAATCACAAACCTAGATCCTAAACAATCACTTAATTCTTTTAAT
TAAGTTCATGGTTGAGGGTTGGGGTTCGGCATTTTGAAATTCATTTTCAACTTTTGAAAG
ATTTAATACAATCTAGTGTTGTTTCACTAAATAGGTCGACTCATTTCAAAAATGGATCAG
CTTATTTCACTAACAAACACTAATTGTAAGTTAAAATAATTAAAATCAGTCAAAAATATA
ATTCAGCCAACTTTTCAGTCGAGCTGGCATGCTGGTCGAGCCGACCCAATTTTTAGACGA
GCCGGTTCGATTAGCAAATAGAACCTTCGCAAGATCTTATTCTTGGCTGATTTTAATCTA
TGTACATTACATAAAAATTTATGAAATAAAATAGACCTAATCTAAAACATTCATGACAAG
ATTTATTTAAACTCTTTTAAATTTTCTAGATCGCAACGTACCAGGACAACCTTTGCACTG
TAAGGAGTAAACCTTACAGCAGGACAACCTACAGTCCGTGCGATCATTATTTTATTTTTT
AGATTTATTTTAATACAATCATGAACATGTTATAAAAAAACCTAGATACTCTGATACCAC
TGTTGGAAAAAGGTGCAGGGTTTCATGCATGAATTTTAAAATAATTTTAAAATATAATGC
AGTGAAATATGTAAATTAAATAATTTAATATATAAATACATATAATCAGATTACTAAACC
CTACAATTAGGATCTATAATATGTCATATTATATTTATAAATCAAAAAATAAAAGCTTTG
ATATTGATCAAATCAATACCCTAGATCTAAAATAGTTTTAGATCTAAAACCTAAATCACA
TCTAGATAAGAGAAGAGATCAGATCTCTTACCTTCATGCAGGTTGAGAACTCTATGGTTG
ATTTTCTTTATTGTCTTTGGAGCCACACATGCATCTGGCCTCTACAGGTGATCCACATGA
GGCTGCAACAAAATCGGAG
>noCat_p5_300-B-G1119-Map4
GGGTCCGGCGCAATAATGATTGCGGATCTCCTCTGGCCGACCTACACTCGCCGCGTGTCC
CACTCACCATGACAGGCTGCTGAAAATGGCTGACAGCTGATAAAATCATTATTGCACCAT
ACCTAGAGCCATGCTCCAATAAAAATTCCAAAAAAATCTTTTCGGATCGCCTTGATTTGA
AAAGACTCCGGCACCAGCGCGCCAAATGCCAAAATATCTAGAAACCATCGAGTACGAAAA
TCGAGGGGGGCAACTTCGACTGTGAGAATTTCTCTGTACTTCCTTCATTCGAAATCCAAA
CTCGGAAGTAGGGGGACTGGTGTTGGGTATAAAATACCCCCAGCCAAAGTTTGTAAAAGA
CCGACCCTTCCAGAACTTTTCCGGCTTCCGACCTTGTGTGGCATCTTTCTGAACCCCCTC
GACCATCCGAGCTTCCATAATACCATCCGAACTTCTCCGACAATGAGCTTCTCCATTCAT
CTACCGGGCCGCTCCAAAGGCTCTCTGGGCTTCACTATCAGCCGATCTTCTACAGTGATC
AACTATTCTCCGAATCCCTTCCAGACTTCTTCC
>noCat_p5_300-B-G11190-Map7
TGTTGAGGTCACGCGCACCGGATTGGATCGACCTAGGCTTTTGATCTAAAATCTAATCTC
TTTGAGACAATTCACCAAACACATTGCAGGCATAAATAAACAAAGACAAAGAAACCAAGA
TTTACGTGGTTCGGCACAAGAGGCCTACATCCACGGGGAGGAGGAGCAATCCACTATAAA
TCCGTCCCGAAAAATAGGTACAATATGAGGTATAAAATACCTTTAACCGAAACCAACAAG
AAGGCAACAGAGTATCGAATAGAAGGCAACCAAGATCCAATCGGATCTACCAATCTCAGC
CTCGGCAATAGATCAAGGTAAGATAATACCTGAGGTGAAGATACCTTTCTCAATCCTCGG
CAAAAAATCAAGATGAATACCTCCTTACCAACCGAAGAAGCGTTCGGTCATCAGCACAGG
GCATCCGTGAAACCGAGAAGGAAGAAGACAGGTAGAACACCAACAGAACACCAACGGGAG
AAAGCCAGGAAGCAAACCAGCACAAGAGCACCAGCGGGAGAAAACCAGGGAGCAAGCCCG
CACAAGAACACCAGCGGGAGAAAGCCAGGAAGAGCAAGCCCGCACAGGAACACCAGCGGG
AGAAAGCCAGGAAACAAACCCGCACAAGAAACCCTGGAACCTCCACCGCGCACTCGAACC
CACTCCTAACAAAGAAGGATGCCGCGGCCTCCTTTTAAAGAAAAAAACAAATCTCCTCGA
AATAGAGATTCACCCGAATAAGAATTCTAAACTGTCACGGGAGATAAACAAGGAAAGAGT
AATTTTGGAGCAATATATATATAACAATCCTCCTCCTTGCGACAAATATTGTACCTTTTA
TATCAGATGTGGATTTAAAAAAAAAAACTTTTATAACCTCCTCCTCACCACAAGCCCCGC
AGGGCATTACCAAATGCTTATACCAATCAAGTTCAGAAAATTCCTGAACTTAATTGCAGG
GATTGGTTTAGTGAACATGTCAGCCGGATTATGGGCAGTGTATATTTTCTGAAGCCTGAC
ATCACCTTTCTCTACCAGATCTCTGATGAAGTGATACCTGACATCTACATGTTTTGTTCG
TTCGTGATACATCTGGTCTCTGGCAAGGTGCAAAGCACTCTGACTGTCACAATGAATGTC
TAAACAATCCTGTTCGAGACCCAAATCCTGTACCAACCCTTTTAGCCAAATAGCTTCCTT
TGCTGCCTCTGTCAATGCCATATATTCTGCTTCAGTGGTAGATAAAGCAACTGTAGACT
>RXX_p5_300-B-G11210-Map5
TTATGTGGCTCTAAAATTGTGAGCTAAGTTTTCTATTTTATCGTATGGTATATTTGTTAT
GGTATCAATCTGACAGAATAATTTAAATCATATTGATCTTATAGAATCAAGTCAAGAAGG
AAAGAAATCATAGAATCAATTCAAGATTTCAATAATCAAGGGTCAACTATGATCTCAGCA
ATTAAAGAAAATCTGTCAAGAGAATCAGTCATAACCAGCAGTATGATTTTGACAACTAAA
AAAATCTGTCAAGAGAATCAGTCATAACCGACAGTACTATTTTTTTGAATATTCTCTTGA
TTTCTCTCTCCTTATTATATATATTCCCATTGTACACCACCATCTGCAAGAAAGCAAGAG
AGCAGGAGTTTTAGACTTGAGAGCTTCTCTTTTGTGTGAGATTTGGATGTATTGGGATTT
TGGGTTTGAGAGATAACTATTAATTTTTGTACTCCATTTTATTATAGTGAAATTTTTTTG
CTCTGTCCTCGTCCGTGGAGTAGGCACACTGCCGAACCACGTAAATTACTGTGTCAGTGT
GATTTTTTCTTTTCTCTTTACTTCTCATATCTTTCATAACAAACTGGTATCAGAGCCAGT
TTCGTGAGATCAATTGCTATGGCTTCTTCATCATTTGATATTGAGAAGTTTGATGGTACT
GGCAGTTTTAATTTATGACAAGTTAAGATGCGTGCAGTCCTAACACAGAAGGGCTTGAAA
AAGGCACTGCTAGGAAAAGAGAAGATGCCCAGTAATTTGACAGAAGAGCAGAAAGAGGAG
ATGGATGATAAAGCTTTGACAGCAATCCACTTGTGTCTGTCTGATGGAGTTTTGCGAGAG
GTGCTTTCAGAGAAGACAGCTGCTAGCTTGTGGTTGAAGTTGGAATCTTTGTACATGACA
AAGTCTCTTACCAACAAGTTATATTTGAAGCACCGTTTATACATACTGCGCATGACTGAA
GGTACACCCATGAAAACTCATGTTGATGAATTTAATTCCATTATTACAGATTTAAAGTCT
ATTGATGTTAAGATTGAAGAGGAAGATGAGGCCCTATTATTATTGTGTTCTTTACCTCTC
TCTTATAAGCATTTTAGAGAAACATTTCTTTTCGATAGAGAAACTATATCCTTAGAAGAT
GTTAAAGCTGCATT
>noCat_p5_300-B-G11225-Map20
GATATCTTTTATGATAAATCATATTAAAAAAAAAAACTGCTCCTTTCCTCCCTGGTAAGA
TTTTAGAATATGGGGTTCATCATTTTGTATATCGTCCTCATGGAGTATGATGATATCTAA
TGTTGAGATATGGGGGCAGTGGAACTTGTCTCCTGTGATCTTCTACCATCCTAGAATATA
AGCAACAAGAGAACTTTGAAGGTAGTGGAAGAGTTATTGGTGACTTTTCTAGCATTAGCA
AATTTTGTTAGCCTAGCGGAGGGTTGCAATGAATAGGATCGGATCAAGTCGGGATCAGAT
TAGGGTAGGCTGTAGGCATGGGTGCCTAGAAAAAGCAAATTGGAATATAGCTTAATTTAT
TGGATAAGTCAAAGATTCAAAATTTAACCCGATTGATTTATCGAACAGACTATATAACCT
AAAATGCATAATCTACTTAATAAACAAGTCTAATAGATTAGGGCCCATGATTAATTATGA
ATCCTGTTTGAATGAGTCACCTGACTATCTAAAATCTGTGGATTGTCACATCTTCCCAAT
ATTTCATACCCTACTCTATCTAGACCTACTTATCTCAAATCTGTGGATTCTCAAATCTGT
TTGATATGATTAATTATTTAACATGTTAGTTGAGTTGGTCCGCTTATGACATAATCTTAT
ACCAAATCTAGACCTACTTATATCGGGTTGGGTTTGTGTCCTTTGGGCCATGCTTCTAGG
CCATTGCATTTGTTTTGGGCTGGATGAACAACGTTGCAGCCCAATCCTCATTGGGTCCCA
TCTCCATTCTTCGACCTCCCAACCCCTGCTTTTCTCCTCTCTTGGTCGGGTTCTACACCT
GTTGGCTTTTAATGAACGGTGGTGTTCTCAATTTCTAAAAGTAATATTGAAGCCTTAAAG
CCCATCAAGTTGCTGAAGAAAAATTTTAGAATATATATATTTATAAATAGTAAAATAATG
TCCATTCAAATTTTTTTTCATAAAAAATAATTAGCGATGAAAATTATTTTTTATTGCTAA
TAAGATAATTAATGATGAAATATTTCATTTTCATCGTAAATTTTTTGAAAAATTGGGGTA
ATTTTTTTTTCATCAGGAATTATTAGCGACGAAAATCTTTTTCCATCGCTAATAACCTAA
TTAACGATGTAACTATTTTTCATCGCAAATAATTTTTTTTTGGTGGAAAAATTTTTTTAG
CAAAAAAATGGGATAATTTTTTTTTGGCAAAAATTATTAGCGATGAAAATTATTTTTCCA
TCGTTAATAGTGTTATTAACGATGAAATATTTTGTTTCATCGCAAATAATTTTTTTGATG
CAAAATTTTTTTTACCGAAGAAATTTTTTTTCTGAATTATTAGCGATAAAAATTGATTAT
TAGCGATGAAAATTTTCATCGCTAATAGTTCACGTCCCATCAACATCCCATCGCGCGAAA
CCCATCTTCTTCCCCTCCCCCCACCCTATTTCGCGTGAAATCAATTTCCCCCCCTCCCCC
TCTCTGCTCTCCCCCCTCTCCCC
>noCat_p5_300-B-G11236-Map5
CCCCCCAACTTAGCCAAGATTATTTTCAGATCCCTACAAAAGACACAAAGCAAGACTCGA
TTATCCTAAACAAAATGCAAAAGAAAGAAAACAAAGGCAAAAGCAAAAATCAAAAACTTG
AAAACTGGGTTGCCTCCCAGGAAGCGCTAAGTTTACCGTCTTCAGCCAGACCATGCTGAT
TCTCTCACCTATCCCGTGTCGAATATTGGATTGATAAATTTTAATAGTTTTGGATTATCA
ATCTCAAGAAGATAGTCTTTGATAAATTTTAATATTTTATTACCAATCTTCAAAAAGTAT
TTCACATCTTCATTTTTAATTGTAGTAAGATAATTCACAAACTCATTCACAGACCTTTGT
TTATCAAGAATTTCTCCTATTTGTTCTTCTAAAATACTCATGAATTGAGTTTTTGGGTTA
GGAGTTGAGTTCGATGCAATGGATACTGGAAGGGTGTCATTTGATTTTAAACATGTATAT
TCAGATGTGATCAAGGGCAATTTCAATTCTGGAGGGGATGGTGATTCTAAAGAAGAAGAA
CCGATTTCTAAAGCTGAAGCAAATGAAACTTTTGGTGAATATATCTCAGGTAACTCATCT
GCTATCTTCTCAGTATCAATTTTGAGCTCAGATTCTTCTATCGGATTAGTCTCAATACTA
ACATATTCTTTCAAATTTACATTTCGGCTAGCATCAGTACTAGCCTCACTCACCTGGTCT
TGGTATGAGTCCTTAAGAATTTTATCTCTTGTAAGCTCAGAGATTACTATATCAATTTCA
AATTGAGGATTCTTAAGTGGGACATTGGATTGATGACTTGGTCCAGGTAGTTGGTGGATG
GGTGGGTCATTTTCAAAATTCGGTATTGGTTCGTTTGGCAATTGACCTAGTTCTCTCCTC
ATGGTAGACTCAGTTAATTGATCTATTTGTGCTTCTAACCTGATGAGAGATTGCTGTTGG
ATCATGATCATTTGTTGAAGTTGGCTAAATCTATCGTCGGCTAGATTGGTCTGTTGAGGA
GGTGGGTATAACGGCTGATTGTAATAAGATGACTGAGTAGGCTGACTAGGCTGACCACTA
TTATAAGCATAGTTTTGATATTGGGGCCTACTCTGAAAGTTTTGCAAAGGAAGAATTTGG
GTCTGAGCCTGAGTCTGTTGGGGTCTCCAAGAAAAATTAGGATGGTTCCTCCAATCTTGA
TTATATGCATTTAAGAATGGGTCATTGACAGGATTAGAGTAACCTTGAGCAGCTTGAACT
TGTTCTTGAATGAAAGGTGAAAACTATGCAGCCGTTGGACATTCGCTCACATGATGGGCC
GGACTAGCACAGATAGAACAAATCTCCTAATAATTAGGTGGTGG
>noCat_p5_300-B-G11242-Map3
TTGGGTATAAAATACCCCCCGACCGAAGTTTGTAAAAGACCGACCCCAACAGGGCTTTTT
CGACCTCCGATCTGGTGTGGCGCCTCTCTGAACCCCCTCGACCGTCCGAGCTTCCGGACT
TCTCCGACAATGAGCTTTGCCATTCATCTACCGGGCCGCTCCGAAGGCTCTCTAGGCTTC
ACTATCAGCCGACCTTCTACAGTGATCAACTATTCTCCGAATTCCTTCCAGACTTCTTCT
GGCCGCGGACGACCCTACTCCGAACTTCTTCCGAACTTCGTCAATATCCGAGCTTCTCCG
ACAATGAAGATTTCTACAGTAACCAGACTTCATCCAAGTTGCTACGGCAATCGACCACCT
TCCGGACTCCACCCGAGCTCCCGAGAGAGCCGAACTCCTACTACGAGCGGTCCACTCTGA
ACTTCTACTACGAGCGGTCTACTCCGAACTTCTACTACGAGCGGCCTACTCTGAACTCCT
ACAGCGGGCGGTCTACCCCGGATATCTACTGTAAGCAAATTCCATTCGAGCCTCTACTGT
AAACACATTTCTTTCGAACTTCTATTACAGGTAGACTTCAGCCGAGCTTCTTCGTAGTCG
GATCCCAGACGAGCTTCTACAATGGGACAGGACCCGCCGGCCAGGTCGCTACTCCGAGCT
CCCACGATAACCGATCTTCGATCGAGCTTCTACAATAAGCGGTCTCCTTTCAGCCTTCTA
CGAGAACCAGACTCCGTCTGAACTTTCATAGCGGATGGATATAGGACGAGCTTCTACAAC
GGTCCGATCACCTCCGGTGTCTGCCGAACCTCCCCAACGCCATCCGAGGTCCACCGCCGG
CCGACCCTCCGCCAGATTTCTCATGAAACCAGACTTCTCCGATGGATAATCTTCAGACGA
GCTTCGACATCGGACAAATCCCAGACGGACTTTCCTAGCAACTGGACCCCTACCGGACTT
CACCAACAGAAAGTCTCCATCCGAGCTTCTACAGCAGATGACTTCCGCCTGTAGCATCAG
CACCTAAGGCATCCGACAACAGTAGACTCGTCAGCAGCCTTGGAAACATCCGAGCTTCTC
CTAGATCGACAGGATAGAGAGCCATTCCGCTCCATCGGATATCCCAGTCGAGCTCCAGCC
GACAGATCCGAACTCTCTGGCAAGTCACGACAGTGGCCACTACCCTGCTCCACTCTCTGC
AACAGATTTCGCGTGGCTCCACCACTCTCTGGCAAGTCGCGACAACGGACACCACTCCAC
TCTCTGGGCTCAACCACTCTCTGGCAAGTCACGACAACGGACACCACTCCACTCTCCGTA
ACAAACTCCACGTGGCCCTGAACGACCCCTGACGCCACTACTC
>noCat_p5_300-B-G11243-Map5
AACCTTAGTTCAAGATTAATTGCCAAAAGCAAGAATGCAAGAAAATAATGAAGAGTTAAA
GAGAAGCAATTATGCACACCACAAACAAAAGGATTTATAGTGGTTCGGTGCCAACCTTGC
ACCTACATCCACTCCCCAAGCTCCTACTTGGGAATTCCAATCCACTAAACTTGTATTCAA
CCCGAATACAAACGTCGGAAACTCCGACACTAGCTATCCCAAGCTAGTCCACTTATTTCT
CGGGTACAAGCCAACCCAATACACTCCGATTCTAGGTTCGGATCAACCTTCCCTTGTTTT
GGAACCCCTCCAAAACAAAAATAATCACTCAAACTGAGTAAAATAATTTATAGCACAAAT
AAGTACAAGAAAAGCTCCTTTAATGAGCGAATATAACTTTAAATACACTTTACTCAAGAG
AAGAAGCCCCTTTTTGGATTTCCTCAAAGTGGATGGAGAATTGATTGAGCGCTTGAGGAG
TTGGTGAGCTTGGATTGATGGCTTCTTGAAAGCTTTAAATGAGCTCTTGATTAGGGCTGA
AAAGTTGGCTTGAGAAATCCTTTTTCAAATTCTCTCTTTTGAATGCTCTTGAATGCTCTC
TTGAATGTTCTTTTAAATCTCTTTCTAAATCTCTTTCTTTCTTTCTCTTGATGTTTCCCA
CCTTTTGAATCCTTTTATAGCTTTAAGAAATAGAGGAAAACATTCTAGGCTGAAAAAGAG
CCGTTAGACCACATTAAATGAGCATTAAAAGTACTTAAAATGGGTTAAAAACTAGCCGTT
GCGGAAAAATCCCGTCACAGGGGTCGACTCATGAGTCGACTCATGCCTCAGGGGTCGACT
CATGAGTCGACCTCTGTTGAAGAATATACCAGAAAATAGGGTTCTGTAATTTTTGGCCTA
AAAACTGCAGGGGTCGACTCATGAGTCGACTCATGCCTTGAGGGTCGACTCATGAGTCGA
CTCACAGGTTTTGTGCCAAGCCAAAAATTCTGCGTGCCAAACTGCTCATTGTGCCATGAG
CTGACTCATGGGTCGACTCATGGATTTCAAACATGCATAACTTCCAAAATACAAGTCCAA
AAATAATGAAATTTTCGCCAATAGATCACAAATCTTTTGTTCTATCATTTGATACTTTCA
AATCAGAGTTTTGGTAAAATTATGATTTTGCCCCTGAAGAGCACAAAGACTTTTTCAAAT
AAAAAAATATTGGTACCCCTTCAACTGCTTTGTAATCATCAAAATCAATCTAGGGAGCAA
CA
>noCat_p5_300-B-G11246-Map3
AAAAAGGTAATTTTGAAACTTTTTTAAAAATTATAATTTTACAGTGAAAATTATTAATTA
ATCTAATTAATTAATATGTATTAATCCTACACAAGGATCTAAATATGATATATGTAGCAT
GCATTTAAATTTAAAATTTAAAATTCTACAGTAAATATTTTACTGTTATGTGTTCAGAAC
ACATTACCTTCGTGCGGATAGTCGATCACCGCAGTCTGATCACCATCGAGAAGGTCTGAT
CATCGTAATGCAGCCACATAATATGTCTGACCTCCGTGGATCATCCACACGAAGCTTTCG
ATCTGATCGGCTCCTCCCGAATGCTAGTTCATCGCAAAATCCTTTCGACGGTCGATGCTG
ATCGAACTCCTTCGATCGATGTCTGTCGACTCCTCGGATACTCTGGATCATTAGCAGAGG
TACTTGAGAGGTTGATGAAGCTATCCCTGAAGTCTGGTGGGCTCACGATACTCGTAGCTC
ACCTTCTCACTTCCCGAACCCTAGGCAGTAACCCTAGGATACTCGCAGAAAACCCTGCGC
CCAAAATCTTTCTATTCTTTTCTCTCGAAATTTTTTTGAACTCTCAACTCACGCACAAGG
CCTTCTCATGCAACCTTTTCTCTCTAAGAAAAGTTCTTACGCACGCCCCACCTTCTCTTC
CCTTTTAAAACAGTGCAAGAGCGCGTCTTCACCGCATGAGAGGATAAAGCTAGGTGGTTG
CTCACTTGAATTCAAATCGAATTTGAATTCAAATGCCAACCAACCTATCTTTATCCACTC
AAGGTGAGAGAAGAGAGGGGCGTGGGCTTCTTTGTGCATGGAGAGTCTACATGAGAAACC
TTTTCTCGTGTAGAGCAAGTGGCGCACAAAAGGATAAGGTGGCGCATGGGGTTAGTTGCC
CATTCAAATTCAAACATCATTTGAATTTGAATGGCCAACCAACCAATCTTTATCCACTCA
AATGGCGCACAAAGGAGGGGTGTGGGAAGGCTTCTACGTGGGAGAAAATTCATGAGAACT
TATTTCTCATGAATTCAAATAGGCGCAGGTGAGGTGAGGTGGCGCAGGGAGACAAGTCAA
AGGTGGTTTCAAATGTTAAACCAACCTAATTGAACCAACCTTATTAAAATAGGTTAGGCA
CAATTAGACTAAGTTAAATCCAACATAATTAGGCTTAATTAGGCTCAATAAAATTTTAAT
CAAATCAGGAATTGACTAAGCCCAACCCCTGATCAGATCAGGGACCAAACCACCTCGGCG
ATTAGGTCAACTCTTAAC
>noCat_p5_300-B-G11250-Map3
TGTTGGTGCAGAATTCCATCGATGCCGGAGAAGCTGGAGTCGAGGGGATCACGGCCGCCG
TCGGGACCTGCAAGAAAAGTCTAAACCGGAGTTCGGGGTGCTCCGGCAAGACCCTCCGAT
GCTCAAGTCAGTACTCTGCTTCAACAGAAATGGAGCACTCGATTGGAATTTTTAGCAGAG
TTTAGAGATAGTACTTAGAGCCTAGAGGAGAACGTATCTGGGGGGTCTCTTTTATAGATG
GGAGAGCATAACCGATTGACAGCGACGTCCGTAACTGTCTGGTAGTGGGCCGTTCGGGGC
CACGTGGAGTTTGTTACGGAGAGTAGTGATGTCCGTTGTCGCGACTTGCCAGAGAGTGGT
GGAGCCACGTGGAGTTTGTTACAGGGAGTGGAGTGGTGTCCGTTGTCGCGACTTGCCGGA
GAGTTCGGGCCGGACGGCTGAAGCTCGATTGGGACGTCTGGTGGAGCGGAATAGCCTTCT
GTCTCAGCAATCTAAGAGAAGCTCGGATGTTTTTGAGGTTGCTGACGGGTTAACTGTTGT
TGGGTGCCTTAGACGTTGATACCGCAGACAGAAGTCATCTGCTGTAGAAGTCCGGACGAA
AACTTTCTGTTGGAGAAATCCGATTGGAGTCCGATTGCTAAAGAAGTCCGTCTGAAATTT
ATCTGATGTAGAAGCTTGTCTGAAGACTGTACGCTGGAGAGGTTCGGTTGCATGAGGGAT
CCGACAGAAGGTCGACCGACAGTGGAATTCGGAAGGCATTGTGGAAGTTCGTCCGCTGGA
GGAGTTCAGAGGAAATTTGTCCGTTGGAGGGGTCTGGTCGGCACTGTTGAAGTCCGGTTG
GCGCTGTTGAAGGTTGATGGCTGGAGAGGTACGGAAGACACCGGAGACAGTCGGTCACTG
TAGAAATCCGACTGCTGGAGCATGTCCGTTGTAGAAGTTCATCTGGAATCCATCCGCTGT
AGAAGTTCGGACGGAGTCCGGTTCTTACAGAAGTCCGGAAGGAGGCCGCTTACTGTAGAA
GCTCGGATGAAGATCGATTGCCATGGAAGCCCGGGTGGAGACCGCTTATTGCAGAAGCTC
GGCTGAAGTCCACTTGCAATAGAAGTTCGGACGGAATTCGCTTACTGCAGAAGCTCGGAT
GAAATTCGGAAGGCGGTTGACCACTGTAGAAACTTGGATGGAGTCTGGTTACTGTAGAAG
TCCTACTGCTGGAGAAGCCCGGACATTGACGAAGTCCGGAAGAAGCTCGGAGTAAAGTTG
ATCGTGATAGGAGGAAGTCTGGAAAAGATTC
>RIX-incomp_p5_300-B-G11252-Map6
CATTTACTAAAAATTTAAATAAATTAGAAGCAAGGATACTTTCAGTAGAGATGAGACTTT
TGCATCACATGGTGACCAAACTTTTTGTCCCTAGGAGTGGCAGGCATGACCTCTTATCTG
GTAGGGATATATGCATCATGTACCATGTGATCACCGAGACCCCCTTGAACCTTCCTACTC
TGATGATTGAGGCCATGAGAGAGACCCTAAATAGGTCTAAGGCTCACCTGCCTTATGGTA
TGGCACTCACCCTAGTCTTTAGGAGGTTCGAAGTCTATTTTGAGGGAGAGGCAGTCACCA
GATTATCACATTCTGACACCATCAACCGCCACACACTGCACCGCATAGGATTTTTCAAAG
ACTGATGGTGGTTGGTCGAAGGGTGTTGAGGAGAGAGCAGAGGAGGAGGGACCATCTTCA
CCTCCTCATGATCACAGAGCATCTCCTGATATTCAGTTCGTGTCTGATCACGAGGCTGGT
CCCTCAGAGTCAGTGAGGAGGGATGCTTCTGTACCACAGTCAGGGAGCAGAGTAGATCCT
TCAGTGATCAGACTTGCAGACGATCAGATTCAGTTGATTTTTCAGCAGGTTGCCTCTATC
TTATCCCAGCAGTTTGCCACCTCAGATTTTACTCAGAGGACGACATCTCAGGCTGTTCCA
GACCAGACTATGATCCCTCATGTCTCTACTATCTTTCAGATGCTTACAGCTCAGTCCGCA
CGACTTGAGGAGCTTGAGGGATGTATTCTGAGACTGACGGACAGAGTTTTAGATTTGCAG
AGGCAGATATTAGCCTTAGCCCATCTCCAGCCGCAAGAGGACATCACGGAGGTCTCCAAC
CTGTCTGCAGAGGCGGCTAGGCTTCGAGGCATTTTGGAGAGTGGCTTTGATTTTTTGAGG
AGAGAGATCAGGGACTCCAGTGAGGCTGTCTCTACTCAGATTGGTACCCTGATGCAGTCC
ATGTCGAGAGCTTTGGAACAATTGGACACCATCAGACTTGTTCTCCTAGCAGAGTCCATA
TCTTCCCAGGCTCCAGGACCTTCTCGCCCTTCTGCTCGTGCCGGTACTTCTACCCGTGGC
CGAGGCAGACGTGGTCGAGGACGTGCCCGTGGCTTTGATCCTGTGACTCCTCATCATATC
TCTGACTCTTCTGATTCTGATGCCTCTAGCCATGATATTTATTAGATCTAGCATAGTTAG
TCTTTTATGTCTAGGATCTAACTTATGGCCTTTGTATTTGTTGGCTGATTGACTCATGGA
TAGTTATATTTTTTGTTACCCATGACTTTTGTATGGCCTATGTATTTTGACTTGACTCTT
ATGTATTGTGACACTTATGTATCTGATAACTCTTCAGTCATATTTTGGATATATATATAT
ATATATATATATATATATAT
>noCat_p5_300-B-G11255-Map9
AATTTGACTCAAATTGGATCTAATTAGCCCAATTCGAATCCCGATTCGAATCTAGATGCT
AGGGTTTGCAACATGTGCTAGCATGTTCAACTTGCAAACATGGTTTAATCAAATTAAACC
CATGATCAATTCTCTTTGTGTGTGACCCATTGGGTTCCACATCTAGCCAGCAGTGAGTCC
GGGTGCAATTTAACCTAATTTGGTTAGAACACAACCGAGCCGATTTAGGTCAAATCAAGC
TGACCCGTTTCGATCAATCAGAACAGCTTCTAATTAATGATCGAATTAAACTCTTTAATT
CGATCAAACTCACAAGACATGATTGATGTCTAGCAACGTATCATGTCTACCTGGAAGATA
TAAAATTTTGATGAAAATACCAAAAATATCCTTCAGTGGAAAATTACCGTGCAACTTGAT
CTTACGATCATCCTGCATCCTGAATATAAGTTTGGGTATGAAAAAATATCAAACCCAATT
TTATATTCATATTTCTCTCGATCAGATAATAATGATTCAATTTATGAAATATTAGAAACC
ATTTCTAATTTTTCATAATGCTCTGATCAAAGTCTTCCTGAATCATTATTCGATCGAAGC
AGATAGGATGCGATCTCCTCTTACTAGGAGTGATCGTTTCCATATTGACCTACTCACAAC
CTTCATAAGCAATCCACCATATCCAGAACACCCCGTACATGATTAAATCATGAATGAGTA
TGATCCAAAATATGGATTCATGCTTATAAGGTTCTATGGCAGTCTCAGGTCAAAAGATTT
ACATGCACAATTCCCACTATGAGAAACATCTGTTGACATGTAGATAAGACTCCATCAGAT
GTTCTTTAATTGGATCAATTCAGTGAACTCATTCTCTAATGAGCACTTACATCCTTATAT
TAGTGTCATACACAAGTAATTGTGAGATCAATTACCCTCTCCACCGAGCATACACAGGAT
GTACCAGTCTTACCAGAAAATATTGATCCCCTACTCAATGTTCCATCGACTAGGAATATT
TAAAATTAGGGTTTTAAGGATTTTAGGTCTCACTGGTATGATCGCATCATAACCCTAAAA
CCATAGCCCTAATTTATGGGGTTCATCATAATCTTAAAATTAAATAAGACACAGCATATG
ATGAACTAAATACCTTTATTTATTTAAAACATCAGTACATGAGTTGTCGGGAGACAAAAG
AATATCCATCAAATTACACATTTTGATTGGCTTATAGGGCATATTCCTTTCA
>noCat_p5_300-B-G11257-Map3
TTGCCCAGCTATGCAACCCAAGAGGGAGGGTGAATTGGATTTTAAAAAAAAAATTTAAAC
TTAACTTACAACTATGAAGATTATTTAACAATGAGCAAGATAAGTATGGAGAGTGTAATT
TATGCAAGGTGTAGAAGTTGGATGCAAGAATGCAAGAGGATAAAGAAATTTAAAAGGAGA
GCAAGTAAGCATAACACAAACAAGAAGATTTATAGTGGTTCGGTGCCAACCTTGCACCTA
CATCCACTCCCCAAGCTCCTACTTGGGAATTTAAATCCACTAGACTGTATTCAACCTGAA
TACAACGTCGGAACCTCCGACTCTAGCTATCCCAAGCTAGAACACTTATTTTTTGGGTAC
AAGCTAACCCAATACAATCTGATTCAAGGTTTGGATCAACCTTTCCATATTTTGGATTTC
TTCCAAAATAAAATAAACAACTCAAAAATAGAGTATAGGAGTTAATCACATAAAAGTACA
GATGTAGCTCCTTTAATGAGCAAATAATGCTTTAAATACACTTTACACAATTAGAAGGAA
GCTCTTTCTGATTTTCTCAAGGTGGTTGGAGACTTGAATGAGCTCTTGAAGAGTTGGTGA
ACTTGAAATAAAAGCTTCTTGAACTTTTTAAGTGGGCTCTTGCTTAGGGTTGAAATGAAT
GCTTGAAGAACCTTTTTCAAATCTCTTTCTTATCTTTGATTCCCTCCTTTAAGTGCCTTT
TATAACTTCAAATAATGGTGGAGAGTAATCTAGACTGAAATAGAGCCGTTAGAGCACATT
AAATGAGCATTAAATGCAATCAAAATGGGTTAAAAACTAGCCGTTGTGAAAATTTTTCGT
CACAGGGGTCGACTCATAGGGTCGACTCATGGGGTCGACCTCTGTGGAAAAGAGCAGAAA
ATGACTGTTCTATAATTTTGGCCTGCAGAGCAGCAGAGGTCGACTCATAGGGTCGACTCA
TGCCAAGGGGTCGACTCATGGGGTCGACTCACAGAGTGTGCCAGCCAAAAATTTTGCATG
CCGTTCAGCCCTTTTAGCCATGAGTCGACTCATGGGGTCGACTCAAAAATATAAACCTAA
TTTTCTTACAAAATATACTTTCAAAAATATTAAAATTACCTCCAATAGATTACACATCTT
TTGTTCTTGCTCTTGAGGCTTCCGAATCAGATCTGATAAAATTATAATTTTGCCCCTGAA
ATATAATAAATCTTTTTTCAAGCCAAAATCATTAGTAATCTCCTCAAATACTTTGTAATC
ATCAAAATCAATTCAAGGAGCAACAA
>noCat_p5_300-B-G11261-Map4
AGAAAGATTCTCTATTGGATCAAAGATTAAAAATCAAGGATGAAAATTTTACTGTCTACT
GAAAAAAAACACTTATGTTAATCTAGTCAGACAATTTTATTTGAATTTAAATTACTTCAA
TGGAACAGTAAAGTCTACAGTGAAAGGTGTTGATATTATTCTTGATCCTTTGCATTTGGG
ACAAATTCTGCACTTGCCTTGTGAAGGCTATACTAATATGGAGCTCCCAATTAAAGAAGA
AGAAATTAATGTTATCTTAGGAAAAATTTTTACTGGAAGTTTGAATAAATTAGAAGCAAA
AATTCTTTCTGTTGAAATGAGGCTTTTACATCACATGGTAACCAAACTGTTTGTCCCTAG
GAGTGGCAGACATGACCTCCTATCTGGTAGAGACATTTGCATCATGTACCATGTGATCAC
TGAGACCCCCTTGAACCTTCCTGCTTTAATGTTTGAGGCCATGAGAGAGACCCTGAACAG
GTCTAAGGCTCACTTGCCTTATGGTATGGCACTCATCCTGATCTTTAGGAGGTTCGGAGT
CAGTTTTGAGGGGGAGACAGTTACTAGGTTGTCTCATTCTGACACCATCAACTGCCACAC
ACTGCACCGCATGAATTTTTCAAAGACTGATGGCGATTGATCAAAGGGTGTCGAGGAAAG
AGCATAGGAGCCAGCTGAGGAGAGAGTAGAGGAGGAGAGACCGTCTTCACCTCCTCGTGA
TCACAGAGCATCTCCTGATATTCAGTTCGTATCTGATCACGAGGCTGGTCCCTCAGAGTC
AGTGAGGAGGCATACTTCAGTTCCACAGTCAGGGAGCATGGTACATCCTTCAGAGTTCAG
ACTTACAGATGATCAAATTGAGCTGATGTCCCAGCGTGTTGCCTCCATTTTATCTCAGCA
GTTTGCCACCTCAGTCTTTACTCAGAGGTCGACATCTCAGAATGATTCAGATCAAACTTT
GATCCCTCATATCTCTACTGTTTTTCAGATGCTCACAGCTCAGTCCGTACGACTTGAGGA
GCTTGAGAGATATGTTCTGAGACTGACGGACAGAGTTTTAGACTTGCAGGGACAAGTTTT
AGCCTTAGCCCATCCCCAGCCGCAAGAGAACATCACGGAGGTCTCAGACCTATCTACAGA
GGCGGCTAGACTTCAAGGAGTTTTAGAGAATAGATTTGACTTTTTGAGGAGAGAGATCAG
GGGCTCCAGTGAGACTGCCTCTACTCAGTTTAGTACCCTGATGCAGTCTGTGTCGAGAGC
TTTGGATCTTTTGAACACCATCAGACTTTCTCTTCTAGCACAGTCCGTAGCTTCCCAAGC
TCCAGGATCCTCTCGCCCCTCTACTCGTGCCGGTACTTCTATCCGTGGCCGAGGCAGACG
TGGTCG
>noCat_p5_300-B-G11266-Map5
CGCGGTCGCTTCTCCTTCCTTGCCCATTCCAGCTGGGAAGGGGAGGGCCGTCGAGCCCGA
CGGGCGTCGCGCCGTGGGCGCTCCTCCTCCTTCCGGTGGGAGCGGGGTGACAGGGGCTCT
GGAGAAGGCGACGGCGAACGGTGCGGGCGTCGGCGGCTACTCCTGGAGGGTATCGGATGC
GCCGTCGGTCGCTCGCCCGGTGAAGGCGGCAGCCGGATCGGTTGCTGAAGGCCTTTGACC
GCGTCTGTTAGCACGGTCATCTGCCGAACTATTGCCGCGATCTGCGCCTCCGTGGTCACT
CCGGGACGCGGAGAGCTGGGCTCCCCCATGGAGGGTGGAGGGGAGGCCTCCTCCCGGCGG
GAAGAGCGCCTCGCCGATCCAGTGACCCTCGATCGTTGAGCTCTTGTCCTTGTCATCTCG
AATTTCGTGGGGATAGTGTACCGTCCGTAGATGTCCTGTACACGTGACTGTCCGCCGCCC
CCCTTCCTGGCGCGCCAATCTGTTGCGGCCAATCCCCTCGTCGCCTGGTCGCCGGGAACG
AGCACCTGCAAAAGAAAGTCCGCGCTGACCGGAGGCAGCTCCGGCGGGGACCCTCCGACG
GTCAAGTCAGAGAGGAGACTGGGCAACGGAGAAGAAGAGACAAGGAGCTCTACGGAGAGA
GAGAGGGAGAGAGAGAGAGAGAGAGAACAAGCCTGAGCGTTTTCTCCGAGAAGCCCCCCC
TGCTAGCACTGTTGCCTTCTCCGATTTATAGTAGGAGGTGGTATGGCCTCGCCGTCGGTG
ATGTAGACAACTGGAGAGTTGTCAAATCGTCGGAAGTTGTCATGCCGTTGACAAAGTTGA
CAGGTCCTAGGAATTAATTCTCGTCCTTAGCAGGACAGCGCCCCAGGCTTCCTGGCAGGG
TAATGCCCCCTGGCGTCCGTGCGGCGTTTACTTGATGGGACTGCAGCCCACGCCGCTCAT
CCGGCATCTAGGAAGGCCTGTAGAGGTGGGACGACAGCCATCCAAACCGATAGTGAGTCG
TCGGCGTCCCATCCGATGGGAAGTCGGTGACGGGGGGTCGGCCCTCAGGCGATCGGAGGC
GACGTGGGGCCGCTAGGCCGACCCGTTCCGATCGGGGCGCAATCGATAGTCGCTGTCGGT
GTCGCCCGCGGTCGGTCGGGAGGAGTCGGTCGGTCGGATGGAGTCGGTCGGTCGGATATA
ATCGGTCGGTATATCCCAACA
>noCat_p5_300-B-G11269-Map8
TTGCATCTTGATTATGAATCAAACATGCAATATGGTTGGTAGAACCATATTGTAAAATTA
TTTTACAAACATAAAAATTATTTTTTGAAAAGTCGAACCCAACCCTCAGCCCAAAACTTA
ATTAAGAATTAAGAAGTTGTTTGATTAGGTTCTAGGATTGTGAATTGAAGAACCTAAGAC
ACAAACCATAACACATTGGGTTAATGGGTTAGTGAGAATTAGGTCCATTAATTGGGTTAG
ACCTATGGTTAGATTAAAGATGGACTTAATTAGAGAATTGACTAAATCTAATCAATTGTT
GTCTTAGATTAGGTCAAGGATTCTCTAGATCAATTACAATAGTTATAGTTGGTCAAGTCC
ATATCTTTAACGAGAACCAAATGGACTTGATTCTTGGCTAAGCGGTCTAGCATGAACTGT
TAGGTTGATCTAATCGAAACTAATTAAACCAGTTGGTGTCTAAGGTAAACCAGACCGGTG
GTTTTTAATTGGGAGCCCGCTTACCTGGCCATTTTTGATGGTATCTAAGGCAAGCTTTGG
CCGACCCTCCCACTGATCGAACTTACCTGGCCTCTTGGTGAAATTATATTTTGATCGGAT
CACTTGACTATTCGAGCTGACCCATGTCAGCTAGGTAAATCAGTGTGACTGATTTAGGTG
CTCCTAGACCAGCCCTTTTAATGGTCTCCCTTAAGCTGACTTGGTGAAGCCAGTGGGAGG
ATCATGATAAGCTGGTTCATCTGACCTCATCCTCTAAATCATTTAAATCTTCTAAAATTA
TTAGATCCTTAAAATGATAAAGTTATGAAGATAACTGAGTCATAGCCTCCCATTAAGGTG
TTTGATAATGAGTCCATTAACTCAATAATCATTGCAGACCCAAAGGCCTGGTGCTTGTTG
ACTAATGGAATTATCACTCATCATATGACGACTTGGAAGTATCTCTCTAATGGTGGTTAG
GTGAGCCAACCAAAGTTGGGCTTAATCATTCGTTGGTTAGATGCACCAAGTATGGTCATG
TTAATGGTTGGACCTAACCGGATCCTTACAGTGGAGGCCAAAGCCTACTGATTAGGTTTC
TGGGGCAAAATTAAAATTACTAGAAATTATTTAGAGAAACAATTGGTTATGAACCTACCC
TTAGATGTACATGGGTTGGCCAACCAAAGTTGGGCTTGTGTGCAGTCTAAGTGGATTCTA
GTACCCACTAAGGAATTAGGATAATT
>DTX-incomp_p5_300-B-G11276-Map4
TATTTTCTGAATGGGATAGGACATTCTTTACCTATTAGTTGATGATAGCTGTTATTTTTT
TAAATTTTATGAAATGACTGATATTTTTTACTCATTGCATTAATATAGATTGTATAATTT
TTTTTATTTTTAGATAAGTTGCAAGTTCGATCATTTTTATCCTACAATGGACAAAAGTTA
GATAAATAAACCAAGAAATAGTAAAGAATATTTAGATGGAGTTCATGACTTCATTAAATT
TGGTATGGAGAAAAGTAGTTTGAATGAAAAGATTTTATGTCCATGTCGGAAATGTGTAAA
TAGTTCTTCTTTAGATCCACAAATTGATATTGAAGAACATTTGGTATGGAATGATTTTTT
AAGAGGTTATACCGACTGAATTTTTCATGGAGAATCTATGTTGCCATCATCATGTAACCA
ACCCCTGACTCATTTTGGATCCACTAGCCTACAAGACAATTCTGCAAGAGATGATGATAT
AAGGGGTTTGATCACAGATGCTTTTGGACTTGGTGTTCAAAATTTAGGAGAATCCAGTAG
TATACAAGAAACAGTTGGGATGTTTGATGGATGTACGCATACAGAACGTATGCATGTTGA
GGAGCCTATACATACATCTAATGATGAGACAGCTCGTTATCACACCTTAATGAAAGATGC
AGATGAAGAATTATATCCGGATTGTACGAAATTTTTTAAGATTTCTTTTCTTGTACATTT
ATTTCATTTAAAATATTTGAATGGATGGTCTGGGAAGAGTTTTACCATGCTGCTCAAGTT
ATTAAAGGATGCATTTCCAGAAAGCACTCGTTTACCACCATCGTATTATGAAGCCAAGAA
AGTAGTAAAGGAATTGGATCTTGGATACGAAAAGATTCATAGTTGTCCGAAAGATTGTAT
GTTATATCGGGGTGAAAATGCTAATCAAGAGTCATGCAATGTATGTGGATCTTCAAGATG
GATAACACAAAAAGAAGATCGAGACGATGTACTGAATGAATTGGATGCAACGCGGAGTAA
AAAGAAACCGACGAAGGTATTGCGTTACTTTCCTCTTATACCTAGATTGAAAAGGATTTA
TGCATCATCAAAAATAGCTTCATCAATGAGATGGCATGACGAAGGACGTACAAAGGATGG
AATGTTGAGACATCCAGC
>noCat_p5_300-B-G11278-Map3
AATGCAGATCCCGATAGCACCCCTCTCCTCTATCTAAACCCCGAGGCCGGCCATGGCGTC
CTCCCAATCCTTCCCCTCCAGCACCCCGCGGCCCTGCCCTGGCTTCAACCCCAACACCAA
CCCAACCCCTCCGCGGTCGATGCACTCCAGAACATCAAGATCTGCCGCCCCTCACCACCC
ACCGCTGCCCCCAGCGCCACTGTCGCCCCTCCCATCTCCTCCCTCGCCTCCCAGACCTTC
TTTAATCCACGTAGAATCTATTATCTTTCCATAAAAACTCTTTTTTTATCTATTTTTTGC
ACTTCTTTTCTGCGTTCCCTCTCTCCATCGCTCACACACTCTCTCTTCCCACTCTTCTAA
CGGTGGAAAAATCAGTGCTTTGAGGCCGCGAGGTGAGCAGAGGTATAAAGATGGGTTATT
GCGCTTCGGTTCAGAAGAATCCGGACTCCACCATGGGATTTCGACTGGGTTTAGGCTCCC
AGGCCAAGAGATTCTTCATTCCCTCCCCTGCCAAAGAGAAGCCTTTGAATGGTCAGAGCT
CAGTTGGTGGATTCGATTTCAAGGGCAAGGTGGTGGACTCGGGAGCAGGTCTTAGGAGCC
CAGAGTTTGGTACGTTCCTTCGAAGCCATTTACTCTTTTTCTTTTTTTTTTTTAGTGAAA
GAAAAAAGAAAGCCTGTGGGGTTGGTGGATTTAAAAAATAGTTTTTTTTCCCCAGTTGAT
GCTAATTTCTTCTAAATATATATCTATTTAAATGCATGAGTAGGTTTTTATTCGTTCGTA
TTGGAGACTTTGTTTGTGAATACTGAATATGGAGTTGTGGAAGGTAACTTGGAGCTGGAT
AGTTAATATTATCTTTATATTTTTATTCATATTGTATTCATTATTTGAAGGATTGGGTTG
TTTCGTTGTTGTTGAAGTTCTGGTTTTAATATACCAGTCTGATGCATGAATGATAAACTA
CTCTTGAGACGAGTTTGGGTTATGATTAATTTAATAGTATCATTATCTTTTTTAGAGATA
TGTGGGAAAGGAGAGCATTTGAGAGAGATTAGAGGGGTTTGTTAGGTTCCGATTGTTTTT
TTCCCCTAAAGTATGGAATTTTGTGCGAGTTGTGGCGGTGTTAGTTGGCCCCTTTTATGT
TTTGAGAGCTTAATCTTTGATAGAAGCATAATATTTTGTAGGTTTTGGGGATTTTTGATC
TAAAGAATTCTTCTTTGGCTACCAAATTTTCAATTTATCGGGCTCCTTATCAGGATAAGG
ATGCGGGAGCTATATGACAGGATGGCCG
>noCat_p5_300-B-G11281-Map4
CTTGTAGACCGGATGGGGGGAGAGGCCATACAGCGCCCATATGCGCCCCCACAGCCATGT
TAGGGACAGGAGGAGAACCTCGCCCTAACATGAGCAAGGTCGAAGGCCCGGTTACTTATA
GACCGGATGGGGGGAGAGGCCACACAGCGCCCATATGTGCCCCCACAGCCCTGTTAGGAA
CAGAAGGAGAACCTCATCCTAACCTGAGCTGAAACCGATCACATCAGAAATAGGGGAAGA
ACCTCATCCTGACACCAATTAAGGTCCGGCCATTCGAGACCCGACAAGAAAGAAGAAAAC
CTTCTCGACGGCCCTTCTACGCTACCGCGACTCCGTAAAAAGCTAGGGAGAACCCTTGCC
TAAAAGAAGGAGGAAAATGTGAAGGAACAGCGGCGGGCTACCCCAACGAAAAATGGAGGC
CAAACTACACTAAAAGCACAAAGGACCTCATCTCCATGAAGAAGGAGGAAGAGAAAGTAA
GATCTACGATCACGAACAAAAAGGCAAATCAACACGGCGATGGCTAGAAACCTCCAAGCG
GTGTCGACGCCGAACCAATCAAAAACACAAGAAACTCGATAATGATGACCTAATACAAAG
ATGAACAAGGAACCTTCGAACAACATCGACATCGCACGGGATAAAAATGAAAGAAGTCCG
ACGCACGACAATTCAACACGACGTACGGGTAAGGTAACAAAGACCTTTTCATTTCATTAG
CAAAGTATGCGTTACAGAGCCTGGAAGGCCAAAAAAAAAAAAATAACAACAACAACGACA
ACAAACAGACAAGCGGCAAAAGAAGACACCTAGAAGGACGAAAGACAAAAAGAGCCCTAA
GGGGGCCCGGCTTCCTCCGACTTCGAACTTTCGGCTTCGACCCTCATCAGGGAGTGCCTT
AAGCTCTCGACTTCTTCTTCCAATTCCTTCTCTCTCATTAGCATCTCCATATATCTCCGA
TGAAGCCACTGGCTTTCGTTCTCCACCTCTCGACGTCTTTTTCTCAGGACCTCAGATTCC
GCCTCCGCGTCCTTGACTGCCCGCTGCTCGTATACCAGCTGGATCTTCAATTGCTGCAGT
TCGACCTTCCCCTCCCCAAGGGCGACAGATAGCTCTTCTACGGTTCTTCTCAGGGATTGG
AGTTCGTCGGGATCCCGAACAGGAGCAAACTGAGCTCCTTCAGCTAGCTGCCTTTGAAGG
CGGGCAACCTCGTCGGTCGCCATCCTGAGCTTCCCCCTATAGTCATCCACCTGCTTGCAC
CAGCTGGTCCG
>RXX_p5_300-B-G11288-Map3
GCGAAATGTGTGTAATTTTTTCCTCAAATATAATCTATTAGTCAGGAATTTTGCCATATA
TAAACTGTCTAATTTTTTTCATACACTTTTGGCTGTATCTAGTTCCACAACATTGCGTAG
GACTTTATCACTTAAACCTGAAAACAAGGTTCCTAGGGCTCTCTCGTTAATTTCTTCTTT
AGCAGCCTCATTATCTCCCGGGATTGAATCCATACCCTTAAGGGCTTTTGCTACACCTTC
TTTAACCAACAAATATTTCATCCTTACCTTCCATAGTGAAAAGTCTCCCGTGCCATCAAA
GACGGCCACTTCATGCCTGATGGTGGTGGAGTGAGAGACAGACGCCGGATCATTAGCCAT
TGAAAAATTTTGTTTCTTGTCACCAGCCATCCAAGTGCTCTGATACCAATTGTTGAGATC
ACGCGCACCGGATAGGATCGACCTAGGCTTTTGATCTAATGTCTAATCTCTTTGAGACAA
TTCGCCAAACACATTTCAGGCATAAATAAACAAAGATAAAGAAACCAAGATTTACGTGGT
TCGGCACAAGGGGCCTACATCCACGGGGAGGAGGAGCAATCCACTATAAATCCATCCCGA
AAAATAGGTACAATATGAGGTATAAAATACCCAAAACCGAAATCAACAAGAAGGCAACAG
AGTATCGAATAGAAGGCAACAAAGATCCAATCGGATCTACCAATCTCAGCCTCGGCAATA
GATCAAAAGTAAGAGAATACCTGAGGCGAAGATACCTTTCTCAATCCTCGACAAAAAATC
AAGATGAATACCTCCTTACCAATCGAAGAAGCGTTCGGTCATCAGCACAGGGCATCCGTG
AAATCGAGAAGGAAGAAGAAAGGTAGAACACCAACCAAAAGCCTTCATCTACCAGGAACT
CAAGAAGAAAGAGAGACGACACACCAGGGAGAACACCAACAGAACACCAGCGGAAGAACG
CCAGGAAGAACACCAGCGAGAGAAAGCCAAGAACCAAGCCCGCGCTAGAACACTAGGAAC
CACCGCGCACCCTTAAATAGAGGTTCACCCGAAGAGGAATTCTAAGCTGTCACGGGAGAT
AAATAAGGAAAGAATATATATATAAAACTATTTTGCAGAAAACCCCCTGATCTCTCTATA
ATTTTGGAGCAATATATAACA
>noCat_p5_300-B-G11290-Map20
TTGTTGCTCCTTGGATTGATTTTGATGATTACAAAGCATTTGAAGGGGTTACTAATGATT
TTCGCTTGAAAAAAGACTTATTGCATTTCAGGGGCAAAATCATAATTTTACCAAACTCCT
GATTTGAAAGCATCAAGTGCTAGAACAAAAGATTTGTGATCCATTGGTGAAAATTTTATA
ATTTTTGGACATGTATTTTGAAAGATATTCATGTTTGAAAAATTTGAGTCGACCCCATGA
GTCGACTCATGGCACAATGAGCTGATTGGCACGCAGATTTTTTTTTGGCTGGCACAGTCT
TGGCACAGTCTGTGAGTCGACCCCATGGGGTCGACCCCCCAGGCATGAGTCGACCCCATG
AGTCGACCTCTGCTGTTTTTAGGCCAAAATTTACAGAACCTTGATTTTCTGTTGATTTTC
TGCTGTTTTTCCACAGAGGTCGACCCCATGAGTCGACCCATGAGCATGAGTCGACCCCAT
GAGTCGACCCCTGTGACGGGAAAGTTCCGCAACGGCTAGTTTTTAACCCATTTTAAGTAC
ATTTAATGCTCATTTAATGTGGTCTAACGGCTCTATTTTCAGCCCAGATTGCTCTCCACC
ATTCCTTAAAGCTATAAAAGGGACAAAAAGGTGGGAATCATCAAGTAGAATCAAGAAGAG
AGATTTTTGAAAAGAGGATTTCAAGCATACTTTTCAGCCCTAAGCAAGAGCTCACTCAAA
GCATTCAAGAAGCTTTTAATTCAAGCTCACCAACTCCTCAAGTGCTCATTCAAGTCTCCA
ACCACCTTGAGAAAATCAAAAAGAGCCTTCTTCTCTTTGAGTAAAGTGTATTTAAAGCCT
CATTCGCTCATTAAAGGAGCTTTCTTTTGTATTTTCTGTGCTATTGATTGTTATACTCTG
TTTGAGTTATTGTTTTTGTTTTGGAAGGGTTCCAAAACAAGGGAAGGTTGATCCGAACCT
TGAATCGGAGTGTATTGGGTTGGCTTGTACCCGAAAAATAAGTGGACTAGCTTGGGATAG
CTAGAGTCGGAGTTTCCGACGAGTGTATTCAGGTTGAATACAAGTTAGTGGATTGAAATT
CTCAAGTAGGAGCTTGGGGAGTGGATGTAGGTGCAAGGTTGGCACCGAACCACTATAAAT
CCTTTTTGTTTGTGTTGTGCCTAATTGCTCTTCTTTTAGAACTTCTTTATTCTCTTGCAT
TCTTGCATTTAACCATTAGCCTTGAATCAACTATACTCTCCTTATTTATTTAGCTATTGT
TAAACAATTTTCATAAGATATAAGTTAAGTTTAAAATTTTTAGAAACCCAATTCACCCCC
CCCACCCCTCTTGGGTTGCATAGCTGGGCAACACAGTGGTATCAG
>noCat_p5_300-B-G11291-Map3
AGCAAAGGTGGTAGAGAAGTTGATGATGCTCTCCCTAAAGTTTGGTGGGCTCACAACACT
CGTAGCTCACGTTCTCACTTCCCGAACCCTAAGCCAAAACCCTAGGGTACACAAGAAAAC
TCTGCGCCCACTTTTATTTCTTTTCTTTTCTTTTCTCTCAGAAGGTTTTGGACCTTCACC
TCACACAGAAAGCTTCCTCACGCCCCCTTCTTTCTCTCAAAAAAATTCTACGCACGCCCC
ACATCTCTTTCTCTTTTAAAATAGTGCAAGACGTGTCTTATCCGCGTGAGAGGATAAAGA
TAAGTGGTTGCACACTTGAATTCAAATCGAATTTGAATTCAAATGCAAACCAACTCATCC
CTATCCACTCTGGGCATGAGAAGAGAAGGGGTGTGGCTTCTTTGTGCGTGGAGAGTTTAC
ACGAGAAACACTTTCTCGTGTAGAACATGGGGCGCACAAAAGGATAAGAGGTGGCGCATG
GAGTTGGTTGCTCATTCAAATTCAAACTTTCTTTTGAATTTGAATGGCCAACCAACCATC
TTTATCCACCCATATGGTGCACAAATGTGGGGTGTGGGATGCCTTCTGCGTGGGAGAAAA
TTCACGAGAAGTTGCTTCTCGTGAATTCAAATGGGCGCTGAAGAAGTGAGGTGGCGCAGG
GAGAAAAGTCAAGGTGGTTTGAACCTAATTGAGCCAACCTAATCAAAATAGGTTAAGCAC
AATTAGACTAAATTAAATCCAACTTAATTAAGCTTAATTAGGCTCAATAAAATTTTAATC
AAATCAAGAATTGACTAAGCCCAACCCCTGATCAAATCAGGGACCAAACCATCTCGACGA
TTAGGTCAACTCTTAACCTAATCGGGTCAAACCCAACTGAATCCAATTCAATTGGACTTG
ATCAAAAAATAATTACTCAATCAAATTGAGTTAATTAGTGATCAAATCACTAATTAAATC
TCTCATAAATACTGAGTCTAAATCTGATGGGCAATCGGGCATCAAAATTCATCGATATGA
AACTTTGATCGAAGAGTCCCAAACCAGTGGGACTCTTGACCCCGGTACCCAAAATGTGTG
GGACTCATGATCAGAGAATCCTGATTCTCGATCACAGAGTCTCAGATATATAGGACTCAT
AGTCCATGAGCATTAGGACTCTTCATCAGCCATCAGATCAGATAGGAACCTCTAATGTGT
GTGACCCCGCAGGTTCGAACCTAAGCCGGTAGCACAGGAACCAATTTCTGTACTAATCGA
AGTG
>noCat_p5_300-B-G11305-Map3
GGTCAGTGCAAATATCCTCACCATAAGCGGGAGGCACGTGGCGGAGTTCTTCGATCCGTC
GGTTCATCTCCTGGAGCCTCCGGTCCAGGAAATCCTCTCGACTCCGAGTCTCGAGGGTCC
TTTGGCAGAACGGGGGCAGGGATCTTCCAGGGGTGGAGTCGTGATCCGATTGAGGGCTCT
CTACCCTCGAATTTGTTTTCCCGGGAAGGACGGGGTGGCTGGCCCAGGTGGCCCGCCCCA
CCGCCGGGTTCTGGCATTCCGGAGATGCCCTTTCCGGATGCACCGACGCCTGCGGTTGCT
GCTGCTGCATTGCTTGTACGGCTTCGACGAGGCCTCTGACCTGCTGTGCCAGCAAGTCAA
ATTGCTCCGCGCCGACCGCCGCCACCGGAGGGGGAGGAGGAGGAGGCTGAGAAACTGGAG
GGGAGGCCGGAGCCTGAGATCTGGCCGCGAAGGCCGTAGACCGCCGGGTGGATGCCTTGC
GCGGAGGCATCGAGTGTCGATCTCGTGAAGGGAGGTTAGGAGTGGGTGACGGAGAGACGG
TCGGGGACGGCTCCGTTGAACACTCCTTTAAGAACAAGGGTGCTGCGAAGACACAGACCC
TTCCTCTAGCGCCAATCCTGTTGGTGCAAAAATCTGCTTGCGCCGGAGAAGCTGGAGTCG
GGGAAGCCGCGGTCACCGCCGGGACCTGCAAAGGAAGTCTAAACCGGAGGTGGGGTTGCT
CCGGCAAGACCCTCCGACGCTCAAGTCAGTTCTCTGTCTCAACAAGAATGGAGTGCTCGA
ACGGAGAATTTAGCAGAGTTTTGAGATAAGAAATGAGCTTAGAGAATAACGTATCTGGAT
CCCCCTTTTTATAGGCGGAGGAGGTAACGGATTGATGGCGACGTCTGTAACCGTCTGGTC
GTGGGCCGCCCGTAGTCAGGGAGAATTTATTGCGAGAGGTAGTGGAGCGGAATCGTGGCC
ATCACCGTAGCTCGCCACGTGGAATCTGTTGCGGGGAGTGGAGCAGCGTCCGTTGTCGTG
ACTTGCCAGCGGATGGGAGAATCGCCCGGTATCCGTCGCAGGAGGTGGAGCAGGTTCGTG
GCCGTTATTGTGGCCTGCCAGGGGGTAGTGGAGCTGTGCGGAATCTGCCACAGGAAGTGG
AGCAGAGCGGCGATGGTTACTGCGGCCTGTCAGGGAATGATGGAGCTGCGCGAAATCCGC
CACAGGAAGTGGAGCAGGGTCGTGGCCGTTATGGTGGCCTGCCAGAGGGTG
>RXX_p5_300-B-G11314-Map5
TCTGAAGATGTGTTATCCACTTACTTATTTTAGCTAGCAAGAAAAGGGCAACCAAGATTT
GTTATCCACTTGGTCTACTTACTCAAAAGGGTGTCAAAGATTTGTTATCCAGCTGATCTA
CTTACTTATTTTAGCTAGCAAGAAAAGGAAAAGATTTGCTATGAATCCTTTCTTAATCTG
TACAGCTTAGCTAGCATTCTAGATCATTCTTTTGAATTCTAGATAGTCCTTTTCATTTGT
ATAAAAAAAAGAGAACCTCCTCATTAGTTTTTCAATCAAGAAATATGAAGATAATTTTTT
CTTCATTTTAGCTTTCTCTGTTTGCCTTGTTTGCATGGTATCAGAGCCACGATCATTGTG
GCCTAGAATATTCTAAGTTTTGTGATGATTAAAACTCATGGAAGAGGAAGCTCAGTCCGG
TGTTCAGATCGACAGAGTTCCTACCGGCGATCCTTACAACCTTCCGAATTCTGATCATCC
GGGCATGCTCCTGGTAAGCGCTCCCTTAACTGGATTGAATTACTTGTCATGGAGTCGATC
GATGAAGATCGCACTCAAGGCTAAGGATAAACTTGGCTTTATAAATGAAAAATGTGTTAT
GCCTGATGTTGAATCACCATTGTTTGAGAAATGGCAACGAGTCGATAGCATGGTGCTGTC
ATGGATTTTGAACTCTATCTCTAAAGATCTAGTAGAGGCATTTCTCTATGTAACTACTGC
ATGTGAACTCTAGAATGAACTTGAACAAAGATTTGGTGAAAGCAATGGCCCGTTGCTTTA
CCAAATTAGATGAGAAATTAGCTCGTTCTCTCAAGGAAATATATCGGTGATGGTATATTT
TACAAAGCTGAAAAAGCTTTGGGATGAGTTATCTTGCTTGAGGAATTTTTCGATCTGTAC
ATGTGGGGCTGCAAAAACTGTTGCAAGTATTGAGAATGAAGATAGGTTGATACAATTTCT
TATGGGTTTGAATGATAGCTACGATCATGTCCGCAACCAGATCTTGCTGCTCGATCCATT
ACCCATCGTGAATAAAGCATATTCTATGGTGCTTCG
>noCat_p5_300-B-G11318-Map6
CTTACCAGCAGTTGATACCGAGAGCGGAGCCCGGCTCCCGTAGGAGTCCGGGCGGAGTCC
ACTTGAGGTCGAAGTTGTCGGTGGAGTCCGGCTCCCGTAGGAGTCCGGACGAAGTCTGTC
TTGCAGTCGTTGGAGTCGTCGGCGGGGCCCGGCTCCCGTAGGAGTCCGGGCGGAGCTGTC
TTGTAGCTGAAGTTGTTGGTCGTCGAGGATGAAGTCCGGCTCCCGTGGGAGCCCGGGCGG
AGATTTCTTTTGAGGTTGGCCTTGTTGGCGGAGCCGTTGATTCTGTGGAGGACTTCGGCT
GGGGGTATTTTATACCCAACACCAGTCCCCCTACTTCCGAGTTTGAATTTCGAACGAAGG
AAGTACAGAGAGATGGACACAGCCGAAGTCGCCCCTTCGAATCCTGCGTACCGCCGCCCC
TAGATATTTTGGCATTTAATGTGTGTACGTCAGAGCCCGCTTTTCGGTGAAGGTGACCTG
AAGAGTCTTTTCGGAACCCCCGTCGGAACGCGATCCCAAGCATCGTGCCACGGGAATTTG
TGAACGGTCAACCCTCGATAGCGATGAAGGGGATAAGCGCGACACGTGGCACGCACCAGT
TGGCCCAGGAATACCCGCCGCCATAACTGCGCTAGGATCCGTCGGCTATTTAAACCCCCT
AGTCCTTTCATGGCTTCATCCTGGCGCCTTTCTTTCGCCTGAGAGCCTTGCTCCTCAGCA
GCTTCCCTCGCACCAGTCCTTGCCTTCTTCAGTCCCCCCAATTCTTCTCTGAGGGTTCCT
ACGCCATGTCCTCTACCCCGGAGGCCATTCTTGAGGGGATGTCTAGGGCTTGGAGGAAGG
TGAGGAGGAGAACGGCGGCCGGTGAGAATCTCCGTCGTTTTAAAGGGGGCTCAAGGAAGA
ATTCCTTCAACAACAGGGGTTTAATAACGGGGGCTGTCGGTGAAGTTATTCTGCCCGCGA
ATTTCGGAGTAGCAAGGCGGGGTGATACCGGTCAAGAGGGCAGAGCTGTCGTCATAAGCT
ATGGCGGGATCCTTGATGCCGTCGGGGCCGAGGGACCAGAGGCGGTCGGCGTCG
>RXX_p5_300-B-G11320-Map3_reversed
CGGAGGCTCCAGGAGATGAACCGACGGATCGAAGAACTCCGCCACGCTCCCCCCGCTTAT
GGTGAGGATATTTGTACTGACCCCCCCTTTTCTCAAATGATCATGCAGGAACCGATCCCG
CCAAACTTCAAGCTCCCTCAATTTGAAAGCTACGATGGGACTTCAGACCCGGTTGATCAT
CTGGAGGCCTTCCGGACAATGATGCTGCTTCATGGCGCGCCCGACGCCATCCTGTGCCGG
GCCTTCCCATCCACCTTGAAGGGTGCGGCGAGAAACTGGTACTCGATGCTGAAGTCGGGT
ACCATTTTTTCTTTTGATCAGATGAGCCACCAGTTTGTGGCTCATTTCGTTAGCAGCCGG
CATCCCCGGAAGGGCTCGGAGTCCCTCATCAACATCAAGTAGAGGGAGGGGGAGTCCATT
CGGGCCTACATCAACCGTTTCAATGTCACCGCACTGGAGGTCCGGAACTTGGACCAGTCG
GTAGCGATGGCCGCTCTGAAGGGCGGCCTTCAGAAGAACGACCTTTTGTTCTCCCTGGAG
AAGAAGTACCCCAAAAATTTTGCTGACCTATTGGCTCGGGCCGAAGGATACGCCCGAGCG
GAAGAAGCCTTTAAAATGAAGGATGAGGAGACCGCGAGAGAGTGGCAGGCGGGAGACTCG
AGTAAGCTCGCAGTCGAAAAAGGGCCGAGAGAAGCTCGGCCACGTTCTCGAACTCCTCCC
GGGCACAAGCGTGTCCAGACTCCTCCCCAGGTATGCAGGCAGGGAAGCCCGGATCGCCGG
GCTCGGTGGGGTTCTCCCCCAGGAAGATTCCGCAACTATGCCCCCCTCAACGCATTGAAA
ACCCAGGTGCTGATGGAGGTCAGAGAGCAGCTCCCTAGGCCAGAGAGGATGCGCACGCAC
CCCGGGAAGCACAATCCGAACAAGTTCTGCCTCTACCATCGTGACCACGGCCACGACACG
AAGGAATGCATCCAGCTCCGAGACGAGATCGAGGAGCTCATCCGATGAGGTCGGCTCGAC
AGATTCATTCGACGCCGGCCTGAGGGTAGAGAAGATCGGCCAAGGGCCCTGCCGCAGCCT
GAGCCGCCAAGGAGGGAAGAGCAGCCCGGATATCGGCCTCCAATCGGGATCATCAACTCC
GTCTCTGGAGGACCCCGACAGGGAGCAGACCTTCCACAGTGCTAGGATTTGAAAACTTGT
AAATGTATAACAAATGACTCTATTTTAAATCAGGATTCCTTTCAGATCTACACATCTTTT
TCTT
>noCat_p5_300-B-G11333-Map3
CTTTTCTAAGTGGATCTAGGATATTTTGATATTGTTGTTAAATTAAATACGAAAAATTAG
TTTTGTTACAATATGATATATACGTTATGATGAAATCTTTAATAATTCGTATTACCATCT
TTGGATTAGATTCTTTAATTTTTCTTGTGATTGTTGAAGATGGTGAAGTATATTAATTAT
TCAAATCAAAGTTTGAATTTCTGAATTGAACTAAGATATCTTGCTAGTGTTAAATTTTAA
ATGACTTATACAAGGGATAAGATTTTGTATGAATTTATCGATTAATATTAAGGGTTGTGA
TGAAAAGAGCTCTACAAGAAATAATCAAGTTGATTCTACTTACAAGGATGTTGGCTTGAG
TTCTTCTAGTTTGTTCGAGTTGGAGTTAATTTTTTTAAAAAGAAAGATTGATTTGGGAAT
TGTTTAAATGATTGCAAGGTAAATCTAAGGTTAACTCCAATTAATTCTTGACATGTTAGA
TTCTTGAGGAGTGATGAAGCTTATGCAATGAATTCAAATATGAAAAGTGGATCAAGATTT
AATTTTGATGTGCTATGCCTAAGGGGTAGTAAAGATAAAGAAACTTAAAATTTTGCTCTA
AATTTTATATGAAATTTGAAAGTTGGATCTACCTTTGATTGATCTAACATACAAGAATAT
TTTTATCTTTGATAGACTTATATAATTTGGTAAGTTAAGATCAGAGTGCACAGCAAAAGC
GTGGTGGTTTAAATTGATTAGAAATATTAATCTTTTAAATCAAAAGATATTATGGAATAC
ATTAGTTGCAAATAAGGAAGGATTTTATTGATAATGAAAGGATGCTACAGATTTTGATCT
AATCTGATCATAGTCAGATAATTTTTGTCAGTAGGTTATTTCATTGTAGATAATACCAAG
AAGAATTCTAGACATCTCAAGTTTATTGTTAACAGCTTGATAATTCTTTTATTAGTTCAA
ACCTAAAATATCTTGACACAGATCTCATTTTTTCGAGATTTATTATTGTTACTCAAACTG
ATGTAGAAGGTTGAGATTTTTCTAAGATGGCAGTCCAGTTGTTAAAATTTGTTGGAACGT
CAAGAGAAGAAAGAAGTCGATGATTGTGAAGAGTGCCCGATGTTCGATCTTTCTTTATTT
TTCTATCATAGGTAATCTGAGACAATTATGAATTTTGAGTGGAATGTATTAGACAAATAA
TGAGGTATTTTAATACAAGTCAAAATATTACTGCTCTTT
>noCat_p5_300-B-G11347-Map5
CTTCTACATTCATCCATCGGGCCACCCCGAAGGCCCTCTGGGACTCACTGTCTGCCAACC
TTCTACAGCAACCGACCCCCTGAGTTTCTACCCCGAACTTCTCTCGGGCTTCGCCAGCAT
CCGAGCTTCCCCGACAATGTGATTTCTACGATAACCAGACTCCACCCGAGTTTCTACGAC
GGTCGACCACCCTCCCGGATCCTAATCGAGCTCCCACGAGAGCCGAACTTCTACTACGAG
CGGTCTACTCTGAGCTCCTACCGCAGGCTGGCTATCCCAGACGTCTACTGTAAGCAAATT
TCATTCAAGCCTCTACTATGAACAAATTTCTTTCGAACTTCTATTACAGGTAGACTTCAG
CCGAGCTACTCCGTAGCGAGTGGATTTTGGATGAACTACTACGACGAGACACCACTCCGA
GCTTCCACGACAACTGGTCCTCGCCCGAGCTCCTACAATGGACGGTCCCCTCTCGACCTC
TCACGAGAACAGGATCCCGTCCGAACTTCTCTAGCGGATGGATTCCGGACGAGCTTCTAT
AACGGACGAGCTCCAGCAGCTGGGTCCCTGCGATAGCCGATCACCTCCGATGTCTGTCGA
GCCTCCCCCGCGCTATCCGAAGTCCATCGCCGACCGACCTCCTACCAGGCTCCCCATAAA
ATCAGACTTCCCCGATGGACGATCTTCGGATGAGCCTCCACATCAGATAAATCCCAGACG
GACTTTCCCAGACTCCGCTAACAGAAAATCTCCATCCGAGCTCCTACGACAGGCGACTCC
CGCCTGAAATGTCAGCGACCTCGGAACATCCGAGCCTCTCCCAGAACGACGATGTGAAGA
GCCATTCTGCTTCATCGGGCATCCTAGTCGAGCTTCAACCGATGGATCCGAACTCTCTGA
CAAGCCACGACAAGAGCCGCCACCCTGCTCCACTCTCTGCAACGGATTCCATGCAGCTCC
ACCACTCTCTGGCAAGTCACGACAACAGACACCACTCCACCCCCCACAACAAGCTCCACG
TGGCCCTGAACGACCCCTGACACCACTACTCTCCGTAACAAACTCCACGCGGCCCTGAAC
GGTCCACTACCAGATGGTTACAGACGTCGCTGTCGATCAGTTACGCCCTCCATCTATAAA
TAAGGACCCCCAGATATGTTCTTCTCTAAGCTCAAAAAACTCTATCTTGAAACTCTGCCT
AAATTTCCGCTCGAGCACTCCATTTCTGTTGAAGCAGAGTACTGACTTGAGCATCGGAGG
GTCTTGCCGGAGCACCCCCAACTCTGGTTTAGACTTTCTTTGCAGGTCCCGATGGCGGCC
GCGGTCATCCCAGCTCCAGCTTCTCCGACTTTGATGAAATTCTGCACCAACAT
>noCat_p5_300-B-G11356-Map3
TGTTGCTCCTTAGATTGATTTTGATGATTACAAAGCATTTGAAGGGGTTACTAATGATTT
TCGCTTGAAAAAGACTTAATGCATTTCAGGGGCAAAATCATAATTTTACCAAATCCTGAT
TTGATAGCATCAAGAGCAAGAACAAAAGATTTGTGATCCATTGGAGAAAATTTTATAATT
TTTGGATGTGTATTTTGAAAGATATTCATGTTTGTAAAATTGAGTCGACCCCATGAGTCG
ACTCATGGCACAAAGGGCTGATTGGCACGCAGAATTTTTTGGCTGGCACAGTCTGTGAGT
CGACCCCATGGGTCGACCCCCAGACATGAGTCGACCCCATGAGTCGACCCCTGCTATTTT
TAGGCCAAAATTACAAAACCATTATTTTCTGCTATTTTCCACAGAGGTCGACCCCATGAG
TCGACCCATGAGCATGAGTCGACCCATGAGTCGACCCCTGTGATGGAAAAGTTTCGCAAC
GGCTAGTTTTTAACCCATTTTAAGTATATTTAATGCTCATTTAATGTGGTCTAACGGCTC
TATTTCAGCCCAGATTGCTCTCCACCATTCCTTAAAGATATAAAAGGGACTAAAAGGTGG
GAATCAAGCATAAGAGGGATTTTTGAAAAGAGGATTTCAAGCATACTTTTCAGCCCTAAG
CAAGAGCCCACTCAAAGCATTCAAGAAGCTTTTAATTCAAGCTCACCAACTCCTCAAGTG
CTCATTCAAGTCTCCAACCACCTTGAGAAAATCAGAAAGAGGGTTCTTCTATTTGAGTAA
AGTGTATTTAAAGCCTCATTCGCTCATTAAAGGAGCTTCTTTTATATTTTCTGTGCTATT
AATTGTAATACTCTTTTTGAGTTATTGTTTTTTATTTTGGAAGGGTTCCAAAATGTGGAA
AGGTTGATCCGAATCTTGAATCGGATTGTATTGGGTTGGCTTGTACCCAAAAAACAAGTG
AACTAGCTTGAGATAGCTAGAGTCGGAGGTTCCGACGAGTGTATTCAAGTTGAATACAAG
TTAGTGGATTGAAATTTTCAAGTAGGAGCTTGGGGAGTGGATGTAGGTGCAAGGTTGGCA
CCGAACCACTATAAATCCTCTTGTTTGTGCCGTGTTTAATTGCTCTCCTTTTAGATCTTC
TTTATTCTCTTGCATTCTTGCATTTAATCATTAGCCTTGAATCAACTATACTCTTCTTAT
TTATCTTGCTATTGCTAAACAATCTTCACAAGGTGTAAGTTAAGTTTAAAATTTTTAAAA
ACCCAATTCACCCCCCCTCTTGGGTTGCATAGCTGGGCAACAAGTGGTATCAGAGCCCGG
TGCTCTAGCCCTACTTTGATCTAACCAATCAAAGAGCTAAA
>noCat_p5_300-B-G11358-Map4
GAAGTCCGACTCCCATAGGAGCTCGAACGAAGTCCACCTACAGTCGGAGTTCGGAGAAGA
AGTCCGGCTCCCGTAGGAGCTCGGACGAAGTCTACCTGCAGTCGGAGTTCGGGGAAGAAG
TCCGACTCCCGTAGGAGCTCGGACGAAGTCTACCTGCAGTCAGAGTTCGGGGAAGAAGTC
CGGCTCCCGTAGGAGCTCGGACGAAGTCTAGAAGGTGGTCGACCACCATAGAAACTTGGA
TGGAGTCCGTCCGTCATGGAGAATCCGATCGACACTGGTGGGGGTTTATCCGTCGGCAGG
ACTTGGGAACGTTGCGGAGGCTCGACCGTCGGAGAGGTTCGAAAAGATGTCGCCGAAGGT
CGGACGTCGGTAGAATCCCGGGAGGGTCACTCCTGACACGAACTTCGACTGGAGGGTATT
TTATACCCAACACCAGTCCCCCTACTTCCGAGTTCGAGTTTCGAATGAAGAAAGTACAGA
GAAATTTTCACAGCCGAAGTTGCTCCCTTGAATCCTGTGCACGATCGCCCTCAGATATTT
TGGCATTTAATGCGCGCGTGCTGGGGTCTTTTCAAATCGGGACGATCCGAAGAGACTTTT
CGAAATTTCCGCTGGGGCATTGCCCCAAGTACGGCGCAGTAATGGCCTTGTCAGCTGTCA
GCCGCTTTTAGCCGCCCGCTGTGGCGAGTGGGACACGTGGCGAACATGGGTCGGCCTGGG
GAGATCCACGATCATTATAGCGTCAGATCCCAGGGTCTATTTAAACCCGCCCTTCCGCCT
CCAGGAGTTTCATTCTGCCTGAAAGTCCTGTTGGTGCCCGCCTTCTCTCCGAGAGCTCTG
ACCTTCCTTGGCGTCCGCTTTGGCCCTAGGTGTTCTTCGAGTCATCCCTGTCCCTGCACC
TCTGCATCCTTCGGAGCGACTTAGGTTAGTCCCAAAACTTTCGTTCCTTCTCTTGCCCTC
TAGGTGCCCCTTCTTCTCCATTTTTCTTCTGCCGCATTCCACTTGTTTGGTCCCCCACGA
ACCTTTCGCCTCTTATTTCGCCTGATCTCTTCGGGATTTTTAGGGTTCTTGCTTGAAATA
TCTTCTGGCACCTCCACCTCTAGCGGTTCCAGGAGCTCGTCTGCCTCAGTCCCCCAGAAC
CCTCATACTGTAGACGAACCCACATCTAGGGCTGGGCCTCATCCGATTTTTGCATCGGGC
ACCATTCCCTGTTCTCTGACTCCGGATGAACTTTTACTGATAAAGGTTCAGTATGGAGTT
CCTCCAGAGTACGATCTGGAGCTTCCTGATCCCGCCGATCGGGCTAGCACCCCCCCACCT
GGCCGTTTCTACCTGTACCAGGAGGCCTTCCGTGCTGGGCTCCGGCTCCCGCTTCCATCC
TTCGTCGTC
>noCat_p5_300-B-G11362-Map3
GGTACGGATGGCACGTTGGTTGCTTCCTGCCTGGATCCTCCCGAGACGGTGTTGGCGAAA
TCCATCGGAGGCCGATTGTCCGGCCACTCTATGCCGGCGACCATTGCCGGAGGATGCAGG
GCCCGGGAAACCAGAGGCGGGATCGGGGCCTGAGATATGGCTGCGGAGACCGTGGGTAGC
TGTGTGGATGCTTCGCGAGAAGAAATCGGGCGAGGACCCAGTGGGGGAAAGGAGGAGCGG
GTGTCGGAGAAGATGACCGGAGGCGGCCCCATTGAGCGCTCCTTTAAGAACAAGGATACT
GCGAAGACACAGGCCCTTCCTCTAGCGCCAATCCTGTTGGTGCAAAAATCCGCTTGCGCC
GGAGAAGCTGGAGTCGAGGGAGTCACGGTCACCGTCGGGACCTGCAAAAGAAGTCTAAAC
CGGAGGTGGGGTTGCTCCGGCAAGATCCTCCGACGCTCAAGTCAGTTCTCTGCCTCAACA
AGAATGGAGTGCTCGAACGAAAATTTTAGCAGAGTTTTGAGATAAAAAATGGAGCTTATA
GAATAACGTATCTGGGGTTCCCCTTTTATAGACGGAGGGGGCAACAGATTGACAGTGACG
CCTGTAACTGTCTGGTCGTGGGCCGCCCAGAGTCAGGAGGAATTTATTGCGGAGGGTAGT
GGAGCGGGATCGTGGCTATCACCGTGGCTCGCCATGTGGAATCAGTTACGGGGAGTGGAG
CGACGTCCGCTGTCGTGACTCGTCAGGGAGTGGTGGAATCGCACAGAATCCACCGCAGGG
AGTGGAGCAGAATCGTGGCCGTTAATACGGCCTGTCAGGGAGTAATGGAGCTACGCAGGG
TCCGCCGCAGGGAGTGGAGCAGAGTCGTGGCCGTTAATACGGCCTGTCAGGGAGTAATGG
AGCTACGCAGGGTCCGCCGCAGGGAGTGGAGCAGAGTCGTGGCCGTTAATACGGCCTGTC
AGGGAGTCCAGATTTGTCGGCCGAAGTTCGGTTGGAGTTGGTAGCGAGGTCTGGTACCTG
CAGGAGTTTGGGCGAGGTCTTCCCGCAGCCGGAATAGAAGACGGAGTCCGACTCTCGTAG
AGGTCCGGACGCAGTCTACTTGCAGTTGGGGTTGTAGGCGGAGTCCGACTCCCGTAGGAG
TCCGGGCGGAGTCTTCCTTGTAGCAGAAGTC
>noCat_p5_300-B-G11372-Map3_reversed
ATGGCCTTTTGCACAATGGGGGATGGACATCCTTGGACCCTTTCCCGTGGCATCGGGGCA
GAGGAAGTTCCTCCTGGTAGCGATTGACTACTTCACCAAGTGGGTCGAAGCCGAACCACT
GGCAAAAATCATAGAAGCTAAAGTGCAAGATTTCGTTTGGAAGTCAATCGTTTGCAGGTT
CGGTCTGCCAAGAATCCTAATCACTGATAACGGGTGATAGTTCGCGGGAGCAAGATTCGT
CGAATTCTGTGAAGATCTAAATATCTCCCACAACTTCACATCAGTAGCCCATCCTCAGGC
GAACGGCGAAGCTGAAGTGACCAACAGAACCCTACTGCAAGGGATCAAGACAAGGCTTGA
AAAGGCGAAGAAAACTTGGGCAGATGAACTTTATCATGTGCTGTGGGCGTATCGAACTAC
CCAAAGACTGCCCACGGGGGAGACCCCTTTTGCTTTAGCCTTCGGAACGGAGGCTGTTAT
CCCAATTGAGCTTAAACTCCCGTCGGCGCGAGTCATGGCATTCAACGAACATCACAATTC
GCAAGGTCTTAAAGCCAACCTCGACTTACTGGAAGAAAAGTGGGAGGTAGCTCAAGTTTG
GATGGCAGCCTACAGACAGAAAGTCGCCCGCTATTACAATTCTCAGAGTCAAGAATAAAG
TCTTTAGAGCAGGAGATCTAGTGCTTCGACGAGCCGCTGTCTCGCAACCTCAGGATCGAG
GGAAGCTCGCCCCAAACTGGGAAGGCCCGTATGAAGTCAAAGAAGTAGTCCGGCCCGAAA
CTTATTACCTCAAGGAGCTCGGAGGAGCAGACCTCCCACGACCATGGAGCTCGAAAAACC
TACGAATGTATTACCGATAACTTTATTTTAAATAAAAGTTGCATATCTACATGTCTCCTC
CTTTGGCACAAGCCTATATCGACAGGACAGTCAAAACAAACCGTGTCGGAAGCGGGAGGA
GAACTTCGTCTCAACAAAGTCGAAGGCCCGGTTCTCTTTAGACCGGATGGGGGGAGAGGC
CAAGCAATGCCCATATGTGCCCCCACAGCCCTGTTAGGGACAGGAGGAGAACCTCGCCCT
AACTTGAGCAAAGTCGAAGGCCCGGTTCCCTTTAGACCGGATGGGGGGAGAGGCCGAGCA
ACGCCCATATGTGCCCCCACAGCCCTGTTAGGGACAGGAGGAGAACCTCGCCCTAACTTG
AGCAAAGTCGAAGGCCCGGTTCCCTTTAGACCGGATGGGGGGAGAGGCCGAGCAACGCCC
ATATGTGCCCCCACAGCCCTGTTAGGGATAGGAGGAGAA
>noCat_p5_300-B-G11375-Map3
TGCTATCAAGATTTGCTCCGATAGGATATGGATATAAATGAACCTCCAACCTGAGACCGC
CACGGTGACTTGCAAGCAACTCACTGCACTTAGGCACTGGACTACCTGAATTTCTAATTC
AGTGACGGAAGGATGCTGGGTGTAGTCAAGTACTTGACTTGTCGGTGCGTGTGTCAAAAT
AGGATTGACCACTCCAGTTCAGGAGCTGTGTACAGTCATGTTTCAATTTAGCAAAATCTT
GGCCAGAGTAGTCCTAGTGAGGAGTCACAGGACTGTTTGAGTTGAGCACGATTCGGATGA
TCTAATCAGGGTTGACAGTTTAACCCTGAGTCGTCCTAAACACAGGGGTCAAAAGGGATG
AATTATACAGTAACCATATTCACGTAGGTTCTGAGTGTTGTGATTGTGACTATTCGACCT
ATCCGAACGTCGGGTACCATTGCTAGATGGTCACTTCGATTAGTACAGGAATTGGTTCCT
GTGCTACCGGCTTAGGTTCGAACCTGCGGGGTCACACACATTAGAGGTTCCTATCTGATC
TAATGGCTGGTGAAGAGTCCTAATGCTCATGGACTATGAGTCCTACGTGTCTGAGACTAT
GTGATTGAGAATCAGGATTCTCTGATCATGAGTCCCACACATTTTGGGTACCGGGGTCAA
GAGTCCCACTGGTTTGGGACTCTTCGATCAAGATTTCATATCGATGGACTTTGATACCCG
ATTGCCCATCGAATTTGGACTCAGTATTTATGAGAGATTTAATTAGTGATTTGATCGCTA
ATTAACTCAATTTGATTGAGTAATTATTTTTGGATCAAGTTCAATTGAATTGGATTCAGT
TGGGTTTGACCCGATTAGGTTAAGTGTTGACCTAATCGTCAAGGTGGTTTGGTCCCTGAT
TTGATCAGGGGTTGGGCTTAGTCAATTTTTGATTTGATTAAGATTTTATTGAGCCTAATT
AAGTCTAATTATGTTGGGTTTAACTTAGTCTAATTGTGCTTAACCTATTTTGATTAGGTT
GGTTCAATTAGGATGAAACCACCTTTTGAATTCAACTCCCTGTGCCACCTCACTTATCTG
CGCCCATTTGAATTCACGAGAAGCAACTTCTCATGAATTTTCTCCCACGCAAAGGCCTTC
CCACGTCCCACATTTGTGCACCTTATGGGTGGATAAAGATGGTTGGTTGGCCATTCAAAT
TCAAAAGAAAGTTTGAATTTGAATGAGCAACCAATCCATGCGCCACCTAACCTTATCCAC
TTTAGCACCATTTGTTTTACACGAGAAAGAGTTTCTCATGTAAACTCTCCAAGCACAAGA
GAAGCCACGCCCCTTCTCTTCTCACACCAAGAGTGGATAGGGATGGGTTGGTTGGCATTT
GAATTCAAATTTGATTTGAATTCAAATGAGCAACCAC
>noCat_p5_300-B-G11388-Map3
AAAGTTCGCCTTCCTCCGACTGTACTCCATGATCCCCTTCACGTGGAGATTTCGAAAGTA
GGTGGCCTCCGCGGTGGCTTCGGAATGACTCTCCCTCAACCTGCGAAGCTCGCCTTCCAT
CTTCTTCGACCTTTTTGTTAAATGGAGGACTTCCTTCTTCAGCCGCTGGATTGTAGACTT
CAGCGGAATCCCCTGAGGCAAGGGAAGCGCTTCGGCGGGGTGCTGCCATCGGGAGGTCAA
CGCATTAAAACGCAGCTCATTACAAAAAAGAAGAGAAGAAAAGTCCCCCAAAAGGAGGAG
ACCAATTTTATTGACTGAACGTTTCTTGAAGACAAAAGAAAGAAGAAAAATGGCAATAAA
GGAAGAATACAAAGTTAGAGGTCTTGGACCTCTGGATCAACGGGGGGACTCGACACCTCT
GGGGGGTGGACTGCGGCGGCTGCAACGGTGGTGGAGGGTCCGGCTTCATCCTCGGATGCC
TCATCCAAGAAGCTGAGGTCGAGCTCAGAGAATTTCATGACCATCTTCTCCTGGCAGAGC
TCGAACCCTCTATTGAATGCGGCTTGGCCGAACTCAACCTTCAACTTCTTCATTTCGATG
GAAGTCTTGAACTCCTCCACTGCTTGACCCCTGGCCTCCGAGACCAGGGTCGGGATCTGT
TCCGCCATGTTGGCAACCTCGGCCTCCGCCCTCCTCACCATCTCCTCCAGGTCGGCCTTC
TGTTCCGCCGAGGTCTGTCTCTCTCTCTCAAGCACCTCTCGGAGACCGGCCACCTCGAGG
GCCATTTTCTTAAGGCGGGCAGCCTCGGCCTGCTGACCTTCCACCGCCTTATTTGTCATC
TCGATGTTGGCGAGGAGTTGATGCCCGAGCTGCAAGGACAACAGGAGAGTCAGAATGGGA
GCTGGGAAGTTAATTAAATGAAGAAGCGAAAGAAAAAAGGAGGATGAATCTACTTACCTC
GAGGAAGGCCCCCAGCGAGTCCCAGACTCGTTGTGTAGGATCGACGCGGACGATCCTCTG
GACGACTTCGGGCAGTGAGCACCCGTCTACCAGCTTTTTTATTAGATCCCTGTCACTGAA
GGGATCATCCCCCTGCTCCTCTTCAGAGCCGCGGGACTCTTCAGTGGCAGCCCGGCGACT
GCCGACCCTGCGGGCCAAGGTCTTCCTCCTCTTCCTCCTCTCACCCCCTGGCACCTCCTC
AGGACGGGTCTCCGAAGCGGGGACCTCGGTAGGAGAACTCAAACCCCTCGGGGAGGCCCG
GGCAATGGGACGCTCAGTGTCTGGAAGGACGTCGGCGGCTGAGGTCGCTCGGGCGGGCGC
GGCCGAACTCGTCCCCTCCGCTCTGGCCCTCTTCACCGGCCCGGAGGCCGCGGCGCCCTT
TCTTTTGAGAGCCTTCAGGCCCCTAGCAAGCATCTGTGCTTCTTCGGCGTCCAT
>noCat_p5_300-B-G11390-Map3
GTTTAGCATTCCAAAATCATCGAGTATACTCAACATAACATATCAATACCTCCCGCTTCC
TTCCAGGGTCAACTCTTCTTATATTCAGGCCACCCTACTAATTGAAATTCAAGATATAAC
TCGTCAATTCTATTATAGATATCATATGCCACTTATGCATAAATTTTATCTTAATATCTA
TTGATTCAAAATCTAAATATTGAATCTTCTCTTTTATATCTATCATGTTCCTCATGATCA
TAACCTAAGTTCAGATATCACTAAAATTATAATTCTAAATAATTATAATCTTAAACTCAA
ATATCACTTAAATCATATTTTCTAGTGATCATAACCTAAACTCTAATATCATTCTATCAT
ATCTTTAATGATCATAATCTTAAACTCTGATATTATCAATCATACTCTATTGATTATAAT
CTCAAAGTTTTGATATCACTTATATGACAATCCCTAGTGACCTTAAACCTGAGCTCTAGT
ACTGTTCTATCATATTCTCTGATATCACTCTGTCACATCCTATTGATCATGCATAAAATT
TTGATATCACTTCATAATCCCTAGTGATTTAAACTTAAGCTCTAATATCATTTTATCAAA
TCCTAATCACTTATATCATAATCTCCAATGATCATAACCTAAACTCTGTTATTACTCTGT
AATATTTAAATCACTTATATTATAATCCTTAATGATCATAACCTGAGCTCTGATACCACT
TTGTCAAATCCTATTGATCTTACATAAAGTTTTAATATCTCTTCATAATCTCTGGTGATC
TTAAACCTAAGGACTCTGATACCATTTTGTCACACCCCGAACCCAACATCCGGATCGGAT
ACGTGATGGCCGCACACTCCTTAGAGCAAGCCCTAAAGAATATGCAAGGCCAAATTAAAT
CATTACAATTTTATCAATCATAATATTTAATTTCAATAATAATTCATAAAATTTGCATAA
TTACAATTAACATTCCTTCAATCCTCTGATCAGGTATCAACGGTACTCTATCTATGCATC
CGCTCACTCACAAATCCATACCATAGCCAACCATGGACATCTTGTAACTCTGAGAAGAAA
AGAAAGATGAAGGGGTGTGAGCTTTACAGCCCAGTAAGAATTTTCATATCACACCAATAT
AATAATATAATCTGAAAATAAAGATAAGCAATAACACATAAAAGTCGATGTTCACTGTCC
AGAATACTGCAAATATTTATAGATTATCTGTTTTATCAAAAGAGATGCATTATCATATGT
TAATAAGTGAAATAATTTTATTCAACGATTGTTTCATGTCTTATCTTTCTATTTTCTTCT
ATTATCACATCGTCTTTAATCCTTTTCTTTTTGGCTTTGGCTTTGGACTACCAGGATCAT
GCGACGATCTTTTATTTGGATC
>noCat_p5_300-B-G11391-Map20
AGAACCTAATCAAATAACTTCTTAATTCTCAATTAAGTTTTGGACTGAGGGTTGGGGTTC
GGCTTTTACGAAAATAATTTTCATATTTGTAAAATATTTTTACAACATGGTTCTACCAAA
CCAAGTTGCATGTTTGATTCATAATCAAAATGCAAGTGAAATAAATAAGCATGAAACTAC
TTTAGATCTAATCTAAACAGGTTCATGTAATTGAAACAATTTCAACTTTAAACTGCGCAA
ATTTTTCAGACAAATATATGATGGTTCTTTGCACAAAAATTATTAACAAAGAGATTTTAT
TTTAGATTTAAATATCTTTTAAATCTAATAAATTATAAATTTAATCTAGATCACATCTAA
CAAATTTATGATTAAAGATAGATCTACACGAACTAGGACAACCTTTGCACTGTAAGGGGT
AAACCTTACAGCAGGACAACCTACAGTTCGTGATTGATCTAAAAATTTTAATTTTAGATT
TAACAATCAGATTATAAATTAGATCTAATCTAAAAAATAATCTAAGCATGTATAAATAAT
CATGTAATAAACAACCTAGGCTCTGATACCAATTGAAGGAACCAGATCTAGGGTTTCAGG
GTTAGATCTTGAAACTTTTTCAAGATCAGACAGCGGAAGACTAAAATAAATCTAAAATTT
ATCTTATAAAATTAGAGAATCTCTAGATCTAAGATCCTATTACATGATTATTACATGGCA
TTAAATCAAAAATTAAAATATAAAGAGCAAGAACTACATGTTGATCATATCAACATGTTT
CTATACTACATCTAATGTATGTAAAATATAATAGATCAGATCTATTACCTTGCAAGTTAG
ACATTCTAACTTTGCTGATCCAGGCTTGAGGATGATGTTGCAAGCCGCACATACATCCGA
CCTCTAGGAGTCATCCACACGAGCCCACGAATCACGATCAGAAGTCCTGGTCCAGGAAAT
CAGCACAGTATGCTAGTACTGTGCTGATCCTTCTTCGATGGTCGATCAGATGCCTCCTTC
TTCTTGATTTGGACTCTTCCAAAGATGAGAAGTAGGAGAAGGAGTTTTAGATGTGAGACA
CTCTCAGAAAACTTACAGATGGAGGAAGGGAAGAGATGAACCCAGCAACCCTAGAAGAAG
ACCCTCTTCTTCTTCTCTTTGCTCTAACCCAGACACTTAGTTTTGTGTCTATTATATCTC
CATGCCCCAAGACTCTTTCTCCTTGATTTTTAGACACCCCAAAGGTCTCTCAATTCTCTA
TAATCCATAAAAATTTTAAGAATGAAATTCATTTTAAATAAAGAGATATGAAGAATCCTT
GTCTAGGTCAAATACCTAGTCAAGGATTATCCAAACAAGGCAAGACAAGGGGTGCCCAAC
TCTTGGGCGTCCCCTCCTTCTTTTTTCTATCATGGACCACCAGCAAAGGGTGCATATTAT
GTGCCATAAAAGTCATAAAAAATCTCAAAAAAAAATCTGGATAAAATCAGTGCCATAAGG
AAAGAGTTTTGGTTTCCTAAAACTTCTATCTCATAGAATTTGAAATCCAAACTAATTCCT
ACTTTGACTTGGTCCACAACCACATTCCATGTAAGAGAGAAAGAGAGAAAAGTTTTGGGC
ATGCGTGAAGACCTGGGAGAGAAGGTTTTGTCACACAAAATAAGAGAGAGTGGGCATGGG
GGGATAAGAGTGGCGCAAGGTGGAATCCTAGTCTTACTAGGATTCAATCTATGACTTGTT
CAAATTTGGTTTTTCAAATCAAATCAAATCAAAA
>noCat_p5_300-B-G11392-Map4
TTCCTAGTATGGGTCACCTCGAATAGCTCATGTGGGAGAGGTTCTCTACCATACTTCTCT
TGCTGAAAAAATTCATCAATTTAAATAACTTGCATTAAAATCAATAGACACATGAATAAA
CATAAAAAAATTAACTCACAAATCTCTGAGCATGTCGTGTATGGAAAATAAAACCCCCTG
TATGGCGAGATATCCCAGATCCTGATCCACCAATCTCGCTAAGGTGATTTGCTCTAAATT
GATCACTACGAGTTTTGAAATCTTCTTTGACCCATTCCTCCTTCCATCTTTGCCATGCAG
TATCAGAGACATGTATAGGCTTCTCCTTCAACTTCCTCATGGAATGCATGAGGGCACTGT
ATCACTCTCCAGCTTTATGTCTCCAGCCTATCTGAATCTTTGAGGTTATGACCTCATCCC
ACTCGAAATATTTCTACAATAAAATAAATAAATAAAAAAATAATAACATCCCATGTAAGA
ATATTCAACATAAAAATTTAAAAAAAATAAAATAAAATAGAGGCTTGGTTGCAAAATTTG
ATGGCTTTGGATCACTTCCTATATAAGTCCATCATCATGTTCATGTTGATGGGTTATTGC
TTAAGTCGATAATCGACCATAGAGAATTGTACATAGTGAGTTTGATTTTTCATCCAAGTT
GTTCAAGATCAGACATGAACAATTATAATCATCAAGTAATATTTATTGTGCAGAGATAGG
TTGTCCATAAACCAATGATGAACAAGTAATAAAAAAATGACCATAAAATCAACTAAGCTA
TAGGTTGACACATTTCATATATGCTATCAGATCAAATCAACTAAGCAATAGACATATTTC
ATACAAATTATTAATAAAATATATTTTATAATTTTTATTTAAAAAAATTCAACTCTTATT
TTAACCCAATTACTGACAAGCATTAATATCTTATATTTGATTAAATTATTTATTATCTAA
AATTCCTCCCAATAGAAATTCTTTGTTTCTTGAGAGATGGTCTTCCAGCAATGTCCATCC
TCATCCAGCTTTTCTTTAAAAATTGATATTATCTTTCGAGCACACATCTCAGAGGGTTCT
AACCTAGTTAAAAAAATAACAGATTGTACAAATGATTAGCACCAATAAAAAATAATTAAA
TATCATATAAAATTTAATTAAAAATATTAGTACTTATTATTGACTGCAGTTATGACTGAT
CTCCTATTTTGACGATCACGAAATAATGTATCTGAAGATGGTGTTGGGGTAGCAGATGGG
CCTCCAACATCCACTGTGGGTGCTCCACTAGCAGGAACAGTGGATGAGACAACTGTAGGA
GCAGATGGTAATAATAATCGTACTGTAGAAGGTGAAGGAGCATCGACCTCAGCTGGCGTA
CATGGCTCTCCATGCATATCGCCATCACCCTCTGTATGAAGGACTGGCCTAGAAGATCCT
ATTTTTCT
>noCat_p5_300-B-G1140-Map3
TCCACGACTTCTACTGCAAGGAAGACTCCGCCCGGACTCCTACGGGAGCCGGGCTCCGTC
CACGATTTCTGCTGCAAGGAAGACTCCGCCCGGACTCCTACGGGAGCCGGGCTCCGTCCA
CGACTTCTGCCGCAAGGAAGACTCCGTCCGGACTCCTACGGGAGCCGGGCTCCGTCCACG
ACTTCTACTGCAAGGAAGACTCCGCCCGGGCTCCTACGGGAGCCGGACTCCGCCTACGAC
CCCAACTGCAAGTAGACTGCGTCCGGACTTCTACGAGAGTCAGACTCCGTCTTCTATTCC
GACTGCGGGAAGACCTCGCCCAAACTCCTACGGGTACCGGACCTCGCCACCGACTCCAAC
CGAACTTCGGCCGACAAGTCTGGACCCCCTGACAGGCCGTATTAGCGGCCACGACTCTGC
TCCACTCCCTGCGGCGGACCCTGCGTAGCTCCATTACTTCCTGACAGGCCGTATTAACGG
CCACGACTCTGTTCCACTCCCTGCGGCGGA
>DTX-incomp_p5_300-B-G11407-Map3
TCCACCCGACTATTGTCGTTGGCCTCGGTTCGGGGTATACCCCAACGAGAAGGAAAGCCC
CAAGAAGAAGAGGAGGAAACAAAGAAAAACTGGTTCTTCCATCCATGAATGGACGATGGA
AGACCAGTTATGAAAGCGAGACCCTTCCGGGGGTTGAAGAGCCACCACCCTCGGGCTTTA
GGGTGGGGTCGGAGCACAAAGAAGGCCCGGAAGAGTGAAACGCGGGGGTTGGTCGGCAAG
AGCTGACACAACAGTGCAAAAGAAATGATTAAACGAACAGAGTTCGGCGCCAGTTGCGCC
GGACAGAGTCCGTAGTAATCAAGTAGATTCCGGACGAACTCCGGAATCGGAAGTCGAAAA
CCCGCGCGAAGGTCTTCAACGTACAGTGCCAGATCGCCAGGCGGAGGGTTGTTGACCCGA
CCGCCGGCCCCTGGAGCAGAGAGCCGAAACTGCTCCGGGATGCGATAGTGCTCCCGAAGC
CGATCGACGTTCGGCCCCGAAAGCGTGGAGGCCTCATCTTCCGGAGCCGATCGGGAGTCG
TCGGTCGGGTTCCCCGACCGAGCTCCCTGAGTCGGTTTCCTGGTCATTATGCCGGAACCG
AAAGAAAAGAAAGAGAAGACAAGGAAGAAGAAGGAGAAGAGGGGATCACGAACCAGATGG
ACCCTCCGCAAGCGAAGAAGAGCTCTGCCCGCGACGACTGAGAAATCGCCCGGACAGAGT
TTTCCCAACGAAATGGCAAATGTGGGTCAGAGGTCCGGGTGCTCCTATATATATAGGGCC
GACCGACGGCCGAGATGCTTCCGCGCCGACCGAAGACCTGCAGATGCGTGACGCGTGGCG
CCCGCTGGTTGGCGGAGGATTCGACACGCCCCGCCCCGGGATGGCCGCACCTCCCACATT
AAATGCCGGAGGGGGCGCCGGCCAACTACCGCGACATGCGGCACGCGGGGAGTGGCTCCG
CATTCACGCGCCCGCGCCGATTCGCGTTCCCGATGGGACGCCCGACAGCGGCCCGCTCTC
CCGTGATCGGCGCCGAATATCCGGTCGCCTGACGCCATATCGTCCGGCGCCCGATCTTCT
GACACCGACGCAACGTCTGACGACGACGGGACGTGACGTCAGACACCTGACGCCGACGTG
ACTTCTGACATCGACTGGACGTCCGGATCGCTGGACATTCATGAGGCGTCTGACATCGGA
TCATCCGACGGTACGGTCGGATCTACACGTGCGACAAATCCACTCCCAGTCGTCCGAGAT
TGCTGTCCGAATGGAAGCATCGGCCAGCTCGCCACCCGACTTAGGAGTGGAGGGGGGCAA
CTGTTGGGGGATACCCGCCGACCGACCGACCGACTGTCGGAGGGCCCGACTGACTG
>noCat_p5_300-B-G11412-Map4
CAGAACGGGGGCAGAGATCTTCCAGGGGTGGAGTCGTGATCCGATTGAGGGCTCTCTACC
CTCGGATTTGCTTTCCCGGGAAGGACGGGGTGGCTGGCCCAGGTGGCCCGCCCCGCCGCC
GGGTTCTGGCATTCCGGAGATGCCCCTTCCGGATGCACCGACGCCTGCGGTTGCTGCTGC
TGCATTGCTTGTACGGCTTCGACGAGGCCTCTGACCTGCTGTGCCAGCAAGTCAAATTGC
TCCGCACCGACCGCCGCCACCGGAGGGGGAGGAGGAGGAGGCTGAGAAACTGGAGGGGAG
GCCGGAGCCTGAGATCTGGCCGCGGAGGCCGTAGACCGCCGGGTGGACGCCTTGCGCAGA
GGCATCGAGTGTCGATCTCGCGAAGGGAGATTAGGAGCGGGTGACGGAGAGACGGTCGGA
GACGGCTCCGTTGAACACTCCTTTAAGAACAAGGGTGCTGCGAAGACACAGACCCCTTCC
TCTAGCGCCAATCCTGTTGGTGCAAAAATCTGCTTGCGCCGGAGAAGCTGGAGTCGGGGA
AGCCGCGGTCGCCGCCGGGACCTGCAAAGGAAGTCTAAACCGGAGGTGGGGTTGCTCCGG
CAAGACCCTCCGACGCTCAAGTCAGTTCTCTGCCTCAACAAGAATGGAGTGCTCGAACGG
AGAATTTAGCAGAGTTTTGAGATAAGAAATGAGCTTAGAGAATAACGTATCTGGATCCCC
CCTTTTTATAGGCGGAGGAGGTAACGGATCGATGGCGACGTCTATAACCGTCTGATCGTG
GGCCGCCCGTAGTCAGGGGGAATTTATTGCGAGAGGTAGTGGAGCGGAATCGTGGCCATC
ACCGCAGCTCGCCACGTGGAATCTGTTGCAAGGAGTGGAGCAGCGTCCGTTGTCGTGACT
TGCCAGCGGATGGGAGAATCGCCCGGTATCCGTCGCAGGAGGTGGAGCAGGTTCGTGGCC
GTTATGGTGGCCTGCCAGGGGGTAGTGGAGCTGTGCGAAATCCACCACAGGAAGTGGAGC
AGAGCTGCGATGGTTACTGCGGCCTGTCAGGGAATGATGGAGCTGCGCGAAATCCACCAC
AGGAAGTGGAGCAGGATCGCGGCCGTTATGGTGGCCTGCCAGGGGGCGCGGATCTGTTGA
TTGAAGCTCGGCAGCGGTCGGAGCCCGGCCTCTGTAGAGGTCCGGGAGAGGTCCTCCTGG
CGGCTGGGGTCGTGGGTGGAGTCTGACTTCCGTGGGAGTCCGGGCGGAACCCTCTCGGAG
CTGAAGTTGCGGGCGGAACCCGGCTCCCGTAGGAGTCCGGGCGGAGTCCCCTGCAACAAA
ATTAAAGGTGAAGTCCGGCTCCCGTAGGAGTCCGGACGGAGCTTACCAGCAG
>noCat_p5_300-B-G11423-Map14
TCGGGGGGGAGTGCGAGAGAATGCCGAGTGAGGGTAGGGGGGCCAACGAGGAAGAAAATG
GGTTTCAGATGGGACATGACGGGACGTGGGGTATTAGCGATAAAAATTTTCATCGCTAAT
AATTAATTTTCATCATCAGTAATTTAAACAAAAAAAATAAATTTGATGATGAAAATCAAA
TTTTTCATCGCTAATAAGCTTATTAGCGATGAATAAAATTTTCGTCGCTAATAGTTCCCG
CCAAAAAAAAAATTTTCCCCGCTGGAAAAAATTTTTTCTTCCAAAAAATATTATTTACGA
TGAAAATATAGGATTTCGTCGCTAATAGTCTCCGCCAAAAATTTTTTGATAAAAAAATTT
TATTTACGATGATTATTTTCATCGCTAATTACGTTATTAGCGACAAAAATTATCTTCCAT
CGCTAATAATTACTAAAAAAGAATTTCTCATTTATAAGTTTTTTATAAGTAATTATATGA
TGCTCGCATGATAAAATTTTTTTCAGATCCAACTGACAAGATAGACGGCAGGACCACATT
GATTCACTGAAAGCGAGTTCAAGGATTTGACTGCAAACTTTTTAACTCAGGGCTTCATGC
GAAAAATGATGATATTTGAGAGGTCAAAAAAGTACCTTGCTTCTTTCTTCTCTGATGTTG
TTGTTTTAGGAAGTATGTGACCAAGTTCATCCGGCCCTCTTTCATGGCCCACACGGTTGG
GACCATATCTATCTTTAAATTTTCATAGAATGTTAATACTTCCGTAGCCTGTTTCTCAGG
CATCACATATTTTGTCCTGCTTATTTAGATTTTGTAGAACTCGTATTATGTTTAGGTTTA
ATGAGAACTACATAAAAAATGAGCTAAATTTGGGCCTGATCCTGTCTAAGAGACTCAATG
GAGCCTTCGGCAAATAGAACCAGGCCTCTTTAGCACCAGAGCCCAGATATGGGGTGCAAA
ATTTTTCCTTGATCTACTGCCATGTCACCCTTTTTATTTTTTTTCTTTTATTTATTAACT
AAAATGGATGGAAGACCAACCAAAATCGGGCAGAAGCATGATTCAAACTAGGGGTGTCAA
TGGGTCAAATTGTGTTTGGTTTACATGCAGGTTGAAGTAGGTTCGACCCATACCCCACAT
ATACTTTTTCTTCATCCATATCAGCTCATCAACCTTTCTAAATTTTTATTCATTACTTAT
GTGTATAACTAAGAAATAAAACAAAATGAGATTTTCAAAGATCACAAGCAACAAAATCAA
GATTTTTCTTTAAATATGTCATTATAAATATAATAAACATAAAATTTAGTATATATGATA
ATTATGAACTAACTAATGATAAAACTAGATAAAATACAGTCACATATCATCTAAAATATC
TTGGCCCACTCTATCCATCATTCTTGTAAATTTTTAATTTTAATATTTACTATTTTTTTA
TAAGTTATTTATAATTTTTTTTATGATAAAAATTTTTATTATTTTTTTTTTCAAATTACA
TCTGGCATTTTAAGTATGATTCCAATAATTTTCTTATATTACTACATATTCATCTTAATA
TTTTACATACTTTTATTTTACACTATATTATTTTTTAAAACTATCTTATATTT
>RXX_p5_300-B-G11447-Map8
CAAATGGGTCTATAAGAAAAAGATTGGAGCAGATGGTCAAATAGAAACCTATAAAGCTAG
ATTGGTAGCTAAAGATTTCAGAGCAAAAATAGGGTATTGATTATGATGAAACTTTTTCAC
CTGTTGCCATGCTCAAATCTATTCGGATTATGCTTGCAATAGCAGCATACTATGATTATG
AAATATGGCAAATGGATGTGAAGACCGCCTTCTTGAATGGTTTTCTAGAAGAGGAGGTCT
ACATGTCACAGCCAGAGGGTTTTGTCTCAAATGATAGACCAAATCAGGTATGCAGGCTTA
AAAAATCTATTTATGGATTAAAGCAAGCCTCAAGGAGTTGGAACATCCGCTTTGATGTAA
CAGTCAAAGAGTTTGGCTTCATCAAGAATGTGGATGAACCTTGTGTGTATAAGAAGACTA
GTGGGAGTGCCCTAGTTTTCTTGGTTCTGTATGTAGATGACATACTCCTCATTGAGAATG
ATATCCCAATGTTACAATCAGTCAAATTATGGCTATCCAATAAGTTTTTCATGAAAGACT
TGGGGGAAGCATCCTATATACTTGGTATAAAGATCTATAGAGATAGATCTAAAAGGATGC
TAGGCTTATCTCAGTCTAAGTACATTGACTTAATACTAAAAAGATTCAGTATGAATGGGA
GTAAAAGAGGTTACTTACCCATGAGTCAAGGCATACATCTCTCTAAGAAGATGTCTCCTA
AGACAACTGAAGAGAGAAATAGAATGAGTTCTATTCCTTATGCTTCGGCTGTAGGATCAA
TAATGTATGCTATGTTATATACCAGGCCTGATGTAGCTTATGCCTTAGGCATAGCCAGTA
GATTTCAGGCTGATCCAGGAGAGGATCATTGGAAGGCTGTGAAAAATATTCTAAAGTACT
TAAGAAGGACTAAGAATATTTTTCTTATATATGGTGGATCTGATCTTAAACTAGAAGGAT
ACTCTGATTCTAGTTTTCAATCAGACCCAGATGATAGCAAATCCATTTCAGGGTATGTCT
TTACTTTGAATGGTGGAGCAGTGAGTTGGAAGAGTTCTAAGCAGCAGACTGTAGCTGACT
CAACCACAGAGGCAGAATACATAGCTGCAAGTGAAGCCGCCAAGAAAGCTGTCTGGATGA
AGAAGTTCATCACTGAATTGGG
>noCat_p5_300-B-G11451-Map4
ATCTGTCAAAAATTGACATATGGGTCTTAAACTGAAGAGGGCTCATTGAAGGATTTTTGT
GGAGTGTCCATAAGCCAAGCCACATCAAATTGGGTGCCATAATCAGATTATGGTGTGAGC
CCAATTGGATTAAAGTAGGCACCCCAAGTGGATAAGGATTGGAGAGTCTTGATCAATTTA
AACTCTTGGGCGCCACCTCTATTTGTGCTTATCCAATGTTGGTGCCATCTTTTGGAGATA
AGGTGGGATTCTTATCTGATATGATCAGATGACATCACTCCACCAATCAAAATTTTTTCA
AAATTTATTAAAATTTTTTGATTGGTTGAATGATGTGGCACTGCGCAGCATACAGGGTCT
ATATAAACCCTGCTGCGCCTAGGGTTTCGAGGTAGAAGTTATTTTATGCACAAAACCCAA
TAGCTGCCACCCCCTCTCCTCTTCTCTATATCCTCCCTACTCTCCTTCCTCCCCTCTTCA
CATCCAAAGAGTTGGACATCCATCTGGCAAAGATCCAAGGCGTGGTGACGCCTGGAACAG
AAGGCTGCAGGACTTCTTCGACAGGCTGCTGCTCCAACTTCAGGAAGACTTTTGAAGATC
TTCCTAATCAGATTTAGATCTAATTTTTGGAGCATAGATTCATAAGGAGAAGATATTCTA
AGTCCTACCTAAGTGGATACTAGTAGAGGCCAGGTACTTGCGTGGCTACATCAGAACCTC
GGGCTGTGCAGAGATCATCTACAGGGTAATCAGATTACCCTTGAGGTATTACTTATTTCC
TCATCCCTTTTAGATTTATTTTAGACTTAATATCAGATATGAAGATTAGATCTAGAGACT
TAGATCTAAAATATATATAGAATAAATTTTTTTTAAAAATTATTCCACCCCAGATTTGAT
GAAATCTAGAAGATCCTACGAGGAAAAGCGATTTTCCTCCTTCAACTGGTATCAGAGCCA
GATTGTTGGCTCTATTTCAGATCTAATTTAGATCTGATTTTAATTTTTATTTATCTAATA
TTAAAAAATTTTAGATATCACATCAGATATGATAGGATCTAAAATCAAAATATTTAAAAT
TAAATCTAAGAAGATCTAACATGCATGAGATGCATGACTAGACTAGGATTAGTTGAATCC
ATGAATAGTCTTAAGTTTTATATTTTAATGAGATTAAAATATGAATTAAATCTAATTTAT
TTTTTATTTTTTTGATATTATAATTATTATAATCAGATCAAAAAATAAAAATAAAATTTT
AATTATTTCATAAAATTGATCTGTTGCATGCCTAGACTAGTTATAGAATTATTCTAGTAA
CTTGTCTAGAATAATTTTTATTTTGAATAGTTCAATTTAAATTTTATTTTTTAGATATTA
CATATGATGTATCAGATCTGAAAGCA
>noCat_p5_300-B-G11452-Map7
AGCTTGAGAAAGCTTGAGAAAGCTTACCGAAACTGTTGCCTTACCTCCATTTTATAGTAG
AATGCGGTATGGTCCCGCCATTAATGGTGCAGACAACTGGAGAGTTGTCAAATCGTCGGG
GGCTGTCAAATCGGCGTGGGTTGTCAGGTCATCAGAATTAACCCATGTCCTTGGCAGGAC
AATGCCCCAGGGCGGTCGCACAGCATGTCCTTGACAGGACAACAGCCCATAGCGGTTGTA
CGGCGTTTGGATGGGCTGGCCGACTATATGTCGGTATTCGACTGTCGGGACGTCGGGTGA
TGACTCGAAAACACTGTCGGCTGATCTGGTGCCTTGTGGAAGTCGGACGTCGGCTGCCAC
CCCCGACAGTGAGTCGGTGATATGGGTTCGACCGATTCGACCGGTTGGAAACAGTATTGG
TCTGTTTGGCCGGCATACCTTCGATCGGATATTGTCGGCAGTCATTGTCGGAGTCGTCTG
TCTGTCCGGTGGGTAGAGTCGGGCGTCGGTCGGACCGATCCGAGGATAAGTCGGCGTACG
GGGGTCAGTCGGTATATCCCAACAAGGACCATGCAATGGCTTCTTTCCTGTCTTGTGGTC
CATGACCACCACCACATGGGCTGATCACTGGGAGGTCATAATAGTGGAGACCATAGAAGA
TTCAAACTCCTTCCTTGGCATCCAGCACTACTCAGTTGTAACTGAGATGGAGCCCGTCCG
TTGTAGAAGTTCGTCTGGAATCCAATTCTGTTGTAGAAGTTCGGACGGAGTCCGATTCTT
GTAGGAGTCCGGAAGGAGGCCGCTTACTGTAGAAGCTCGGATGGAGATCGGTTGCCGTGG
AAGCCCGGATGGAGACCGCTTATTGTAGAAGCTCGGATGGAGATCGATTGCCGTGGAAGT
CCGGATGGAGTCCGCTTGCAATAGAAGTTCGGACGGAATTCGCTTACTGTAGAAGCCCGG
GTGAAATTCGGAAGGCGGTCGACCACTGTAGAAACTTGGATGGAGTCTGGTTACTGTAGA
AGTCCTGCTGCTGGAGAAGCCCGGATATTGACGAAGCCCGAAAGAAGCTCGGAGTAAAGT
CGATCGTGACAGGAGGAAGTCTGGAAGAGATTCGGAGAGTAGTCGATCACTGTAGAAAAT
CGGCTGATAGTGAAGCCCAGAGAGCATTTGGAGCAGTCCGATAGACGACTGAAGGAGCTC
ATTATTGGAGAAGTCTGGAGGGTACGATAGGAGTTCGTCCGTTGGAGGAATCTGGAGGAC
ACTGTGGAAGGTCGACTGCTGGAGGAGTCCGGATGGTACTGTGGAAGCTCGGACGGTCGG
GGGAGTTCAGAAAGACGCCGCACAAGGTCGGAAGCCGGAAGAGTCCTGGGAGGGTTGGCC
TCTTACGAACTTCGGCTGGGGTTATTTTATACCCAACAGAA
>RXX_p5_300-B-G11459-Map5
GCCACGCTCCCCCCGCTTATGGTGAGGATATTTGTACTGACCCTCCCTTTTCTCAAATGA
TCATGCAGGAACCGATCCCGCCGAACTTCAAACTCCCTCAATTTGAAAGCTACGACGGGA
CTTCGGACCCAGTTGACCACCTGGAGGCCTTCCGGACAATGATGCTGCTTCATGGCGCGC
CCGACGCCATTCTATGCCGAGCCTTCCCATCCACCTTGAAGGGAGCGGCGAGAAACTGGT
ACTCGACGCTGAAGTCGGGTACCATCTTTTCCTTTGATCAGATGAGCCACCAGTTTGTGG
CTCATTTTGTTAGCAGCCGGCGTCCCCGGAAGGGTTCGGAGTCCCTCATCAACATCAAGC
AGAGGGAGGGGGAGTCCATTCGGGCCTACATCAACCGTTTCAATGTCGCCGCATTGGAGG
TCCGGAACTTGGACCAATCGGTAGCGATGGCCGCCCTGAAAGGCGGCCTTCAGAAGAACG
ACCTTTTATTCTCCCTGGAAAAGAAGTACCCCAGGGATTTTGCTGACCTGTTGGCTCGGG
CCGAAGGGTACGCCCGAGTGGAAGAAGCCTTCAAAATGAAGGATGAGGAGACCGCGAGAG
AGCGGCAGGCGGGAGACTCGAGTAAGCCCGCAGTCGAAAAAGGGCCGAGAGAAGCTCGGC
CACGTTCTCGAACTCCTCCCGGGCACAAGCGCATCCAGACTCCTCCCCGAGCATGCAGGC
AGGGAAGCCCGGAGCGTCGGGCTCGGCGGGGCTCTCCCCCAGGAAGATTCCGCAGCTATG
CCCCCCTCAACGCATCGAAAACCCAGGTGCTGATGGAGGTCAGAGAGCAGCTCCCAAGGC
CAGAGAGGATGCGCACGCACCCCGGGAAGCACAATCCTAACAAGTTCTGCCTCTACCATC
GTGACCACGGCCACGACACGGAGGAATGCATCCAGCTCCGAGACGAGATCGAGGAGCTCA
TCCGATGAGGTCGACTCGATAGGTTCATTCGACGCCGGCCTGAGGGTAGAGAAGATCGGC
CAAGGGCCCTACCGCAGCCTGAGCCGCCAAGGAGGGAAGAGCAGCCCGGAGATCGGCCCC
CAATTGGGATCATCAACTCCGTCTCTGGAGGACCTTGACAGGAAGCAGACCTTCCACAGC
CCTAGGATTTGAAAACTTGTAAATGTATAACGAACGACCCTACTTTAAATCAAGATTTCT
TTCAGATCTGCACATCTTTTCCTTTTTGGCATGGACTTGTAACGACAGGGGACGACCCCA
TCGGACAACAAAAACAAACCCTAATGTGGGCAA
>noCat_p5_300-B-G11468-Map4
CCGACAAGTCTGGACCCTCTGGCAGGCCGCAGTAACGGCCACGACTCTGCTCCACTCCCT
GCGGCGGATCCTACGCGGCTCCATCACTCCCTGGCAGGCCACAGTAACGGCCACGACTCT
GCTCCACTCCCTGCGGCAGATCCTACGCGGCTCCATCACTCCCTGGCAGGCCGCAGTAAC
GGCCACGATTCTGCTCCACTTCCTGCAACGGATCCTGTGCAGTTCCACCACTCCCTGGCG
AGTCGCGACAACGGACGCCGCTCCACTCCCCGCAACTGATTCCACGTGGCGAGCCATGGT
GACAGCCATGACTCCACCCCATTACTCTTCATGATAAATTCCTCCTGGCCCCGTACGGCC
CACGACGAGGCGATCATAAACAGTCGCTATCAATCCTTTGCTCCCCCCGTCTATAAAAAG
GGGGACCCCAGATACGTTATTCTCTAAGCTCAAAATTCTATCCCAAAACTCTGCTAAAAT
TTTCGTTCGAGCACTCCATTCTTGTTGAGGCAGAGAACTGACTTGAGCATCGGAGGGTCT
TGCCGGAGCAACCCCACCTCCGATTTAGACTTCTTTTGCAGGTCCCGACGGCGACCGCGA
CTCCCTCGACTCCAGCTTCTCCGGCGCAGGCGGATTTTTGCACCAACAGGATTGGCGCTA
GAGGAAGGGCCCGTGTCTTCGCAGTACCCTTGTTCTTAAAGGAGCACTCAACGGGACCAC
CTCCGATCATCTTTTCCGACATCCACTCCTCCTTCCCCCACTAGATCCTCGCCCGATGCC
TTCTCGCGAAGCATCCACACGGCGACCCACGGCCTCCACGGCCAGATCTCAGGCTCCGAC
CTCGCCTCCAGTTTTCCAGGCCCCACATCCTCCAGCAACAGCCGCCGGCATGGAGCGGTC
GGACAATCGGCCTCCGACGGATTTCGCCAACACCATCTCGGAAGAATCCCGACGGGGAGC
GACCGGCGTATTGGCCGGACCTCCCAAGCGGCAAAAGATCGAGGAATCCATAACTTTCAC
CGAAGAAGATGCTCAGGGAGTTCAATTTCCTCATAACGATGCGATTGTAGTTTCCTTAAA
TATAGCTAATTACGACGTCCGCCGCATTCTTGTCGACAATGGAAGTTCGGCCGACATTTT
ATTCTACGATGCCTTCTCAAGAATGTCCATCCTTGACGGCCATTTGAGGCCGATTAGCTC
CCCTCTAGTAGGGTTTACCGGCGACGCTGTCCCGATGGAGGGAGTGATAACTTTGACTAT
AGCTACGGGTCGATATCCAAGACAATCCAGGGCTCTGGTGAATTTTCTGGTGGTGAAGGC
ACCGTCAGCCTACAACGCGATCCTCGGCCGACCTGGCCTCAATGCTCTCCGAGCCGTCGT
GTCAACCTACCATTTGAAGTTGAAATTCCCTACCAACCAAGGGATCAGAGAGGTCAGAGG
AGACCAAGCCCTGGCCAGACACTACTACAACATAGCCT
>noCat_p5_300-B-G11479-Map8
CATAAAAGTCAATGTTCACTGTCCAGAATACTGCAAACATTTATAGATTATCTGTTTTAT
CAAAAGAGAAATGCATCATCATATGTTAAATAAGTGAAACAATTTTATTCAACGATTGTT
TCATGTCTTATCTTTCTATTTTCTTCTATTATCACATCATCTTTAATCCTTTTCTTTTTG
GCTTTAGCTTTAGCTTTGGCTTTGGACTTTGGACTACCAGGATCATGCGACGATCTTTTA
TTCGGATCGATTTCTGTGATCTTCCTCGGATCGAAATATTCATGATCTTTCTCGGATCAA
AGTGGCCATGATCTTTCTCGGATCAAATCATTCATGATCTTTCTCGGATCAGATTCTTCA
TGATCTTTCTCGGATCATATTCTTCCACACATAAGCCTGTGGGGGCTGTCCCAGGCATAA
GCTCCTGGCAAGCTATTCCACATGACAAGGCCAGTCCAAACCATATTTCTCTTTCTTTTC
ATTTTCATGAAATTATAATATTTGACTTCATTAATCAATTCAAATTTTTGCAGTGTAATA
AATATGTCATACCCATATAATCATGCCATCAATCGCTGATACATTTGTATTGATATAGCA
TACTCATGCTCAAAATCACATAAATAAATAACAATATCTCAGATATAACAAATTCATCGA
TCTCAAATCCAACGATGCAAAATCAATGAGATAAAACCAACGATAAAATAACATATATAA
TGATGATCATGTACAGAGATTCTTACCTTTACCGGTGACTGATCCAAGCACAGAAATCAA
TGTTCTTCTTTGATTTATAAATTTTTCTAACAAAATATTTCACTCGATATCATATGCAGA
CAATCGTATCTCTTCATAACCCTGATCAAATATAAAAATCACATATATAGAGAAAATTAC
CGATAATCGATCCTAATAACACAGATCGAGGACCTCTCTTAGGATTAATCAAAATTAGGA
TTTATCTAAGTATCTAGATCCTCCACTGATCCATAAGACTTCTAGAGAGAGAAAATCCAT
GAAGAGAGAGAAAATTTTAGAGAGAGAAAGTAGAGAGAGAAAGTGGAGAGAGAAATCTTC
GTATCCTTCCGATGAGGCAATCATGATCGAGATCATCAGAGGTCCTATCAGGGTGACTCA
ATATGAATCAAGTGTTACAAATTTCAAATAGGATCGGACTGGGATCAGATCTACCGCACG
AATTTCGGAGCAATCTCAAATCATCATATTTTTATCTTCAAATTTATCCTAGGGTCCGTG
ATGAAATCAAAGAAAGAGAAAAAAGATTCTAGAGAGACAAAATCCATAAAGAGAGAGAAA
GAAGTCTAGAGAGAGAATCTAGAAGAGAGAAAATATAGAGAGAGAAGGTAGAGAGAGGAG
AGAGGAAAAAGAGAGAAAGGAGGGAGAGAAAAATTCTCTCTCTTCTTCTTCTTCTTCTTC
TT
>noCat_p5_300-B-G11495-Map4
GATCCCAACCCATAATGAGATGAATCATGGTTATACATTCTTTTTTGGATTGTGTTGTTC
ATATTTTTCAGACATATTATCTTGTTATGTTGTATTTTGTTTGAAACTTCTTTTTGATTT
TTGTTTGACTAAGAACAATGGATGTTGTTATGCTATCTTTATTTGAAATTTTAGGTACTT
GTTTGGATTTTAAGCAATTTTGAGATTGTTTTAAAGTTTGTATGTGGAGACTATGATGAT
TTTTGGATATATATTTGATGACTCAACTAATTCTAGCGACAACAATCTTGGATGGCCTTC
TTATATAGGCAACCAATTGTAGTCATTTTGATTTAGCTATGGATTAATTATCAGATCTGA
GCCTCTCCAGTTAATTGCTGAAACTCATAAAATCTTGACTTTTAGGCCGCTACTACCTGT
TTAATTTGAACATATTGTTGGTGATGGGATTTGGCTTAGAGTTAACATTGTATCCTATTT
GAATCTTCTATATGTGTTACTGTTGCAGCATTGCTATCTTCTTTGTCATCACTAGGTTGT
AATTTGAAAATATATTCTGAATTCTGATATTATTTACAGTAACATGTTAACTTAATATTT
TGATATATATATTTTATGTTCTACAATATGATATTGCAGGTTTCATACTTTCATGCCATG
ATATGAGATTGGACTTAAAAATACTATGATTACTTGCCTGGCTGGCAAGCTTTTTTTTTT
ATATTGAGCAGATTTTCTCCTCATGCTTTATGTTATTTAAAGTGATCATATGTTAAACAG
TGGCAGCATTTGTTCTCCTTTAAGGATAATGTATTTCTAGACTTTCAGTTTGAAATGATA
TATTTTGTCTTGAATTAAACATGCTGGCTATTTGTGAATTATGATATTTGTCTTATTTAA
AAATAGATTAAATGGGTTGGGTTGGATCGGTTAAACAGGTTGTTTCATGGTTATGCATTC
TTTTTTGGATTGCATTGTTCATGTTTTTGGACATATATATGTATTATGGAGGCTATGATA
ATTTTTGGATATATATTTGATGACTCAACTATTTCTAACGACAACAATCTTGGATGGCCT
TCTTCTATAGACAACTGATTGTAATCATTTTGATTTAGCTGTGGATTAATTATCACTTTA
TCATATCTGAGCCTCATCTTCTTTTTCTAGATATGCATGGATCTTTCTTTTCCATTCTTT
GCTATTCTGATATTTTTCAGATGCAGCAACCTTATTATCATTTTTGAGATGGATGAGAAT
CTAGATTAGCAGATCCATATGTTTGAAGTTGTACCACATATTTGTATCCTTCACTTTTTC
TCTATCAATATTTTGTACTCAATTGAACATTGCTAAAATACAAATTTTTCATGTAGGAAC
CAGGATGAGTTCCTTCTAAGAAATCAGCTCCCGAGCTTCTATGAACTATGATGATGGGCA
ACATGAGCCCCGAGCATCTCCGATTAATT
>noCat_p5_300-B-G11496-Map3
GCGGTGAGCTGCGAATCATCTGGCAGCAAAGCCCTTCGAAACCACTAGTCTCTCTGACGG
TTTGTCGCTGGTCTCTCTGGCGATATAAACCCTCAGGACAAATCAATTGCCAACGTATAT
GCCCCCATTGGCGGAGTCCTTTACATAGTCAGGTTGTCAATTCATATTGTTCTTATATCA
AAATTCTTCATAAATCATATTTCATATTCTAATTTCAATAAGAAAATATATAATCATGTA
GTATCGAAATAAATCAATATAATGCATCATGAAATTAATATGTTCAATCATGCTTCATCA
TAACATTTCAAATAAGATATTTTTATAACAAAATATCATTCATCCAATTCATGCATCGTT
TCATAAATCATGTCAGAAAAATATATTATAATTTATTGATAAATCTAAAAAAAGTAAAAT
ATTACTTACCTCGAACGCATTCCAATAAATCCACATAATTCTATAAATTTTCTTCCAAAA
TTCTTCAGTTCATAAATCATATCACAATATCCGATTATCAGGTGTCAATGATACCTATAC
GAGATCAAATTCAATAATAAGAAAGAATACGAATATCATATTTCAATGGTTTAGATTGGG
TCTGATCATCTAATTTCATCTAATCAAAATCTAATTAGGACATAAACAATCCAAAGTTTG
ACTATCAGATCAAATCGGATTCGAAGTGATAGGACCGAGGTTTCTTCATTGGTTTCATAA
AATCAAGTAGAGAGAAAAAATCAGAGGAGAAAGAATTCATGAGGTACAATTCGAATTGAT
CAGGTGACACAATCCAATATTACGATTGATCCAATATCTCGATTGGTGAAATTAACATGA
TCAAATCAAGTCATGGCTAGATCGGAATCATGGATGATCAAATCTAAAGATTCATGGTCT
GATCAAGGTGCTGGCATACTACCTGACAACCACGGATCAGGATGCTTTCACTAGAATCAT
TCAAACTCATCAAAATAAAATTTTTTTCTTGATAAATTTTAAAAAAATAAACTTCTAGAG
AGATACAATTCTAGAGAGAGAAATTCATGAAGATGAATCTGTACTAATTAGACGATACGG
TTCAACAAATTCGATTGATCTGATCAAGATAAATTAATCAATTCATGCTGAAATTACCAC
ATGGATAATTCAATAGAATCATAGGTGATAAAATCTAAAGATATTTGATCTGATCAAGGT
GGGTGCCAGTACGCTGTCCGACAATCATAGATCAAGATTCTTCATCAGATCAGAAATATT
AAAAAAAATTTCTCATTGATAAATCGATCAAGAGAGAGAAATAATTTTAGAGAGAAAAAA
TTCTAGAGAGAGAAAATTCTAGAGAGAAAAATTCATCTTGAACTCTTCAGACGATAGGAT
TCAATAAATCCGATCGATCAGATCAAATCATGCTAAAATTATCATATGGATAATTCAATA
AAATCATAAAAAATAAAATCTTAAAAAATATCTAATCTGATCAAAGTGGGTGCCGGTGTA
CCG
>noCat_p5_300-B-G11498-Map7
AAAAAAGTAGAGAAGAAAGAGGATGGCATGGGTGTTTTAAGGTACCAATTTTCTTAGAGG
AGAGTCTTCTATCAAGACATCAAAAGTTGATGTCTTGTAGAGACAAAAGGTAAGAGAGAA
GATTGTCTTCTCTTATTGTTTTCCTTTCAGTTTATTTTCTCTTTATTTTTGTGATTTTTA
TGTGATAACCAATTATGAGAGAGAAAGAGGGATGGCATGGTGGATCTATGCTCCAATGAG
TTGGGGCATGGTGATCTAATTTTGGACATGATCTGATCATGTCCTGATGAGAGAAGAAGA
AGAAAAGAAGGTCTTCTCTTAAGGTTTCTTTTAGAACCCTTCTTCTCCATCAATCATGAG
ATTTTTCTATGAGAAAAATCAGATAACATAAGATCTAGAAGTTTGAAAAATATCTAGAGA
AGAAGGTCTCCTCATGTCCTAGCATAGAGATGTTCTCAGGACATCAATCGTTGATGTCCT
GAAAGAGAAGATCTGTCTTCTCTTAGGACCTTTTCTATTATATATTATTTCTGATTTTAG
GAAGGTCAAAGGGTTTGACTTCTTCCTCATTCCTCTTCATATTCTTCATCTCTTAGAATG
TCCAAGAGATCCGAAGAATATTTTTAGATTAACCATCCGGAGGGATCTGCAAGAAGCTAG
CACTTCGAGCGGATCTTCGTTCGATGAACCTTCGATTTTGTTGCAGCCTCATGTGGATCT
CCTGTAGAGGCTGGATGCATGTATGCAGCTCCAAAGACAATAAAAAAAATCAACCATGGA
GTTCTCGACCCAGCACGAAGGTAAGAGATCTGATCTCTTCTCTTACCTAGATGTGATCTA
GGTTTTAGATCTAAAACTATTTTAGATCTAGGGTATTGATTTGATCAATACCAAAGCTTT
TATTTTTTGACTTATAAATACAATATGACATGTTATAGGTCCTAGTTGTAGGGTTTAGTA
ATCTGATTACATGCATTTGTAGATTAAATTATTTAATTTACATATTCCACTGCGTTATAT
TTCAAAAATATTTTGAAATTCATGCATGAAACCCTGCACTTTTTTCATCAGTGGTATCAG
AGCATCTAGGTTCTTTTATAACATGTTCATGATTGTATTAAAATAAATTTAAAAAATAAA
ATAATGATCGCACAGACTGTAGGTTGTCCTGCTGTAAGGTTTACCCCTTACAGTGCAAAG
GTTGTCCTGGTACGTTGCGATCTAAAAAATTAAACAAAAAATTTAAATAAATCTTGTCAT
GAATATTTTAGATTAGGTCTATTTTATTTCATAAATTTTTATGTAATGTACATAGATTAA
AATCAGCCAAGAACAGGATCTTACGAAGGTTCTGTTTGCTGATCGAGCCAACGCTCTCAA
AAATCAGACCGACTCGACCAGCATGCCAGCT
>RXX_p5_300-B-G11505-Map5_reversed
TCTGTTAAAATTAAGATTTTTCAAGAAGTATCATTTAGTTTTTAGTTTTTTCATGTTGAC
TTTTTGATTTTCAATGTTTCTCTTTTTCCATGTGTTTTTTTAATGTGTGTTTTCATTTCC
TATGTAGCTCATTAATGTTTGTCTTGTTCATTGTGCAAGACTTCCTCTACAAGTCTTTTG
CTATGTATTTAAATTCTAAGATGCTTAATGAAGATAGTATGAATTAGCCACAAATTCTCT
CTTCTTCTTCTTCATCTATTCAACCTATCAAACCTATTCAAATCTATCAATTGGTATCAG
AGCTGTATTTCTTAAGGGATCTGTGAAGGGTTCTAAGGCAAATCTAAAAGGTTTCAAGAT
GTCTTCAAGCAATTTTCTTGGTACAGGTCCTCCAATATTTTCGGAGGAAAATTATCACAT
ATGGTCCATTAAAATGAAGTCCTATCTCAAAGCCTTGAATCTATGGCAGGCTGTTGAAGT
AGGAGCTGATCCTGCACCTCTTGGGGCTGATCCTACTCTTGCTCAAATCAAGGCTCATGA
AGAGAATAAGGCAAAGAAACCAAGGGCTCTGACTTGTCTCCATTCAGCTGTGTCTGATGT
AATTTTTACAAGGATTATGACTTGTGAGTCACCTAAGGAGGTTTGGGATAAGTTAAAGGA
GGAATTTGAAGGAAGTGACAGGGTTAAGGCTGTTAAGTTGTTAACTTTGAAAAGAGAGTT
CGAAATGTTGAAGATGAATGAAGAGGAAAGAGTAAAAGATTACTCTTCTAAGCTTCTTGA
TTTAGTCAATAAAATTAGGTTGCTTGGAGAGAATTTTTCTGATGAGAAAGTGATTGAAAA
GATTATGATTAGTCTTCCCGTGAAGTTTGAGTTTCCAAAATTTCTGCAATAGAAGAGTCT
TGTGACCTTAAAACTATGACTGTTACCGAACTCATCAGCAAGCTTCAAATTCAGGAGCAA
AGATCAATCATAAGGGAAGGAGAAGTTGTAGAAGGGGCTTTGCAAGCAAGACAAAAAGGG
AAGCAAGTCAAGAAGGAAGGAAAGAAGGGAGGTAATGACAAGGGAAAAGCTGTAGCAATG
GTATCGAATTCTGATAAAAAGAAAAAATTTTCTTCTTGCAAATTCTGCAACAGAACCAAT
CATCAAGAAAAGGATTGTTGGTTCAAAGGCAAACCTCCAATCCAGTGCAGATTTTGCAAG
AAACTTGGGCACATTGAGAAGAATTGCAGAATGAAATAGAATCAAGCACAAGAAAATCCT
ACTCAACAAGCAAATTACACAGAGAAAGATGAAGAGGAGTCTAGTCGGAAGTTTATTCAT
GGCAGCTCAAACCTCTATGGCAGTCAGAAAGCACACATGGTATATTGATAGTGGATGTAC
AAGCCACATGACAAGGGATGAAGGCATATTCAGCAAACTAGATAAGTCTTGT
>noCat_p5_300-B-G11518-Map3
TTACCCTGTTACCCAAAAAAAAAAAAGATAACGTATATTTTTCCCTAATAGTTAGATATT
CATGATGCATGATTATTGATAGAAATTATCAGACTTTTTTTTTTTGCAGACCTAACCTCG
AGAAAAGTTAAGATCTGAAAAGTTTTACAGCGACAATTATCTGCCATGAGTTTGAGAGAT
TCGCCAAACGATGTGTGAAATGCATTTTGCAATCTTGATTTATGTAAAACTTCAGATAGT
TGGATGCAACCCGGGATCGAAGGATGGAGGGGATGTTATCCAAATCCAGAATGACAAGTC
TGATCGACAGAAGAAAAAAGATAAAAGTACAGAGTGTTTTATGGTAGCAGAGCCTTTTGC
TGACCAGCTAATATACAGTATCTGCTTGAAAACAGTGTTATCTGCATGAGAGAGTAATTG
ACATGAACTTGGTTTTACTTGATGTTTGTGAGTGTGTATGTCTAGATGGATGTCCGTTGT
GTCTGTTAACTCTTTGATTTTCTCCTATATTACATCTCTGATTTGCTCTTTTATTGCAAT
GGAGGCACAAACATAATAAACTACTATGAAAATATAACCATTTGTGTCATTGTGTTCTAT
GATTCAAGATGAATAGTAGCTGTTAATCTTCCCCTTGTCTCACTCTCTTAGAATTGGACA
GTCTGCATCTTCAAATCGGATGCCCTTATAGAATTTTTCTTATTATTTTCTTGTCAAACT
AGCAGGAGTGATTATCCGATAATAATTGATTTGTTATCTATTTGTTATTTTAAAAAATTT
AGTTTTTGAAAATTTTTAGTTCAAGGGTAAAAATAGAAATTTTAATTGATTCCGATTCCT
ATTTTTAGATGAACCAAACAACAACAATGGGAATCATCCATTCCGATTCCAATTCCGATC
ACGAACCAAATGCTTCGGGGGATTTGGCCATTCCGATTCCGATTCCAACTCATTCCGATT
CTCATTCTCATTTCAATTTTGATTACGAACCAAACACCCCCTAAGA
>noCat_p5_300-B-G11520-Map3
CTCCTACTTGAGAATTTCAATCCACTATACTTATATTCAACCCGAATACAAAAGTCGGAA
ACTCCGACACTAGCTATCCCAAGCTAGTCTACTTATTTCTCGGGTACAAGCTAACCCAAA
ACACTCCGATTTCAGGTTCGGATCAACCTTTCCTTGTTTTGGAAACCCTCCAAAAATAAG
AACAAATACTCACAAAGAGTAAAATAGCTTAGAGCACAAATTAATACAATAACAGCTCCT
TAAATGAGCGAATATAACAATAAAAATACTTTACTCAAATGAAGAAATCCCTTTTTGGAT
TTTCTCAAGGTGGATGAACGCTTGAATGAATGCTTGAGAAGAAGATGATCTTTGATTGAG
AACTTCTTGAAGGCTTTGAAAGATCTCTGGATCAAGGTTGAACAATAGGCTTGAAAAATC
TCTCTTTGAATGCTCTTGCTTTTCTCTTTCACAATCTCTCTTGTATATTGTGGATCCTCT
CTCTTTTTCTTTTGGGTATTTCGTTGATCTCAGGCTTTCTCGTGTAGATTTTGGATCCTT
TTGTATATATGTTTTTTATCCTCTGCTCTAAAATTTCTTTCACCATTTGAAACCTTTTAT
AGCCTTAAGAAACAAGAGAAAATATTTTAGGCAGATAAAGAGCCGTTAGAGCAATTTTAG
GAAGCATAAAAGGCAATTAAAATGGGCAAAAAAATAGCCGTTGCTGACATTTTCCGTCGC
AGGGGTCGACTCATGAGTCGACTCATGCTTCAGGGGTCGACTCATGAGTCGACCTCTGTT
GCAAAGACCAGAGATTCAGTTTCTGGATTTTCTTGGCTCAAAATAGCAGAAGTCGACTCA
TGAGTCGACTCATGCCTTGTGGGTCGACTCATGAGTCGACTCACAGGTCGTGCCAAGCCA
GAAAACTAGCATGCCAAGGGGAATTTTCGCGTGCCAATCAGCTCATAGTGCCATGAGTTG
ACTCATGAGTCGACTCATGCACTTCAAACATGCATAACTTTCAAAATATAAGTCCAAAAT
CAATAAAATTTTCACCATTGGATCACAAATCTTTTGTTCTACCAAATGATACTATCAAAT
CAGAATTTTGATAAAATTATAATTTTGCCCCTGAAGAGCATAAAGACTTTTTC
>DTX-incomp_p5_300-B-G11528-Map3
GGAGCCCGACTCCCGTAGGAGTCCGGGCGGAGCTGCCCTACAGTCGATGTCGGCGGCGGA
GCCCGGCTCCCGTAGGAGTCCGGACGGAGCTGTCCTGTAGTCGATGTCGGCGGCGGAGCC
CGGCTCCCGTAGGAGTCCGGGCGGAGCTGTCCTGCCGTAGTCGATGTCGGCGGCGGAGCC
CGGCTCCCGTAGGAGTCCGGGCGGAGCTGTGCTGTAGTCGATTCCGCTGAGGGTTTTGAC
TGTGGGTATTTTATACCCAACACCAGTCCCCCTACTTTCGAGTTTGAATTTCAAACGAAG
GAAGTACAGAAAGAGAGATGGGCACAGCCGAAACCGTCCCTTCGAATCCTGCGCACTGCC
GCCTCCGGATATTTTGGCATTAAATGTGCGCGTGCCGGAGTCTTTTCAAATTGGAGCGGT
ACGAGGGGATGCTTCGAAAATCTCGCAGGTACTCTGGCCTAGGTACGACGCAATTATGAT
CCTGCCAACCGTCAGCCGCTTTTAGCCGTCTGCCAGGGGGAGTGGGACACGTGTCGGATG
CGGACTGGCCTGGGGGATTCGCGATCATTATGGCGCCGGATCCCAGGGTCTATTTAAACC
CGTCCTCCCTCCTTTAGGCGTCCTACTCCATTCCTGAGTTTTCGCTGGTGTCTGTCTTCT
CTTCGAGAGCCCTGCTTTAGTGATCGTCTTCTCGAGCCGTAGGCGCCTCCCGTTTCTCGT
CCCCCAGGTCCCTCAGAGTAACATAGGTTAGTGCCAACCTTCCTCTCACCGCCTAGGGGC
TTCTCCTCTCATCATTACTTTTGTGCATCCCTCCGAGTTAGCCTTCGGCCTCTCGTTCCC
CTTTCGGTCCATCTTTTTAGGGTCCTTTAGATCCTCCCTTCGAAACTACTCAAAATGTCC
TCTGGCTCTTCTGCTCCCGGCAGTTCCGAGAGTTCTTCTGCTTCAAACCCCCAGGTCCCT
GTCTCTGCGGACGAACCCACGTCCGGGGCTAGGACCTCGCCCGATTTTCGCACCGGGCGT
TATTCCATGTTCGTCGACTTCGGAGGAACTCCTTCTGATAAGGGTTCGGTATGGGGTTCC
TCCGGAGTACGATCTGGAGCTACCTGGCCCCTCTGACCGGGCCAGCACTCCTCCTCCCGG
TCGCTTCTGTTTGTATCAGGAAGCATTCCGTGCCGGACTCCGGCTTCCGCTTCCTGCCTT
TGTCGCTGCCTTCTTCCGCTTCTTGGACATTTCTCTCGCTTCCGTGGCCCCGAATTCCTT
TAGGTTTTTGATAGGGTTTCTCTCTCTCTGCCACATAGTCGAGGTTCAGCCGTCCCTCTC
CTTGTTTAGGCATTTTTATACCTTCAAACGCCATCCTTCGACGAAGGACTGGTGGTACTT
CT
>noCat_p5_300-B-G11529-Map4
TCTCTCTTGATCGATTTATCAATTAAAAAATTTTTTAATATTTCTGATCTAATGAAGAAT
CCTGATCCATGATTGTCAGACAGCATACTGGCACCCACCTTAATCAGATCATGAATCTTT
AGATTTGATCATCCATGATCCCGATCTAGCCATGACTTGATTTGATCATGTTGATTTCAC
CAATCGAGATATTGGACCAATCGTAATGTTGGATTGTGTCACCTGATCAATTCGAATTGT
ACCTCATGAATTCTCTCTCCTCTAATTGTCTCTCTCCACTTGATTTTATGAAATCGATGA
AGAAACCTCGGTCCTATCACTTCTAATCCGATTTGATCTGATAGTCAAACTTTGGATCGT
TTAGGTCCTAATTAGATTTTGATTAGATGAAATTAGATGATCGGACCCAATCTAAACCGT
TGAAATATGATATTCGTATTCTTTCTAATTATTGAAATTGATTCTGTATAGGATTGTGGA
TGTTTGATCATGGGATATCGCAATATGATCTACGAACAAAATTTTTGAAAGAAAATTTAT
AGAATTATGTGGATTTATTGGAATGCATTCGAGGTAAGTAATGTTTCACTTTTTCTAGAT
TTATCGATAAATTATAATATATTTTTCTGACATGATTTGTGAAACGATGCATGAATTGGA
TGAATGATATTTTATTATGAAAATATCTTATTTGAAATGTTATGATGAAGCATGATTGAA
CATATTGATTTCATAATGCATTATATTGATTGATTTCGATACTACATGATTATATATTTT
ATTATCGAAATTAGAATATGAAACATGATTTATGAAGAATTCTGATATAAGAACAATATG
AATTGACAACCTGACTATGTAAAGGACCCTGCCAATGGGGGCATATACGTTGGCAATTGA
TTTGTCCTGAGGGTTTACGTCGCCAGAGAGACCAGCGACAAACCGCCAGAGAGACCAGCG
GTTCCGAAGGACTTTGCTGCCAGATGATTCGCAGCTCACCGCAAGAAGATACACGATGTT
ATGACCCTGCCACAGAAAAAATGTGGTCATAGCTCATGGTTGACGAAAAAGAATTTAAGA
ACGAAAGAAATTAAAATCTGGAAAGAAACTTGAATTTTCGAAAAAAAAATGAATTTGACA
TGAATTATATTGCATAATTGAAATTGATTTCGAATTGATGAACTCTATATGCTTATTTTC
TATAAATAATTATTTACTTAAATACCTGATGAAATCTGTTGAAAAGTGATCATTGCTTAC
TGGACTGTCTAGCTCATTACCTCCTATTTTACTATTTTTACAGATGTTGAGGAATTAAGA
TGATACAAGATATGAATGAAAAAGTGATCAGAAGT
>noCat_p5_300-B-G11532-Map3
TTTAAATACACTTTACTCAAATAAAAGAAAGCTCTTTCTGATTTTCTCAAGGTGGTTGGA
GACTTGAATGAGCACTTGAGGAGTTGGTGGACTTGAATTAAAAGCTTCTTGAATGCTTTA
AGTGGGCTCTTGCTTAGGGTTGAAAAGAATGCTTGAAGAACATCTTTCAAAAATCTCTCT
CTATTTTCTATATCTTGATTTCCTCCTTTAAGTCCCTTTATATATCTTCAAATAATGGTG
GAGAGTAATCTGGGCTGAAATAGAGCCGTTAGAGCACATTAAATGAGCATTAAATGCAAT
TGAAATGGGTTAAAAACTAGCCATTGCGAAACTTTTCCGTCACAGGGGTCGACTCATAGG
GTCGACTCATGCTCATGGGTCGACTCATAGGGTCGACCTCTGTGGAACAGAACAGAAAAT
GATCGTTCTGTAATTTTGGCCTGCAAAGCAGCAGAGGTCGACTCATAGGGTCGACTCATG
CCAATGGGTCGACTCATAGGGTCGACTCACAGAGAGTGCCAGCCAAAATTTCAGCATGCC
GTTCAGCTCTTTAAGCCATGAGTCGACTCATGGGGTCGACTCAAAAATAAAAATCTGATT
TTCTTACAAAATATACTTCCAAAAATATTGAAATTTTCTCCAGTAGACTGCACGTCTTTT
GTTCTTGCTCTTGAGGCTTCTGAATCAGGTATTGATAAAATTATGATTTTGCCCCTGAAA
AGCAATTAGTCTTTTTCCAAGCCAAGATCATTAGTAATCCCCTCAAATACTTTGTAATCA
TCAAAATCAATTCAAGGAGCAACAATCTTCCCCTTTTTGATGATGACAAAATACTTGAGC
AAAAGCATATATATAAAGCATTGAACATGAATTTTAAATTTATAAAGATGCATCACTTAA
ATATCATAGCCAAGTATTAGAACGAAACGCATCATAAGTAGTTTAAAGACAGTGATTTAA
AATTTGTTATAAATTTGAAATTTGCTTATAAATTTGAAATTTGCTTATAAATTTGAAATT
TACTTATAAATTTAAAATTTGCTTATAGTTCAATCTGTATTACTCTTATTGCTCAATCTC
GATTTCGATTTTTGGATTTTTGCTCAATCTCAATCTTAATGTTCAATCTTTACTGCACTT
ATTGCTTTGCTCAAACTCATCAATCTTGATTCTCTACTCCTCCTTTTTGACAGCATCAAT
TGAGATTCTCTACTCCCTCTTTTTTTGAATATATTTTCTATTCCTTCCTTTTGATGGGAT
CAATTTTACTTCTTTAGCTTCTTTCTTTAATTGCTTGTTTCTGTATTGCTTATTGTTTTA
CTCCCCCTTAATATAGCAATCGTAAAAGATAGATCAATTTGCTCATTTAAAAGATATTGC
TATTCAAGTTTTTCACAATTTAA
>DTX-incomp_p5_300-B-G11533-Map4
CCGAGATGTCCTTCAGACGGTGAAAGTCCTCTCGGTCCCCGGCCTCCACCCGACTGTTCT
CATTTGGTTGAGTTCGGGGGTCCCCCCAGCGGGAAGGGAACCCCCAAGGAACGGGAGAAG
AGACAAAGAAGAACTGGTTCTTCCATCCATGAATCGACGATGGAAGACCAGTGATAAAGG
AAAGACCCTTCCGAGGGTTGAAAAACCACCACCCTCGGGCTTTAGGGTGGGGTCGGAGAA
CAAAAAAGGCTCGAAAGAGGAAAATACGAGGATTGATCGACAAAAGCCGACACAACAAAG
CAAAGCTGACTACCAGTCGGACTGAGTTCAGCGCCAGCTGCGCCGGACACAGTCCGTAGT
AGTCCAGCACGTTCCGGACAAACTCCGAAATCGGAAAGCGAAGACCGGCCCGGAGGTCCT
CGACGTAAAAAGCCACCTGACCCGCGGGCGGGTTGTTAACCCGACCATCGGCTCCAGGGG
CGAACAGCCGAAACTGCTCCAGGATGCAGTACTGCTCCCGGAGCCGATCGACGTTCGGCC
CCGAAAGTGAAGAGACCTCCACCTCCGGGGTCGATCGAGAATCGTCAGTCGGGTTCCCCG
ACCGACTTCCTCGTGAGGAGGTTCTGGCCATGACGCTAGAACCGAAGTCAAAAAAAAATG
AGAAGAAGAAGGAAGAACTTTTCAAGGAAGCAAGGAAAAAACAAAAGACAACGAAGGCTC
CTAGAAAACTCTCTAAGGAAGGAAGCGGAGGCAGCTACCTGAGACAAGGGACCGCTCGGC
CAGAATCTCGACAACAGGTTTGAAAAGTAGGGTTTTGGATGCAGGTGACCCTGTATATAT
AGTGCCCCTCGACGGTCGGGATGAGAGCACGCCCAACGAGAATCTCCCAGATCGTGACAC
GTGGCAGCATCTGGGCCTTCCCTCGATCCGACGATTCGACGCACCTGCCCCCAGATCAGG
CCACGTCGCCTCCATCCGCCTGAACAGATTCGGCCCAATGGCCCCCCGCCACGTGGCGGA
AAAGCCGTGGCGGTTCGCGTTCCCGAAGAGACGGCGGAAACGGCGGTTCCTATTCCCGAT
AGGATGCCTGACACCGATGGGACGTCTGGCGTCAGGCGCCGGACCGATCAATGGTACGGT
CGTCAGAGTCGGAGCTTAATGCGATGGATATTCACTCCTTTCGCCCGAAGCCGCCGCCCA
CGCAAGGACGCTGGCCAGCACGTCATCCGACTCAGGAGTGGGGGGGCAACTGTTGGGATA
TACCGACCGGTCCCTCTCACGCCGACTCACCGTCGGGCCCGCCTGACCAACACCCGACTC
TACCGACCGACGACTGCCGACGCCATCCGACCGAAGGTATGTCGGTAGGGCAGACCCTTT
CCGTTCCCGACTGGCCGAACGACGGAGCCCGACCTCCGACTTTCGCAACGCATCAGACTA
ACCGTCGGAGGGGGGGTCCCTGGGTCTTCACCCGACATCCCAG
>noCat_p5_300-B-G11540-Map9
GATGTGGCACCCTAATTTGGGCTGCTTCTAGGTGGCATGACCTGACCCAAATATCCACTA
AATTGGGCTAGCTAATTAGCAAGGGATGAGATCAAATTGACCTCCAAAGGAGCAAGGGTT
CCACACGTGCTAGCATGCTTACCGGAGCCCTGATTGAATCCAAAATTTCAATCAACCTTT
TTCAAAAAGATCCTTGGCCAATTTTTATATGTGTGTGACCCATTGGGTTCTACATCTAGC
TGACAGTAGGTCCGGATATAAGTTGATCAAATTTGATTAGATTTCAATCTAATCGATTTA
GGTCCAATCGAGCTAACCCGAGTTCAACAATTATAATCCTTTCTAATTGGCGATCGAATT
AAACTCTTTAATTCGATCAAAAATTTACAAGTTAAGATTGACATCTAGCAATGTATCATG
ACTACCCAGAAGATATAAAATTTTGATAAAAATATCAAATATACCCTTCAGTGGTAAGTT
ACCATACAATTCAATCCTTCGATCATCCCTGCACCCTGAATATGTTCATGAGTATGGAAT
CATGTCAAACTCAAACATATATTCATATCGATTCTCAATTAACCAATGATGACTCCAATG
AAGAAGTATTAGAAACTCTTTCTAATCTTCCTTTCTGCTTTTGGCCAAAAGACTTTTCTC
AAGTCATCTAGGATTGAGAATACACAGGATGCGATCTCCTCTTACTAGGAGTGATCGATT
CCATGTTGACCTACTCACAACCTCCATATACACTCCACCATATCCAGAACACCCCGTACA
TATCTTAATGCCATGTCTGGGTATGAACCAAAATATGAGTTCATGTGCACAAGATTCTAT
GGTGGTCTCAGGTCTAAGGATCACTTGCACAACTCTCACTTAGAGAACCATCTTTGACAT
GCAAGTAAGGCTTTCATAAGATGTTCTCTTTCATCGAGTCAATTCAGTGGACTCATTTTC
CAAATGAGCACCCACATCCTTATATTAGTGTCCCACACAAGTGGCTAGTGAGATCTGCCA
CCCTCTCTATCGAGCATACATAGGATGTGCCAGTCTATCCAGAATATTGATCTCTGACTC
AATGCTCCTACGATCAGGAATATTTAAGATTAGGATTTTAGGATTTTAGATCTCACTAGC
ATGACCCATTCATGTCTCCTAAAATCATTATCCTAATCTTTGGGGTTCATCATAATCTTA
GACATAATAAGATGCAGCTAATATGATGAATCAATATCTCAAATAATAAATATCATTTCA
TGAGTTAAAAAATTATAAAGAAAAGTTTCATCGCAACACACTTGCGATTGGCTTATAGGG
CACTCTTCTTTCAATCTCCCACTTGCACTAAAGCCAATCGCCTTTATATCTCATACAATC
AAGATGGCGATTATATAGCTACTTTGGTATGACCTTAATAAATGGGTCTGTCATAT
>noCat_p5_300-B-G11564-Map4
TGTGATCAAGCATGGGTTTTTAGTTTGGTTCAAGTCGGCTCAAGGGTTGAACCCGATTGA
ACATCCAAACCCTAGTATGTCTTAAAGATATGTTTTAAATATAAAATGCATGATGTATGT
GTAGAATTTTCTTAGTAACTTAGTACTCTAATTGAGGTTCATCACCAGGCCATCCGATCA
TAAGAGAAAGTAGGGTTCAGAGACCCTCTCTTCCTATTCAATAGGGTACTCTTATGGCGT
GTAGGGGTGCCACTGTGATGTCCCAAGAAGAAGAACTGTGAAAAGAGTATTTTGTATTCA
TGCATGTTATTAGAACTTCATGCATATGTGATATGCTTAAAATGCTAGTTATAGTCATAT
TGTATGATTATATTTTTCATATCTTAGAGATATGACTGGATGCTATGTTTAGTTGTTATG
ATTTTTAAGATACAACTATATTTGTGCATCATTATGAATGATTGATTTAAGATGTGCTTG
AGACCATTAAAGCCCTCATAAAAATCATATTAAGTCATAGTGTTGTGAACCAGTAGCTGA
TCTATTTTTTTGAATCGATTAATTAATTGGTGTCTAAGGAGTGTTTCAAGTATGATGGTT
ATTTAATTGGTTCCGTTGCTGGCCTGACCAATTTTATTAGTGTCTAAGAAAAGCAACGGA
GGGACCCCCACCAATCTTAACACTTTTCTGACCAATTGGATTAGTTCGAATCTTGAATGA
TGGTAGCTCAGTATTTTGAACACTACATATGCCTTCCTTCATGCCTAGTCAATATCCTAT
CAAAAATCATAGTAGGTTTGTTGTGATATCCACAAGACTTGCTATGAGGATTGATGTGGG
TTTGTCTTGGTGCATATTAGATACTTTACGGTATATTTTGGATATGTTGCTTTGTTGTGA
TATCCACAAGGATAGTATTTTTTAGATATGACTGTATGAAAATAAAGGGTCTGACTTAAC
TACAAAACACTATAGTTTGTTGTGATATCCACAAGGCTATAAGTATTTTTAGAGGCAAAG
TTTATGTTGAGAGTTGCATGAGATGCAATTGGATAGGTTTTTCTACTTTTGAACTTATTG
AGATTTATTGTGATATCCACAAGGCTTCAATAAGGGATTAGGATCTCAACCCCATTAAGA
AATCAGATTAGGGTTTCTCATTTGCCATAGGAGAGGGCTATGGTATCCGATAAAATAATA
AGAGACATAACTAGTTTTAAAAAGTCCTCAACTAGTTATGCATGTCAAACTTGAGTGGTT
TGCTTATACTATTATTCTTTATTTATGCAGATTTAAGTCTGCATTATGGCTTCTTTATTT
TCACTGCATAACACTATAGATAAAAATATGTTGATCGATCCCAACTATGTGGATGGGTTG
AGAAACTTGCAAGTTAAGTTCATATCAGAGAAGAACTCCAATGTTCTAGATATTTCTGAC
>noCat_p5_300-B-G11566-Map3
TCCTATCACTTCGAATCTGATTTGATCTGATAGTCAAACTTTGGATCATTTATGTCATAA
TTAGATTTTGATTAGATGAAATTAGATGATCGGACACAATCTAAAACATTGAAATATGAT
ATTCGTATTCTTTCTGATTATTGAATTTGATCTCGTATAGGTATCATTGACACCTGATAA
TCAGATATTGTGATATGGTTTATGAACTGAAAAATTTTGAAAAAAAAATTTATAGAATTA
TGTGGATTTATTGGAATGCATTCGAGATAAGTAATATTTTATTTTTTTTAGATTTATCGA
TAAATTATAATATATTTTTTTGACATGATTTGTGAAACGATGCATGAATTGGATGAATGA
TATTTTGTTATGAAAATATCTTATTTGAAATATTATGATGAAGCATGATTGAACATATTG
ATTTCATGATGCATTATATTGATTGATTTCGATACTACATGATTATATATTTTCTTATTG
AAATTAGAATATGAAACATGATTTATGAAGAATTCTGATATAAGAACAATATGAATTGAC
AACCTGACTACGTAAAGGACCCCGCCAATGGGGGCATATACATTGGCAATTGATTTGTCC
TGAGGATTTATGTCGCCAGCGAGACCAACGACATATCACCAGAGAGACCAGCGACAAACC
ATCAGAGAGACCAGCAATTCTGAAGGACTTTGCTGCCAGATGATTCGCAGCTCACCGCAA
GAAGATACGCGGTGTTATGATCCTGCCACAGAAAAAATATGGTCATAGCTCATGGTTGAC
GAAAAAAATTTAAGAATGAAAGAAATTGAAATCTCAAAAGAAACTCGAATTTTGAAAAAG
AAATAAATTTGGCATGAACTATATTGCATAATCGAAATTGATTTCAAATTGATGAACTCT
ATATGCTTATTTTCTATAAATGATTATTTACTTAAATACCTGATGAAATCTGTTGAAAGT
GATCATTGCTTACTGGGCTGTCTAGCTCATTACCTCCTATTTTACTGTTTTTACAGATAT
TGAGAAATTAAGATGATACAAGATATGAATGGAAGAGTGATCAGAAGCAGAATCTTCATA
CTTTTATTTTAGGTTGAAAGTCTTATTGAATTTGATGTAAGGCCTATGAATCATTGTTGA
ATTTATTGAGATATTAAAGAAAAAATTTAGATCGTTATGTTTTGGATTTAAATTATTGAC
TAATTATTCTACTATTGTTTTAGGATAGCATGATAAGATGCCTTGCATGCTTATGGAAAG
AGTTTTCTATGAGTATGCGGTGGTTGCCATGACCCTCGATTCACAATTTCGGATCGGAGG
TGTGACAATTAAAGTGGTATCAGAGCATTAGTGGATGAACTAAGATGTATATAGAATGAG
TGTCAGTGGATAGACACTAGGGACATTATGGTGTAGATCTTTGATGATTGTAGTGGGAGA
AATCTTTATAATTTTTGATTAAACATTGAAATTATATATGAAAGGATCACAAGAGATTAT
GACATATAGAGTTTGAAATATGATGGATGATCTATAGATCATGATAAGATTAGTTAGATT
TT
>noCat_p5_300-B-G11572-Map20
AAAGAAAAAGAAAAGAAAAGAAAAATATATAATCATATAATAATAATGATAATAATATAT
AATAATGATAATAATAATAATAATAATAATAAAAAGAAAGAAAAGAAAAGAAAGAAAAAG
AAAAGAAAAGGAAAAAAATATATATTTATATAATAATAATAATAATAAAATAATAATAAT
AATACACATAAAAGAGAAAGTTTCTCTCATCCCTCTCTAAAGTCTTTCTCTCTCTAGAAT
TGGATTCATTCTCTCTCTACTTTCTCTCTCTACTTTCTCTCTCTAAAAAAAAAATTTCTC
TCTCCAAGAAGTCCTATGAATCCCTTATTAGGCTATCTTCTCCACTCCTAGAGACCTAGG
GACCTATGACCTTAAATCGGTTTAGAGCCGAAGGGAGAGATTTATTGGACTGATCATCAA
ATCGGTCATTTCCTTATATTATGTAATTTTATTAAATATATGAAATAAAAATTTATTGAT
GATTTAATATTTTAAATAGGACTGTCCGATTCTTTTAAGGAAGATTAAAAAGGTCCAGGA
CGATCGAGGTAAGTGGATTTTATGCTCCTTATTTATTTTTAAATGATCATACTTTTATGT
AAAGAATTGCTATTGATAAAATCATAATTTTTCTATAAAATAAGGATCGGCATATGTGAT
ATGAAAAAGCATGTTTTATTATGAGCATTGATTTCATGAATATGTCTTATAAAAATAGCA
TGATTATGAAGCATGAATTTCATTATTTTTCTATTTATATATATGTATGTTTTAAGAAAA
AAGATAAAAGTGATTTCAAAGGCTCTCAGATAGCTATGAATGAATCCCTTCGGGAAGGTC
GACATCCGGAGCTAGCATCCACACGAAACATGGCCCTGCCAGCGGGTATAAAGTTGGCAC
ATGAATTAAGAACTCTGTCGATTAAGAAACATGGCCCTGTCACGGGTATAATAGTGACCT
TAGCACGAATGTCTGTGAGCAATGTTTTGAAACATGACATGAATACATGATGAAAATGAT
TTACGATTCATAATTATGAAATATACATGATTTATGCATGCATGATGAGCTTATAACTTA
TTTTATTATATGCTCTATGAAATATTTATTTTTACAATAATTGTTATTTGCTAAATGATG
CATTATCATAGAAAACTTATGCTTGATCCGGTAAGGAAGCGGAAGTCTACTTACTGAGCT
GGTGTAGCTCATATTCTTTTTGTTTTCTTTTTCATGTACAGAGAAATAAGGCTAGGACTG
ATGGAAAGGGAATCCAGGCTTGGGGATCAGCAAAGCAAGCTTGAAAATTTTACACTAGGA
ATTCAGTTTATGTTTATGGATTGTAGTCATTATGAATTTTAAGACTTGGATTATTTCATC
TTTGGATTTAGATGCTCTGAACCAATTTTGGTTTAATTAAATATTTGAATTGAACTTTAT
TATTACATTTATTTGTGATACACCTGTTATTATATTTAAGAAGATGAATTTTGGCTTCGT
GTTATCGTGGGTCCATCCCTCGGTAGCATGGCCGTGTTATGTCCCGGATTTGGGGCGTGA
CATTTTATGGTATCAGAGCAA
>RXX_p5_300-B-G11585-Map8
TTTGCTTCTCTGTGCCGATCTCTTGTCTGTGCCTCTTCTCCCGTGCAGGTTTTGTTTCTC
TGGCCGATCTCTCGCCTGTGCCTCTTGTGTGCGCGGGTTTTGCTCTCTGGCCGATCTCTC
GCCTGTGCCTCTTGTGCGCATGGGTTTTGCTCTCTGGCCGATCTCTCGCCTGTGCCTCTT
GTGCGGGTTGCTTTCTGGCTTTCTTCTGTTGGTCTTCGGTTGGTGGTCTACCTGTCTTCT
TCCTTCTCGGTTTCACGGATGCCTTGTGCTGCTACGGTTGGTAAGGAGGTATCATCTTGA
TTTTTTGCCGAGGGTTGAGGAAGGTATCTTCATCTCAGGTATTGTTTTATCTTGATCTAT
TGCCGAGGCTGAGATTGGTTGATCCGATTGGATCTTGGTTGCCTTCTATTCGATATTTTG
TTGCCTTCTTGTTGGTTTCGGATAAAGGTATTTTATACCTCATATTGTACCTATTTTTCG
GGACGAATTTATAGTGGATTGCTCCTCCTCCCCGTGGATGTAGGCCTTTTGTGCCGAACC
ACGTAAATCTTGGTTCTTTGTCTTTGTTTATTTATGCCTGCAATGTGTTTGGTGAATTGT
CTCAAAGAAATTAGATATTAGATCACAAGCCTAGATCGATCCAATCCGGTGCGCGTTGCT
TCAACAATTGGTATCAGAGCACTTGGATGGCTGGTGACAAGAAACCAAGTTTCTCAATGG
CTAATGATCCGGTGTCTGTCTCTCACTCCACCACCATCAGGCATGAAGTGGCCGTCTTTG
ATGGCACGGGAGATTTTTCACTATGGAAGGTAAGGATGAAATACTTGTTAGTTAAAGAAG
GTGTTGCAAAAGCCCTTAAGGGTATGGATTCAATTCCGGGAGATAATGAAGCTGTTAAAG
AAGAGATTAACGAGAGAGCCCTAGGAACCTTGTTTTCAGGTTTAAGTGATAAAGTCCTTC
GCAATGTTGTGGAACTAGATACAGCCAAAAGTGTATGGAAAAAACTAGACAGTTTATACA
TGGCAAAATCCCTGACTAATAGATTATATTTGAGGAAAAAATTACACACATTTCGTATGA
CAGAAGGAACTTCACTTAAAGATCACTTGGATGAGTATAATAAGCTCCTGCTTGATCTAG
TAAATGTTGGTGTCGATGTAGATGAAGAAGATAAGGCTTTGATTCTAATTTACTCTTTGC
CCAAGTCCTTTGAGCATATTACCACTACCATGCTTTATG
>DTX-incomp_p5_300-B-G1159-Map3
TGTTCTTCTTCCATTTTTTCTCCTTTACATTCCGCCCGTTCGATTTTCCACGAGCACCCC
ATTTCTTATTTTTTTTAATTTTTTTGAGATTTTTAGGGTTTTCACTTGATTCAAAATGTC
CTCCAACACTTCCTCCTCTAGCAGTTCTAGGAGTTCGTCCATTCCAGCCTCCCAAAATCT
TAGTTCTGTAGATGAACCTCGTCCGATCTTTGTACCAGACACCATCCCCAGCTCTCTGAC
TCTGGAGGAACTCTCACTGATTAGGATTCAGTACGGGGTTCCTCCGGAGTACGAGCTGGA
GCTTCCTGAGCCAACTGGCCGGGCTAGCGCTCCTCCCCCCGGCTGCTTCTGTTTATACCA
AGAAGCTTTCTGCGTCGGGCTTCGACTTCCGCTTCCATCTTTTGTTATTGCTCTTTTTCG
CTTCTTAAATATTTTTTTAGTTTCTGTAGCACCGAACTCCTTTAGATTTCTGATAGGATT
TCTTTTCCTCTGTAGTTTAGCTGAAGTTCGGCCAACCCTTTCTTTGTTTAGAAATTTCTA
TACCTTCAAGCATCATCCCTCGACAAAGGACTG
>noCat_p5_300-B-G11593-Map3
TAGAGAATAACGTATCTGGGGTCCCCCTTTTATAGGCGGAGGGAGCAACAGACTGATAGC
GATGTTTGTAACCGTCCGGCAGTGGGCTGCCCATGGTCAGGAGGAGTTTGTTGCGAAGAG
TAGTGGAGTGGAATCGTGGCTATCACCGGGACATGCCACGTGGAGTCTGTCGCGGGGAGT
GGAGCGGCGTCCGTTGTCGCGACTTGCCAGAGGATGGAGGAATCGCATGGTATCCGTCGC
AGGAAGTGGAGCAGGATCGTGGCCATTATTGCGGTCTGTCAGGGAGTGATGGAGCCGCGC
GAAATCCGTCGCAGGAAGTGGAGCAGAGTCGTGGCCGTTGCTGTGGCCTGCTAGAGGGTC
CAGGCCTGTCGGCCGAAGTCCGGCTGGAGTGTCTGGCGGAGAGGGGTGGCTAGTTGCCCG
TCTGAGAGGAGCTCGGAGTCCGGCTCTCGTGGGAGTTCGGACGAAGTCTTCCTTCAGTTG
AAGTCGGGGACAAGGTCCGGCTCCCGCGGGAGTCCGGACGGAGTCTTCCCGCAGCTGGAG
TCGGAGACGAGATCTGGCTCCCGTAGGAGCCCGGGCGAAGTCTACCTGCAATCAAAGTCA
GGGGCGAAGTCCGGCTCCCTTAGGAGTCCGGACGAAGTTTACCAACAGTCGGGGTCGAGG
ATGGAGCCCGACTCCCGTAGGAGTCCGGGCGAAGCCTTCCAGCAGTCGAGGTCGGGGATG
AAGTCCGGACGGAGTCTTCCTTCGGCCGGAGTCGGAGACGAGATCCGGCTCCCGTAGGAG
TCCGGGCTGAGTCTTCCTGCAATTGGAGTTGTGGGTGAAGTCCGGCTCCCATAGGAGTCC
GGACGAAGTTTACCTGTAAGTGAAGTCGTGGGCGGAGCCCGGCTCCCATAGGAGTCCGGG
CGAAGTCCGCCTGCAGCCGGAGTCGGGAACGAGGTCCGGCTCCCGTAGGAGTCCGGGCGG
AGTCTTCCCGCAGCTGGAGTTGGAGACGAGATCTGGCTCCCGTAGGAGCCCGGGCGAAGT
CCACCTGCAATCAAAGTCAGGGGCGAAGTCCGGCTCCCTTAGGAGTCCGGATGAAGTTTA
CCAGCAGTCGGGGTCGAGGACGGAGCCCGGCTCCCGTAGGAGTCCGGGCGAAGCCTTCCA
GCAGTCGAGGTCGGGGATGAAGTCCAGACGGAGTCTTCCTTCGGTCAGAGTCGGAGACGA
GATCCGGCTCCCGTAGGAGTCCGGGCTGAGTCTTCCTGCAATTGGAGTTGTGGGTGAAGT
CCGGCTCCCGTAGGAGTCCGGACGAAGTTTACCTGTAAGTGAAGTCGTGGGCGGAGCCCG
GCTCCCGTAGGAGTCCGGGTGAAGTCCGCCTGCAGCCGGAGTCGGGAACGAGGTCCGGCT
CCCGTAGGAGTCCGGGCGAAGTCTTCCCACAGCTGGAGTCGGAGACGAGATCTGGCTCCC
GTAGGAGCCCGGACGAAGTCCACC
>noCat_p5_300-B-G11602-Map3
GCATGGGATTTACTAAGACAGATGGTGGTTGGACTAAAGGTGTAGAAGAGAGAGCTGAGG
ACAGAGCAGAGAAAGAAGGTCCTTCATCACCTCTCCGTGATCTCAGGGCAGCGTCTCCAG
ACATTCAGTTTGTTTCGGATCACGAGGCTGGACCATCAGAGTCTACGAGGAGGCACACTC
CAGTCCAGCAGCCAGACAGCAGAGCACTTCCCTCAGAGATCAGATTGGCTGACGACCAGA
TAGAGATGATATCTCAGCGCGTGGCTTCTATACTATCTCATCAGATGGGTACTTCAGCTT
CTGCTCAGGGATCGACAGTTCATGATATATCTGATCAGGCACTGATCCCCCACATCTCCA
CTGTGTTTCAGATGATTTCTGATCAGTCAGTTCGTATCGAGCAGCTTGAGGGGTGTGTAG
TGAGACTGACTGTCAGAGTATTCGACTTGCAGAGGCAAGTACTGGATCTAGCCCATCCAC
AGCCACATGGGGACATCACTGAGGTCTCAGACCTATCTACGGAGGCAGCCAGACTTAGAG
GAGTCTTGGAGAGTGGATTTGATTTCCTGAGGAGAGAGATCAGAGGCTCTAGTGAGCATG
CTTCCACCCAGTTCACTGCACTGCTACAGTCTGTTTCGAGAGCCTTAAACCTTCTGGACA
CTATCAGACTCTCTCTTGTAGCTCAGTCTTTTGCTTCTCAGCCTTCAGGATCTTTTCACC
CGTCCACTCATGCCGGCACCTCCACCCGTGGCAGAGGCAGACGGGGTCGAGGATGAGCCC
TTGGTCGTGATCCTTCATCTCCTCATCCCATCTCTGATTCATCTGACTCTGATCCATCCA
GTCATGATCTCTACTAGATCCTGTGTAGTTAGTCTTTTCTTTAGTTTTAGTCTAGGATCT
ATCTTTTGGGCCATGTAATGATGTTGACTGATTAACTTTTGTATTTTGGTATATGTATTG
GAACAACTATGTAATCAGTCACTTTTTGATTATAAATATATATACTCTTTGACTTTCAAT
GAATGACTTTCAAATTAAGTTGCTTTTAATTATGAGTATGCAAAATAACTCCTATCCATG
ATATCCAATTGGTATATCTTTTATGTTTGCTATATTAAGGGGGAGTAAAATAATAAGCAA
TTAAGAAACAAGCAATAAAGAAGGAAGCTAAAGAAGTAAAATTAATCCCATCAAAAGGAA
GAAATAGAGAAAATATATTCAAAAAAAAAAAGGGGGAGTAAAGAATCTCAATTGATGCTG
TCAAAAAGGGGGAGTAAAGAATCAAATGAGCAATATAAGCAAATAAGCAAATTTTCAAAT
>RXX_p5_300-B-G11608-Map3
CTGACCCTCCCTTTTCTCAAATGATCATGCAGGAATCGATCCCGCCGAACTTCAAACTCC
CTCAATTTGAAAGCTACGACGGGACTTTGGACCCAGTTGACCACTTGGAGGCCTTCCGGA
CAATGATGCTGCTTCATGGCGTGCCCGACGCCATTCTATGCCGAGCCTTCCCATCCACCT
TGAAGGGAGCGGCGAGAAACTGGTACTCGGCGCTGAAGTCGGGTACCATCTTTTCCTTTG
ATCAGATGAGCCACCAGTTTGTGGCTCATTTTGTTAGCAGCCGGTGTCCCCGGAAGGGTT
CGGAGTCCCTCATCAACATCAAGCAGAGGGAGGGGGAGTCCATTCGGGCCTACATCAACC
GTTTCAATGTTGCCGCATTGGAGGTCCGGAACTTGGACCAATCGGTAGCGATGGCCGCCC
TGAAAGGCGGCCTTCAGAAGAACGACCTTTTATTCTCCCTGGAAAAGAAGTACCCCAGGG
ATTTTGCTGACCTGTTGGCTCGGGCCGAAGGGTACGTCCGAGCGGAAGAAGCCTTCAAAA
TGAAGGACGAGGAGACCGCGAGAGAGCGGCAGGCGGGAGACTCGAGTAAGCCCGCAGTCG
AAAAAGGGCCGAGAGAAGCTCGACCACGTTCTCGAACTCCTCCCGGGCACAAGCGCATCC
AGACTCCTCCCCGAGCATGCAGGCAGGGAAGCCCGGAGCACCGGGCTCGGTGGGGCTCTC
CCCCAGGAAGATTCCGCAGCTATGCCCCCCTCAACGCATCAAAAACCCAGGTGCTGATGG
AGGTCAGAGAGCAGCTCCCAAGGCCAGAGAGGATGCGCACGCACCCCAGGAAGCGCAATC
CTAACAAGTTCTGCCTCTACCATCGTGACCACGGCCACGACACGGAGGAATGCATCCAGC
TCCGAGACGAGATCGAGGAGCTCATCCGACGAGGTCGACTTGATAGGTTCATTCGGCGTC
GGCCTGAGGGTAGAGAAGATCGGCCAAGGGCCCTGCCGCAGCCTGAGCCACCAAGGAGGG
AAGAGCAGCCCGGAGATCGGCCCCCAATCGGGATCATCAACTCCATCTCTGGAGGACCTT
GACAGGAAGCAGACCTTCCATACTGCCCTAGGATTTGAAAACTTGTAAATGTATAACGAA
CGACCCTACTTTAAATCAAGATTCCTTTCAGATCTGCACATCTTTTCCTTTTTGGCATGG
ACTTGTAACGATAGGGGACGACCCCTTCGGACAACAAAAACAAACCCTAATGTGGGCAAA
GTCGAAGGCTCGGTTACCCTTAGACCGGATGGGGGGAGAGGCCAAACAGCACCCATATGC
GCCCCCACAGCCATGTTAGGGACAGGAGGAGAACCTCGCCCTAACATGAGCAAAGTCAAA
GGCCCGGTTTCTCTTAGACCGGATGGGGGGAGAGGCCAAACAGCGCCCATATGCGCCCCC
ACAGCCATGTTAGGGACAGGAGGAGAACCTCGCCCTAACATGAGCAAAGTCGAAGG
>noCat_p5_300-B-G11611-Map12
TAGATAGAGTGAGTAGAATTAATTCAAGGCTAATAGCAAGAGCAAGAATGCAAGAGAATA
ATGAAGAGATAAAGAAGAGCAATTAGACACACACCAAACAAAAGGATTTATAGTGGTTCG
GTGCCAACCTTGCACCTACATCCACTCCCCAAGCTCCTACTTGGGAATTTCAATCCACTA
ATCTTGTATTCAACCCGAATACAAACGTCGGAAACTCCGACTCTAGCTATCCCAAGCTAG
ACCACTTATTTCTCGGGTACAAGCCAACCCAATACACTCCGATTCTAGGTTCGGATCAAC
CTTCCCTTATTTTGGAACCCCTCCAAAACAAAACCAATCACTCAAACTGAGTATAACAAT
TTATAGCACAAATAAGCACAAAGAAAGCTCCTTCAATGAGCGAATATAACTTTAAATACA
CTTTACTTAAGAGAAGAAGACCCTTTTTGGATTTTCTCAAGGTGGATGGAGACTTGAATG
TGCACTTGAGGAGTTGGTGAGCTTGGATTAAAGGCTTCTTGAAAGCTTTGAATGAGCTCT
TGCTTAGGACTGAAAAGTTGGCTTGAAATCCCTTTTTCAAAATCTCTCTTCTTGAATGCT
CTTCTTGATTCCCACCTTTTTGTTCCTTTTATAGCTTTAAGAAATAGAGAAAATCATTCT
AGACTGGAAAAAGAGCCGTTAGACTGCATTAAATGAGCATTAAAAGTATTTAAAATGGGT
TAAAAACTAACCGTTGTGGAAAAATCCCATCACAGGGGTCGACTCATGAGTCGACTCATG
CCTGGGGGTCGACTCATGGGTCGACCTCTGTGGAAAAATCATCACAGAAGTGAACGGGAT
CCATGGTTCTGTAAAACTGGCAAAAAGACCCGCAGAGGTCGACTCATGAGTCGACTCATG
CCTTGGGGGTCGACTCATGGGTCGACTCACAGGTTTTGCCAAGTCTGTGCCGGCCAGGAA
ATTCAGCGTGCCAGTCATCTCATGTGCCATGAGTCGACTCATGGGTCGACTCATGATTTT
CAATCATGCATATCTTTCAAAATACAAGTCCAAAATCAATAAAATTTTCACCATTGGATT
CACAAATCTTTTGTTCTATCATTTGATACTATCAAATCAGGGTTTTGGTAAAATTACAAT
TTTGCCCCTGAAGAGCAATAAGGCTTTTTCAAGTGAGAAACATTAGTACCCCTTCAACTG
CTTTGTAATCATCAAAATCAATCTAAGGAGCAACAATCTCTCCCTTTTTGATGATGACAA
AACACTTGAACAAAAGCATTTATATGAATCAATGATCATGAATTTCAAAAGAATGAAATG
CATTATAGGTAGTTT
>noCat_p5_300-B-G11612-Map4
CACAACTCCACTACCCCCTGGCAGACCACAATAACGGCCACGAACCTGCTCCACCTCCTG
CGACGGATACCGGGCGATTCTCCCATCCGCTGGCAAGTCACGACAACGGACGCTGCTCCA
CCCCTCGCAACAGATTCCACGTGGCGAGCTGCGGTGATGGCCACGATTCCGCTCCACTAC
CTCTCGCAATAAATTCCCCCTGACTACGGGCGGCCCACGACCAGACGGTTACAGACGTCG
CCATCAATCCGTTACCTCCTCCGCCTATAAAAAGGGGGGATCCAGATACGTTATTCTCTA
AGCTCATTTCTTATCTCAAAACTCTGCTAAATTCTCCGTTCGAGCACTCCATTCTTGTTG
AGGCAGAGAACTGACTTGAGCGTCGGAGGGTCTTGCCGGAGCAACCCCACCTCCGGTTTA
GACTTCCTTTGCAGGTCCCGACGGCGACCGCGGCTTCCCCGACTCCAGCTTCTCCGACGC
AAGCAGATTTTTGCACCAACAGGATTGGCGCTAGAGGAAGGGTCTGTGTCTTCGCAGCAC
CCTTGTTCTTAAAGGAGTGTTCAACGGAGCCGCCTCCGACCGTCTCTCCGTCACCCACTC
CTAATCTTCCCCCGCGAGATCGACACTCGATGCCTCCGCGCAAGGCATCCACCCGACGGT
CCACGGCCTCCGCGGCCAGATCTCAGGCTCCGGCCTCCCCTCCAGTTTCTCAGCCTCCTC
CTCCTCCCCCTCCGGCGGCGGCGGTCGGCGCGGAGCAATTTGACTTGCTGGCACAGCAGG
TCAGAGGCCTCGTCGAAGCCGTACAAGCAATGCAGCAGCAGCAACCACAGGCGTCGGCGC
ATCCGGAAGGGGCATCTCCGGAATGCCAGAACCCGGCGGCAGGGCGGGCCACCTGGGCCA
GCCGCCCCATCCTTCCCGGGAAAACAAATCCGAGGGTAGAGAGCCCTCAATCGGATCACG
ACTCCACCCCTGGAAGATCCCTGCCCCCGTTCTGCCAAAGGACCCTCGAGACTCGAAGTC
GAGAGGATTTCCTGGACCGGAGGCTCCAGGAGATGAACCGGCGGATTGAAGAACTCCGCC
ACGCGCCCCCCGCTTATGGTGAGGATATTTGCACTGACCCTCCCTTCTCCCAAATGATCA
TGCAGGAACCGATCCCGCCAAACTTCAAGCTTCCCCAGTTCGAAAGCTACGACGGGACTT
CGGACCCGGTTGATCATCTGGAGGCCTTCCGGACGATGATGCTGCTTCACGGCGCTCCTG
ACGCCATCTTATGCCGGGCTTTTCC
>noCat_p5_300-B-G11622-Map3
ATAATAATAATAATAATAATAATAATAATAATAATAAAAAAAATACAAGAAGAGTTTTCA
TGGATCAATCCAAAAAATCCTAGACGCTGTCATCTAGTCGATCCATATGAGGACATTGGA
TTTTAGAAATTTTTATTATTTTTATTTGATTAAAATTTTGATCAAAAATATGATATTTGA
CGTACCAGATTCGGAGAAGGATTTTCAAGATTTCTAGGATTCCTAGTTTGGATTTTCTTT
TGAGGTAAGTAGTGTTTTACTTTTATTGAATTTATCTGATAAATTATAAATTTGAATTAT
ATAAATTCATGGCATGTTTGTGATTGAAAATATTTATTGAAATTAATTATGATTGAAAAT
AATTGTTGAAAATTATTTATGATTGAAGATATTTGTTGAAAATTATTATGATGATGTATG
ATCATAAAGAATGATATGATTGATTGACTCGAATATCACTTATTTATATTATTTTTGAAA
TAATATATAAATTGAAAGATGATATGAATTGACAACCTGGCTATGTAAAGGACCCCGTCA
ATGGAGGCATATACGTTGGCAATTGATTTGTCCTGAGGATTTATGTCGCCAGTGAGACCA
GCGACATGTCGTCAGAGAGACCAGCGACAAACCGTCAGAGAGACCAGCGGTTCCTGAAGG
ACTTTGCTGCCAGATGATTCGCAGCTCACTGCAAGAAGATACGCGGTATTATGACCCTGT
CACAGAGAAAATGTGGTCATAGTTCATGATTGATAAGAGAAACTTAAGAAATTTGATGAA
TTTAAGATGATAAGCATAATTTGAAATTAAGATGAATTGAAATTTTATATATGATTGATA
GTGTGATGAATTAAATTATGAATTCATGAATTTACATAGTAATTTTAGTTATTATCAGTA
AACCGATATGTACAGTATTATTGCCTGATTTATTCAGTTAAAGGTATACACTGCTTACTG
GGCTATTTAGCTCATGATGAGTTTACATTTTCTTTACAGATCCAGAAAATTAGCGTGATA
CGAAATTCGGTTGGGAGAGCGATTAGAGATGGAGTTGGCTTATTTGATTTAAGATTTTTT
TCTCAGAATTGATGCAAGATTTTTATTTTAAGTGTTGACTTTGTCAGACAATTATCTTCC
TTTTTGACACTGAGTTTTGATTTGTTATTTGAACTAAGGTTTGATCATTAAGATTGAAAT
TTATTTAACTTTATGTGTATGATGTCATGATGAGATGCCTTGCATGCTTATAAGAAAAGC
TTCCTATGAGTATGCGGCGGTTGCCATGACCTTCGATTCACAATCTCGGATCGGGAGCAT
GACA
>RXX_p5_300-B-G11624-Map18
TGTGACGGAAAATCTCCGTAACGATTAGTTTTTCAGCCCGTTTTGGCCGTATTTAATACT
CATTTAAAGCTCTCCAATGGCTCTAAACCTGTCCAGATTTCTCTCTAGCATCTATTGAAG
ATATAAAGGCACTTAAAGGAGGAAAAAAGTATAAGAGATTCAAGCATTCATTTCAGCCCT
AAGCAAAAAGCCCTCTTCAAGCAAAAGAAGCTTTCATTTCAAGTTCACCAACCCCTCAAG
AGCTCATTCAAGTCTTCAACAACCTTGAGAAAAATCAGAAAAGCTTCTTCCTTATTGTGT
AAAGTATACTTAAAGTTTTATTTGCTCATTAAAGGAGCTAAACTTGTATTTCTTTGTCAT
TAACTCTTATACTCTGTTTTTGTCTTGATCTTTAGTTTTGGAAGGATTCCAAAACTTGGA
TAGGTTGATCCGAACCTTGAATCAGATTGTATTAGGTTGGCTTGTACCCAAAAAATAAGT
GTTCTAGCTTGGGATAGCTAGAGTCGGAGGTACCGACGTTGTATTCTTGTTGAATACGTT
TTAGTGGATTTAAATTCTCAAGTAGGAGCTTGGAGAGTGGATGTAGGTGCAAGGTTGGCA
CCGAACCACTATAAACCTTGATTGTTTGTGGTGTGCTTACTTGCTCTCTATCTAAATTTC
TTTATTTTCTTGCATTCTTGCATCTCATTTCTACACTTTGCTTAAATCACTTACTACATA
TAACTTGCTTATTATTACTTAATCCTTGTGGTTCTAAATTAACTTTAAAATTTCAAAAAC
CCAATTCACCCCCCTCTCTTGGGTTGCATAGCTGGGCAACAAGTGGTATCAGAGCTCGGT
GCTCTAGCCCTACTTTGATTTAACCATCAAAGAGCTAAAGATCTATGGCAACTCAAGTTG
GTGCTTCACTAGCCGAGGGGCAGTCCACAAACCGACCTCCACTTTTCAATGGGTCAAACT
ACACCTATTGAAAAGCTCGGATAAAAATTTTTATTCAAGCACTTGACTATGATATGTGGA
GTATCATAGTTAATGGACCACACACACCCACTAAGATAATTGATGGTGTAGAATCAACCA
AATCCGAAAGAGAATGGGATGAGGTTGACAAGAAAATGGCTCAACTCAATGCTAAAGCCA
TGAATATTTTATATTGTGCTTTAGATGCTAATGAATTTAATCGTATTTCAACATGCATGT
CGGCTAAAAAAATATGGGATAGGTTAGAAGTAACACATGAAGGCACTAATCAAGTTAAGG
AATCAAAAATTAACATGCTTGTGCACAAATATGAACTCTTTAAAATGGAGCATGATGAAT
CAATAACTGAAATATTTACTCATTTTATGGATATTATTAATGGTCTAAAAAGTCTTGGTA
AGTCTTATTCTAACAGCGATCTTGTGAGAAAGATTCTTAGATCTTTACCAAGGACTTGGG
AGGCCAAAGTGACCGCAATCCAAGAAGCCAAAGATCTGAATATTTTATCCTTGGAGGAGC
TTCTAGGATCGCTAATGACACACGAGCTAAGCATGAAACAACATCAAGAAGAAGATGTCA
AGAAGAAGAGGACAATCATCCTCAAATTCACTGCTCAACTCGATGAGGAATCCGATGAAA
CAGAAAATGAAGAG
>noCat_p5_300-B-G11627-Map3
CTGTTGGTGCAAAAATCCACCCACGTCGGAGAAGCTGGAGTCGAGGGAGCCGCGGTCGCC
ACCGGGACCTGCAAAGAAAGTCTAAACCGGAGTTGGGGGTGCTCCGGCAAGACCCTCTGA
CGCTCAAGTCAGTTCTCTGCCTCAACAAGAATGGAGTGCTCGAACGAAAATTTTAGCAGA
GTTTTGAGATAGAAATTAGAGCTTAGAGAATAACGTATCTGGGGTCCCCTTTTCTATAGG
CGGAGGGTGCAACAGACTGATAGCGACGTCTGTAACTGCCTGGTAGTGGGTCGTTCGGGG
CCAGGAGGAGTTTGTTACGGAGAGTGATGGAGTGGAGTCGTGGCTATCACCGTGGGCTGC
CACGTGGAGCCTGTTGCGGGGAGTGGAGCAGTGTCCGTTGTCGTGACTTGCCAGAGAGTG
GTGGAGCCGCACAGAATCCATCGCAGGAAGTGGAGCAGAATCGTGGCCGTTACTGTGGCC
TGCCGCGTGGAGCCTGTTGCGGGGAGTGGTGGAGCCGCGTGGAATCTGTCGCAGGAGGTG
GAGCAGAGTCGTGGCCATTACTGTGGCCTGTCAGGGAGTCCAGGCCTGTCGGTCGAAGCT
CGGTTGGAGCGTCTAGCGGAGAGAGGTAGCTATCCATCTGAGAGGAGCTCGGATGTTGCT
GGCGAGCCTTCTACCGTTGGGTGCCTTGAGCATTAATACTGCAGGCGAGGGCCATTTGCT
GTAGGAGCTCGGTCAGGGGCTTTCCGTAGATGAAGTTCGATTTCATGCAGGATTCGGTGG
AGGGTCGACCGGCAATGGATGTCAGATGGCGCCGGAGAGATTCATCCGCTGGAGGGGTCC
GACTGCTGGAGTCTGCGTGTCATAGGAGTTCATCCGGGATCTGACCGCTACAGGAGTTCG
GTCGGAGTCCGATCTCTGTAGAAGCCCGGATGGGGATCATTTGTCGAGGGGGCTCGGTCG
AAGCCTGCCTGCAATAGAAATTCGAAAGGAATTCATCCACGATGGAGGCTCGGGTGGAGG
CTTACCGCGAGAATCCGGTGCGGACCGCTCGTAGTGAAAATTTAAAGTAGATCGCTTGTA
GCAGGAGCTCGGAGTCCGGCCCTTGTAGGGGTTCGGACGAAGTCTGCCTGCAGTCGGAGT
TCGGGGATGAAGTCCGGCTCCCGTAGGAGTCCGGATGAAGTCTACCTGCAGTCGGAGTTC
GGGGACGAAGTCCGGCTCCCGTAGGAGTCCGGACGAAGTCTACCTGCAGTCGGAGTTCGG
GGATGAAGTCCGGCTCCCGTAGGAGTCCGGACGAAGTCTACCTGCAGTTGGAGTTCGGGG
ATGAAGTCCGGCTCCCGTAGGAGTCCGGATGAAGTCTACCTGCAGCCGGAGTTCGGGGAA
GAAGTCCGGCTCCCGTAGGAGTCCGGACGAAGTCTACCTGCAGCCGGAGTTCGGGGATGA
AGTCCGGCTCCCGTAGGAGTCCGGACGAAGTC
>noCat_p5_300-B-G11630-Map3
CGTAGGAGTCCGGGCGGAGTCCCCTGCAATTAAAGTCAGGTGCGAAGTCCGGCTCCCGTA
GGAGTCCGGACGGATCTTACCGGCGGTTGAAGTCGGCGACGGAGCCCGGCTCCCGTAGGA
GTCCGGGCGGAGTCCTCCTTGCGGTTGGAGTCGTGGGCGGAGTCCGGCTCCCGTGGGAGT
CCGGACGGAGTCCCCTCGGAGTTGATTCTGCTGAGAACTTCGGCTGTGGGTATTTTATAC
CCAACACCAGTCCCCCTACTTTCGAGTTTGAATTTCGAATGAAGGAAGTACAGAGAGATT
GGCATAGCCGAAGTTGTCCCCTCGAATCCTGCGCACGGCCGCCCCCATATATTTTGGCAT
TAAATGTGCGCGTGCTGGAGTCTTTTCGAATCGGGACGATACGAAGGGACCCTTCGAAAT
TCCCGTCGGTACACTGGTCCAGGTACGGCGCCATAATGGCTCTGCCGATTCGTCAGCCGC
TTTTAGCCGCCCGCCGGGGGGAGTGGGACACGTGTCGGGCGTGGGCTGGCCTGGGGGGAT
TCGCGATCATCATGGCGCCGGATCCCAGGGTCTATTTAAACCCGTCCTTCCACCTTTAGG
GGCCCTATTCCATTCCAGAGTTTTATCAGTGTCTGCCTTCCCTTCGAGAGCCCTGTTTCA
GTTGGTATCTTCTCGAGCCGTAGGCGCCCTCCAAATCGTCCCTGTCTTCATCCCTCCGGT
CCCTCAGAGCGATCTAGGTTAGTTCCAGCACCTTCAACCTTCTTCCCACCGCTTAGGGAC
TTCTTCTTTGCCATTATTTTTGTATTCCTCCGAGTTAGTTTCCTGTGACCCCTCGCCCTT
CATCCTGTCCGTCTTCTTCAGGATCTTTGGAGCCCTCATTCGAAGCTACTCAAAATATCG
TCCGGCTCTTCCGCTCCCTGCAGTTCCGGGAGTTCTTCCGCCTCAAACCCCCAGGTCCCT
TGCTCTGTAGACGAACCCGCGTCAGGGGCTGGGCTCCGCCCGATTTTTGCACCGGGCGCC
ATTCCATGTTCCCTGACTCCGGAGGAACTCCTTCTGATAAGGGTTCAGTATGGAGTTCCT
CCGGAGTACGACCTGGAGCTGCCTAGCCCTTCTGACCGGGCTAGCACTCCTCC
>noCat_p5_300-B-G11640-Map3
CTTCATCCGGACTCCTACGGGAGCCAGACTTCTTCCCCGAACTCCGACTGCAGGTAGTCT
TCATCCGGACTCCTACGGGAGCCGGACTTCTTCCCCGAACTCCGACTGCAGGTAGTCTTC
ATCCGGACTCCTACGGGAGCCGGACTTCTTCCCCAAACTCCGACTGCAGGTAGCCTTCGT
CCGGGCTCCTACGGGAGCCGGACTTCTTCCCCGAACTCCGGCTGCAGGTAGTCTTCATCC
GGACTCCTACAGGAGTCGGACTTCCACCCTGAACTCCTGTTGCAGGTAGACCTCATCCGA
ACTCCTACAAAGGCCGGACTCCGAACTTCTACTGCAAGCGATCTACTCCGAGCTTCTGCT
ACAAGCGGTCTACTTCAAATTTCTACTACGAGCGGTCCGCATTGGATTTTCACTGTAAGC
CTTCACCCGAGCTCCCATTGTGGACGAATTCCTTCCGGATTTCCATTGCAGGCAGGCTTC
GGCCGAGTTCCCTCGACAAATGATCCCCATCCGGGCTTCTACGGAGATCGGACTCCGACC
GAACTCCTGTAGCGGATAGATTTCGGATGAACTCCTACGGCACACGGACTCCAGCAGCTG
GACCCCTCCAGCGGATGAACCTCTCCAGCACCATCCGACATCCGCTGCCGGTCGACCCTT
TGCCGAATTCTGCGTGAAACCGAACTTCATCTACGGAAAGCCTCTGGCCGAGCTCCTACA
GCAAATGGCCCTCGCCTGCAGTATTAATGCCCAAGGCACCCAACGGTAGAAGGCTCGCCA
GCAACATCCGAGCTCCTCTCAGATGGATAGCTGCCTCTCCCCGCCAGACACCTCAATCGA
GCTTCGACCGACAGGCCTGGACTCCCTGGCAGGCCATAGTAATGGCCACGACTCTGCTCC
ACTCCCTGCGACGGATTTCGCGCGGCTTCACCACTCCCTGGCAGGCCATAGTAATGGCCA
CGACTCTGCTCCACTTCTTGCGATGGATTCCGCGCGGCTCCACCACTCTCTGGCAAGTCA
CGACAACGGATACTGCTCCACTCCCCGCAACAGGCTCCACGTGGCAGGCCACGGTGATAG
CCACGACTCCACTCCACCACTCTTCGTAACAAACTCCTCCTGACCCCGAACGGCCCACTA
CCAGGCAGTTACAAATGTCGCTATCAGTCTGTTGCACCCTCCGCCTATAAAAAGGGGACC
CCAGATACGTTATTCTCTAAGCTCTAATTTCTATCTCGAAACTCTGCTAAAATTTTTGTT
CGAGCACTCCATTCTTGTTGAGGCAGAGAACTGACTTGAGCGTCGGAGGGTCTTGCCGGA
GCACCCCCAACTCCGGTTTAGACTTCCTTTGCAGGTCCCGACGGTGACCGCGACTCCCTC
GACTCCAGCTTCTCCGACGTCGGTGGATTTTTGCACCAACA
>noCat_p5_300-B-G11648-Map3
ATTTTGATGATCGATCATTCTAATTGTCTGAATCAGAAGAGTTCTGATCCATCGAAAGGA
GTTTCGATGATGTCGATGATGAGATCATGACATGTCTCATTACCATACAGAATTGAACCT
AACTGGGTCACACAAACAAGGGTTAGGGTCTGGATGTCATCAATTGGACTAGCCCAATTG
ATTTGGATAAGATCCAATTAGGTTCAAAGAAATCGTGCTAGCACTCGATTGAGCCTAACT
TTCTCCTCGTGTAATCTTTTCTGTCTCTACTGAGCCAAATGTGATCTGGCTCATCCAGAG
AACCTTGGAAAGGTTTCTCTCAGTTTAAATGAAGCTTGTCCAGCTCAGAAAAGGCTTGTC
TTAATTCATGAGATGAATTTAAGACAACACCTGCTAATTTCTAGCACCTGCCAATTTCAT
TTTAGGACATCTGTCAAAAGTTGACATATGGGTCTTAAACTGAAGAGGACTTATTGGAGG
ATTTTTGTGGAGTGTCCACATGCCTAAACCTAATCAAATTGGATGCCATAATCAGATTAT
GGCATGAGCCCAATTGGATTTAAGTGGGCGCCCCAAATGGATAAGAACCAAAGAGTCCTG
ATAAACTTGGACTCTTTGGCGCCACCTTATTTGAGCCTATCCATTGTTGGCGCCAACATA
GGAGAGAGCATGGAGATTCTTATCTGATGTGATCAGATGATATCACTCCACCAATCAAAA
TTTTTTTAGAATTTATTAGAATTTTTTGATTGGTCGAATGATGTGGCACTGCGCAGCATA
CAGGGTCTATATAAACCCTACTGCACCTAGGGTTTCGGGGAAGAACTTGTTTTGTGCAAA
AAACCCATTGGCTGCTGCCCCCTCCCCTCTTCTCTACATCCTCCCTGCTCTACTTTCTCC
CCTCTTCACGTCCAAGAAGTTGGACATTCATCTGGCATAGGTGCAAGGCGTGGTGATGCC
TGGAACAGAAGGCTGCAGGACTTCTTCGACAGGCTGCTGCTCCAACTTCAGAAGGAGTTC
TGAAGTACTTTCAAATCAGATATTGATCTGATTTTTGGAGCATAGAATCATGAGGAGAAG
ATGTTCTAGATCCTACCTAAGTGGATACTGGTAGAGGCCAGGCACTTGCGTGGCTACATC
AGAACCTCAGGCAGTGCTGCGATCATCTACAGGGTAATTAGATTACCCTTAAGGTATGTC
TATGTTTCTCATACTTTTAGATTTAATTTTAAAATTAAAATATCAGATAATAAAATTAGA
TCTAATAGACATTAGATCTGAAATAACATAGGATAAAAATTTAAAATTTATTCCATCCCA
GATTTGATGAAATCTGGAAGATCCTACACAGGAAAAAGGCGATTTTTCCTTCA
>noCat_p5_300-B-G1165-Map3
TGTTTGATATTCTATAAAAATTTAAGATCACTGATTATATAATATCAAAACTATTCATAA
TATATTTCATAAAAATATATTTATTAATCATATATAATATATTATAAATAAAATATTATT
ATATTTATTAATATATTAATAATTAATAGATTCTATAAAAATATATTTATTAGTCCTATA
AATTATTAATCTTATAAAAATATATTAATTATTATTATAAAATTAATATTTTTATTTATA
TTTATAATATATTATTTATTAATATGAATATTTATTTTGATTAAAAAAATAAGATAAATT
GAAGTAATATATTAAATATTTTATTATATAAATATAAAGTATAATAAGATATTTTTACTC
TAATTTAAAATTATCATTAAATCAAAATATGATAATAATATGATTAATAATATATTATCA
TGTAATATATATCATAAATATAATATATAATATTAAATATAATATAATATTATATATACA
ATATTGATATAATATATTAACGATATATTGATATACCAATTTTTTACTAGACTGACAGAT
ATTTTTATCTTTATATTTCAGTCCAAGATCAC
>noCat_p5_300-B-G11656-Map3
TCCACTTGCCATTTGCCTTTTTGACTAAGACAACATTTGAGATCCAGTCAGGATAGTTGA
CATCTCTAATGAATCTGACTTTCAGGAGTTTATCCACTTCCTCGGCTATCGCTTTTTGCC
TTTTCGGTGCATGACCTCGGATTTTTTCTTTCGTCGGTCGATGCCTTGGATCAACGGCCA
GATGATGTTCCATGACCTCTGCGTCAATCCCCGACATGTCCGCTGGAACCCAAGCGAAAA
CATCCGCATTCTTTCGTAGGAAATCAATGAGCTGCATCCGCACCTCTTCCCCCAGGTTGG
AGCCGATCTTCACCATATGCTCTGTATTCCCATCGTTCAAAGGGATCGAAACCAGATCTT
CGATTGGCCCGCCCCTTTCCTCAGCGAGATCATCGTGGGCATCTAATCCATCAACCGGAC
AGAGGTCAGATTGGTCACTTCTTTGCGAGGCTATGCTGTAGCAGTGTCTGGCCAGGGCTT
GGTCTCCCTTGACTTCTCCGACCCCCTGGCTAGTAGGGAATTTCAATTTCAGATGGTAGG
TCGACACCACGGCCCGGAGGGCGTTGAGGCCAGGTCGGCCGAGGATTGCGTTGTAGGCTG
ACGGCGCCTTCACCATCAGAAAATCCACCAAAGCCCTGGACTGTCTTGGATATCGACCCG
CAGCTACAGTCAAAGTTATTACCCCCTCCATCGGGATAGCATCGTCGGTAAACCCTACCA
GAGGGGAGCTAATCGGCCCCAAACGACCGTCAAGGATGGACATTTTTGAGAAGGCATCGT
AGAACAGAATGTCGGCCGAACTTTCATTATCGACAAGAATGCGGCGCACATCGTAATTAG
CTATATTTAAAGAAACTACAACCGCATCGTTATGAGAGAATTGAACTCCCCGAGCATCTT
CCTCAGTAAAGGTTATGGATTCCTCAATCCTTTGCCGCTTGGGAGGTCCGGCCAGTACAC
CGGTTGTTCCCTGTCGGGATTCTCCCGAGATGGTGTTGGTGAAATCGATCGGAGGCCGAT
CATCGGACTGCTCCATGCCGACTGCTATCGCTGGAGGAAGAGGAGCTTGGAAAATCGGGG
ACGGGGCTGGGGCTTGTGGAGCCCACTGAGATCTGGCCGCGGAGGCCATCGACCGCCTGG
AGGATGCCCTTCGGGGAGGCATCAGGTGGAGATCAGGCAGAAACTCAGAGGAGAGGGTGC
CGGAGAAGATGACCGGAGGCGGTCCCATTGAGCGCTCCTTTAAGAACAAGGGTACTGCGA
AGACACAGCCCCCCTTCCTCTAGCGCCAATCCTGTTGATGCAAAAATCCACCGACGTCGG
AGAAGCTGGAGTCGAGGGAGCCGCGGTCACCGTCGGGACCTGCAAAGGAAGTCTAAACCA
GAGTTGGGGGTGCTCCGGCAAGACCCTCCGACGCTCAAGTCAGTTCT
>RXX_p5_300-B-G11665-Map5
CCAATGTGGTCCTGGTTAAGAAGACGAACGGTAAATGGAGGATGTGCATAGACTTCAAAA
AGCTGAATAAAGCCTGCCCGAAGGACAGTTACCCTCTGTCCAGAATCGATCAATTAGTGG
ATGCAACATCGGGCCACGAGCTTCTCACTTTCATGGATGCATTCTCCGGCTACAATCAGA
TCAGGATGGCACCAGAGGATGAAGAAAAAATCACTTTTATTACTAACCGTGGCCTTTATT
GTTATAGGGTCATGCCTTTTGGCCTCAAAAATGCAGGGGCGACATATCAGCGGCTGGTGA
ACAAGATCTTCAAAGAGCAGATCGACCGCAACATGGAGGTCTACGTGGATGACATGCTCG
TAAAAAGCAAATCCTCGATGAACCACGTCGCCGACCTTGAGGAGACCTTCAGCGCCCTTT
GAAAATACAAGATGAAGCTGAACCCAGCCAAATGCGCTTTTGGAGTAACCTCAGAAAAAT
TCCTGGGCTTTATGGTATCGGGGCGTGGGATTGAGGCAAATCCGAAAAAGATTCGCGCCA
TCCAGGAGATGACCACCCCGAGGTCAATAAAGGAAGTTCAGCGCCTTACCGGGAGAGTAG
CGGCTCTAAATCGCTTCGTCTCAAGATCGGTCGAGCGGTGCCTACCTTTCTTTCAGACCC
TCAAGCAGCCGAAGAACTTCTGTTGGACCACTGGATGTCAGCAAGCATTCGAAGAGCTGA
AGAACTACCTCAGCTCATCTCCACTATTGGCAAAGCCCGAGCCTGGAGAGGAGTTGTTCC
TGTACCTGGCGGTCTCCCCTGTGGCCCTCGCTGCAGTTCTGATTAAGGAAGAAGCAAAAA
TTCAACGGCCGATCTACTACATAAGCCGAGTATTGAGAGACGCCGAAACCAAGTATACTA
AGTTAGAGAAACTAACTTACGCCTTGTTGATTGCAGCTCGATGGCTCCGACCTTACTTTC
AAGGACACACCATAACACTGCTCACTGACCAGCCGATCAAGGCGGTTCTGCATCGAGCGG
ATGCCTCTGGGAGAATTACGAAATGGGCAGTCGAGCTCACGGAGTTCGACATCGACTATC
GACCTCGGCCAGCAATCAAAGCCCAGATATTAGCAGACTTCGTGGTGGAATGCACTATCC
TGGAGGAGGCCGAACTTGGACGAGATGAAGCCGATGACCCAGGGCTCCGGCCGAACTCTC
CTGAAGAAAGAGCTGATCTCCCTGATGGTTTTTGGGCCCTCTACGTGGACGGTTCCTCCA
ACATGTCAGGTGCGGGTGCGGGCCTGATCTTGGTCAATCCAGACGAAATTATCGTGGAGT
ATGCACTGCGCTTCGAGTTCCCTGC
>noCat_p5_300-B-G11673-Map3
ATGGAAGCAGATGAGGTCTGAGAAGCCTGTCTCTTCCTGCGCACGCCCTCTTCCAACTCG
CGGACCGACTTCCTTCTTTGTGGGAGCTTCATTTTTGGAGCCATTTCCACCACCAGAGCA
AGCAAGGGGTCTTGGGAGATCAAATGTGTGAAGAGATAGAGGGATTTTAGGGGAAAGATA
GGGATTTTTGGAGGAGTGAAATCTCGATTTGGAGGAGAAGGGTGGAAGCTAGGGCACGCT
CAATCCATTCCAAACAAGGGAGGAAAAGGGGAAAAACTCGATTCCCAAGGGACGATTTGA
GGTGTAAGGGGTGATGGGAGAAGAATCTTGGGGGTAGGACTTGGATTTGGAGAGGAAGAA
GAAGAGGACCTAAGGTTTTGGAGGGAGGAAGAAGATGGTGGAATGGGTCGGCTCAAAGGA
GTGGAATTTCAACAAAAATAAGAAGAGCCCGTGGGATTTTGGCCAAAACTGCAAGTTTGC
CATTGGGTCGACCCTAGGGGGTCGACTCATGGTTCACAAAAATTCAGAAAAATTGATGAA
CAATTTCTAAAAAATTTGAAACTCTGGGAGAAGGATATTTGCTCAATGATCAATTATGAG
AATGATAATTTTGAGCTTTTAAGCCCAAGAGAAATGATGAGAATTGAGTTCAAAGAGTTT
TTGACATTGATCCCTTGGGATTAGAGAGACATTTAAGCAGATGGATCAAGGATTCCTAGT
TCTCTCCTAATTTCACAGAATCTATCTTCACTTAGGGTCTTTGTAAAGATATCGGCTAAT
TATTTTTCAGTACAAACATAGTCAAGAATTATGTCTTTATTTTGAACATGTTCTCTTATA
AAATGATGCCTGATTTCAATATGTTTAGACCTAGAATGCTGAATTGAATTTTTAGTAAGA
TTTATGGCACTAGTGTTATCACATCTTATAGGAGTTTCATTAAGTTTGATACCAAAATCT
TCGAGTTGTTGCTTAATCCACAAGATTTGAGCACAACAACTTCCGGCTGTAATGTATTCG
GCCTCGGCCGTAGACAGTGCTACCGAATTTTGTTTCTTGCTAAACCAGGAGATTAGGTTA
ACTCCAAGAAATTGGCAAGTTTCACTAGTACTTTTTCTATCTAATCTACATCCAGCAAAA
TCAGCATCTGAATATCCTATTAAATCAATTAATGAGTCCTTAGAGTACCATAATCCTAGA
GTTTGAGTAC
>noCat_p5_300-B-G11676-Map3
TCCTAACATGAGCAAAGTCGAAGGCCCGGTTACACTTAGACCGGATGAGGGGAGAGGCCC
TGCAACGCCCATATGTGCCCCCACAGCCATGTTAGGAATAGGAGGAGAACCTCGTCCTAA
CATGAGCAAAGTCGAAGGCCCGGTTACATTTAGATCGGATGGGGGGAGAGGCCCTGCAAC
GCCCATATGTGCCCCCACAGCCATGTTAGGAACAGGAGGAGAACCTCGTCCTAACATGAG
CAAAGTCGAAGGCCCGGTTACATTTAGACCGGATGGGGGGAGAGGCCCTGCAACGCCCAT
ATGTGCCCCCACAGCCACGTTAGGGACAGGAGGAGAACCTCATCCTAACTTGAGCAAAGT
CGAAGGCCCGGTTACACTTAGACCGGATGGGGGGAGAGGCCCTGCAACACCCATATATGC
CCCCATAGCCCTGTTAGAGACAAGAGGAGGACCTCGTCCTAACCAGAGCTGAAACCGATT
ACGTCAGAAATAGGGGAAGAACCTCGTCCTGACACCAATTAAGGTCTGGTCATTCAAGAT
CGGATGGGAAAAAGGGAACCTTCCCAGCAACCCCTCCGTGCTCCCGCGACCCCATTAAGA
GCAGGGGGACTAAGAGCAGGGGGAAAACCCTCACTCGAAAAAAAAAAAAAAAAAAAGAAA
GGGAGAGGGGTTAAAAAGGAAAGCGATGAACTACATCAGCGACAACTGAAAAATAATTTA
CATTAAAAATACAGAGAACCTCGTCTCGACGAGGATGGGGGTTCTCATCAAAATCTCCGG
TCTCCAAAAGAGCTCTCAACACGGGCCAAGGATAAGACGGCTTCCTCAGGGCGACAAGAA
GCTTAGACCTCCGAGCTCGAACTCTGAAAGGAGGCATCAAACTCGAGCGGTCCCGGACAA
ATCAGCGGCCACAAACAGAGAGACGGGTCAATGCGACAGCGATCGGGTACCTCCGAATGG
CATCGATATCGAGCGAGGCAAAAGCCGAAGGAAGATCGGCAAACGATAATTCAACACGTG
AGTAAAAGAGGTAGCAAAAAATCCCCTTCTCATGTTATTTACTAAATATGCATTACAGAG
CCCTTAAGGCTGAAGAAGAAAAGAAAAAGAGGAGGGGAATACAACAATAACAATAGCGAA
TGAAAGAAGCTCGGCAGGCGACGATTTGACGCAAAGTGCGGACAAGGTAACAAAATCTCC
TTCTCATTCTCGATTAACAAGATGTACGTTACAAGACCCTGAGGGCCGAAAAAAAAAAAA
CATTACTACAAGACTCGGAAGGAACACATTAGGGACCACTTCAAGCTTTCGACTTCTCCT
TCCGGTTCCGTCCTTCTCGGCAGCATTTTTCAGTGCGTGTGATAAATCCCTCGGCTCTCG
CCCCCCGCCTCGTTCCGCTCCATCGCCGAAACCCCAACCCTAGGGGGAAAA
>noCat_p5_300-B-G1169-Map3
AATACCCACCGACCGACCGACCGATGGCCGGAGGGACCGACCGACCGACTTACGGCCGGA
GGGACCGACCGACCGATTGACAGTCGGACCGACCGACTGACGCCATCACCGGCCCATCAT
CGGCTTACGACCGACTGAGGATATGTCGGGCGCACCCTTTCCGACCGACTGAACCGGGAG
GTCTGATGGCCGACTCACATAAAACTCGCCGACCAACGGAGGAGCCCGACGCCACTCGGC
TGGCTACCGACCTAGGGTCGGTCGACTCCCCTGATCGCCGTACAACCGCCAGACCACGTC
AGTTCTGACAGCGGCATGCGGCGCTGCCACCTAGGGGCATTGTCCCGCCTAGGGCATTGT
CAAACCTGGTGATTTGACAGCCCCACGGCGACGTGACATTTTCACGG
>noCat_p5_300-B-G11690-Map3
TTTATGTCGCCAGCGAGACCAGCAACATGTCGCCAGAGAGACCAGCGACAAACCGCCAGA
GAGACCAGCGGTTCCAAAGGACATGGCTGCCAGATGATTCGCAGCCTACCGCAAGCAGAT
ACGCGGTATTATGACCCTGCCACAGAAAAAATATGGTCATAGCTCATGGTTGACGAAAAA
AAATTTAAGAACGAAAGAAATTGAAATCTCGAAAGAAACTTGAATTTTCGAAAAAGAAAT
GAATTTGGCATGAATTATATTGCATAATTGAAATTGATTTTGAATTGATGAACTCTATAT
GCTTATTTTTTATAAATGATTATTTACTTAAATACCTGATAAAATCTGTTGAAAGTGATC
ATTGCTTACTGGGCTGTCTAGCTCATTACCTCCTATTTTACTGTTTTTACAGATGTTGAG
GAATTAAGATGATACAAGATATGAATGGAAGAGTGATCAGAAGCAGAATCTTCATACTTT
TATTTTAGGTTGAAAGGCTTATTGAATTTGATGTAAAGCCTATGAATCATTGTTGAATTT
ATTGAGATATTAAAGAAAAAATTTAGATCGTTATATTTTGGATTTAAATTATTGATTAAT
TATTCTGCTGTTGTTTTAGGATAGTATGATAAGATGCCTTGCATGCTTATGGGAAGAGTT
TTCTATGAGTATGCGGCGGTTGCCATGACCCTCGATTCACAATCTCGGATCGGGGGCGTG
ACAATTAAAGTGGTATCAGAGCATAAGTGGATGAATTATGAAACATAGAATCAGATATAG
AATGGGTGTAAGTGGATAGACACCAGGGACATTATAGTGTAGATCTTTGATGATTGTAGT
GGGAGAAATATTTAAAAATTTTGATTAAACATTGAGATTATGTATGAAAGGATCATAAGA
GATTATGACATATGGAGTTTGAAATATGATGGATGATCTATTGATCATGATATGATTAGT
TAGATTTTGATCGAAAGTAATCACAAAAGGATTGACATAAAATTTTATTGTGCATTATGG
TTATTAATTTGATCATTGGTTATTCAAAGTGAATCGTAAGTTCAAATTCGATGTGAGAAT
AATACTATGATATTACTTCTAGTTGAGAAGTTGACTATTATTGGCAAGATAAAGATTTGA
TAATAAAATATTGTTCCAGAATGGGCTAAGAAAGTTTTTTTTATGATGCTTGATTGGAAT
ATTTATCGAAAGTGAACTTGGTATGTGGATCATATATAAAGTGACATATTAGGATGAATG
CATATTTGAGGATATTGCAAAGAAACATATTTCTTATCTGATGAAATTGATTATGAGGTT
GTAGAATATTCATCGTACTGGAATCTTTAATCATCATCCTTAGATCTAAATAATGGATCT
TATTATGTCTCTTGGAGACTACATGATGTGTATGAAATTTTAATTTAAAGATTTCGTATC
TAAGTTCATCAAGAGATTTTCTGATATTATTGTTGAGGTTG
>noCat_p5_300-B-G11698-Map3
GGGGGGCGCGTGGCGGAGTTCTTCAATCCGCCGGTTCATCTCCTGGAGCCTCCGGTCCAG
GAAATCCTCTCGACTTCGAGTCTCGAGGGTCCTTTGGCAGAACGGGGGCAGAGATCTTCC
AGGGGTGGAGTCGTGATCCGATTGAGGGCTCTCTACCCTCGGATTTGCTTTCCCGGGAAG
GACGGGGTGGCTGGCCCAGGTGGCCCGCCCTGCCGCCGGGTTCTGGCATTCCGGAGATGC
CCCTTCCGGATGCACCGACGCCTGTGGTTGCTGCTGCTGCATTGCTTGTACGGCTTCGAC
GAGGCCTCTGACCTGCTGTGCCAGCAAGTCAAATTGCTCCGCACCGACCGCCGCCACCGG
AGGGGGAGGAGGAGGAGGCTGAGAAACTGGAGGGGAGGCCGGAGCCTGAGATCTGGCCGC
GGAGGCCGTAGACCGCCGGGTGGATGCCTTGCGCAGAGGCATCGAGTGTCGATCTCGTGG
AGGGAGATTAGGAGCGGGTGACGGAGAGACGGTCGGAGGCGGCTCCGTTGAACACTCCTT
TAAGAACAAGGGTGCTGCGAAGACACACACCCTTCCTCTAGCGCCAATCCTGTTGGTGCA
AAAATCTGCTTGCGCCGGAGAAGCTGGAGTCGGGGAAGCCGCGGTCGCCGCCGGGACCTG
CAAAGGAAGTCTAAACCGGAGGTGGGGTTGCTCCGGCAAGACCCTCCGACGCTCAAGTCA
GTTCTCTGTCTCAACAAGAATGGAGTGCTCGAACGGAGAATTTAGCAGAGTTTTGAGATA
AGAAATGAGCTTAGAGAATAACGTATCTGGATCCCCCTTTTTATAGGAGGAGGAGGTAAC
GGATCGATGGCGACGTCTGTAACCGTCTGATCGTGGGCCGCCCGTAGTCAGGGGAAATTT
ATTGCGAGAGGTAGTGGAGCGGAATCGTGGCCATCACCGCAGCTCGCCACGTGGAATCTG
TTGCGAGGGGTGGAGCAGCGTCCGTTGTCGTGACTTGCCAGCGGATGGGAGAATCGCCCG
GTATCCGTCGCAGGAGGTGGAGCAGGTTCGTGGCCGTTATCGTGGCCTGCCAGGGGGTAG
TGGAGCTGTGCGAAATCTGCCACAGGAAGTGGAGCAGAGCTGCGATGGTTACTGCGGCCT
GTCAGGGAATGATGGAGCTGCGCGAAATCCGCCGCAGGAAGTGGAGCAGGATCGCGGCCG
TTATGGTGGCCTGCCAGGGGGTGCGGATCTGTTGATTGAAGCTCGGCAGCGGTCGGAGCC
CGGCCTCTGTAGAGGTCCGGGAGAGGTCCTCCTGGCGGCTGGGGTCGTGGGTGGAGTCTG
ACTTCCGTGGGAGTCCGGGCGGAACCCTCTCGGAGCTGAAGTTGCGGGCGGAACCCGGCT
CTCGTAGGAGTCCGGGCGGAGCCGTGCTGCA
>noCat_p5_300-B-G11702-Map3
ATGAGCACCAGGCGTGTGGCACCTCCAATGATTATCTAAACTGTTGGACTCATTATCACC
TAACTTAATGGGAGGCTATGATCTAGTTATCACCATAACTATTTTATTTTTAGGGACCTA
ATAATTTTAGAAGATTTAATTAGTTGAATTGAGAGAAGAGAAAAGACTTGATCAGTTAAT
ATTAATCCTCCCACTGACTTCACCAAGTCAGATTAAAGAAGATTAGACAAAAATTGGTCC
AGCCAACTAGTCATAAATCCTTCCACTGACTTCACCAAGTCATGAAGAGGACTCAAGATA
AGTTGAACTAGGGGCACCTAAATCAGTCATACTGATTTTCTAGTTAGCATAGGTCAACTC
CAATCATTAAGTGATCTAACCAAAATATGATTTACCATGTTGGCCAGATAAGTGAGATCG
GTGGGAGGGATATGCCATTAACTCGATATAGACTCAATCTATGTGAGTAGCTCCTAATTA
ATAACCACTGATCAAAGCTGCCATACTTACCTTAGACACCAACTGGTTAGTCATTTTCAA
TTTGATCAACTTATAGACTTGGATTTGACCATGGAGCTACGATCAAAGTCCATATTGATC
TAATCAAAGACATGGACTTGACCAACTACAACTATTGAAATTGATCAAGAGAAGAAATTG
ACCCAATCAGAATTAACTTTTAATTAGATTTGATCAATTACTAACATGATCCATTATCAA
TGATTTCTAACCTTAGGTCTAACCCAGTTAAATGGACTTGACTCGAGCTAACCCATTAAC
CCATGAATTATGAAATTAATATCTTAGATCTTTGATTCTCAAATCTAGATCACTTAATTC
TCAATTAAGTTTTAGGCTAACATGGGTTCGAGTTCGATGTTTGAAAATAATTTTTAATTT
TATAAAATATATTTTACAATCAATCATCTAATGATCAAGACTCTAATTTTAGATCTAATA
TACATTATTTTAGATCTAAAATAAAATTTTAAAAAAATTTTTATTATTCATCATCATGGA
AAAGATCGTGCAGCATCCCTACATGCCATAGGAGATCCCATCGAATGGGTAAATAGGATT
ATAAAATTTTGATTTCTCCTATGATCGGATGGCTATGAGGATCTATCCAATCAGATTACT
ATACTACTCAGATTCAAAATTAATTATTTAGATCTAATCTAAATAATTAAAATCAGATTA
TATACAAAAAGTTTATGTCATAAGAAACCTTGCTCTGATACCATCTGAAGAAAAAATGGG
TAGTTCAAAGCATGTATTTTTAAAATTTTATAGCAAAATAATAAAAAATTAAATACTTTA
ATCTTTTAAACATACCTTAGATTAGATCTAAACTATTATTAAAGATCTATGACATAAAAA
ATTTACATATAAAATATGATATAAAATAGAAAACTGCATCGATCACATCGATGCCCTGAA
TCTGATCTAACCATTAGATCATATTGGTTGAGTTCAAAACTCAT
>noCat_p5_300-B-G11705-Map5
CATTAGCGAAGTGCACGTTACAAAGTCTTAAAAAAAAAAATAAAACAACAAACAAAACAA
ACAGCTCTAAAGAAGCTCGGCTTCATCAGACTTCGAACTCTCAGTTCCAGCCATCGTCGA
GAATTACTTCAAGTACTTGGCTTCTTCTTCCAGTCCCCCTTTCGGGTCAGCAATTACTCC
AGCATTATCTTCGAAGTACATGTAGACGCCATCTTTTCCGTGCCATAGATTTCCGCTGCC
TCACGATGACGGCGGGCATGACCTTCTTTCTGAGGTCAGGTTCCCCCTCACAGTGACGGC
GGGCATGACCTTCTTCCTGAGGTCAGGTTTTCCCTCACGATGACGTGCACCGGGAAGCCC
TCGCGGTCGAAGATGTGCCATAAGCGCGGGCTCTGGGCCATCAAGGCGAAACACTGTCGG
ATCTGTCTCTTCTACCCTCACCTTCTTCGCCAACCCAAAAGTTGCAGCGTCTTCCCGCTC
GTGGGTTTTCAGGCTCTGGGCTAACATCAGAGCCGCATCCGCACCCATATCTGCAACGAA
GGAAGACCAGCGCAGTCTACAAATGGGGCCGCGGAAGCAGAGAAGGTTTTGAGGCTAACC
CAAGCTGGTCTGAGGGATGCGGGGGTACAGAGATGAGGATGACTCAACGGACGCCTAAAG
CCAGGAAGGAAAGACTGAAGAAGCTCCCGTACAAAGTGAGATCCCCGAAGGGGGGAGGCA
GGTTTAAATAAGCGATGGGGTCCGGTGCAATAATGACTGCAAGACTCCTCAGACCAGTCC
GTGACCGCCGCGTGGCCCACTCACCGTGGCAAGCGGCTAGAGGTGGCCGACAATTAGTAA
AACCATTATGGCACCGTACCTGGGACTGCGCTCCGACGAGAATTCCAAAAAGAAGAAATC
TTTTTCGAAAAGGCTCCAGTACCAGCGTACCGAACGTCAAAATATCTGGCAACCGCTGAG
TACGAAAATCGAGGAGAGCAGCTTCGGCCGTGAGAATTTCTCTGTACTTCCTTCATTCGG
AACCCGAACTCGAAAGTAGGGGGACCGGTGTTGGGTATAAAGTACCCCCCGACCGAAGTT
TATAAAAGATCGATCCCTCCAGGGCTCTTCCGGCTCCCGACCTTATGTGTGGCGTCTCTC
CGAACCCCCTCAACCGTCCGGACTTCTTCGACAATGAACTTCTGCATTCATCCACTGGGC
CACCCCAAAGGCCCTCAGGGCCCCCACTGTTAGCCGACCTTCTACAGCAACCGACTACCC
CCGAACTTCTTTCGGACTTCATCAGCATCCGAGCTTCCCCGACAACGAGATTTCTACAGT
>noCat_p5_300-B-G11706-Map11
GAAGTCTTCCTTGCTGTAGAACTCGTGGACGGAGCCCGGCTCCCGTAGGAGTCCGGGCGG
AGTGACGGGAGTTCACCAACAGTTGTCGAAAGTCGGAAGAGACTCGCGAGGGTCGACCCT
GCCAAGAACTTCGACCGAGGGTATTTTATGCCCAACACCAGTCCCCCCACTTTCGAGTTT
GAATTTCGAATGAAGGAAGTACGGAGAGGTTGTCGCAGCCGAAGTTCTCCCCCTGACGTC
CGGGCGCAACCGTCCTCGGATATGTCGGCATTTAATGCGCGCATGCCAGAGCCCTTTTTT
TCGATTAGGGCGACCCGAAGAGTCTTTTCGGAACTCCCACCGAGATGTGATCCCAAGCAT
CGCGCCATGGAAATTTGCGAACAGTCAATCCTCGATAGCGGCGAGTGGGACACGCGGGAC
ACGTGGTAAGCACCGGTTGGTCTAGAGACGCCCGCCATCATAATTGTGCTAAGATCCGCT
GCCTATTTAAACCCCCTACCCTTCCTTCGGGGCTTTACTCCGCCAAAAGGATGGCACCTT
TCTTTCGTCTGAGAGCCTAGCTACTCAGCCACTCCCTCGGTGCCCCTGCCAACTCCGAGC
ATCCTCCGCGCCGGTCTTTGCCGTCTCTCTGCCATCTTCAGCCCCCCGATTCCTCTCTAA
GGGGTTTCCCCGCCATGTCCTCCACCCCGGAGGCCATCCTCAAGGGGATGTCAAGGGCTT
GGAGGAAGGCAAGGAGGAGAACAGCGGTCCGTGAGTTCTCCGGTCATCGAGCGGCCGCTG
AAGGTCCCCGTCGTTTCAAAGGGGGCTCGAGGAAGAATTCCTTCAACAACAGGGGTTTAA
TAACGGGGACCGCCGGTAAAGGCGTTCTGCCCGAGAATTTTGGAGTAGCAAGACGGGGTG
AAACCGGTCAGGAGGGCAGAGCTGTCGTCACAAGCTGTGGCGGGATCCTTGATGTCGTCG
GGGCCGAGGGACCAGAAGCGGTCGGCGTCGACGGTGGGGCAGTAAAACTTGTTGCGGGGA
CGGTGGAAGTAGCGCATGCCGACCTTGCCGGAGCATTTTGGACGGCGGCTGTCATGGAGC
ATTCGGTGATGGCGCATATCTCTGGTGCCACCGCTGCCTCCAGGGTGACTCCGGTTCTTC
TTGAAACAGGTCTTCGTCGCCGCTGCCGTTGCCCTTACTGCCCCCTGGAATCTATCCCAT
CCTTTTCCCCCTGGGGTTGGGACTTCGGAGATGGAGCGAAACAAGGCGGGGCGAGAGCCG
ATAGGCCTGCCACACGCACTGAAAAACGCGGCTGGGAAGGACAGAAACGGGAAGAGAAGT
TTGCAGCTTGAAGCGGCCTCCGGTGTATCCTTTCCAAGCCGTGTTCTCAAGCCTTGTAAT
AATGTATTCTTTTCTGGCCCTCCGGGTCTTGTAACGTACATCTTGTTAGTTGAAAAATGA
GAAGGAGATTTTGTTACCTCGTCCGCACTTTGCATCGAATTGTTGTCTGCCGAACTTCCT
TCCTTTTCTCATCTTTTCTTCTTCTTTCTTCTCTCTTCCTCTTTTTTTTTTTGACGTCAT
CCTTAGGTCACC
>noCat_p5_300-B-G11709-Map4
AGCGGCGGGCTACCCCAACGAAAAATAGAGGCCGAACTACACTAAAAGCACAAAGGACCT
CATCTCCATGAAGAGGGAGGAAGAGAAAGTAAGATCTACGATCACGAACAAAAAGGCAAA
TCAACACGGCGATGGCTAGAAACCTCCAAGCGGTGTCGACGCCGAACCGATCAAAAGCAC
AAGAAACTCGATAATGACGACCTAATATAAAGATGAGCAAGGAACCTTCGAACAACATCG
ACATCGCACAGGACAGAAATGAAAGAAGTCCGGCACACGATAATTCAACACGACGTACGG
GTAAGGTAACAAAAATCTTTTCATTTCATTAGCAAAATGTGCGTTACAGAGCCTGGAAGG
CTGGAAAAAAAAAAAAGAAAAACAACAAAAACAACAACAACGACAACAACGACAACAAAC
AGACAAGCGGCAAAAGAAGACACTTAGAGGGACGAAAGACAAAAGGAGCCCTAAGGGGGC
CCGACTTCCTCCGACTTCGAACTTTCGGCTTCGACCCTCATCAGGGAATGCCTTAAGCTT
TCGACTTCTTCTTCCAATTCCTTCTCTCTCATTAGCATTTCCATATATCTCCGATGAAGC
CGCTGGCTTTCATTCTCCGCCTCTCGGTACGTTTTTTTCTCAGGACCTCAGATTCCGCCT
CTGCATCCTTGACTGCCCGCTGCTCATATACCAGCTGGATCTTCAATTGCTACAGTTCGA
CCTTCCCCTCCCCAAGGACGACAGATAGCTCTTCTACGGTTCTTCTCAGGGATTGGAGTT
CATCGAAACCCTGAACGGAAGCAAACTAAACCCCTTCAGCTAGCTGCCTTTGAAGGCGGG
CAACCTCATCGGTCACCATCCTGAGCTTCCCCCTATAGTCGTCCACCTACTTGCACCAGC
CGGCCCAGTATGCGTTATAGCTCGCCTCGACATCCTGGAGCTGTTGCTGAAGGTCGGAGA
CCTTCTTCGACCATTCCCGATCGCTGTCGGCCCGAGTCGAAAGTCAGGACGAGCTTCCTA
CCAACTGGCTAATCCTCTCCTGTGCAGCCGATAGCTCCACTCTGAGAGAGCTGATCTTGG
CAGCTTGGGCCCAAGACCGATCGCTGGCACGCTTCTTATGTTCCTCGAGCTCCTTCTCGA
AGTTCACTTTCCTCCGACTGTACTCCATGACCCCCTTCACGTGGAGGTTCCGAAAGTAGG
TGGCCTCCGCGGTGGCCTCAGAGTGGCTCTCCCTCAACTTGCGAAGTTCGCCCTCCATCT
CCTTCGCCCCTTTTATTAAATGACGAACTTTCTTATTCAGACGTTGGATCATGGACTTCA
GCAGAATCCCCTGTGGCAGGGGAAGCGCTTCGACAGGACACTGCCATCGGGAGACAAAAG
CGTCAAGGCGCATCTCATTGCAGAAAGCAAAACAAAAAAAAGGAGAGCAGAGTGGAGAAA
CCCTCCAAAAGG
>noCat_p5_300-B-G11720-Map15
CATATGTATATCATATCCTAGAACCATGCTCTGATACCATTTGAAGCGAAAATTCAGTGC
AGGGGCAAAATGGTAATTTTAAAACTTTTTCAAAATTATTATTTTACAGTAAAATTATTA
ATTAATCTCATTAATTAATACTAATTAACCCTACACTAGGATCTAAATATGATACAACAG
CATGCATTTAAATTTGAAATTCAAATTTGAAACAGTAAACTTTTTACTGTACTGTGTTCA
GAACACATCACCTTTTGCGGGTAGTCGATCACCGTAATCTGATCACCGTCGGGGGGCTCT
GATCATCACGTCACAGTCACACTAGTGTCTGGCCTCTGTGGATCATCCACACGAAGCTCC
CGTCTGATCGGTTCCTCACGAATGCTAGTTCGTGATTTCACCCTTTTGATGGCTGATGTT
GATCGAACTCCTTCGATCGATGTGTGCCGACTCCTCGGATGCTCTGGATCATCTGCACGA
TTGGTTGAGAGGCTGATGGATCTCTCCCTAAAATTTGGTGGACTCACGACACTCGTGGCA
CACCAATCTCACTTCCCGAACCCTAGGTAGAAACCCTAGGGTACACACCAAAAACCCTGC
GCCCAATTTTCTTTCTTTTTCTTTCTTTTTCTCTCGAAAGGTTTTGGACCTTCACCTCAT
GCACAAGGCTTCCTCACGCCCCACTTTCTTTCTCAAAATTTTTCTACGCACGCCCCAGCT
CCCTATCTCTTTTAAAATAGTTCAAAACGTGTCTTATCCGCGTGAGAGGATAAAGACAAG
TGGTTACACATTTGAATTCAAATCAAATTTGAATTCAAACTAAAACCAACTCATCCCTAT
CCACTTGTGGCGTGAGAAGAGAAGGTGCGAGTGGACTGCTTTGTGCATGGAAAGGTTTCA
CGAGAAACTCTTTCTCGTGTGAGATGTGGGGCGCTAAAGATGGATAATGTCATGTATGCA
CAAGAGATAAGTTATCCATTCAAATTCAAACACGCTTTGAATTTGAATGGCTAACTAATC
ATCTTTATCCATCAATATTGGCGCACAAGAGTGGGCGTGAGAAGGGCTTTGCGTGAGAAA
AAATTCATGAGAAGTTTCTTCTCGTGAATTCAAATGGGCGCAGAGATTTAAGGTGGTGCA
GGGATTCAAATTCAAATGGTGGTTTGATCTTAATTGAACCAACCTAATCAAAATAGGTTA
AGCACAATTAGACTAAATTAAACCCAACTTAATTAGGCTTAATTAGGCTCAATAAAATCC
TAATCAAATCAGAAATTGACTAAGCCCAACCCCTGATCAAATCAGGGACCAAACCATCTC
GACGATTAGGTCAACTCTTAACCTAATC
>noCat_p5_300-B-G11739-Map3
CTGGATCACAACGATACCCCTACACATCATAAGAGAACCCATCGAATAGGCAAAAGAGAG
ATTAATCTCTTCAATCTCTTATGACCGGACGGTCTGGTGATCTCATCAATCCAAGTACTA
AGCTACTAAGATCTGAAATTTAATTTCATATATAATTACATCAACATGCAATTATTGACA
AAACTATTTTATGTTATGAATATATCCTTGATCTTATCAATTATGTTCTTCATCTAATCC
AATTAGATTTGATGCATCATATACATCATATCAAATCTGAAATATATCTTATACTGATTA
TAAAATATAAATTTCAGATTTGATATCAAATAAAAAATTAATTAGATACAAATATGAATG
CATAAGGAATTAATTTCTGATAAAATCTGTTTTCGCGTAGTGTTGAATTATGATAGAATT
CAGATCTAAATATCCATCAAAACAGATTCAATTTGAATCTGAAATAAATCTTATTTTATA
AAAAAATAATAATATTAAAATTTTATTAAAATAAATTTAAAATAGATTTTAATTTATATT
ATTTTTTTATAAAAATTCAGCAACAGTAAAATTCTGTTATAATAGATTTATAACAATCTC
AATCAACCATTGATTAGGCACATCTAATCCAATCAAAATCAGATCAAAAATTTTATATAA
ATAGATTTAAATGATATTTAATATCTCATAAAAAAATTTTAATTATATCTCATATAAATA
ATCTTAAAAAATTTTATTTTACATACATATATTTCAGACCTGCTCTGATACCAGTTGAAG
GGAAGGGAAACAGTTTTCCTCCGGGATGTCCAGGTTGCATCTAAAATTTTTTTAATATTC
TACTTGTTTAATGATCAAATTCTTATCTGAAATATAGTAAAACTAAAGATCAAATCTCAA
ATTATCTAATATAAATCTTCACGGAGGTCTGGATGTGCAGACCCTCTACTTCGCATGCAC
GTCAGACGTCGCAGGAAAGCAGGATGAACTCCAATCCAATTGACTTAGCAACTCAATCAA
TCGAGAGATGAGATGTGCTAGTGTGACACCTCAAATCAGTAGGTGGGACACCCAAAGAGA
CCCCACACCCAAAGGAAGAGGGGCGGCAACAAGAGGAGAAGCCAAAGGGAAGATAGGACC
TCTCTCTCTTCTCACACCTCTCTCTCTCTTTTCTCTTCTCTCAATCTAATTTGTTTGCTA
TGCTATTG
>noCat_p5_300-B-G11741-Map4
AAGGAGATGTCTAAGAAGCGGAAGAGGGCGACAACAAAGGACGGAAGCGGAAGCCAGAGT
CCGGCACGGAACGCCTCCTGATACAGGCAAAAACGATCGGGTGGGGGAGTGCTAGCCCGG
TCAGAGGGGACTAGGCAGCTCCAGGTCGTACTCCGGAGGAACTCCATACTGAACCCTTAT
CAGAAAGAGTTCCTCCGGAGTCAGGGAACATGGAACAGCGCCCGACGCAAAAATCGGGCG
GAGCCCAGCCCCAGACGCGGGTTCGTCTACAGAACGAGGGACCTGGGGGTTTGAGGCGGA
AGAACTCCCAAAACTGCAGGGAGCGGAAGAGCCGGACGACATTTCGAATAACTTCGAATG
AGGGCTCTAAAGATCCCGAAGAAGACGGACAGGATGAGGGGCGAGAGGTCACAGGAAACT
AACTCGGAGGAATACAAAAAAAATATATAATGGCAAAGAAGAGGTCCCTAAGTGGCGGGA
AGAAAGATGAAGGCGCTGGAACTAACCTAGATCGCTCTGAGGGATGCAGAGGGACGAAGA
CAGAGACGATTTGAAGGGCGCCTATGGCCCGAGAGGACACCAACAGAAACAGGGCTCTCG
AAGGGAGGGCAGATACTGCTAGAACTCTGGAACGGAATAGGGCCCCTAAAGGTGGAAGGA
CGGGTTTAAATAGACCCTGGGATCCGGCGCCATAATGATCGCGAATCCCCCCAGGCCAGC
CCGCGCCCGACACGTGTCCCACTCCCCCCGGCAGGCGGCTAAAAGCGACTGACGGATTGG
CAGGGCCATTATGGCACCGTACCTGGGCCAGTGTACCGACGGGAATTTCGAAGGGTCCCT
TCGTATCGCCCCGATTCGAAAAGACTCCAGCACGCGCACATTTAATGCCAAAATATCTAG
GGGCGGTCGTGAACAGGATTCGAGGAGACAACTTCGGCTATGCCAATCTCTCTGTACTTC
CTTCATTCGAAATTCAAACTCGAAAGTAGGGGGACTGGTGTTGGGTATAAAATACCCACG
GCCGAAGTTCTCAGCGGGATTGACCCTTGCGGGCTCCGTCCACGACACCAAGGAAGACTC
CGCCCGGACTCCTACGGGAGCCGGACTCCGTCCACGACTCCAAGAAAGACTCCGCCCGGA
CTCCTACGGGAGCCGAGCTCCGTCGCCAACTTCAACTGCCGGTAAGCTCCATCCGGACTC
CTACGGGAGCCAGACTTCGCACCTGACTTTAATTGCAGGAGGACTCCGCCCGGACTCCTA
CGGGAGCCGGGCTCCGTCCACGACGCCAAGGAAGACTCCGCCCGGACTCCTA
>noCat_p5_300-B-G11748-Map3
GGTTGGTTTAAATTTGAGTTCAAATTGGTTTGAATTTGAATGAAAACCTAGAGTCCAAAT
TGAGTTGGACTCTCCTCTTCATGCCACCACATTTCTCCATGCATAAAGTATTTTTGTGTG
AGATTTTTTGCACCATTCTGATGTTGGTCAATCTCTCTCTGAGTTTATAAGATAAGGATA
AATTTTGGTTCAAAATTTAATTCAAATTTGATTTGAATTGATGATAAGGATCAACCAACA
CTTGAATTTGAACCGAAACTACCTTATTCTTATCCTTATCTTCCATGGGATGCCAACCTT
AAAAAGGGATCAGTTTTGTGTGAGATTAGAAGTGATTTTTGGTATAAAAAATTTAAGAGA
GGGGATGTAAAATGTTGAGAGTGGGTTGGACTTTCGTGCGTGAGAAACAGAGGAAGTGTT
CTTCCTCTCGGGCGTGAGCTGTGGGTTCTAGGGTTTCATCTCTAGGTTTTGTGAGAAGAA
AAATACAAGAGTGAGTCTTGTCCAATCTTTCACACCACCACCTCCTCATAAAGCTTCATC
TTCTGATCTAGAGGAGTCTGGGAGATCTGAAGAAAGGAGCTTGGATCAGCCATCCAGAGC
CTTCGACGCGAGCTAGCACTCCCACGAAGGAAGATCTGATCAGAGCTTCGAGTGGACGAT
CTGTAGAGGCCGGATGATCTGTGTGGCTGATCGACATTAGCGAGAGCTTCATACCATACT
TACCATTAGTAGAGATCATTGATCCATGAAAAGGTGATGAGTTCTGAACTCTACCGACAT
AATCTAAAAGTTAGATCAGATTCAGGGTATCGATGTGATCGATGTAGTTTTTTATTTTAT
ATCAGATTTTATATGTAAATTTTTTATATCATAGATCCTTAATGATAGTTTAGATCTAAT
CTAAGATATGTTTAGAAGATTAAAATATTTAATCTTTTATTATTTCACTGTAAAATTTTA
AAAATATATGCTTTGAACTACCCATTTTTCCTTCAAATGGTATCAGAGCCAGATTTCTTA
TGACATAAATTTTTTTACATATAATCTAATTTTAATTATTTAGATTAGATCTAAATAGTT
AATTTTGAATCTGAGTAGTATAGTAATCTGATTGGATAGATCCTCATAGCCATCCGATCA
TAAGAGAAATCAAGATTTCACTATCCTATTTACCCATTCGATGGGATCTCCTATGGCGTG
TAGGGATGCTGTGTGGTCTTTTCCATGATGATGAACAATGAAAAAAATTTTAAAATTTTA
TTTTAGATCTGAAATAATGTATATTAGATCTGAAATTAGAGTCTTGATCATTAGATGATT
GATTGTAAAAATATTTTATAAAATTAAAAACTATTTTCAAACATCAAATCTCGAACCCAT
ATCAGCCCAAAACTTAATTGAGAATTAAGCGATCTAGATTTGAGAATCAAAGATCTAAGG
CATTAATTTCATAACTCATGGGTTAATGGGTTAGCTCAAGTCAAGTCCATTTAACCGGAT
TAGACCTAGGG
>noCat_p5_300-B-G11760-Map3
TTCGTCCTATCCGGACGTCGGATCCCATTGCTAGATGGTTACATCGATTAGTACAAGAAT
TATTCTTGTGCTATCAGCTTAGGTTCGAACCTATGGGGTCACACACATAGAAGTACTTGT
CTGATCAAATGGCTGATCAACAATTATGAATTGTTGAAAGGTTTAATTATCAATTTGATT
GATGATTAATCTTATGCAAAGATTGTAATAAATTATTTACTAATAGTTAGTAAATTAGAA
AAATAATTAATTAATAATATGATTATTAATTGGCTCAATTTGATTGAGCAATGGAGATTG
GATTAGATCTAATTGAATTGGATTCAATTAGATTGGCTTTGGATTAATTGGATGCAACCC
TATTGAATAACAGGACTTATTCCAATTGATTTCAGAGATGCATGAATTTGAAATTATTCT
AAATTAAATATAATTTAATTAGTTTTATATAGGCTTGGATTGGATCTAATCTTATTGAAT
AATAGGCTTGATTGGATCAAGCCCTAATATCAAATGAAGCACCTGATCTCCATCCCTGGA
TCAATAGGGTTTTAATCTAACTAATTCCCAATTGGGTTGGGGCCTAATTGGGCTAGGATC
CAATTAGTTAGTTTGTTATAACTAATTCCTAAATTGGTTAGGATTGGATCCAAGGATTAG
TTAGAGTTAGAACAAGATCTTGAATCCTATTGGGGAATAGGACTAAACCCAAACCCCATG
TGATATTTATTTACGCATCCCATCTCTTTTCATGCGGTGGAAAAATACCTCATGCCCTAT
TATGATGCACCACCCCATCTCTTCTCTTCCTCCTGTGGAAAAGGAGGCACCCCAATCTCC
TCTTGGTTGCCGCCCCAAAAGAAAAAGAAAGAAGGAAGGGGGCGTCCAAGGGTTGGACAC
CCCAACATTCCACACGCCAAGATCCTGTTTCTCCTCTTCTTCTTGGTATATTTTCTAATC
TTTTTCTTGCTAATTTTTAGACATCAAAGAGAGACTTTTCTGCTGGTTATACAGTAGAAA
ATTAAAGAAGAAAAGTTCTTCCCAAGGAGAGAAAGATCAAGAAAGAAGAAGGGTCTTCTT
TCTTGCATGCAGCCTTGAAGAAGAAGGAGTTCTTCTTTCAATTTTTTTTTTTTTTTATAT
TTTTTTCTAAAATAAAAATTAAATTAAATCTGATTTTTAACATAAAAATTTGGAGAAAAA
ATATCAAAAAAATTTGATTGGACGTTTGGGGCTTTCTTGAGTTCTTGATCAAGAAGAAAA
AGGGAGAAGAAGAGAGAACGGTTCTTCTCTTGGATTCTTCTTTTGAATTTTTCTGGATCT
CAAGATTTTATATGATTTTTAATATGAGAAATCAGATTAGATCTGATTTTTATCATAAAA
AATTAGAGAAAAAAAGTTCTTCTCAAGGGCGTGAAAGAAAGAGAAAAAGGTTCTCTCTTA
TACATGAAAAATTGAGAAGAAAGGGTTCTTCTCTTGATCTCTATTGTAGAGATCAGATGC
ATGGATCCAGAAAGAAAAGGAGAGGGTCTCCTTATTCTTCAATTCCATCATGTTCCTCTC
AAATCAGTCAATGGATGGTGTCTTCGTGAGCTAGCACTCTCGGAGAGATCGATCAGCACG
AGGACTTCGTGTGGATATCCGTAGAGGCCGGATGTGTGTGCGGCTGTCAAGCATCATGAA
GAATCATCTACCATGAATTTTAGATGTGGTGATCTGCTACCCACACTCAGGTATGAGATT
TTGATCTCAATTAATTTTTAGATGTAATCTAAATATGAATTAGATATGATCTAATTACAC
TTAGATATGTTCAGTATATGCTGATTTTAGATTTCAGATATACATACATGCATATTAGTT
CATGTCATAGATCCTATATGGTGATTTAGATTTGATCTAAGCATGCATTATAGATTAAAT
TATTTAATCTACATATGCTCCACTGTAAAATTTTAAAAATGCATGCACATCACCCACCAC
GCTTC
>RXX_p5_300-B-G11773-Map4_reversed
TAAACTTCACATGATACTTGACAATCAAAAGGCCATTTATGATAAAGTCGGTCTTGGATA
TAACCCTTTAAAGAAATAGAAATTTTTGAAAAATATCTTTGTAAACTCATCATACAATAA
GTTTTTAAATATAACTTGCTTTAAATGTGGTAGAATAGGACACAAATCCTATTCATATTT
TTCTAACAAATCTAAAAATTTCAATGTAAAGAAAATATGGGTTCCAAAAGGAACCATTAT
GACTAACCAAAAAGGATCCAAGAAAATTTGGGTACCAAAAGTCAAAACTTGATTCTTGTG
TACAGGTGTGTCTTGCATCCCAAGGAGCAAACCGGAGATGGTATCTTGATAGCGGGTGCT
CAAGACACATGACTGGTGATGAATCCCAATTCATCACACTTGTTGCTAAAAATGGAGGGA
TGGTCACCTTTGGAGACAATGGCAAAGGAAAGATCATCGGTATAGGTAACATTGGTATCA
CTCCCTCCAAGTATATTGAAAATATTTTATTAGTAGATGGTTTAAAATATAATTTATTAA
GCATCAGTCAATTTTGTGATAAAGGATACAAAGTCATTTTTGAATCTTCATAATTAAATC
AAATCTTTTAGATCTAAAAATTAGCATATATGATATGCTTAATTTAAGTTTAGTTCTAAA
ATTAGAATGATTAAAAAATTCACATCAAACTGATATAAGGTTGTCCTGATATAGGGTTTA
CCCCCTATATTGTAAAGGTTGTCCTAGTTTGATATGAATCGATTTTTGAAAAGATATTTT
TAAAATATCTTAATCATTATTTTAGATTTAATTATATATATATTTGATATGTGTAAATTT
AGTTTTAGATCTGAAATTTGATGTATATGTGATGCATTTTTATTTAGATCTGAAACTACA
TATATTTGATATATGAAACCAGTTTGTATTGTAACTAGTCCTATTAATGAAGGCATTAAA
TTTGTTGGGCATAAACATGGTAATATTTATATGATAGATTTGAATGATCTTTTCAAAATA
AATATGCAATGTCTAGTAGCCTTGAATGCCAAGATTAATGAGACTAGTTGGCTTTGGCAT
CGTAGGCTTGCACATATTAGCATGCATTCACTTTCAAAACTTATTAAAAAAGGAATTGGT
TATCGGCTTACCCAAATTGAATTTTGAAAAGGATAGAATTTGTGATGCATGCCAAATGGG
TAAACACGAGTCTCATTCAAATCTAA
>noCat_p5_300-B-G11780-Map4
CCCTAAAGCCAACTGGTTTGGGAGTCATTGGCCTAAAGCTCGCTATAAGAGTCAATTAGA
AAGCTTAAGGGGTTAGGACATTGCACTGACTATACATGTAAATATTTTTTCAAAAAAAAA
AGAATAAGGGGACTAAATTGTAAGAAGATAATAAATCCTACTCACATCAAGTTTGAAGAC
TTAAAGAGTAGAGTGGAAAGTCGGTGAAAGAAGATCTCTAAAAATTTTATGACTAATACT
CAACCATTAATTGGGTCGAATTGATAATCCAATGAAGTACCTCTTTAATAATCTAGCCGG
ATATCAACTATAGTTAGGAATGTCTAGGATAACTTTCAATTCAAGGATAATTTGGTGTAC
AATGCTAATGTATCTATTTTACTCGAGGACGAGTAAAGTTCAAATTGGGAGGTGTGATGA
ATACTTAATTTAGGATGCTAGAGGCACTAAATATTATAATCATTAATATTATTTTATTAA
GAATTTAATACTATCTAGTCTATTTTACAGGTAATTAAGAGTTTGGATTCATACGATTCA
ATTTGGACTCAAATTGGTTCAGATTTGAGTGAACCAAGCAATCAGCTCTTATTTCAGTGT
GAACGCAACTTAAAGATCAAGGGTCAAGAAGCAACCTCTCCAATCAAAGACCCAGATTAA
AAGATAAATGGAACTAAGTGTGAACACGACTTATTGATCAACGGAGGAGAATCAATATGA
AGATCCAAGGATCCTTATTCACACTCCCATCTCTCTTTTCATGAAACCCTAGCCTCCTCA
CTCTATAAATAGAACCCCAAGGCCTCCCTCTTTTTCAATCAAGCCAACGCCTAAGTTCTC
TTCAAGCTTCTCTCTTTCTCTCTCCCTCTTCCTCTTCTTCATAAGTCTAGGGGAGGTACT
AACCCTAGCACAACATATTCCTCCATAGATCTCTTTTTCACATCCCATCAAATCTAGGAG
AGGTTCTAATCCTAGTGCCGCTACCCTTTCTCTGTTACATATCCGCTTCCATCAACCTTT
CTTCCTTGGAGTTCCTGTACCAAGCCTTCCAGCCATCCTGTCGCTGTCTACATGGAGGAA
GATGAAGGATTCAAGGAGACACATCCACCATCAGACGCAGTAAGAAGATCAACTTGATTT
AGTTGTCTTGTATCATAATTTTATTTCTTTTCTTTATGTATACTTCTTTATTAGATTAAT
GAAAAGTAATTTTATTTTTCATACTTCTTTCTTAGTTTTTTTTATAATTTATTATTTTTT
TTATATTTTCAAAATAATCAACTAAGATCTCTGCGGATACGATCCCGACTCATCCTATCT
ACATAGTAGTGAGTAGGGTTAATTTTGGTATGCTACGACATGCATCAA
>noCat_p5_300-B-G11789-Map4
TCTAGATTTTGAAAAAGTTTTCAAGATGCTTTGGGAACAGAATTGAGGCTTAGTACTGCA
TTCCATCCCCAGACCGATGGCCAATCTGAAAGGACAATTCAAACTCTTGAGGATATGTTA
AGAGCTTGTGCTTTTGACTTCGGAGGACATTGGGATAATCATGTGACATTGATTGAATTT
GCATATAACAACAGTTTTCATTCTAGTATCCGGATGGCACCCTATGAAGCCCTATATGGA
AGAAAGTGTAGATCCCCTCTGTATTGGGATGAAGTAGGTGAAAAAAAATTAATAGGTCCC
GAGTTAGTTCAAGATGCTAGAGACAAAATTTATCTAATCAAGAGAAGACTCAAGGCAGCA
CAGGATAGACAAAAGAGTTGGGCAGATAGAAAAAGAAGAGAATTAGAATTTCAGATCGGT
GATCATATTTTTCTAAAAGTATCACCTACTAAGGGTGTCATGAGGTTTGGGAGACATGGC
AAGCTGAGTCCGCGATATATTGGACCTTTTAAAATTTTAAATCGAGTAGGAGATGTTGCT
TACGAACTAGCCTTACCATCAGATTTATCCAAAGTGCACAATATCTTTCATGTTTCACTA
CTGAGAAAGTTTGTACCTGATCCAAACAGTGTGATAAAGTATGAGCCATTGCAAGTTCAT
GAAGATCTAACCTATGAAGAATTTCTCCTCCGAATTATTGATCGAAAAGAGCAAGTTCTA
AGACGGCGTATCATTCCATACGTAAAGATTCATTGGAGTAATCATGAAGAGAGAGAGGCC
ACTTGGGAGCTTGAAGACGATATGAAGACGAGATATCCACACTTATTTAAAAATGAAGGT
ATGTTAAATTTCGAGGACGAAATTTTTTTTAAGGAGGGTAGAATGTGATAACCTCGCTTG
ATGGGCCAAAAGCCCACTAAGCCCATTAAAAAAAAAAACAAACAGGGAGGAAGACTCCCG
ATCGGAGTCTTCCTCTTCCCCAATTCCGATCAAGAATCGGAGTCCTAGGGCCATTAAAAG
ACCCTAGGACGAGCTCTATAAGAACCCCCCTCCTCTCCTCTAAGAGTAGACCCATCAGTC
ACCGACGATCGCCGGAGTTCTTCTCCAATTTTCTCGATTGAAGCCGCGGCCCCTCGACTC
GTGCTCGCCGCGATTTCACGCCGGTGGGGGTCATCGGAGGTTGTGGTAAGGCCTCCTTCC
TCTTCCTCTCTTCTCTCCCCTCTTTTTTCGTGCCTGTGGGCACGATTGCCGGTGACAGGT
GTCGTCGGATTTTGTCGGAAAAGAAAACCCCTGTCCGGCCTCTTCTTTTCTCTGATTTTC
CGGCACCGACGGTCACCACCGACCGCCGGTTCTAGCCCCTCCGAACTCGGGGGAAGGTCG
CCCTTGCCGCCGGCCACCG
>noCat_p5_300-B-G1179-Map5
CAAATGTGTTGACTCATTTCACAAACAGATCAGCACATTTCATAAACAGCAATCCTATTG
CTAATTACATAACAGAAAATAACTCAATCAAAATAAATCATGAATATTCCTTTAGATCTA
ATCTAACACATTCATGATAAATTTTACAATTGAACCTTTACAATTAAGTCCTTTCGCTGC
TTCATCTGCATGGGATATAATCGCATCGGCACCCCTACCGCCATAGGAGAACCCCATCGA
ATGGGAGGAGAGGGCCTTTAAACCCTACTTTTCTCCTATGACCGGATGACCATGGCAACC
AACCCAATTAGACTACTTGCTACTTGGATCAAGTATATCTAAATATACCAATTTCAAAAT
TTAAATTTCAAATTTCAAATTTTAAATTTTAAATTTTAAATTTTAAATTTTGAATTTTAA
ATTTCAAATAAATTTCAAATTTCAAATTTCAAATTTTTGAATTTCAAATTTTGAATTTTA
AATTTTGAATTTCAAATTTAAAATTTCAAACAAATTTTAAATTTTAAATTTT
>RXX_p5_300-B-G11805-Map3_reversed
AACCAACCACATTAACCCTAGCCTAACTAAAATCAAGTAGACATTGGCCCCTAGGATCAA
TTGAGTTCAATTTGAGTATTGTGGTCAAGTCAAGTGCAAAGTAAGTTCGGACTCACCCCT
GAAACTGGTGCCTAAGGCTAGAGATTACAAAGGCTCAGCCTAAGTGGACTCGCGGTTATT
TAATTGATTCCGTTAGCTTACCTGATCAATTTAATTGGTGTCTAAGGCAAGCAATGGAGG
GACCCCTACGATCCCACCTTTTACCTAGCTATTTGAAGAAAGTGAGAACAAACACAATTT
GTGTCTAGGCCCAGCCACTCTACATTGAACTGTTAGGTTTAAGAAATCCATAGGTATCTA
AGTTTAATTGTTTGCTAACTTGATTGCAATTAACACTTAACCACAATTAATTCTTCTTAT
CTTACGTGTTTAGATCTAGGGCTTTTTCTTTCTTTTCTCTTCTCTTTCTCTTCAAAAAAA
AAAAAAAACTGAACCATACATTAGGATTTGCACTGGTATATGCAAGGTAAAAGATCTCTT
TATCTTGACCTAGTTGAACCTAATTCTGAAATTGAACGGCTGATTCACGTTAAACTTAAA
AATCAAATGGCTGGAGACCCTAGAGAACCACCTAGTTAGATAAAGGAATATTTTATTCCT
TCCACCTATAACCCATCGATTTGTATCCACTTATCTGATATCCCTATAAGCCATTATAAG
ATCAAGTCGATCACAATCCAGATGCTCTTGTCTTTCTACGGGAATACTAATGAAGATCCT
TACAAGCATCTAGATGAGTTCTTAAAAATTTGTTTCACGATGAAAATTTAAAATTTTATT
GATGATGCATTTAGACTGACCCTATTCCCCTTCTCACTTAAGGACAAAGCCAAGTACTAG
CTTGGCACAATAGGGAGACCAATCCGAATATGGGCTGAAATGCAGCATGAGTTTCTTAAG
AAATTCTATCCCATAGGTCGAACCAACAACATGAAGCGAGCCATCACTGGATTTGCTCAG
CTTCTAGGGGAACAAATTCATGAATCATAGGAGAGACTTAAGGAACTTCTTAGAAAATAC
CCACACCATGGTCTATCTAAGTGGCAAATCATTCAAGCTTTCTATGAGGGTTTAGGTGAC
CAATACAGACAAATGGTAGATGCATCATGTAGGGGTGCATTCATGAGTAATAGTGAGGAT
GAAGCTTATACTTTATTTGAAATCTTGAGTGCAAATTCGATCAATCATACTCCATTATCC
TCCTACGAAAGATCAATCCCTCACCAAAAGCAGGCAGAAATTTTTGAGATCAAGTAAACA
GACTCTAGTCCTAAGGTCGATTTGAACCTAATAGCCCAAAAATTAGAT
>noCat_p5_300-B-G11813-Map4
CCCACCGTCGGGTTCTGGCATTCCGGAGATGCCCCCTCCGGATGCGCCGACGCCTGCGGT
TGCTGCTGCTGCATTGCTTGTACGGCTTCGACGAGGCCTTTGACCTGCTGTGCCAGCAAG
TCAAACTGCTCCGCACCGACCGCCGCCACCGGAGGGGGAGGAGGAGGAGGCTGAGAAACT
GGAGGGGAGGCCGGAGCCTGAGATCTGGCCGCGGAGGCCGTAGACCGCCGGGTGGACGCC
TTGCGCGGAGGCATCGAGTGTCGATCTCGTGAAGGGAGATTAGGAGCGGGTGACGGAGAG
ACGGTCGGAGACGGCTCCGTTGAACACTCCTTTAAGAACAAGGGTGCTGCGAAGACACAG
ACCCTTTCCTCTAGCGCCAATCCTGTTGGTGCAAAAATCTGCCTGCGCCGGAGAAGCTGG
AGTCGGGGAAGCCGCGGTCGCCGCCGGGACCTGCAAAGGAAGTCTAAACCGGAGGTGGGG
TTGCTCCGGCAAGACCCTCCGACGCTCAAGTCAGTTCTCTGCCTCAACAAGAATGGAGTG
CTCGAACGGAGAATTTAGCAGAGTTTTGAGATAAGAAATGAGCTTAGAGAATAACGTATC
TGGATCCCCCTTTTTATAGGCGGAGGAGGTAACGGATCGATGGCGACACCTATAACCGTC
TGATAGTGGGCCGCCCGTAGTCAGGGAGAATTTATTGCGAGAGGTAGTGGAGCAGAATCG
TGGCCATCACCGCAGCTCGCCACGTGGAATCTGTTGCAAGGGAGTGGAGCAGCGTCCGTT
GTCGTGACTTGCCAGCGGATGGGAGAATCGCCCGGTATCCGTCGCAGGAGGTGGAGCAGG
TTCGTGGCCGTTATTGTGGCCTGCCAGGGGGTAGTGGAGCTGTGCGGAATCCACCACAGG
AAGTGGAGCAGAGCGGCGATGGTTACTGCGGCCTGTCAGGGAATGATGGAGCTGCGCGAA
ATCCGCCACAGGAAGTGGAGCAGGATCGTGGCCGTTATGGTGGCCTGCCAGGGGGCGCGG
ATCTATTGATTGAAGCTCGGCAGCGGTCGGAGCCCGACCTCTGTAGAGGTCCGGGAGAGG
TCCTCCTGGCGGCTGGGGTCGTGGGTGGAGTCTGACTTCCGTGGGAGTCCGGGCGGAACC
CTCTCGGAGCTGAAGTTGCGGGCGGAACCCGGCTCTCGTAGGAGTCCGGGCGGAGCTGTG
CTGCAGTAGATGTCAGAGACGGAGCCCGACTCCCGTAGG
>RXX_p5_300-B-G11821-Map4_reversed
TTCAAGGGCACACCATAACACTGCTCACTGACCAGCCGATCAAGGCGATTCTGCACCGAG
CGGATGCTTCCGGAAGGATAGCAAAATGGGCAGTGGAGCTCACGAAATTCGACATCAACT
ATCAACCTCGGCCGACGATCAAAGCTTAGATATTAGCAGACTTTATAGTGGAATGCACAA
TTCCGGAAGAGGCCGAACTTGGACGAGATGAAGCTGTCGACCCAGGGCTCCTACCGAACT
CCCCTGAAGAAAGAACAGATCTCCCTGATGACTTTTGGGCCCTCTATGTGGATGGTTCCT
CCAACATGTCAGGCGCAGGTGCGGGTCTGATCTTGGTCAATCCGGACGAAATTATCACGG
AGTATGCGCTGCGCTTCGAATTCTCTGCGACAAATAATGGAGCAGAATATGAAGCTCTGA
TTGCAGGACTGAGGATCGCCAAAGAGTTAGAAGTAGAACGGCTTCGAGCCTATAGTGACT
CTCAATTGGTGGTGGGACAGGTCAGCAGAAATTATGAAGCTCGGGAGGACAGTATGGTCA
AGTACCTCGAAAAGGTAAAGGAGATCGTCCCTACTTTCGGCAGCTTTGACATCAGGCAGA
TCCCAAGAGCAGAAAATACCAGGGCCGACTTTCTCTCCAAGTTGGCTACACTAGCTCCGG
CTGAGCTGCCTAAGGGAGTCTTCTTCGAAGTTTTGAAGTGCCCAAGTACGGAAGAACCAC
AGCTTGTGGTGGAGATCAGCCATGAACCCAGTTGGATTGACCCACTGGTAGCATATCTCA
AGGATGGGGTTCTTCCTCCTGATGCAAAAGAAGCTTGGAAGCTTAGGAACCAGACCTCCC
GATATATTCTTTATGAAGGCAAGCTGTACAAGAGGTCGTACTCTCTGCCCCTTTTGAGAT
GTCTCCGACCTTCTGAGGCCGACTTTGCCTTGTGGGAGGTACACGAGGGAGTCTGCGGAA
GTCACCTGGGGGCCAGATCTTTATCCCACAAGCTGCTCCGACAAGGCTATTACTGGCCTA
CCATGTACCACGACTCCATCGAATATGTCAAAAGATGTGATCGGTGTCAGAGATATGCCA
ATATCCAGAGGCAACCCGCCTCCGAACTCACACCCTTGAATGCCCCATGGCCGTTTGCGC
AATGGGGAATGGATATCCTCGGACCTTTTTCCATGGCATCCGGGTAGCGGAAGTTTCTCC
TGGTGGCAATTGACTACTTCACCAAGTGGGTAGAGGCTGAACCTCTGGCAAAAATTACAG
AAGCTAAGGTGCAGGACTTCGTTTGGAAGTCAATTGTCTGTAGGTTCGGCCTACCCAGAA
CTATCATTACTGATAATGGGCGGTAATTTGCTGGAGCAAGGTTTGCTGAATTTTGTGAGG
ACCTAAATATCTCCCATAACTTCACTTCGGTAGCCCATCCACAG
>RXX_p5_300-B-G11826-Map3
AGTCTGCCAATATCCTTTTGGGGATATGCTCTAGAGACTGCCTGCTATATTTTGAATAAG
GTGCCCAGCAAGTCTGTCGATAAAACTCCATATAAGATATGAACTGGGCGTAAGTCAGTG
CTCTCACATCTTAGGGTCTGGGAGTGTCCAGCTTATGTCAAGCATTTAAAGATAGATAAG
CTTGGACCGAAGTCCGATAGATGCTTGTTCATAGGGTACCCAAAGAAAACTAAAGGGTAC
TACTTCTACCTCACTGCAGAACAAAAGGTGTTTGTCAGCAGTCGGGCAGTCTTTTTGAAA
AAGGAGTTCCTTGGTGAAGGAGCTAATGCCTGTAAAATTGAACTTGATGAAGTTCATGAG
GTGGAAGGACTGACACATACAGAATTGGGTTCGATTGGTGAATCAAATCCAGAGCCAGTA
GAGGCACCATTAAGGAGATCCGATAGAGTACCACATCAGCCAGATAGATACTATAATTTT
TTGATCCGAGATGGTGATCCTATTGAACTTGATGAGAATGATGAGGATCCGATCACCTAT
ATGGAGGCCATGCAAAGGCTTGACTCTCAAAAATGGCTTGAGACCATGAAGTCCGAGATG
GAGTCCATGGAGATCAATAGTGTCTGGACACTAGTTGATCCATCCGAAGGGATAAAATCC
ATAGGGTGTAAATAGATTTTCAAGAGAAAAAGAGGAGCGGATGGAAAGGTAAAGACCTAT
AAAGCTCATCTAGTTGCTAAGGGTTACCGTCAGCATTATGGTATTGACTATGACGAGATG
TTCTCTCCTGTGGCAATGCTCAAGTCCATCCGGATTATGCTTGCTGTCGCTGCGCACTTA
GATTATGAGATCTGGCAGATGGATGTCAAAATTGCTTTTCTTAATGGAGAGCTGAAAGAA
GAGGTGTATATGATACAACCTGAAGGGTTCACATCCACAGACGAGTCGAAAGTGTGCAAG
CTGAAAAGGTCAATTTATGGACTTAAGCAGGCATCGAGGAGTTGGAACATGTATTTTGAT
AAAGTAATCAAAATGTATGACTTCATTAGGAATGGAGAAGAGCCTTGCGTCTACAAATGG
GCTTTCGATTCTGTGGTCATTTTTCTTGTGCTGTATGTGGATGACATACTGTTACTAGAA
AATGACATCCCGACTTTGCAGAGTGTGAAGCTATGGTTATCATCACAGTTCTTCATGAAG
GACTTGGGAGAAGCATCCTACATCCTAGGGATGAAGATCTATAGGGATAGATCTAGAAGG
TTGCTTGGATTGTCTCAATCCACGTACATTGACACCTTGTTGAAGTGGTTCAACATGGAT
AATTTCAAGAAAGGCTATCTTTCGATAGGCCATGGAATTACTCTTTCCAAGAAAGATTGT
TCGACAACTCCTGAGGAGAGAGAGCGCATGAGTAGAATACCATATGCTTCGACAGTGGGA
TCTATCATGTACGCTATGACATGTACGAGGATGGATGTGGCCTATTCACTAGGGGTAGTG
AGTAGGTACCAGTCAGATCCGGATGAGAA
>noCat_p5_300-B-G11836-Map8
ATTGGAATCATACTTAAAATGCCAGATGTAATTTGAAAAAAAATAATAAAAATTTTTATC
ATAAAAAAAATTATAAATAACTTATAAAAAAATAGTAAATATTAAAATTAAAAATTTACA
AGAATGATGGATAGAGTGGGCCAAGATATTTTAGAATATGTGACTGCATTTTATCTAGTT
TTATCATTAGTTAGTTCATAATTATCATATATACTAAATTTTATGTTTATTATATTTATA
ATGACATATTTAAAGAAAAATCTTGATTTTGTTGCTTGTGATCTTTGAAAATCTCATTTT
ATTTTATTTCTTAGTTATACACATAAGTAATGAATAAAAATTTAGAAAGGTTGATGAGCT
GATATGGATGAAGAAAAAGTATATGTGGGGTATGGGTCGAACCTACTTCAACCTGCATGT
AAACCAAACACAATTTAACCCATTGACACCCCTAGTTTGAATCATGCTTCTGCCCGATTT
TGGTTGGTCTTCCATCCATTTTAGTTAATAAATAAAAGAAAAAATATAAAAGAGATGACA
TGGCAGTAGATCAAGGAAAAATTTTGCACCCCATATCTGGGCTCTGGTGCTAAAGAGGCC
TGGTTCTATTTGTCGAAGGCTCCATTGAGTCTCTTAGACAGGATCAGGCCCAAATTTAGC
TCATTTTTTATGTAGTTCTCATTAAACCTAAACATAATACGAGTTCTACAAAATCTAAAT
AAGCAGGACAAAATATGTGATGCCATTGAAAAACAGGCTACGAAAGTATTAACATTCTAT
GAAAATTTAAAGATAGATATGGTCCCAACCGTGTGGGCCATGAAAGAGGGCCGGATGAAC
TTGGTCACATACTTCCTAAACAACAACATCAGAGAAGAAAGAAGCAAGGTACTTTTTTGA
CCTCTCAAATATCATCATTTTTCGCATGAAGCCCTGAGTTAAAAAGTTTGCAGTCAAATC
CTTGAACTCGCTTTCAGTGAATCAATGTGGTCCTGCCGTCTATCTTGTCAGTTGGATCTG
AAAAAATTTTATCATGCGAGCATCATATAATTACTTATAAAAAACTTATAAATAAAAAAT
TTTTTTTTAGTAATTATTAGCGATGGAAGATAATTTTCATCGCTAATAACGTAATTAGCG
ATGAAAATAATCATCGTAAATAAAACTTTTTTATCAAAAAATTTTTGGTGGGGACTATTA
GCGATGAAATCCTATATTTTCATCGTAAATAATATTTTTCGGAGGAAAAATTTTTTCCAG
CGAGGAAATTTTTTTTTTTTGCGAAAACTATTAGCGATGAAAATTTTATTCATCGCTAAT
AAGCTTATTAGCGATGAAAAATTTGATTTTCATCGAAAATTTATTTTTTAGTTTAAATTA
CTGATGATGAAAATTAATTATTAGCGATGAAAATTTTCATCGCTAATACCCCGCGTCCCG
TCATGTCCCATCTGAAACCCATTTTCTTCCTCGTTGCCCCCTCCGCCCTCACTCGGCATT
CTCTCGCGCTCCCCCCCGGTGTCTCGCATCTCTCCCCCTATCCGACCGACGTCGCC
>noCat_p5_300-B-G11838-Map8
CTATAAAAGGGGAACCCCAGATACGTTATTCTATAAGCTCTCATTTTTACCTAGAAACTC
TGCTAAAATTTCCATTCGAGCACTCCATTCTTGTTGAGGCAGAGAACTGACTTGAGCATC
GGAGGGTCTTGCCGGAGCAACCCCACCTCCGGTTTAGACTTCTTTTGCAGGTCCCGACGG
CGACCGCGACTCCCTCGACTCCAGCTTCTCCGGCGCAAGCGGATTTTTGCACCAACAGGA
TTGGTGCTAGAGGAAGGGTCTGAACCTTCGCAGTACCCTTGTTCTTAAAGGAGTGCTCAA
CGGGGCCGCCTCCGGTCATCTTCTCCGACACCCGCTCCTCCTTTCCCCCACTGGGTCCTC
GCCCGATGTCTTCTCGCGAAGCATCCGCACAGCTACCCACGGTCTCCGCAGCCATATCTC
GGGCCCCGGTCCCACCTCTGGTTTCCCGGGCCCTGCATCCTCCGGCAATGGTCGCCGGCA
TGGAGTGGTCGGACAATCGGCCTCCGACGGATTTCGCCAACACCATCTCGGGAGGATCCC
GGCAGGAAGCAACCAACGTACCGGCCGTACCCCCCAAGCGGCAAAAGACTGAAGAGCCCA
TAACCTTCACTGAAGAAGATGCCCAGGGAGTCCAATTCCCTCATAACGATGTGGTCGTAG
TTTCCATGAATATAGCAAATTACGACGTCCGTCGCATTCTCGTCGACAATGGAAGCTCGG
CCGACATCTTGTTCTACGATGCCTTTTCAAGAATGTCCATCCTTGACGGCCATTTGAGAC
CGATTAGCTCCCCTCTGGTAGGGTTTACCGGCGACGCTGTTCCGACGGAAGGAATGATAA
CTTTGACTGTGGTCGCAGGTCGATATCCAAGGCAATCCAGGGCTCTGGTGAATTTCTTGG
TGGTGAAGGCGCCGTCAGCCTACAATGCAATCCTCGGCCGACCTGGCCTCAATGCTCTCC
GAGCCATCATGTCAACCTACCATTTGAAGTTGAAATTCCCCACCAGCCAGGGGATCGGAG
AGGTCCGGGGAGACCAAGCCCTGGCCAGGCACTGCTACAGCATAGCCTTGCAAAGAAGCG
ACCAATCTGACCCCTGTCCCGTTGATGGATTGGATGCTCGCGATGACCTCACCGAAGAGA
GGGGCACCCCAATTGAAGATCTGGTACCAATCCCTTTGAATGACGGGAACGCGGAGCATG
TAGCGATGATCGGCTCCAACCTGGAGGAGGAGGTGCGGACGCGTCTCATTGATTTTCTAC
GAAGGAATGCGGACGTTTTCGCTTGGGTTCCAGCAGACATGCCAGGGATTGACACGGAAG
TCATGGAGCATCGCCTGGCCGTCGATCCAAAGCATCGACCGACGAAAGAAAAAATCCGAG
GTCATGCACCGGAGAGGCAGAAGGCGATAGCCGAGGAAGTGGACAAGCTCCTTAAAGCCA
GATTCATTAAGGAAGTCAATTATCCTGATTGG
>RXX_p5_300-B-G11853-Map3_reversed
GATGGCCACGATTCCACTCCACTACTCTTCATAACAAACTCCTCCTGGCCCCGAACGGCC
CACTGCCAGACGGTTACAAACGTCGCTATCAGTCTATTGCACCCTCCGCCTATAAAAAGG
GGATCCCAGATACATTATTCTCTAAGCTCTAATTTCTATCTCAAAACTCTGCTAAAATTT
CCGTTCGAGCACTCCATTCTTGTTGAGGCAGAGAACTGACTTGAGCGTCGGAGGGTCTTG
CCGGAGCACCCCCAACTCCGATTTAGACTTTCTTTGCAGGTCCCGACGGTGACCGCGACT
CCCTCGACTCCAGCTTCTCTGATGCCGGCGGATTTTTGCACCAACAGGATTGGCGCTAGA
GGAAGGGGGTGTGTCTTCGCAGTACCCTTATTCTTAAAGGAGCGCTCAACGGGACCGCCT
CCGGTCATCCTCTCTGACATCCTCTTCTCCTTCCTCTACCAGATCTTCGCCTGATGCCTC
CCCGCAAAGCATCCACCCGGCGATCCACGGCCTCAGCGGCCAGATCTCAGGCTCCGACCT
CACCTCCAGTTTTTCAGGCTCCTCCTCCTCCTCCGGCAATGACGGTTGGCGCAGAGCAAT
TCGACTTGCTGGTTCAGCAGGTCAGAGGCTTCACTGAAGCGGTACAGGCCATGCAGCAGC
AGCAACAGCCGCAGGCGTCAGTACGACTGGAGAGAACATCGTCGGAACTCCAAAATTCGA
CAGTAGGATGGGCCACTTGGGCCAGTCGCCCCGTCTTTCCCAAAAAGACGAATTCGAGGG
TGGAGAGCCCTCAGTCAGATCACGATTCTACTCCTGGAAGATCTCTACCTCCATTTTGCC
AGAAGACCCTCGAGACCCGTAGTCGAGAGGATTTTCTGGATCGGAGGCTCCAGGAGATGA
ACCGACGGATCGAAGAACTCCGCCACGCTCCCCCCGCTTATGGTGAGGACATTTGTACTG
ACTCTCCCTTTTCTCAAATGATCATACAGGAACCGATCCCGCCAAACTTCAAGCTTCCTC
AATTTGAAAGCTACGACGGGACTTCGGACCCAGTTGACCACCTGGAGGCCTTCCGGACAA
TGATGCTACTTCATGGCGCGCCAGACGCCATCCTGTGCCGAGCTTTTCCATCCACCTTGA
AGGGAGCAGCGAGAAACTGGTACTCGACGCTGAAGTTGGGTATCATCTTTTCCTTTGATC
AGATGAGCCACCAGTTTGCGGCTCATTTTGTTAGCAGCCGGCGTCCCCGGAAGGGTTCGG
AGTCCCTCATCAACATCAAGCAGAGGGAGGGGGAGTCCATTCGGGCTTACGTCAACCGTT
TCAATGTCGCCGCATTGGAGGTCCAGAACTTGGACCAATCGGTCGTGATGGCCGCTCTGA
AAGGCGGCCTTCAGAAGAACGACCTTCTATTCTCCCTGGAAAAGAAGTACCCCAGAGATT
TTGCTGATTTGTTGGCTCGGGCCGAAGGGTACGCCCGAGCAGAAGAAGCCTTCAAGATGA
AGGATGAGGA
>noCat_p5_300-B-G11856-Map3
GCCCGGACTCCTACGGGAGCCGGGCTCCGTCACCAACTTCAACTGCTGGTAAGCTCCGCC
CGGACTCCTACGGGAGTCGGGCTCCGTCGCCAACTTCAACTGCTGGAAAGCTCCGTCCGG
ACTCCTACGGGAGCCAGAACCTCGCACCTGACTTTAATTGCAGGAAGACTCCGCCCGAAC
TCCCACGGGAGCCAAACTACGCCCCGACTTCGCCTACGGGAGCCGAACTCCCGTAGCCTC
CCCAAAAGCGGAGGAAAAATTCCAAGCGAAAAAGAAAAAAAAGAAGGGGAGGAGAAGAGA
ATACAACAATAACAATGGCAAAGAAAAAGTTCGGCAGACAACGATTCGACGTAAAGTACG
[truncated: 33,498,620 more chars]
