# Supplementary material for: Genome-wide analysis of LTR-retrotransposons in oil palm
Source: BMC Genomics. 2015 Oct 15;16:795. doi: 10.1186/s12864-015-2023-1 (PMC4608283; doi:10.1186/s12864-015-2023-1)
Supplement: Additional file 5: — Overview of LTR_STRUC results. For each full-length LTR retrotransposon, superfamily, putative lineage, overall length, identity percentage between both LTR sequences, target site duplication (TSD), polypurine tract (PPT) and tRNA binding site are provided, as well as the sequences of the element and of its LTRs. (XLSX 1543 kb) [file 12864_2015_2023_MOESM5_ESM.xlsx]

## Sheet: Feuil1
Super Family	Lineage	ID	Length	% identity of sister LTRs	TSD	tRNA binding site	PPT	LTR-A length	LTR-A sequence	LTR-B length	LTR-B sequence	retrotransposon sequence	STRAND
RLC	Oryco	Pisifera519857_RT4_B11_L9_394	4700	98.5	GTTAT-GTTAT	AAGTGGTATCAGAGCCATAATGTTCA	GGAATACAATTAAGTTTAAGGGGGGG	325	TGTTAGTAAATAAACTTAATTGTACTATTATTAGTGTTGGAAGTCTAAGAGTTTTGGAAGTCCAAGAGTCATATAGAAACTTCTATTATCTAGAATATGCATGAGTAATTATGAGTTAATCTCGGAATATGGATGTGACCTTTGGGAAGAAGTATTATAAATGCATATTTAGTGATGTATTGTGTCTAGTAAGTTCCCCTAGTGGCTATAAATACCCATGGGGCCATTTTGTAATGCAACAATGAGCATTTTGAGCCTTTGAGTATCTTCAAAATATATAATATTATTTTATTCCAAGCCCATCATTCTTCCTTTGATAACTTCA	325	TGTTAGTAAATAAACTTAATTGTACTATTATTAGTGTTGGAAGTCTAAGAGTTTTGGAAGTCCAAGAGTCATATAGAAACTCCCACTATCTAGAATATGCATGAGTAATTATGAGTTAATCTCGGAATATGGATGTGACCCTTGGGAAGAAGTGTTATAAATGCATATTTAGTGATGTATTGTGTCTAGTAAGTTCCCCTAGTGGCTATAAATACTCATGGGGTCATTTTGTAATGCAACAATGAGCATTTTGAGCCTTTGAGTATCTTCAAAATATATAATATTATTTTATTCCGAGCCCATCATTCTTCCTTTGATAACTTCA	TGTTAGTAAATAAACTTAATTGTACTATTATTAGTGTTGGAAGTCTAAGAGTTTTGGAAGTCCAAGAGTCATATAGAAACTTCTATTATCTAGAATATGCATGAGTAATTATGAGTTAATCTCGGAATATGGATGTGACCTTTGGGAAGAAGTATTATAAATGCATATTTAGTGATGTATTGTGTCTAGTAAGTTCCCCTAGTGGCTATAAATACCCATGGGGCCATTTTGTAATGCAACAATGAGCATTTTGAGCCTTTGAGTATCTTCAAAATATATAATATTATTTTATTCCAAGCCCATCATTCTTCCTTTGATAACTTCAAAGTGGTATCAGAGCCATAATGTTCACCAATAGTCTCCTCCAACCCTCCTTTCCTCGCCTCACCAAAACAAACT…	STRAND +
RLC	Oryco	Eguineensis513370_RT31_B1_L5_115	4686	97.8	TTGTG-TTGTG	AAGTGGTATCAAAGCCATAATGTCCA	GGAATACAATTAAGTTTAAGAGAGGG	325	TGTTAGTAAATAAACTAAAATGTAATATCATTAATGTTGGGAGTCTAAGAGTCTTGGGAGCCAAAGAGTCATATAGAAACTCCCATTATCTAGAAGATGTATGAGTAATTATGAGTTAATCTCGAAATATGGATGTGGCCCTTAGGAAGAAGTGTTATAAATGCATATTTAGTGATGTATTATGTCTAGTAAGTTCTCCTAATGGCTATAAATACTCATGGGGTCATTTTGTAATGAAACAATGAGCATTTTGAGCCTTTGAGTACCTTCATAAAATATAGTATTATTTTATTCCGAGCCCATCATTCTTCCTTTGACAACTTCA	325	TGTTAGTAAATAAACTTAAATATAATATCATTAATGTTGGGAGTCTAAGAGTCTTGGGAGCCAAAGAGTCATATAGAAACTCCTATTATCTAGAAGATGCACGAATAATTATGAGTTAATCTCGGAATATGGATGTGACCCTTGGAAAGAAGTGTTATAAATGCATATTTAGTGATGTATTATGTCTAGTAAGTTCTCCTAATGGCTATAAATATCCATGGGGTCATTTTGTAATGAAACAATGAGCATTTTGAGCCTTTGAGTACCTTCATAAAATATAGTATTATTTTATTCCAAGCCCATCATTCTTCCTTTGACAACTTCA	TGTTAGTAAATAAACTAAAATGTAATATCATTAATGTTGGGAGTCTAAGAGTCTTGGGAGCCAAAGAGTCATATAGAAACTCCCATTATCTAGAAGATGTATGAGTAATTATGAGTTAATCTCGAAATATGGATGTGGCCCTTAGGAAGAAGTGTTATAAATGCATATTTAGTGATGTATTATGTCTAGTAAGTTCTCCTAATGGCTATAAATACTCATGGGGTCATTTTGTAATGAAACAATGAGCATTTTGAGCCTTTGAGTACCTTCATAAAATATAGTATTATTTTATTCCGAGCCCATCATTCTTCCTTTGACAACTTCAAAGTGGTATCAAAGCCATAATGTCCACCAATAGTCTCCTCCAACCCTCCTTTCCTCGCCTCACCAAAACAAACT…	STRAND +
RLC	Oryco	Pisifera511000_PT_B3_L34_283	5000	97.7	AAATC-AAATC	AATCTCCAACCTGGCTCTGATACCAC	CCCCCCCTTGATGCAAAATCAGTCAT	418	TGTTGGAGCTGAAGCAATGGTGGGCTTGATCAAGTTTGCTGCTGAAATCAAGCACTTTTGGACATATACATCAGAATTCTGTGGAAAAACTAAAGGAAAGAGGAAATAGATTTGCTGGAGCACAAAGATGAATTGAGAATACACTAAAAATAAACTCCCTCATTGATTAACATCTACTACCTTTAAATATGCTTTACAGAGCTATAAATAAAGAAGAACATGGCATACAGGATGAAAACAGAACTAAGAACATGGGTAGATCATGGACTGATTGTGCCCAGTTTTTTTGTAAAGACTAAGTAAACACAAACTCATAATTTGCCACTTGGATAACAAAAATAAACATTGGATTAGTTCTTCTCAAAGTGGGGTGAATCTACATAACTAACTTCTGAAATT…	418	TGTTGGAACTGAAGCAATGGTGGGCTTGATCAAGTTTGCTGCTGAAATCAAGCACTTCTGCACATATACATCAGAATTCTGTGGAAAAACTAAAGGGAAGAGGAAATAGATTTGCTGGAGCACAAAGATGAATTGAGAATACACTAAAAATAAACTCCCTCATTGATTAACATCTACTACCTTTAAATATGCTTTACAGAGCTATAAATAAAGAAGAACATGGCATACAGGATGAAAACAGAACTAAGAACATGGGTAGATCATAGACTGATTGTCCCCAGTTTTTTTGCAAAGACTAAGTAAACACAAACTCATAATTTGCCACTTGGATAACAGAAAAAAATATGGGGTTAGTTCTTCTCAAAGTGGGGTGAATCTGCATAACTAACTCCTGAAATT…	TGTTGGAGCTGAAGCAATGGTGGGCTTGATCAAGTTTGCTGCTGAAATCAAGCACTTTTGGACATATACATCAGAATTCTGTGGAAAAACTAAAGGAAAGAGGAAATAGATTTGCTGGAGCACAAAGATGAATTGAGAATACACTAAAAATAAACTCCCTCATTGATTAACATCTACTACCTTTAAATATGCTTTACAGAGCTATAAATAAAGAAGAACATGGCATACAGGATGAAAACAGAACTAAGAACATGGGTAGATCATGGACTGATTGTGCCCAGTTTTTTTGTAAAGACTAAGTAAACACAAACTCATAATTTGCCACTTGGATAACAAAAATAAACATTGGATTAGTTCTTCTCAAAGTGGGGTGAATCTACATAACTAACTTCTGAAATT…	STRAND -
RLC	Oryco	Pisifera510499_PT_B3_L15_281	4993	97.6	TCGCA-TCGCA	GATCTCCAACCTGGCTCTGATACCAC	CCCCCCCTTGATGCAAAATCAGTCAC	418	TGTTGGAGCTGAAGCAATGGTGGGCTTGATCAAGTTTGCTGCTGAAATCAAGCACTTCTGCACATATACATCAGAATTCTGTGAAAAAACTAAAGGGAAAAGGAAATAGATTTGCTGGAGCACAAAGATGAATTGAGAATACACTAAAAATAAACTCTCTCATTGATTAATATCTACTGTCTTTAAATAGGCTTTACAGAGCTATAAATAAAGAAGAATATGGCATATATGATGAAAACAGAACTAAGAACATGGGTAGATCATGGACTGATTGTGCCCAGTTTTTTTGCAAAGACTAAATAAACACAAACTCATAATTTGCCACCTGGATAACAGAAATAAACATGGGGTTAGTTCTTCTCAAAGTGGGGTGAATCTGCATAACTAACTCCTGAAATT…	418	TATTGGAGCTGAAGCAATGGTGGGCTTAATCAAGTTTGCTGCTGAAATCAAGCACTTCTGCACATATACATCAGAATTCTGTGAAAAAACTAAAGAGAAGAGGAAATAGATTTCCTGGAGCACAAAGATGAATTGAGAATACACTAAAAATAAACTCTCTCATTGATTAACATCTACTGTCTTTAAATAGGCTTTACAGAGCTATAAATAAAGAAGGACATGACATACAGGATGAAAACAGAACTAAGAACATGGATAGATCATGGACTGATTGTGTCCAATTTTTTTGCAAAGACTAAGTAAACATAAACTCATAATTTGCCATCTGGATAACAGAAATAAACATGGGGTTAGTTCTTCTCAAAGTGGGGTAAATCTGCATAACTAACTCCTGAAATT…	TGTTGGAGCTGAAGCAATGGTGGGCTTGATCAAGTTTGCTGCTGAAATCAAGCACTTCTGCACATATACATCAGAATTCTGTGAAAAAACTAAAGGGAAAAGGAAATAGATTTGCTGGAGCACAAAGATGAATTGAGAATACACTAAAAATAAACTCTCTCATTGATTAATATCTACTGTCTTTAAATAGGCTTTACAGAGCTATAAATAAAGAAGAATATGGCATATATGATGAAAACAGAACTAAGAACATGGGTAGATCATGGACTGATTGTGCCCAGTTTTTTTGCAAAGACTAAATAAACACAAACTCATAATTTGCCACCTGGATAACAGAAATAAACATGGGGTTAGTTCTTCTCAAAGTGGGGTGAATCTGCATAACTAACTCCTGAAATT…	STRAND -
RLC	Oryco	Eguineensis510499_PT_B1_L18_21	4990	97	TGGCA-TGGCA	GATCTCCAACCTGGCTCTGATACCAC	CCAAAATCAGTCACGCCAAGCTTCTT	417	TGTTGGAGCTGAAGTAACGGTGGGCTTGATCAAGTTTGCTGTTGAAATCAAGTACTTCTGCACATATACATCAAAATTTTGTGGAAAAACTAAAGGGAAGAGGAAATAGATTTGCTGGAGCACAAAGATGAATTGAGAATACACTAAAAATAAACTCCCTCGTTGATTAACATCTACTGCCTTTAAATAGGCTTTACAGAGCTATAAATAAAGAAGAACATGACATACATGATGAAAATAAAACTAAGAACATAGGTAGATCATGGACTGATTGTGTCCAATTTTTTTGCAAAGACTAAGTAAACACAAACTCATAATTTGCCTCCTGGATAACAGAAATAAACATGGGGTTAGTTCTTCTCAAAGGGGGTGAATCTGCATAACTAACTCCTGAAATTT…	418	TGTTGGAGCTGAAGCAATGGTGGGCTTGATCAAGTTTGCTGCTGAAATCAAGCACTTCTGCACATATACATCAGAATTCTGTGGAAAAACTAAAGGGAAGAGGAAATAGATTTGCTGGAGCACAAAGATGAATTGAGAATACACTAAAAATAAATTCCCTCATTGATTAACATCTACTGCTTTTAAATAGGCTTTACAGAGCTATAAATAAAGAAGAACATGGCATACATGATGAAAACAGAACTAAGAACATGGGTAGATCATGGACTGATTGTGCCCAATTTTTTTGCAAAGACTAAGTAAACACAAACTCATAATTTACCACCTGGATAACAGAAATAAACATGGGATTACTTCTTCTCAAAGTGGGGTAAATCTGCATAACTAACTCCTAAAATT…	TGTTGGAGCTGAAGTAACGGTGGGCTTGATCAAGTTTGCTGTTGAAATCAAGTACTTCTGCACATATACATCAAAATTTTGTGGAAAAACTAAAGGGAAGAGGAAATAGATTTGCTGGAGCACAAAGATGAATTGAGAATACACTAAAAATAAACTCCCTCGTTGATTAACATCTACTGCCTTTAAATAGGCTTTACAGAGCTATAAATAAAGAAGAACATGACATACATGATGAAAATAAAACTAAGAACATAGGTAGATCATGGACTGATTGTGTCCAATTTTTTTGCAAAGACTAAGTAAACACAAACTCATAATTTGCCTCCTGGATAACAGAAATAAACATGGGGTTAGTTCTTCTCAAAGGGGGTGAATCTGCATAACTAACTCCTGAAATTT…	STRAND -
RLC	Oryco	Eguineensis513274_RT18_B1_L7_147	4798	97	AAGGC-AAGGC	AATTTGGTATCAAAGCTCAGTCAAAA	GTTGAAAATTACAAATTAAGAGGGGG	262	TGTTAAAAAGATAATTTGTCATTTTCAATGTAAGTCTTGGAAATAGCTGTCTTGGAATTGTGGATTCGTTAGCCTTAATTATGTTTTGGAAATGTATCGAAGTTAATGAGGCTGTTGACTCTTTGGGATATGTTAGTCTCTTAATTACAAGTCTAGAATCATCCTTCGGGTGCTATATATATAGACTTGTAATCTAAAAATGATGGAATAAAAAAATACAATTCAAAAAAAAGTTCTCTTCTTTCTTCAAAAATCTCCAACA	263	TGTTAAAAAAATAATTTGTCATTTTCAATGTAAGTCTTGGAAATAGCTGTCTTGGAATTGTGGGTTCGTTAGCCTTAATTATGTTTTGGAAATATGTCAAAGTTAATTAGGCTGTTGACTCTTTGGGATGTGTTAGTCTCTTAATTACAAGTCTAGAATCATCCTTCAGGTGCTATATATATAGGCTTGTAATCTAAAAATGATGGAATAAAAAAAATACAATTCAAAAAAAGGTTCTCTTCTCTCTTCTAAAATCTCCAACA	TGTTAAAAAGATAATTTGTCATTTTCAATGTAAGTCTTGGAAATAGCTGTCTTGGAATTGTGGATTCGTTAGCCTTAATTATGTTTTGGAAATGTATCGAAGTTAATGAGGCTGTTGACTCTTTGGGATATGTTAGTCTCTTAATTACAAGTCTAGAATCATCCTTCGGGTGCTATATATATAGACTTGTAATCTAAAAATGATGGAATAAAAAAATACAATTCAAAAAAAAGTTCTCTTCTTTCTTCAAAAATCTCCAACAAATTTGGTATCAAAGCTCAGTCAAAAAAAAAGAAAAAAGAAAGCTTGTCAGAAAGAAGGGAGTCCACCATTCTATAGCCACAATGTCAAGAGTGAAAGATGCCAGACCGTCACTTTCAAAAGGAAGTGATAAGAAGA…	STRAND +
RLC	Oryco	Eguineensis517921_RT33_B1_L7_377	4851	96.7	GCAAC-GCAAC	AAGTGGTATCAGAGCTATGGCTAATG	GGAAGACAATTAAGTTTAAAGGGGGG	407	TATTGAAAATAAATAAACTTAATTATACTTTGGATCAAGAGATATTTTTTTATATTCTCAAGACATTTTGTTTCAAAAGAAGGTATTGAAATTAGAAAATTAAATTAATATTATCTTGTTATTAGCAACGACTCTTAGTATTTTCTATGAAATGCACTTAGAATTTCTCTCTTTGTATAAAACCAAAGTGTCATTCATAATTATGACTCTTGGTATTTTGTGTAGAGGATAGTTAAAGGATTGTAAAATTATCTATATAAAGGGATGTACTTGAGTCACTTTGAAAAAAAAAGAGTTAAAAGAATATCAAACAAAACTAAAGTTCTCTTCTTGCAAAAATCTCTATCCTCTTCATTTCTTAGTGAGAAATACTTCAATACTCCTCTCTTCCTCTATCCA…	408	TGTTGAAAATAAATAAACTTAATTATGCTTTGGATCAAGAGATATTTTTTTGTGTTCTCAAGACACCTTGTTTCAAGAGAAGGTATTGAAATTAGAAAACTAAATTAATGTTATCTTGTTATTAGCAATGACTCTTGGTGTTTTCTATGAAATGCACTTAGAATTCCTCTCTTTGTATAAAACCAAAGTGTCATTCATAATTATGACTCTTGGTATGTTGTGTAAAGGATAGTTGAAGGGTTGTAAAATTATCTATATAAAGGAATGTACTTAAGTCACTTTGAAAAAAAAGAGAGTTAAAGGAATATCAAACAAAGCTAAAGTTCTCTTCTTGCAAAAATCTCTATCCTCTTCATTTCTTAGTGAGAAATACTTCAATACTCCTCTCTTCCTCTATCC…	TATTGAAAATAAATAAACTTAATTATACTTTGGATCAAGAGATATTTTTTTATATTCTCAAGACATTTTGTTTCAAAAGAAGGTATTGAAATTAGAAAATTAAATTAATATTATCTTGTTATTAGCAACGACTCTTAGTATTTTCTATGAAATGCACTTAGAATTTCTCTCTTTGTATAAAACCAAAGTGTCATTCATAATTATGACTCTTGGTATTTTGTGTAGAGGATAGTTAAAGGATTGTAAAATTATCTATATAAAGGGATGTACTTGAGTCACTTTGAAAAAAAAAGAGTTAAAAGAATATCAAACAAAACTAAAGTTCTCTTCTTGCAAAAATCTCTATCCTCTTCATTTCTTAGTGAGAAATACTTCAATACTCCTCTCTTCCTCTATCCA…	STRAND +
RLC	Oryco	Pisifera519857_RT4_B11_L11_376	4859	96.7	AGCTC-AGCTC	AAGTGGTATCAAAGCTATGGCTAATA	GGAAGACAATTAAGTTTAAAGGAGGG	408	TGTTGAAAATAAATAAATTTAATTGCGCTTTGGATCAAGAGATGTTTTTTTTTGTATTCTCAAGACATCTTGTTTCAAGAGAATGTATTGGAATTAGAAAACTAAATTAATGTTATCTTGTTATTAGCAATGACTCTTGGGGTTTTCTATAAAATGCACTTAGAATTCCTCTTTTTGTATAAAACCAAAGTGTCATTCATAATTATGACTCTTGGTATTTTGTGTAGAGGATAGTTGAAGGGTTGTAAAATTATCTATATAAAGGGATGTACTTGAGTCACTTTGAGTCAAGAGAGTTGAAGGAATATCAAACAAAGCTAAAGTTCTCTTCTTGCAAAAATCTCTATCCTCTTCATTTCTTAGTGAGAAATACTTCAATACTCCTCTCTTCCTCTATCC…	408	TGTTAAAAATAAATAAACTTAATTGTGGTTTGGATCAAGAGATATTTTTTTTTGTGTTCTCAAGACACCTTGTTTTAAGAGAAGGTATTGGAATTAGAAAACTAAATTAATGTTATCTTGTTATTAGCAATGACTCTTGGTGTTTTCTATGAAATGCACTTAGAATTCCTCTCTTTGTATAAAACCAAAGTGTCATTCATAATTATGACTCTTGGTATTTTGTGTAGAGGATAGTTGAAGGGTTGTAAAATTATCTATATAAAGGGATGTACTTGAGTCACTTTGAGTCAAGAGAGTTGAAGGAATATCAAACAAAGCTAAAATTTTCTTCTTGCAAAAATCTCTATCCTCTTCATTTCTTAGTGAGAAATACTTCAATACTCCTCTCTTCCTCTATCC…	TGTTGAAAATAAATAAATTTAATTGCGCTTTGGATCAAGAGATGTTTTTTTTTGTATTCTCAAGACATCTTGTTTCAAGAGAATGTATTGGAATTAGAAAACTAAATTAATGTTATCTTGTTATTAGCAATGACTCTTGGGGTTTTCTATAAAATGCACTTAGAATTCCTCTTTTTGTATAAAACCAAAGTGTCATTCATAATTATGACTCTTGGTATTTTGTGTAGAGGATAGTTGAAGGGTTGTAAAATTATCTATATAAAGGGATGTACTTGAGTCACTTTGAGTCAAGAGAGTTGAAGGAATATCAAACAAAGCTAAAGTTCTCTTCTTGCAAAAATCTCTATCCTCTTCATTTCTTAGTGAGAAATACTTCAATACTCCTCTCTTCCTCTATCC…	STRAND +
RLC	Oryco	Eguineensis5_5819_PT_B1_L18_185	4991	96.5	GTGCG-GTGCA	GATCTCCAACCTAGCTCTGATACCAC	CCCCCTCTTGATGCAAAATCAGTCAC	418	TGTTGGAGATAAAGCGGTGGTAGGCTTGATCAAGTTTGCTGTTAAAATCAAGCACTTCTGCATATATACATCAGAATTCTGTGGAAAAACTAAAGGGAAGAGGAAATAGATTTGCTGGAGCACAAAGATGAATTGAGAATATACTAAAAATAAACTTCCTCATTGATTAACATCTACTGCCTTTAAATAGGCTTTACAGAGCTATAAATAAAGAAGAACATGGCATACAGGATGTAAACAGAACTAAGAACATGGGTAGATCATGGACTGATTGTGTCCAATTTTTTTGCAAAGACTAAGTAAACAAAAACTCATAATTTGTCACCTGGATAACAGAAATAAACATGGGGTTAGTTCTTCTCAAAATGGGGTGAATCTGCATAACTAACTCTTAAAATT…	418	TGTTGGAGCTGAAGCAATGGTGGGCTTGATCAAGTTTGCTGCTGAAATCAAGAACTTCTGCACATATACATCAGAATTCTGTGGAAAAACTAAAGGAAAGAGGAAATAGATTTGCTGGAGCACAAAGATGAATTGAAAATACACTAAAAATAAACTCCCTCATTGATTAACATCTACTGCCTTTAAATAGGCTTTACAGAGCTATAAATAAAGAAGAACATGACATGCAGGATGAAAACAGAACTAAGAACATGGGTAGATCATGGACTGATTGTGTCCAGTTTTTTTGCAAAGACTAAGTAAACACAAACTCATAATTTGCCACTTGGATAACAGAAATAAATATGGGATTAGTTCTTCTCAAAATGGGATGAATCTGCATAACTAACTCCTGAAATT…	TGTTGGAGATAAAGCGGTGGTAGGCTTGATCAAGTTTGCTGTTAAAATCAAGCACTTCTGCATATATACATCAGAATTCTGTGGAAAAACTAAAGGGAAGAGGAAATAGATTTGCTGGAGCACAAAGATGAATTGAGAATATACTAAAAATAAACTTCCTCATTGATTAACATCTACTGCCTTTAAATAGGCTTTACAGAGCTATAAATAAAGAAGAACATGGCATACAGGATGTAAACAGAACTAAGAACATGGGTAGATCATGGACTGATTGTGTCCAATTTTTTTGCAAAGACTAAGTAAACAAAAACTCATAATTTGTCACCTGGATAACAGAAATAAACATGGGGTTAGTTCTTCTCAAAATGGGGTGAATCTGCATAACTAACTCTTAAAATT…	STRAND -
RLC	Oryco	Eguineensis519857_RT3_B1_L7_97	4997	96.4	GAAGA-GAAGA	CTAGAGCCTTAGCTCGCATACCAGTT	CCCCCTCTTAAACTTGATTTTGTCAT	465	TGTTGGACTATGGAAAACTCTAATGGGACTTGATTGGAAGATAAAGCTCTAATCTACTTATAATTGGGAAGAAGAATTGGTTGCTAAGGAGAAATATATACTTTAGAAAGAGGAAGAAGAAAACACAAGAGGAAAAAGAGTGAAGATTTGAAAAGAAAACACTTGCTATTACTTCTTCTTGGCATAGTACAAATGGAGAGAGGTCCTTTATTTATAGCCCTCATGGACCTTTCTAGATACATAGATTTTAAAAGAAAAAAGAGATTTCTAGAATCAAGATAAAATATTTCCAAACAAAGATAGATGATTCCAGATATTTCTAACAATAGATATTTATAGAGTTTTCTAGAAATATGAAGATCTTTATGTATTATGGACCTTCTTTAGTGCAATTGGGCT…	469	TGTTGGACTATGAAAAACTCCAATGGGACTTGATTGGAAGATAAAGCTCTAATCTACTTATAATTGGGAAGAGGAATTGGTTGCCAAGGAGAAATATATACTTTAGAAAGAGGAAGAAGAAAACATAGGAAGAAGAAGAGTGGAGACTTGAAAAGAAAACACTTGCTATTACTTCTTTTTGGCATAGTACAAATGGAGAGAGGTCCTCTATTTATAGCCCTCATGGATCTTAATTTCTAGATACATAGATTTTAAAAGAAAAAAGAGATTTCTAGAATCAAGATAAAATATTTCTAAACAAAGATAGATGATTCTAGATATTTCTAACAATAGATATTTATAGAGTTTTCTAGAAATATGAAGATCTTTATATATTATGGACCTTCTTTAGTACAATTG…	TGTTGGACTATGGAAAACTCTAATGGGACTTGATTGGAAGATAAAGCTCTAATCTACTTATAATTGGGAAGAAGAATTGGTTGCTAAGGAGAAATATATACTTTAGAAAGAGGAAGAAGAAAACACAAGAGGAAAAAGAGTGAAGATTTGAAAAGAAAACACTTGCTATTACTTCTTCTTGGCATAGTACAAATGGAGAGAGGTCCTTTATTTATAGCCCTCATGGACCTTTCTAGATACATAGATTTTAAAAGAAAAAAGAGATTTCTAGAATCAAGATAAAATATTTCCAAACAAAGATAGATGATTCCAGATATTTCTAACAATAGATATTTATAGAGTTTTCTAGAAATATGAAGATCTTTATGTATTATGGACCTTCTTTAGTGCAATTGGGCT…	STRAND -
RLC	Oryco	Eguineensis5_4285_PT_B1_L74_349	4827	96.3	GTGGG-ATGGG	TTTTTGGTATCAGAGCAGCCAAGCTC	GTATGCAACTTTGAATCAAGGGGGAG	349	TGTTGAACGTGTGTAAGTGTGTGATTCAAAGTGCACTAGAATTTAGGAACGGGGCCTTTGTACATATCTCCTATGATCTACTTAGTTATTTAGTTGAGTTAGTGGCTATTATGTGATCGAGTGTGAAGGCCCATGACTTGTAGTGGGGTGTTAGCTAGTAATGGATGGGAACGACTGTTACCGTGAATGCCTATAAAAAAAGGCACTGTATTGAAGTCTTTTGGACAAGGCATTAATGAAGTTTACGTTCCACAAAAATTGTGTTAACTCTGGTTCATTGCTTGTATAGTGTTCTCATCGCAGAGAACTAATTCCACCCTCCTCTTCCTTTTCGTTTTTTTTCCCAACA	350	TGTTGAACGTGTGTAAGTGTGTGATTCAAAGTGCACTAGAATTTAGGAACATGGCCTTTGTGCATATCTCCCATGATCTGCTTAGTTATTTAGTTGAGTTAGTGGCTGTTATGTGATCGAGTATGAAGGCCCATGACTTGTAGTGGGGTGTTAGTTAGTAATGAATGGAAACGTCTATTACCGTGAATGCCTATAGAAAAGGGCACTGTATTGAAGTCTTTTGGACAAGGCATTAATGAAGTTTCCATTCCACAAAAATTGTGTTAACTCTGATTCATTGCTTGTGTAGTATTCTCATCGTAGAGAACTAATTCCACCCTCCTCTTCCTTTTTGTTTTTTTTTCCCAACA	TGTTGAACGTGTGTAAGTGTGTGATTCAAAGTGCACTAGAATTTAGGAACGGGGCCTTTGTACATATCTCCTATGATCTACTTAGTTATTTAGTTGAGTTAGTGGCTATTATGTGATCGAGTGTGAAGGCCCATGACTTGTAGTGGGGTGTTAGCTAGTAATGGATGGGAACGACTGTTACCGTGAATGCCTATAAAAAAAGGCACTGTATTGAAGTCTTTTGGACAAGGCATTAATGAAGTTTACGTTCCACAAAAATTGTGTTAACTCTGGTTCATTGCTTGTATAGTGTTCTCATCGCAGAGAACTAATTCCACCCTCCTCTTCCTTTTCGTTTTTTTTCCCAACATTTTTGGTATCAGAGCAGCCAAGCTCTGATTACGTGGGGGCAAATAAAAG…	STRAND +
RLC	Oryco	Eguineensis514195_RT3_B1_L5_292	4699	95.8	TACTA-TACTA	AAGTGGTATTAGAGCCATAATGTCCA	GAATACAATTAAGTTTAAGGGGGGGG	325	TGTTAGTAAATAAACTTAATTGTACTATTATTAGTGTTGGAAGTCTAAGAGTTTTGAAAGTCCAAGAGTCATATAGAAACTCCCATTATCTAGAATATACATGAGTAATTATGAGTTAATCTCGAAATATAGATGTGACCTTTGGGATGAAGTGTTATAAATGCATATTGAGTGATATATTGTGTCTAGTAAGTTTTCCTAGTGGCTATAAATACCCATGGGGTTATTTTGTAATGGAACAATGAGCATTTTGAGCCTTTGAGTACCTTCAAAATATATAATATTATTTTATTTCGAGCCCATCATTCTGCTTTTGATAACTTTA	325	TGTTAGTAAATAAACTTAATTGTACTATTATTAGTGTTGGAAGTCTAAGAGTTTTGGAAATCCAAGAGTCATATAGAAACTCCCATTATCTAGAATATGCATGAGTAATTATGAGTTAATCTCGGAATATGGATGTGACTCTTGGGAAGAAGTGTTATAAATATATATTTAGTGATGTATTGTGTCTAGTAAGTTCTCCTAGTGGCTATAAATACCCATGGGGTTATTTTGTAATGAAACAATGAGCATTTTGAGTCTTCAAATACCTTCAAAATATATAATATTATTTTATTTCGAGTCCATCATTCTTCCTCTGATAATTTCA	TGTTAGTAAATAAACTTAATTGTACTATTATTAGTGTTGGAAGTCTAAGAGTTTTGAAAGTCCAAGAGTCATATAGAAACTCCCATTATCTAGAATATACATGAGTAATTATGAGTTAATCTCGAAATATAGATGTGACCTTTGGGATGAAGTGTTATAAATGCATATTGAGTGATATATTGTGTCTAGTAAGTTTTCCTAGTGGCTATAAATACCCATGGGGTTATTTTGTAATGGAACAATGAGCATTTTGAGCCTTTGAGTACCTTCAAAATATATAATATTATTTTATTTCGAGCCCATCATTCTGCTTTTGATAACTTTAAAGTGGTATTAGAGCCATAATGTCCACCAATAGTCTCCTCCAACCCTCCTTTCCTCGCCTCACCAAAACAAACT…	STRAND +
RLC	Oryco	Eguineensis519857_RT3_B1_L7_5	4964	95.7	GTTTT-GTTTT	CTAGAGCCTTAGCTTTGATACCAGTA	CCCCCTCTTAAACTTGATTTTGTCAT	466	TGTTGGATTATGGAAAACTCTAATGAGACTTGATTGGAAGATAAAGCTCTAATCTACTTATAATTGGGAAGAGAAATTGGTTGCTAAGGAGAAATATATGCTTTAGAAAGAAGAAGAAGAGAACACAGGAGGAAGAAGAGTGGAGACTTGAAAAGGAAACACTTGCTATTACTTCTTCTTGGTATAGTATAAATAGGGAGAGGTCCTCTATTTATAGCCTTCATGGACCTTTCTGGATACATAGACTTCAAAACAAAAAAGAGATTTCTAAAATCAAGATAAAATATTTTTTAAACAAAGATAGATGATTCTAGATATTTCTAACAATAGATATTTATAGAGCTTTTTAGAAATATGAAGATCTTTATATATTATGGACTTTTTTTAGTGCAATTGAGC…	466	TGTTGGATTATGGAAAACTCTAATGGGACTTGATTGGAAGATAAAGCTCTAATCTACTTATAATTGGGAAGAGGAATTGGTTGCTAAGGAAAAATATACGCTTTAGAAAGAGGAAGAAGAGAACACAGGAGGAAGAAGAGTGTAGACTTGAAAAGGAAATACTTGCTATTACTTCTTCTTGGCATAGTACAAATGGGGAGAGGTCTTCTATTTATAGCCCTCATAGATCTTTCTAGATACATAGAGTTTAAAACAAAAAAGAGATTTTTAGAATCAAGATAAAATATTTTTTAAAGAAAGATATATGATTCTAGATATTTCTAACAATAGATATTTATAGAGTTTTTTAGAAATATGAAGATCTTTATATATTATGGACCTTCTTTAGTGCAATTGGGC…	TGTTGGATTATGGAAAACTCTAATGAGACTTGATTGGAAGATAAAGCTCTAATCTACTTATAATTGGGAAGAGAAATTGGTTGCTAAGGAGAAATATATGCTTTAGAAAGAAGAAGAAGAGAACACAGGAGGAAGAAGAGTGGAGACTTGAAAAGGAAACACTTGCTATTACTTCTTCTTGGTATAGTATAAATAGGGAGAGGTCCTCTATTTATAGCCTTCATGGACCTTTCTGGATACATAGACTTCAAAACAAAAAAGAGATTTCTAAAATCAAGATAAAATATTTTTTAAACAAAGATAGATGATTCTAGATATTTCTAACAATAGATATTTATAGAGCTTTTTAGAAATATGAAGATCTTTATATATTATGGACTTTTTTTAGTGCAATTGAGC…	STRAND -
RLC	Oryco	Eguineensis511000_PT_B1_L122_262	4538	95.2	ATAAA-ATAAA	GTGGTATCTGAGCCTCCTTGATCTTG	GTGCAACCCATGATTCAAGAGGAGAG	260	TGTTAGCGAATCGTGAGCTACAGTCTTTGTTGTCTCTGCTGATTTTTAGTTGAATCCTAGTTTTCAGGAATAACTGGCTGTTGTGGCTGGTTCTTAGGTTGTTAGTTGTTCTGTTTGTTGCTATGTTCTTGGTCAAGTTAGTTACCGTTAACGTGTTTTTGTGGGTTGCAGAATTGTAGGTGTTCAGTTAAGAAATATCTTGTATTTATTCAGCAGTAAAAAAATTAATGACATCATCCTTCCCTTCCAAAAAAATAACA	261	TGTTAGTGAATCGTGAGCTGCAGTCTTTGTTGTCTCTGCTGGTTTTTATTTGAGTCCTAGTTTTCAGAAATAACTAGCTGTTGTGGCTGGTTCTTAGGTTGTTAGTTGTTCTGTTTGTTGCTATTTTCTTGGTCAAGTTAGTTGCAGTTAATATATTTTTGTGGGTTGCAGAATTGTAGGTGTTCAGTTAAGAAGTATCTTATATTTATTTAGCAATAAAAAAAATTAATGATATCATCCTTTTCTTCCAAAAAAATAACA	TGTTAGCGAATCGTGAGCTACAGTCTTTGTTGTCTCTGCTGATTTTTAGTTGAATCCTAGTTTTCAGGAATAACTGGCTGTTGTGGCTGGTTCTTAGGTTGTTAGTTGTTCTGTTTGTTGCTATGTTCTTGGTCAAGTTAGTTACCGTTAACGTGTTTTTGTGGGTTGCAGAATTGTAGGTGTTCAGTTAAGAAATATCTTGTATTTATTCAGCAGTAAAAAAATTAATGACATCATCCTTCCCTTCCAAAAAAATAACAGTGGTATCTGAGCCTCCTTGATCTTGAGGGGGCTACGAGTGACTTGTGAGACTGATTGAGAAGTGTGTCTGCATCCATAGAAGCTGAAGAAAAATGGAGGCAGGATCGAGTGGTTTTTCAGCCATGGCTCCACCAGTGT…	STRAND +
RLC	Oryco	Eguineensis5_6661_RT36_B13_L64_139	4780	94.5	ACTAT-ACTAT	AGTTTATTGGTATTAGAGCCAAGTTA	TATGTGATTTTGCATCAAAGGGGGGG	283	TCTGGAATATTGATGCAAAAGTTTAGGAGTTATGTGTCATGCTCTCTTGTGTTGAATGAGTCAAGCATAGGTGTCCCATGTTCCTTATTTTACTCTGTTCTGTTACAACTGTTTCAGCATGTTGGTTCTAAAAACATTACAGGTCTTGTAATGCCTATAAAATGGCAATGTTCAGAGAATGAAGTAGTCTTCTTTGAGTTCATTTTTGTGATAGAGAGTTCCTCTTATTGTCTTCTCTGATTTCAGCTCTGTAATAATGCTTTGGAGAGTGAAATAGCCAACA	283	TGTTGAATATTGATGCAAAAGTTTAGGAGTTACGTGTCATGCTCTCTTGTGTTGAATGAGTCAAGCATTGGTGTCCCATCTTTCTTATTTTGCTCTATTCTGTTTCAACTGTTTCAGCATGTTGGATCCAAAAACGTTACCGGTCTTGTAATGCCGATAAAATAGCAATGTTCAGAGAATGAAGTAGTCTTCTTCGAGTTCATTTTTGTGATAGAGAGTTCCTCGTATTGTCTTCTTTGATTTCAGCTCTGTAATAATGCTTTGGAGAGTGAAATAGCCAACA	TCTGGAATATTGATGCAAAAGTTTAGGAGTTATGTGTCATGCTCTCTTGTGTTGAATGAGTCAAGCATAGGTGTCCCATGTTCCTTATTTTACTCTGTTCTGTTACAACTGTTTCAGCATGTTGGTTCTAAAAACATTACAGGTCTTGTAATGCCTATAAAATGGCAATGTTCAGAGAATGAAGTAGTCTTCTTTGAGTTCATTTTTGTGATAGAGAGTTCCTCTTATTGTCTTCTCTGATTTCAGCTCTGTAATAATGCTTTGGAGAGTGAAATAGCCAACAAGTTTATTGGTATTAGAGCCAAGTTATGTTCGTGGCATGAGAAGAAAATTTTGCTGGTGTGTTTCTGCAGCAGTAGAAGGTGATTTAAAGTTACAGGCTGAAGTGCAAGTAAGCAT…	STRAND +
RLC	Oryco	Eguineensis519714_RT18_B2_L7_65	4738	94	ACATC-ACATC	AATTTGGTATCAGAGCCATACCTTTC	GCTCAACATTGCAAATTAAGAGGGGG	334	TGTTGGAAATTAATTTGCACCGGAGAAATCAAGAATTTTTCAAAATAATCAAGCACATCAAACAATATGTCTTCTCCTGTTCTAAAACTACTTTTGATATTTCAATATATCTTCTTTTCTTTTGAGATATTTTTAATGAGACATTTGAAGGGTCACAAATCAACTATAAATATGAGTTGTCTTGTATTCATCTATGTACGAACAAAAGAATAAAATTTTATATTAAAAATATTTTCGGCATACAAACTTCTCTAGCATGCTGTAGCATTGCATACTTAGCTTATTTTCAAATATTTCTTCCTTCTTTAGCCCACTACATTTTTGCAACCCAACA	337	TGTTGGAAATTAATTTGCATTGGAGAAATCAAGAATTTTTCAGAATAGCCAAGCACATCAAACAATGTGTCTTTTCATGTTCCAAAGCTACTTTTGGTATTGCAATGTATCTCTTCTTCTTCTGAGATATTTTTAATGAGGCATTTGAAGGGTCACAAATCAACTATAAATATGGGGTTGCCTTGTACTCATCTATGTATGAACAAAAGAATAGAATTTTATATTAAAAATATTTTCAGCATACAAACTTCTCTAGCAAGTGCTGTAGCATTGCATACTTAGCTTATTTCCAAGCATTTCTTCCTTCTTTAGCCCACTACATTTTTGCAACCCAACA	TGTTGGAAATTAATTTGCACCGGAGAAATCAAGAATTTTTCAAAATAATCAAGCACATCAAACAATATGTCTTCTCCTGTTCTAAAACTACTTTTGATATTTCAATATATCTTCTTTTCTTTTGAGATATTTTTAATGAGACATTTGAAGGGTCACAAATCAACTATAAATATGAGTTGTCTTGTATTCATCTATGTACGAACAAAAGAATAAAATTTTATATTAAAAATATTTTCGGCATACAAACTTCTCTAGCATGCTGTAGCATTGCATACTTAGCTTATTTTCAAATATTTCTTCCTTCTTTAGCCCACTACATTTTTGCAACCCAACAAATTTGGTATCAGAGCCATACCTTTCCTTGATCTCTCATGGCAGCCACCTCCACTCCATCCATTT…	STRAND +
RLC	Oryco	Eguineensis515896_RT36_B1_L64_133	4782	93.8	ATTTC-ATTTC	ACAAACTTAGCTCTGATACCAGGAAT	CACCCCCTTGATGCAAAACCACAAAC	287	TATTGGATTTATCTCCTCAATCTGCTGCACAATGTCCTGCACATAGCAAAAATGGGAAAACCAGAGGAGGAAGAAAGAGAGCATATTTAAAACTGTTTCTACTATCAGTTTAGGTGATGGTCAATATCTGATATATAAAGGCCTTGTAGAAAAGACGAGTCTACAAAATCCATAAAGAAAATGAAAACAGCCTCCACACTATACGAAAACAAAAAAACAAAATAACATCTCACCTATAACCCAATCTACTAACAACTTCTCCTATTATTTTGCATCACTATTCAACA	288	TGTTGGATTCGTCTCCTTAATCTGCTGCACAATGCCCTGCACACAGCAAAAACAAAAAAATCAGAGAAGGAAGAAAGGGAGCAGATTTAAAACTGTTTCTACTATCAGTTTAGGTGATGGCCAATATCTGATATATAAAGACCTTACAGAAAAGACGAGTCTATAAAATTCATAACAGAAAATGAAAACAGCCTCCACACTATACAGAAATAAAAAAATAAAATAATATCTCACCTATGATCCAGTCTACTAACAACTTCTCCTATTATATTGCATCACTATTCAACA	TATTGGATTTATCTCCTCAATCTGCTGCACAATGTCCTGCACATAGCAAAAATGGGAAAACCAGAGGAGGAAGAAAGAGAGCATATTTAAAACTGTTTCTACTATCAGTTTAGGTGATGGTCAATATCTGATATATAAAGGCCTTGTAGAAAAGACGAGTCTACAAAATCCATAAAGAAAATGAAAACAGCCTCCACACTATACGAAAACAAAAAAACAAAATAACATCTCACCTATAACCCAATCTACTAACAACTTCTCCTATTATTTTGCATCACTATTCAACACACCCCCTTGATGCAAAACCACAAACACCAAGAAGTTTCCTAAAATATAAGAACTTTCCAGGAGGAAATGCCTTTGTTAATATATCTACAATCTGCTCATTTGTTGCATAAT…	STRAND -
RLC	Oryco	Eguineensis511000_RT62_B1_L32_329	4602	93.7	GTGGC-GTGAC	CTTAAGAAATATGCTCTGATACCAAT	CTTCTTAAAATTTTTCTTCAAAACTC	286	TGATAGATTTGAATAGGTTTGATAGGTTGACTAGATGAAGAAGAAGAAGAGAGAATTTATGGCTAATTCATACTATCTTCATTAAGTATCTTAAAATTTAAATACATAGCAAAAGATTTGTAGGCAAAATTTTGCATAATGAAAAAGATAAACATTAATTAGCTACATAGGAAATAAAAATACACATTAAAAAATACATGGGAAAAGAGAAATATTGGAAATCAAAAGTCAACATGAAAAAATTAAAAAACTAAATGATACTTCTTGAAAAATCTTAATTTTAACA	286	TGATAGATTTGAATAGGTTTGATAGGTTGACTAGATGATGAAGAAGAAGAAAAAATTTATGGCTAATTCATACTATCTTCATTAAGTATGTTAGAATTTAAATACATAGCAAAAGACTTATAGAGAAAGTCTTGCATAATGAACAAGACAAACATTAATGAGCTACATAGAAAATGAAAACACATATTAAAAAATACATGAAAAAAGAGAAACATTAGAAATCAAAAGTCAACATGACAAAATTAAAAAACTAAATGATACTTTTAGAAAAATCTTAATTTGAACA	TGATAGATTTGAATAGGTTTGATAGGTTGACTAGATGAAGAAGAAGAAGAGAGAATTTATGGCTAATTCATACTATCTTCATTAAGTATCTTAAAATTTAAATACATAGCAAAAGATTTGTAGGCAAAATTTTGCATAATGAAAAAGATAAACATTAATTAGCTACATAGGAAATAAAAATACACATTAAAAAATACATGGGAAAAGAGAAATATTGGAAATCAAAAGTCAACATGAAAAAATTAAAAAACTAAATGATACTTCTTGAAAAATCTTAATTTTAACACTTCTTAAAATTTTTCTTCAAAACTCCTAATTATTCCTTTAGCACTTCAAGCTTTTCTTTAACAAACTTTTGGTTAAAATATCTGTAATTTGTTCTTCAGCTTTGCAATAATT…	STRAND -
RLC	Oryco	Pisifera5_6539_RT10_B11_L9_89	4704	93.6	ATATT-ATATT	AAGTGGTATCAGAGCCAATAATATCC	GGAATACAGTTAAGTTTAAGGGGGGG	325	TGTTAGTAAATAAACTTAATTGTACTATTATTAGTGTTGGAAATCTAAGAGTTTTGGGAGTCTAAAAGTCATATAGAAACTCCCATTATCTAGAAGATGCACGAGTAATTATGTGTTAATCTTGGAATATGGATGTGACCTTTGGGAAGAAGTGTTATAAATGCTTATTTAATGATGTATTGTGTCTAGTAAGTTCCCCTAGTGGCTATAAATACTCTTGGGATCATTTTGTAATGCAACAATGAGCATTTTGAGCCTCTAAGTACCTTCAAAAAATATAATATTATTTTATTTCGAGCCCATCATTCTTTCATTGACAACTTTA	325	TGTTAGTAAATAAACTTAATTATACTATTATTAGTGTTGGAAGTCAAAGAGTTTTGGGAGTCTAAGAGTCATATAGAAACTCCCAGTATTTAGAAGATGCATGAGTAATTATGTGTTAATCTCGGAATATGGACGTGACCCTTGAGAAGAAGTGTTATAAATGCTTATTTAGTAATGTATTGTATCTAGTAAGTTCTTCCAGTGGCTATAAATACCTATGGGGTCATTTTATAATGCAACAATGAGCATTTTGAGTCTCTGAGCATCTTAAAAAAATATAATATTATTTTATTTCGAGTCCGTCATTCTTTCATTGACAACTTCA	TGTTAGTAAATAAACTTAATTGTACTATTATTAGTGTTGGAAATCTAAGAGTTTTGGGAGTCTAAAAGTCATATAGAAACTCCCATTATCTAGAAGATGCACGAGTAATTATGTGTTAATCTTGGAATATGGATGTGACCTTTGGGAAGAAGTGTTATAAATGCTTATTTAATGATGTATTGTGTCTAGTAAGTTCCCCTAGTGGCTATAAATACTCTTGGGATCATTTTGTAATGCAACAATGAGCATTTTGAGCCTCTAAGTACCTTCAAAAAATATAATATTATTTTATTTCGAGCCCATCATTCTTTCATTGACAACTTTAAAGTGGTATCAGAGCCAATAATATCCATCAATAGTCTCCTCCAACCTTCCTTGCCTCGTCTCACTAAAACAAAC…	STRAND +
RLC	Oryco	Eguineensis520000_RT45_B1_L64_201	4825	92.9	GTTTC-GTTTC	AGAATGAGCCTAGCTCTGATACCAAA	CTCCTCCTTGATGTATAATTATTGAC	329	TGTTGAAATTGAGTTTGAGACAAGAGCAGCTTCAGCTACTGATTTTCTATGATGAAAAGAAGAACTATACAACACAAAGAAAAATACAGACGAAGGAGACACTAAAACAAAGAAGAGCTTATCTTTTTATTTCCCCCACACAGTACACCATATGCAGGCCTATTTATAGACTTATAAAACTCATCGTGGGATAGTGACATAATCATTATACAGGATAAGTAGTTAAAACAGATTCCATTATTGTAGCTAGACTACTGACTCGTTCAAACAGAAGACTATTAACAGAAGAGCCCAAACACTCGGCATTTAACTTGCATTAATTTCCAACA	326	TGTTGAAATTGAGTTTGAGACAAGAGCAGCTTCAGCTGCTGAATTTCTACGATAAAAAATAACTATACAACACAAAAAAAAACATAGATGAAGGAGACACTAAAACAAAGGAGAGCTTATTTTTTTATTTCCCCCACACAGTACACTATATGCAGGCCTATTTATAGGCTTATAAAACCCATGGTGGGATAGTGGCATGATCACTATACAGGATAAGTAGTTAAAACATAATACATTATTGTAGCTAGACTACTAACTCGTTCAACAGAAGTCTCTTAACAGAAGAGTCCAAAGATTTGGCACTTAACTTGCATCAATTTTCAACA	TGTTGAAATTGAGTTTGAGACAAGAGCAGCTTCAGCTACTGATTTTCTATGATGAAAAGAAGAACTATACAACACAAAGAAAAATACAGACGAAGGAGACACTAAAACAAAGAAGAGCTTATCTTTTTATTTCCCCCACACAGTACACCATATGCAGGCCTATTTATAGACTTATAAAACTCATCGTGGGATAGTGACATAATCATTATACAGGATAAGTAGTTAAAACAGATTCCATTATTGTAGCTAGACTACTGACTCGTTCAAACAGAAGACTATTAACAGAAGAGCCCAAACACTCGGCATTTAACTTGCATTAATTTCCAACACTCCTCCTTGATGTATAATTATTGACACCAAGTAATTCACGAAAGTGGGAGAACTTCTCATAGGATAAAG…	STRAND -
RLC	Oryco	Eguineensis5_6832_RT24_B1_L7_430	4589	92.4	CTAAA-CTAAA	CATTAGCCATAGCTCTGATACCACTT	CCCCTCTTTAAACTTAATTGTCTTCC	420	TATTATGGTGGATAGAGAGAGAAAAGTATTATAGTATTTCTCACCTAGGAATAAAGATGATAGAGCTCTTTGCAAGAAGAGAACTTTAGTTTTGTTTGATATTCTTCCAACTCAATATTTGATCCAAAGTGACTCAAGTACATCCCTTTATATAGATGATTTTACAACCCTTTAACTATCCTCTATACAAAATACCAAGAGTCATATTTATGAATGACACTTTGTTTTTATACATAGAGAGGAATTCTAAGTAAATTTTATAGAAAATACTAAAAGCAATTGCTAATAACAAGATAATATTAATTTAGTTTACTAATTCCAATACCTTCTCTTGAAATATGATCTCTTGGGAACACAAAAGGTTTCTTTGACCAGCATCTCTTGATTCCATGCATAATT…	418	TGTTATAGTGGATAGAGGAAGAGAGGAGTATTGTAGTATTTTTCACTAAGGAATGAAGAGGATAGAGCTCTTTGCAAGAAGAGAACTTTAGCTTTGTTTGATATTCTTCCAACTCTCTTGATCCAAAATGAATCAAGTACATCCCTTTATATAGATGATTTTACAACCCTTTAACTATCCTCTACACAAAATACCAAGAGTCATATTTATGAATGATATTTTGGTTTTATACATGGAAAGAAATTCTAAGTGTATTTCATAGAAAATATTAAAAATCATTGCTAATAACAAGATAACATTAATTTAGTTTACTAATTTCAATACCTTCTTTTGAAATAAGACTTCTTAAGAACGCAAAAAGTTTCTTTGACCAGCATCTTTTGATTCCATGCATAATTA…	TATTATGGTGGATAGAGAGAGAAAAGTATTATAGTATTTCTCACCTAGGAATAAAGATGATAGAGCTCTTTGCAAGAAGAGAACTTTAGTTTTGTTTGATATTCTTCCAACTCAATATTTGATCCAAAGTGACTCAAGTACATCCCTTTATATAGATGATTTTACAACCCTTTAACTATCCTCTATACAAAATACCAAGAGTCATATTTATGAATGACACTTTGTTTTTATACATAGAGAGGAATTCTAAGTAAATTTTATAGAAAATACTAAAAGCAATTGCTAATAACAAGATAATATTAATTTAGTTTACTAATTCCAATACCTTCTCTTGAAATATGATCTCTTGGGAACACAAAAGGTTTCTTTGACCAGCATCTCTTGATTCCATGCATAATT…	STRAND -
RLC	Oryco	Eguineensis519571_RT18_B2_L7_352	4860	92.4	GTTGT-GTTGT	TAATACCAAAATTTGATACCAAAATT	TCCCCTCTTAATTTGCAATGTTCAAT	389	TGTTGGGTTGCGAAAGTGTAGAATACTAAAGAAGAAAGAAATGCTTAGAAAATATGCTAAGTGTGCAATGCTACAGCACTTGCAAGAGAAGTTTGTATGGTAAAAATATATCTTTTAATATAGAATTTTGTTCTTTTTCAAACACCGACGAGTACAAAGCAACCTCATATATAGTTTATTTGTGACCCTTCAGATACCACAAATATTAAAGGTATCTTGAAAAATGAGGAGATACATAGAAAAGGCAAAAGTCACTTTGGTATATGAAAAGTTACATAGAAATATCAAAAGATCACTTTGAAATACGAAGAGACACAGAATTATCTTCACTATTTTGGAAAATTCTTAACTTCTCCATTAACTTCATAATTGCAAATTAACTTTCAACA	389	TGTTGGGTTGCGGAAGTGTAGAAGGCTAAAGAAGGAAAAAATGCTTAGAAAAAATGCTAAGTATACAATGCTGCGGCACTTACAAGGGAAGTTTGTATGGTGAAAATATATCTTTTAATATGAAATTCTGTTCTTTCTCGTACACCGATGAGTACAAGACAACCCCATATATAGTTGATTTGTGACCCTTCGGATACCATAAATATTAAAGGTATCTTGGAAAATGAGGAGATACATAGAAATAGCAAAAGTCACTACAGTATATGAAAAGTTACATAGAAATATCAAAAGATTACTTTGAAATATGAAGAGATACAGAACTATCTTCACTATTCTGAAAAATTCTTGACTTCTCCACTGACTTCATAATTCCAAATTAACTTTCAACA	TGTTGGGTTGCGAAAGTGTAGAATACTAAAGAAGAAAGAAATGCTTAGAAAATATGCTAAGTGTGCAATGCTACAGCACTTGCAAGAGAAGTTTGTATGGTAAAAATATATCTTTTAATATAGAATTTTGTTCTTTTTCAAACACCGACGAGTACAAAGCAACCTCATATATAGTTTATTTGTGACCCTTCAGATACCACAAATATTAAAGGTATCTTGAAAAATGAGGAGATACATAGAAAAGGCAAAAGTCACTTTGGTATATGAAAAGTTACATAGAAATATCAAAAGATCACTTTGAAATACGAAGAGACACAGAATTATCTTCACTATTTTGGAAAATTCTTAACTTCTCCATTAACTTCATAATTGCAAATTAACTTTCAACATCCCCTCTTA…	STRAND -
RLC	Oryco	Eguineensis520000_RT75_B9_L6_409	4603	92.2	ATGGT-ATGGT	TGGTATCAGAGCTTCAAGGATCTTAA	TTTGCAACAATGGCAGCAAGGAGGAG	273	TGTTAGACGTTGCTGTCCATTACTGGTTATTATTATTTCAGTTAAATATTTTGTTAGTTCCAATGTTATCTTAATGAGTTTATTAGTTCCCATAAGAAGTTGGTCCTTCAAGGTTTTCATTAATGAGTCTATTAATTTCTCAATGTGATATTAATGAGTCTGTTAGATTCTCTAAGTAAGAGTTGTCAATTGTCATGTATTTAAGTTACGTTGAGATCAATGAAAAATGTGACGTCTTCATTCCAAAATCTGATAAATTTTCTAATTCCATCA	276	TGTTAGATGTTGCTGTCCATTACTGGTTATTATTATTCCAGGTAAATATTTTGTTAGTTCCAATGTTATCTTAATAAGTTTATTAGTTCCCATAAGAAGAAGTTGGTCTTTCAAGGTTCTCATTAATGAGTCTATTAATTTCTCAATGTGATATTAATGAGTCTGTTAGTTTCTCTAAGTAAGAGTTGTCAGTTGTCATGTATTTAAGTTATGTTGAGATCAATGAAAAATGTGACGTCTTCATTCCAAAATCTGATAAGTTTTCAAATTCCATCA	TGTTAGACGTTGCTGTCCATTACTGGTTATTATTATTTCAGTTAAATATTTTGTTAGTTCCAATGTTATCTTAATGAGTTTATTAGTTCCCATAAGAAGTTGGTCCTTCAAGGTTTTCATTAATGAGTCTATTAATTTCTCAATGTGATATTAATGAGTCTGTTAGATTCTCTAAGTAAGAGTTGTCAATTGTCATGTATTTAAGTTACGTTGAGATCAATGAAAAATGTGACGTCTTCATTCCAAAATCTGATAAATTTTCTAATTCCATCATGGTATCAGAGCTTCAAGGATCTTAAGGGGCAATCTTGGTCCACCAGCACCAGCAACAACAACAACAGATTAACTAGAGCTTGCAGCCTTCAGTATAGCTTCAACTAGTTCAGTTTCACTTCCAGC…	STRAND +
RLC	Oryco	Eguineensis5_4982_PT_B1_L52_438	4736	92.1	ATGTG-ATGTG	GATCTTCCTTGCTCTAATACCATTTT	CTCTCCTTTAATGATTGTTCTTGAAT	291	TGTTGGCTTTGTTTACTAACTTCGTGAAATTTGAGAGGAGATTGAAGTGGAGAATGAGATAGAAAATTGGGAGAAAATATAGATCTAGAGTTCTTTCTTTCTTTTTTCTTAGTACATAAGGCCTCTTATGTGTGAGACTACCATATCCTATAAAAATTCATATATCAACACAAAAAGCACTATGACAACATGAGCCCAACTATATATGAGCCCATATATTAACCCAATATATAACTAAACCAAAACTTACATAACTTAGAAATTAAAAAAAACAAACATTACATTTTAACA	291	TGTTGGCTTTGTTTACCAACTTCATGAAATTTGGGAGGAGATTGAAGTGGAGAATAAGATGAAAAATTGAGAGAGAATATAAATTTAGGATTCTTTCTTTCTTTTTTCTTAGTATATAAGGCCTCTTATGTGTGAGGCTATCACATCCTATTAAAGTTCATATATCAATACATAAACCACTATGACAACATAAGCCCAACTATATATGAGTCCATACATGAACCCAACATATAACTAAATCAAAACTTACATAATTTAGAAATTAAAAAGAATAAACATTACATTTTAACA	TGTTGGCTTTGTTTACTAACTTCGTGAAATTTGAGAGGAGATTGAAGTGGAGAATGAGATAGAAAATTGGGAGAAAATATAGATCTAGAGTTCTTTCTTTCTTTTTTCTTAGTACATAAGGCCTCTTATGTGTGAGACTACCATATCCTATAAAAATTCATATATCAACACAAAAAGCACTATGACAACATGAGCCCAACTATATATGAGCCCATATATTAACCCAATATATAACTAAACCAAAACTTACATAACTTAGAAATTAAAAAAAACAAACATTACATTTTAACACTCTCCTTTAATGATTGTTCTTGAATACCCATGAGGTCTCTAAGGTAGGTGAATTTCTCTTTAGGTAATGCCTTGGTGAAAATATCCGGCACTTGGTTTGGCGTCCTC…	STRAND -
RLC	Oryco	Eguineensis513466_RT35_B1_L7_132	5627	91.5	CAAGC-CAAGC	CCCTTAACCTTTGCTCTGATACCAAA	AATTTCCCCCTTAAGCTTGTTCATGC	293	TGTTGGTGGGCCTACTCAAGAACTAATAAATATAATAGTTTAAAGTAAGATTTATTTATGGAATGAACTCAAGTATAAAATACTTGATTACAAATCACTTAGTTACAATACAAAACACATACCCCCATTTATAGAAATAGAGGGACACAACTCTTCACAAGAGTTACTTATTAAAAGACACATCTTCTGATCTAAAAAACACAACCTTACAAAGAGACACATCTTCATATTAAAGATGGATACAACTCTTCTCAATGGATACAACTTCTCATGAACAGGTTTAGTAACCAACA	291	TGTTGGTGGGTCTACTCAAGAACTAATAAATATAATAGTTCAAAATAAGATTTATTTATGGAATGAACTCAAGTATAAAATACTTGATTACAAATCACTTGGTTACAATACAAAACACATACCCCTATTTATGGAAATAGAGGGACACAACTCTTCACAAGAGTTACTTATTAAAAGATACATCTTCTAATCTAAAAGACAACCTTACAAAGAGACACATATTCATATTACAGATGGATACAACTCTTCTCAATGGACACAACTTCTCATGAACAGGTTTAGTAACCAACA	TGTTGGTGGGCCTACTCAAGAACTAATAAATATAATAGTTTAAAGTAAGATTTATTTATGGAATGAACTCAAGTATAAAATACTTGATTACAAATCACTTAGTTACAATACAAAACACATACCCCCATTTATAGAAATAGAGGGACACAACTCTTCACAAGAGTTACTTATTAAAAGACACATCTTCTGATCTAAAAAACACAACCTTACAAAGAGACACATCTTCATATTAAAGATGGATACAACTCTTCTCAATGGATACAACTTCTCATGAACAGGTTTAGTAACCAACAAATTTCCCCCTTAAGCTTGTTCATGCACAACTACCCTCATCTTCTTCAATTGGGTCTTCATTAACTCGAAGCTTGTTTTGTAAATCTTTCTTTTCTGCAATTAGCT…	STRAND -
RLC	Oryco	Eguineensis514835_RT18_B2_L7_134	4670	91.1	CTTGC-CTTGC	AATTTGGTATCAGAGCCATCATCTTC	TCTAAAAATTACAAATTAAGAAGGTT	302	TGTTGAGAGTAATTTGCAATTAATTTAGTAGTAGTTGGCTGGTGCTTAGTAACTTGAGAAAGTTTGACTAATGCCTTGTTTCTTGTGAGGCTCTTAGTATCCTATGACATGCTCTGTTTCCTGTGTGGCTCTTTGTAATCCTAAGTCTAGTAATTAGGAGTAATTAATATTTGAGGCCTATAAAAGCAACTCAATGTAATCAGAAAAAAAAATCAGTCAATCAAGAGGACGTTCAGCAGAAATTTATTTTACTCCTCTTCCTCTCTACCAAATTATTCTTCCTTTTGTTCTATCCTCCAACA	300	TGTTAACAGTACTTTGTAATTAATTAAGAAGTAGTTGGCTGGTGCTTAGTAACTTGAGAAAGTTTGACTAATGCCTTGTTTCTTGTGAGGCTCTTAGTATCCTATTTGTTGCTCTATTTCCTGTGTGGCTCTTTGTAATCCTAAGTCTAGTAATTAGGTGTAATTAATATTTGAGGCCTATAAAAGCAACTCAATGTAATCAGAAAAAAATCAATCAATCAAGAGAAAGTTCAGCAGAAATTTATTTTACTCCTCTTCCTCTCTACCAAATTATTCTTCCTTTTGTTCTATCCTCCAACA	TGTTGAGAGTAATTTGCAATTAATTTAGTAGTAGTTGGCTGGTGCTTAGTAACTTGAGAAAGTTTGACTAATGCCTTGTTTCTTGTGAGGCTCTTAGTATCCTATGACATGCTCTGTTTCCTGTGTGGCTCTTTGTAATCCTAAGTCTAGTAATTAGGAGTAATTAATATTTGAGGCCTATAAAAGCAACTCAATGTAATCAGAAAAAAAAATCAGTCAATCAAGAGGACGTTCAGCAGAAATTTATTTTACTCCTCTTCCTCTCTACCAAATTATTCTTCCTTTTGTTCTATCCTCCAACAAATTTGGTATCAGAGCCATCATCTTCAATGGCAACAACAACCAATTCTCTTTTCACATATTCTACAAACTTTATACCCATCTTTGAAGGAGAGCACT…	STRAND +
RLC	Oryco	Pisifera5_3597_B45_L58_160	4635	90.9	AGTTA-AGTTG	CGAACAAATTGGTATCAGAGCAAGAT	GAAGATAATTAAGTTTAAGGGAGGTG	304	TGGAAAAATTAATTTAAACTTAATTAAATACTTTAGATATAGAGTTGTGTAAAAATCAAAGTGTTAATGTGTATGTTTTCTAGGAGTTAAAGTAGTTGAAAAGTGTAATGTCATCTTCATTATGAGTTGTGGTTAATCCAAGTAGTTGAGAAGTGTAATAGTCATTTTAAATTCTATAAATAGATGTATGGGAATAAAAGTGAAGAAGCAAGATTGAAGAAAATCTAAATTTTAGAGTATTATAGAAACTTATTCTTCCAAATTGCCTCTACTTTTTGAGTGTCCACTATATTTTCATTAGTTG	306	TTGAAAAATTAATGTAAACTTAATTGAAATACTTTGGGTTTAGAATTGTGTAGAAATCAAAATATTAATGTGTATGTTTTCTAGGAGTCAAAGTAGTTGAGAAGTGTAATAGTCATCTTCATTGTGAGTTGTGTTTAACGTAAGTAGTTGAGAAGTGTAATAGGCATTTTGAATTCTATAAATAGATATATATGAATAAAAGTGAAGAAGCAAGATCAAAGAAAATTTAAGTTTTAGAGTATTATACAAACTTGTACTTCCAAATTACCTCTATTTTTTGAGTGTCCACCATATTTTCATTAGTTT	TGGAAAAATTAATTTAAACTTAATTAAATACTTTAGATATAGAGTTGTGTAAAAATCAAAGTGTTAATGTGTATGTTTTCTAGGAGTTAAAGTAGTTGAAAAGTGTAATGTCATCTTCATTATGAGTTGTGGTTAATCCAAGTAGTTGAGAAGTGTAATAGTCATTTTAAATTCTATAAATAGATGTATGGGAATAAAAGTGAAGAAGCAAGATTGAAGAAAATCTAAATTTTAGAGTATTATAGAAACTTATTCTTCCAAATTGCCTCTACTTTTTGAGTGTCCACTATATTTTCATTAGTTGCGAACAAATTGGTATCAGAGCAAGATCATAGCGATCGTAGTGCTTCCCATTCCTCATTTTGCCAATAACTTTGAGAATTAGAGTATTCAAATGAA…	STRAND +
RLC	Oryco	Eguineensis520000_RT18_B1_L63_242	4536	89.7	GAGAG-GAGAG	TACCTAAATTTTGCTCTGATACCACT	CACCCCCGTAAGACCAAATTCTACGA	273	TGTTATGGTGGTATTTTAAAGAGCAAAAACAAAAAAAATAATATAGAATAGAGAAGAAACTTAATTGAGGTGGAAGGAATTAATTACTCAAAGTTCTGTCTTCATAGAACATCATAGCCAGGCTTTTTGTAGAGCATGGGTCATGCACTTGGATAACTTTGAATACATCAAACTCCAATGGGATAGGAAACTAAAAATAACAAATCTAACAAATTCTAAGATTATCTGAGATTTGGTCTTTATGTTCAACAACATTTGGTCTTATCTTCAACA	270	TGTTATGGTGGTATTTTAAAGAGCAAAAACAAAAAATAATATAGAATAGAGAAAAAACTTAATTGAGATGGAAGGAATTAATTACTCAAAGTTTTGTCTTCATAGTACGTCATAGCCAGGCTTTTTATAGAGCATGGGTCATGCACTTGGACAACTTCGAATACATCAAACTCCAATAGGATAACAAACTAAAAATAACAAATCTAATAAATTCTAGGATTATCTGAATTTGGTCTTTATCTTCAACAGCATTTGGTCTTATCTTCAACA	TGTTATGGTGGTATTTTAAAGAGCAAAAACAAAAAAAATAATATAGAATAGAGAAGAAACTTAATTGAGGTGGAAGGAATTAATTACTCAAAGTTCTGTCTTCATAGAACATCATAGCCAGGCTTTTTGTAGAGCATGGGTCATGCACTTGGATAACTTTGAATACATCAAACTCCAATGGGATAGGAAACTAAAAATAACAAATCTAACAAATTCTAAGATTATCTGAGATTTGGTCTTTATGTTCAACAACATTTGGTCTTATCTTCAACACACCCCCGTAAGACCAAATTCTACGACTCTAAGTTCTTCACAACACCAGATGAATTTTTCTAGTGGTAATGGCTTGGTAAAAATATCTACAAGCTACTTCTGAGTTGAGCAATACTCCAATATGAC…	STRAND -
RLC	Oryco	Pisifera5_7406_RT51_B11_L31_238	4899	89.6	CAAGA-CAAAA	AGATATACTGAAGCTCTGATACCATT	CTCCTCCTTGGGACTCTTCTCAATCA	341	TGTTAGCTTTAGTGCTGAATTGCGCTGTGATGATGTGCTTGTTTCTGTGTTTGTGCTTTCGTAGTACTGAGAAGGGAAGGACAAGAGAAAGTAGAGAAAAGGTTTTTTGCTATGAATTGCTTGCTTTCATTGATTTACTGATTGTGCATATAAATAGCCAATACAAGAGAATTCTAGACAGTGCATTCAATCTAGCTTCTCAACTAATACAGTGGCTTTTTGACTTCTAGCCTCACGGTAATTAATAGCTAATAATCTGGAATTTTCTAGCTAACAATAAATGCACAAGTGAGCTGTAAATAATTGTGTGCATTAACTGAGAAGAGGACCATCTTTCAACA	332	TGTTAGCTTTAGTGCTAAATTGTGCTGTGATGATGTGCTTGTTTCTGTGTGTGTGCTTTCGTAGTGCTAAGAAGGGACGGAAAGGAGAAAAGATTTTTTGCTGTGAATTGCTTGCTTTCATTGATTTACTGATTGTGCATGTAAATAGCCAATACAAGAGAATTCTAGACGGTGCATTCAATCTAGCTTCTCAACTAACACAGTGACTTTTTGACTTCTAGCCTCACAGTAATTAACAGCTAATAATCTGAAATTTTCTAGCTAACAATAGATGCACAAGTGAGCTGTAAATAATTGTGTGCATTAACTGAGGAGAGGACCATCTTTTAACA	TGTTAGCTTTAGTGCTGAATTGCGCTGTGATGATGTGCTTGTTTCTGTGTTTGTGCTTTCGTAGTACTGAGAAGGGAAGGACAAGAGAAAGTAGAGAAAAGGTTTTTTGCTATGAATTGCTTGCTTTCATTGATTTACTGATTGTGCATATAAATAGCCAATACAAGAGAATTCTAGACAGTGCATTCAATCTAGCTTCTCAACTAATACAGTGGCTTTTTGACTTCTAGCCTCACGGTAATTAATAGCTAATAATCTGGAATTTTCTAGCTAACAATAAATGCACAAGTGAGCTGTAAATAATTGTGTGCATTAACTGAGAAGAGGACCATCTTTCAACACTCCTCCTTGGGACTCTTCTCAATCATTCCAAACATTTTCCTTAGCTGCTCAAATCTG…	STRAND -
RLC	Oryco	Eguineensis5_7190_PT_B1_L52_182	4714	89	GCATC-GCATC	AAAGTGATATCAGAGCAAGGAAGATC	ATTCAAGAACAACCATTAAAGGAAAG	275	TGTTAAAATGTAATGTTTGTTTTTTTTAATTTTTAAGTTATGTAATTTTTAGTTTAGTTGTATGTTGGGTTCATATATAGGCTCATATATAGTTGGGCTCATATTGTCATAGTGGTTTATATATTAATGTATGAATTTTTGTAAGATGTGGTAGCCTCACACATAAGAGGTCTTATGTACTAAGAAAAAAGAAAACTCTTCTCCCCCAAGTTTTTATCTCATTCTCCACTTCAATCTCTTCCCAAATCTCATCAAGTTGGTAAACAAAGCCAATC	291	TGTTAAAATGTAACGTTTATTCTTTTTAATTTCTAAGTTATATAATTTTTGGTTTAGTTGTATGCTGGGTTCATATATAGGCTCATACATAGTTGGGCTTATATTGTCATAGTGGTTTATGTATTGATGTATGAATTTTTATAGGATGTGGTAGCCTCAAATATAAGAGGGCTTATGTACTAAGAAAAAAGAAAGAAAGAACTCTAAATCTATATTCTCCCTCAATTTTTCATCTCATTTTTCACTTTAGTCTCCTCCCAAATCTCATCAAGTTGGTAGACAAAGCCAACA	TGTTAAAATGTAATGTTTGTTTTTTTTAATTTTTAAGTTATGTAATTTTTAGTTTAGTTGTATGTTGGGTTCATATATAGGCTCATATATAGTTGGGCTCATATTGTCATAGTGGTTTATATATTAATGTATGAATTTTTGTAAGATGTGGTAGCCTCACACATAAGAGGTCTTATGTACTAAGAAAAAAGAAAACTCTTCTCCCCCAAGTTTTTATCTCATTCTCCACTTCAATCTCTTCCCAAATCTCATCAAGTTGGTAAACAAAGCCAATCAAAGTGATATCAGAGCAAGGAAGATCAACAAGATTTGAGTTTGAAGACAACAAGTGAGAAAGAGAGTACCATTCAAGAAGATCTTCATGGCAAGTTCAAGCAACATGGGTATGAGCATTAATCA…	STRAND +
RLC	Oryco	Eguineensis5_6203_RT79_B1_L36_434	4775	87.7	CTGCC-CTGCC	TTGGATCTTTGGGCTCTGATACCAAA	TCCTCCCCTCAAATTAAATTTTGCAT	241	TGTGAGAAATAATGGCCAAAAAACTATTTGCTAGAGGAGATAACGAGAGAAAAGAGAAAAAGAGAAGAAGAGGAATATTATTTCTGTTCCCTATTTCGGATCACTTTGTTAGGAGAGAATAATATTAGTTACAACTAATCTCCACGATAAAAACCGGCTAATTAAACCAACTAACAAACACGACCCACTACGCCCACTATAGATAAATATAAAATTTAATTTCATAAAAAAACTGCTAACA	240	TGCGAGAAATAAAGGGCAAAAAACTATTTGCTGGAGAAGATAACGAGAGAAAAGAGAGAAAAAAAAGAGAAAAAATATTACTTCTGTTCTTTGTTTCAGATCTCTCAGTCAGGAGAGAATAATATTGGTTACAACTAATCTTCAAAATAAAAACCGACTAACTAAACCAACTAACTAACGTGACCCACTATACCCACTGTAGATAAACATGAAATTTAATTTAATAAAAAACTGCTAACA	TGTGAGAAATAATGGCCAAAAAACTATTTGCTAGAGGAGATAACGAGAGAAAAGAGAAAAAGAGAAGAAGAGGAATATTATTTCTGTTCCCTATTTCGGATCACTTTGTTAGGAGAGAATAATATTAGTTACAACTAATCTCCACGATAAAAACCGGCTAATTAAACCAACTAACAAACACGACCCACTACGCCCACTATAGATAAATATAAAATTTAATTTCATAAAAAAACTGCTAACATCCTCCCCTCAAATTAAATTTTGCATACACCTGCTAAACCACGTAGATACTCAAAAATATTTATCTTCAAAGGCTTGGTGAAGATATCTGTCACTTGGTCTTCACTCCTATAATATACCAATTCATTACCTTCTTTTTCATTTGATCATGAAGAAAAT…	STRAND -
RLC	Oryco	Eguineensis5_7188_RT18_B1_L117_244	4985	87.3	GATAT-GATAT	AATTTGGTATTAGAGCTACGATTAGC	GAAAATCACAAATTAAGAGAAAAATT	412	TATGAGTAATCTATAATTTTTTAAAAAATATCAGTGTGGGGCCCAATCAACAGTTTAGGTGGCATTTTAGAAAAGTCAAAGGTTCTGAAAAATCTTCTTAATGACGTGCAACAAGTTTCTAAGTCAGCTTATTAAGTCTTTAATATTGTAAAGAACAATAAGTGATTATTCTATTTTCAAAATGAGTTTTTTTACTTTCAAAATTATATTTAATGCTTAATTTTTGTCCACTGCATTATAGCCTTAAATATTGTAAGCTAATACTAAAAAATATGTGAAAAAAGCAAAAAAAAGATTGTAGGAGTAGTAGCTTTGCAAATTCAGCTTCCTATTTTCAGTTTTCAGCAAGTATTCTTCAGATTTTTTCTAAACAAACTTCTTCCTACTTATAATTACTCT…	440	TGTGAGTAATCTATGATTTTTTAAAAAATATCAGTGTGGAGCTCAGTCAACAGTCTAGGTGGCATTCTCAAAAAGTCAAAGGTTCTGAAACATCTCCTTAAGGGTGTCCAATAAGTTGCTAAGTCAGTTTGTTAAGTCTTTAATATTGTAAAGAATAATAAATGATTGTTCTAATTCCAAAATGAGTTTTTTGACTTCCAAAGTTGTATTTAATGCTTGATTTTCATCCACTGCATTATGGCCTTAAATATTATAAGCTAATAATAAAAAATATGTGAGAAAAGTAATAAAAAATATGTGAGAAAAGTAAAAAGAAAAAAAGATTGTAGGAGCAATAGCTTTACAAATTCAGCTTCCTATTTTCAGTTTTCAGCTAGTATTCTTCAGATTTTCTCTAAA…	TATGAGTAATCTATAATTTTTTAAAAAATATCAGTGTGGGGCCCAATCAACAGTTTAGGTGGCATTTTAGAAAAGTCAAAGGTTCTGAAAAATCTTCTTAATGACGTGCAACAAGTTTCTAAGTCAGCTTATTAAGTCTTTAATATTGTAAAGAACAATAAGTGATTATTCTATTTTCAAAATGAGTTTTTTTACTTTCAAAATTATATTTAATGCTTAATTTTTGTCCACTGCATTATAGCCTTAAATATTGTAAGCTAATACTAAAAAATATGTGAAAAAAGCAAAAAAAAGATTGTAGGAGTAGTAGCTTTGCAAATTCAGCTTCCTATTTTCAGTTTTCAGCAAGTATTCTTCAGATTTTTTCTAAACAAACTTCTTCCTACTTATAATTACTCT…	STRAND +
RLC	Oryco	Eguineensis5_4432_PT_B1_L74_111	4788	85	CTGGC-CCGGC	CAACCTGGTTGCTCTGATGTCAAAAA	CTCTCCCTTGATTCAAAGTTGCATAC	345	TGTTGGGAAAAGACAAAAGAAAAAAAATGGAAGAGGAGGACAGAATTAGTTCTCTGCAACGAGAACTTTACAAAAAATAAAAATTAATATGATTTTTTGTTGAAAGGAGATTTCATTAAATACACTGTCAAACTTTAATACAGTACCTCTTTTATAGACATTCATGGTATCAGATTTTTTCATCCATTACTAACTAACATTCCACTACAAGTCATGGCCTTCACACTCGACAACATGATAACCACTAACTCCACTAAATAACTAAATAGATCATGAGAGATATGTACAAAGGCCACGCTCCTATTTTCTAGTGCACTTTGAATCACCAGTTACTCACGTTCAATA	326	TGTTAGGAAAAGACAAAAGAAAAAAAAGAGGAGGGTAGAATTAGTTCTCTACAACGAGAACTTTACAAAAAAACAAAAGTTAACAGGCTTTTTGTTGAAAGGAGACTTCATTAAATGCACCGTCAAACTTCAATATAGTATTTCTTTTATAGATATTCATGGTACCTAACTAACATTCCATTACAAGTCAAGTCATGGCCTTCACACTTGGCAATATGACAGCCACTAACTCCACTAAATAACTAAATAAATCATGGAAGATATATACAAAGGTCATGTTCCTATTTTCTAATGCACTTTGAATCACCAGTTACCCACGTTCAACA	TGTTGGGAAAAGACAAAAGAAAAAAAATGGAAGAGGAGGACAGAATTAGTTCTCTGCAACGAGAACTTTACAAAAAATAAAAATTAATATGATTTTTTGTTGAAAGGAGATTTCATTAAATACACTGTCAAACTTTAATACAGTACCTCTTTTATAGACATTCATGGTATCAGATTTTTTCATCCATTACTAACTAACATTCCACTACAAGTCATGGCCTTCACACTCGACAACATGATAACCACTAACTCCACTAAATAACTAAATAGATCATGAGAGATATGTACAAAGGCCACGCTCCTATTTTCTAGTGCACTTTGAATCACCAGTTACTCACGTTCAATACTCTCCCTTGATTCAAAGTTGCATACACCAAGGAGTGATCTGAAGTAGAAATGC…	STRAND -
RLC	Oryco	Pisifera518999_RT7_B11_L13_177	4577	76.1	AATTC-AATTC	ATTGGTATCAGAGCTGTATTTCTTAA	GTTTTGAAAAAAATCTTAAGGAGAAG	284	TGTTAAAATTAATATTTTTCAAGAAGTATCATTTAGTTTTTAGTTTTTTCATGTTGACTTTTGATTTTCAATGTTTCTCTTTTTTCATGTATTTTTAATGTGTAGTTTTATTTTCTATGTAGCTCATTAATGTTTGTCTTGTTCATTGTGCAAGACTTTCTCTACAAATCTTTTGCTATGAATTTAAATTCTAAGATGCTTAATGAAGATAGTATGAATTAGCTACAAATTCTCTCTTCTTCTTCTTCATCTATTCAACCTATCAAATCTATTCAAATCTATCA	284	TGTTAAAATTAAAATTTTTTAAGAAGTATCATTTAGTTTTTAGTTTTTCTCTATTGACTTTTGATTTTCAATATTTTTTTTTATGTATTTTTAATGTGTGGTTTCATTTCCTATGTAGCTCATTAATGTTTGTCTTATTTATTGTGCAAGACTTTCTCTACAAGTCTTTAATTTACTATGTATTTAAATTTTAAGATGCTTAAAGAAGACAGTATAAATTAGCCATAAATTTTTTCTTTTTCTTCTTCATCTATTTAATCTATCAAACCTATTTAAATCTATCA	TGTTAAAATTAATATTTTTCAAGAAGTATCATTTAGTTTTTAGTTTTTTCATGTTGACTTTTGATTTTCAATGTTTCTCTTTTTTCATGTATTTTTAATGTGTAGTTTTATTTTCTATGTAGCTCATTAATGTTTGTCTTGTTCATTGTGCAAGACTTTCTCTACAAATCTTTTGCTATGAATTTAAATTCTAAGATGCTTAATGAAGATAGTATGAATTAGCTACAAATTCTCTCTTCTTCTTCTTCATCTATTCAACCTATCAAATCTATTCAAATCTATCAATTGGTATCAGAGCTGTATTTCTTAAGAGATCCATGAAGGGTTCTAAGGCAACTGTAAAAGGTTTCAAGATGTCTTCAAGCAATATTCTTGGTACAGATCCTCTAATATTTTTGG…	STRAND +
RLC	Oryco	Eguineensis516534_RT24_B13_L24_80	4647	72.2	ACAAC-ACAAC	ACAAGTTGGTATCAAAGCAAGATCAT	GGAAGATAATTAAGTTTAAGAGGGGG	308	TATTAAAAAATTAATATAAACTTGATTGAAATGCTTTGGGTTTGGAGTTGTGTAGAAATCAAAGTATTAATGTGTATGTTTTCTAGGAGTCAAAATAGATGAAAAGTGTAATAGTCATCTTCATTATGATTTGTGGTTAATACAGAAGTGTAATAGTAATTTTGAATTTTATAAATAGATGTACAAGAATGAAAGTGAAGAAGCAAGATTGAAGAAAATCTGAGTTTTAGAGTATTATAGAAACTTGTTCTTCCAAATTATCTCTATCTTTTTGAGTGTCCACCATATTTTCATTAGTTTAGTTGCCA	301	TGTTGAAAAATTAATGTAAACTTAATTGAAATGCTTTGAGTCTAGAGTTGTGTAGAAATCAAAGTGTTAATGTGTATATGTTTTAGGAGTCAAAGTACTTAGAAGTGTAATAGTCATCTTCATTATGAGTTGTGGTTAATGTAGAATAGCCATTTTGAATTCTATAAATTGATGTATGGGAATGAAAGTGAAGAAGCAAGATTGAAGAAAATCTAAGTTTTAAAGTGTTATAGAAACTTATTCTTCCAAATTGCCTCTATCCTTTTGAGTGTCCACTATATTTTCATTAGTTTAGTTGCCA	TATTAAAAAATTAATATAAACTTGATTGAAATGCTTTGGGTTTGGAGTTGTGTAGAAATCAAAGTATTAATGTGTATGTTTTCTAGGAGTCAAAATAGATGAAAAGTGTAATAGTCATCTTCATTATGATTTGTGGTTAATACAGAAGTGTAATAGTAATTTTGAATTTTATAAATAGATGTACAAGAATGAAAGTGAAGAAGCAAGATTGAAGAAAATCTGAGTTTTAGAGTATTATAGAAACTTGTTCTTCCAAATTATCTCTATCTTTTTGAGTGTCCACCATATTTTCATTAGTTTAGTTGCCAACAAGTTGGTATCAAAGCAAGATCATGGCTACTAGAGTGCTTCCCATTCCTCATCTTGCTAACAACTTTGAGAATTAGAGTATTCAAATGA…	STRAND +
RLC	Oryco	Eguineensis517857_RT33_B1_L5_125	4697	70	TGCCC-TGCCC	AAGTGGTATCAGAGCTATAATATCTA	GGAATACAATTAAGTTTAAGGGGGGG	328	TGTTAGTAAATAAACTTAATAGTACTATTATTAGTGTTGGAAGTCTAAGAGTTTTGAGAGTCTAAGAGTCATATAGAAACTCTCATTATCTAGAAGACGCATGAATAATTATGAGTTAATAATCTCGGAATATGAATGTGGTCCTTAGAAAAAAATATTATAAATACTTATTTAGTGATGTATTGTATCTAGTAAGTTTTTCTAGTGGCTATAAATACCCATGGGGTCATTTTGTAATGCAACAATGAGCATTTGAACCTCTGAGTACCTTCAAAAAATTATAATATTATTTTATTCTGAGCCCATCATTCTTCTATTGATAACTTCA	325	TGTTAGTAAATAAACTTAATTGTACTATTATTAGTATTGGAAGTCTAAGAGTTTTAAGAGTCTAAGAGTCATATAGAAACTCCCATTATCTAGAAGATGCATGAGTAATTATGAGTTAATCTCCGAATATGGATGTGATCCTTGGGAAAAAATGTTATAAATGTTTATTTAGTGATGTATTGTGTCTAGTAAATTTTCCTAGTGGATATAAATACCCATGGGGTCATTTTGTAATGCAACAATGAGCATTTGAGCCTCTGAGTACTTTCAAAAAATTATAATATTATTTTATTCCGAACCCATCATTCTTCCATTGACAACTTCA	TGTTAGTAAATAAACTTAATAGTACTATTATTAGTGTTGGAAGTCTAAGAGTTTTGAGAGTCTAAGAGTCATATAGAAACTCTCATTATCTAGAAGACGCATGAATAATTATGAGTTAATAATCTCGGAATATGAATGTGGTCCTTAGAAAAAAATATTATAAATACTTATTTAGTGATGTATTGTATCTAGTAAGTTTTTCTAGTGGCTATAAATACCCATGGGGTCATTTTGTAATGCAACAATGAGCATTTGAACCTCTGAGTACCTTCAAAAAATTATAATATTATTTTATTCTGAGCCCATCATTCTTCTATTGATAACTTCAAAGTGGTATCAGAGCTATAATATCTACCAATAGTATCCTCCAATCCTCTTTTTCTCGCCTCACCAAAACAA…	STRAND +
RLC	Retrofit	Eguineensis520000_RT23_B9_L16_376	5473	97.6	ATTAT-ATTAT	TGGTATCAGAGCTCTCAGGTTCTGAT	TATCTTCGCCTCATCTTGAGGGGGAG	184	TGTTGGAAGGGTTGGATCTAATTAGAAAGGTGTCTAATTAAGGATTTTTGGATATTATTCCTTGGCATATTCTTGTTATTCTCTGTCCATATTTGGGTCTACATACCTGTATTTATAGGCCTCTTGTATACCCTCTTATATATGAAGGAAAAATAAAAAGAAAATCTTTTCCTCATATTCATCA	183	TGTTGGAAGGGTTGGATCTAATTAGAAAGGTGTCTAATTAAGGATTCTTGGATATTATTCTTTAGCATATTCTTGTTATTCTCTGTCCATATTTGGGTCTACGTACTTATATTTATAGGCCTCTTGTATACCCTCTTATATATGAAAGAAAAATAAAAAAAAATCTTTTCCTCATATTCATCA	TGTTGGAAGGGTTGGATCTAATTAGAAAGGTGTCTAATTAAGGATTTTTGGATATTATTCCTTGGCATATTCTTGTTATTCTCTGTCCATATTTGGGTCTACATACCTGTATTTATAGGCCTCTTGTATACCCTCTTATATATGAAGGAAAAATAAAAAGAAAATCTTTTCCTCATATTCATCATGGTATCAGAGCTCTCAGGTTCTGATCCATTCTCCCGTTCCTCCCGATCATAATTTTTTTTTCCTTTCCCTTCTCCTTTCCTTTCTCCTTCCCCTTTCCCTCTTATCTCTCTCTTCCCGATCTCTTCTCCTTTCCCTTCTCCTTTCCCTTTCCCTCTTATCTCTCCCTTCCCAATCTCTTGACCCGTTGCCCCACCGAGTGCCTCGCACCCAACT…	STRAND +
RLC	Retrofit	Eguineensis5_7524_B9_L16_370	5237	97	TTATT-TTATT	AGAAAGAGCCTAATGCTCTGATACCA	CTCCTCAAGCTGGGGAGTAGATATTT	263	TGAAGAAAATTTTAGAATTCATTCATATTGAAAAAGTTCTAATACATAGGCTATATATACAGCAAGATATTGCTATTCTAGGAAAGTTTGACATTCTACAAATCTCTAGAAATCAGAAAATTATTATCTACTAATTTATAGCTAATCTCCACTAATTTAGAAATACAAATCTGTCCCTACAATTAGTCCTATTTACAGAAATCATGGGATTTTTATCAATTCCAAAAAATCATGGGATTTCAAGATATCCCAGATTTCCAACA	262	TGAAGAAAATTTTAGAATTCATTCATATTGAAAAAATTCTGATACATAGGCTATATATACAGCAAGATATTGCTATTCTAGGAAAGTTTGACATTCTACAAATCTCTAGGAATCAGGAAATTATTATCTACTAATTTATAGCTAATCTCCACTAATTTAGAAATACAAATCTGTCCCTACAATTAGTCCTATTTACAAAAATCAAGGGATTTTTATCAATTCCAGAAATCATGGGATTTCAATCAATCCCAGATTTCCAACA	TGAAGAAAATTTTAGAATTCATTCATATTGAAAAAGTTCTAATACATAGGCTATATATACAGCAAGATATTGCTATTCTAGGAAAGTTTGACATTCTACAAATCTCTAGAAATCAGAAAATTATTATCTACTAATTTATAGCTAATCTCCACTAATTTAGAAATACAAATCTGTCCCTACAATTAGTCCTATTTACAGAAATCATGGGATTTTTATCAATTCCAAAAAATCATGGGATTTCAAGATATCCCAGATTTCCAACACTCCTCAAGCTGGGGAGTAGATATTTTCCATCCCTAGCTTGCTCACAATCCTCTAAAATGTTGAACTTGTCAATCCTTTAGTTAAGATGTCTACCAATTGACCATCTGTAGAAATGTAGGGAGTGCAAATCAGCTT…	STRAND -
RLC	Retrofit	Eguineensis5_8099_PT_B80_L38_361	4970	96.6	AAATT-AAATT	TCTTGTCTCTCTAAGTTCTTCAACAT	TATGCCACCTTGAGTTTAAGGGGGGA	323	TGTTAGTGTATGAATCTTTGATTGTATCTTTGATTAATTGTATCCTTGATTGATTGTAGGAGTGATTTTGTGAATCAATGTATGAGTGATTCTAGGAATCAAATCAGGATTGATTCTAGGAATCAAAGTGATTCTAGAAATCAAATTAGGACTGATTCCAGGAATCAAATGGTTATTATGATTGATTTTCTTTCTTTATTTTTTGTATGGTCTTGACTATAAATAGACCCCTATGTATAGATAATTTACAGAATACAATCATATTCATCTCAATATTGTCTCTTTAAGTTTTTCAACATCTTGTCTCTCTAAGTTCTTCAACA	320	TGTTAGTGTATGAATCTTTAATTGTATGTTTGATCAATTGTATCCTTGATTGATTGTAGGAGTGGTTCTGTGAATCAATGTATGAGTGATTCTAGGAATCAAATCAGGATTGATTTTAGGAATCAAAGTGATTCTAGAAATCAAATTAGGACTGATTCCAGGAATCAAATAGTTATTATGATTGATTTTCTTTTTTATTTTTTGTATGGTCTTGACTATAAATAGACCTCTGTGTATAGATAATTTAGAATAGAATCATATTCATCTCAATATTGTCTCTCTAAGTTCTTCAACATCTTGTCTCTCTAAGTTCTTCAACA	TGTTAGTGTATGAATCTTTGATTGTATCTTTGATTAATTGTATCCTTGATTGATTGTAGGAGTGATTTTGTGAATCAATGTATGAGTGATTCTAGGAATCAAATCAGGATTGATTCTAGGAATCAAAGTGATTCTAGAAATCAAATTAGGACTGATTCCAGGAATCAAATGGTTATTATGATTGATTTTCTTTCTTTATTTTTTGTATGGTCTTGACTATAAATAGACCCCTATGTATAGATAATTTACAGAATACAATCATATTCATCTCAATATTGTCTCTTTAAGTTTTTCAACATCTTGTCTCTCTAAGTTCTTCAACATCTTGTCTCTCTAAGTTCTTCAACATGGTATCAGAGCCTATATCCTAGACTTAAGAAATGTTTTCTACAGTCTTTT…	STRAND +
RLC	Retrofit	Eguineensis5_9369_PT_B37_L106_211	3095	96.6	GATAG-GATAG	TATCTATGCGCCAACTTGAGAGAGAG	TAGTATCAGAGCAATAACTTTAGGAC	234	TGTTGGTAAGAATCCGAAAATCAATCTGCATGAGCTGTTATCCATGCTTTCCATGTCATGAGCTGTTACACAGAAGATTTTATGGAGAGATTATAGAGATTCTTTTTATTTCAATAATCACGGTCTAAATTTATGTATAGTAGTTATTACATTCCAAAGATAGATGTCTGTACATATTATATAAACAATCTCTTGTATTCAGAAAAGGATGGAATATAATATATCATTTCATCA	234	TGTTGGTAAGAATCCGGAAATTAATCTGCATGAGCTGTTATCCATGCTTCCCACGTCATGAGCTATTACACAGAAGATTTTGTAGAGAGATTATAGAGATTCTTTTTATTTCAATAATCATAGCCTGAATTTATGTATAGTAGTTATTACATTCCAAAAATAAATGTATGTACATATTATATAAACAATCTCTTGTATTCAGAAAAGGATGGAATATAATATACCATTTCATCA	TGTTGGTAAGAATCCGAAAATCAATCTGCATGAGCTGTTATCCATGCTTTCCATGTCATGAGCTGTTACACAGAAGATTTTATGGAGAGATTATAGAGATTCTTTTTATTTCAATAATCACGGTCTAAATTTATGTATAGTAGTTATTACATTCCAAAGATAGATGTCTGTACATATTATATAAACAATCTCTTGTATTCAGAAAAGGATGGAATATAATATATCATTTCATCATAGTATCAGAGCAATAACTTTAGGACCTGTGAGTCTCTTTCTGTGGTATAACAGAAAGAAAGAAAAGAAAAACACGAGAGATTGAGAGCAATGGGAGAATGTACTCCCTCAACAGAGAATTTTCAAAGAGAGAAATCAATCCTTGCAAACTTAATATCTAGAATA…	STRAND -
RLC	Retrofit	Eguineensis513466_RT23_B1_L7_149	5475	96.5	ATTTT-ATTTT	TGGTTAGGGTTTTGGCTCTGATACCA	CTCTCTCTCAAGCTGGAGCATAGATA	414	TGTTAATGGAAAAGATACTTTTGTATTTCTCATCTTCATCTTCATGAATACAACTCTTTAAATAGACTAAAAGGAAATAGCTACTATGGTAGCTTTACAATTGTATCCAAACACATATGGAAGCTATACAATTGTGTCTAATAATCAAACAAGTATGGTAAATTTGACCCTGCAATCTCTATAGTAATCACTACCATAATAGCCATGATATTTAGGACCATAATAGCTATGATATTCTGACCATAATAGCCATAATCTTCTGATCTTGGAATCCTTGAGAATAACCATAATATTCTGACCATAATAGCCATGATATTCTGATCTTTGAATCTTTGAGGTCATGTTTACCATAGTAGTCATGATCTTGACAACTCATTATGATATTCACCATGATTCTAT…	414	TGTTAATGGAAAAGATAATTTTCTATTTCTCATCTTCATCTTCATGAATACAACTCTTTAAATTGACTAAAAGGGAATAGCTACTATGGTAGCTTTACAATTGTATCCAAACACATATGGAAGCTATACAATTGTGTCTAATAATCAAACAAGTATGGTAAATTTGATCCTGGAATCTCCATAGTAATCATTACCATAATAGCCATGATATTCAGGACCATAATAACTATGATATTCTGACCATAATAGCCATGATCTTCTGATCTTGGAATCCTTGAGAATAACCATGATATTCTGACCATAATAGCCATGATATTTTAATCTTGGAATCTTTAAGGTCATGCTTACCATAGTAGTCATGATCTTGACAACTCATTATGATATTCACCATGATTCTAT…	TGTTAATGGAAAAGATACTTTTGTATTTCTCATCTTCATCTTCATGAATACAACTCTTTAAATAGACTAAAAGGAAATAGCTACTATGGTAGCTTTACAATTGTATCCAAACACATATGGAAGCTATACAATTGTGTCTAATAATCAAACAAGTATGGTAAATTTGACCCTGCAATCTCTATAGTAATCACTACCATAATAGCCATGATATTTAGGACCATAATAGCTATGATATTCTGACCATAATAGCCATAATCTTCTGATCTTGGAATCCTTGAGAATAACCATAATATTCTGACCATAATAGCCATGATATTCTGATCTTTGAATCTTTGAGGTCATGTTTACCATAGTAGTCATGATCTTGACAACTCATTATGATATTCACCATGATTCTAT…	STRAND -
RLC	Retrofit	Eguineensis511000_RT72_B1_L6_391	5228	96.1	GTGGG-GTGAG	TGGTATCAGAACCTTGTCAGTTTTTT	TATTCATAGACCAACTTGAGGGAGAG	255	TGTTGGAGTCCCATGATTATAGGAATCCCAAATTATGGTATCTGTTGGAATCCCATGATTATAGGAATCCCAAATTATTAGAAATTAATTTTAGTTTCTGCATATAGCTGATTCCTCTAATTATTTCTATTTTCTTTTGTAATTATTTAGCTTCCTATTCTTGGACTAATGGATGTATATAAATAGGAGCTATGTAAAGAGCATTATTATTCAGAAATATATAAAGAAATTCTCTCCAAATTTCTGTTTTCTTCA	255	TGTTGGAATTCCATGATTATAGGAATCCCAAATTATGGTATCTGTTGAAATCCCATGATTATAGGAATCTCAAATTATTAGGAATTAATTTCAGTTTCTGTATATAGCTAATTCCCCTGCTTATTTTTGTTTTCTTTTGTAATTATTTAGCTTCCTATTCTAGGACTAGTGGATGTATATAAATAGGACCTATGTAAAGAGCATTATTATTCAGAAATATACAAAGAAATTCTCTCCAAATTTCTGTTTTCTTCA	TGTTGGAGTCCCATGATTATAGGAATCCCAAATTATGGTATCTGTTGGAATCCCATGATTATAGGAATCCCAAATTATTAGAAATTAATTTTAGTTTCTGCATATAGCTGATTCCTCTAATTATTTCTATTTTCTTTTGTAATTATTTAGCTTCCTATTCTTGGACTAATGGATGTATATAAATAGGAGCTATGTAAAGAGCATTATTATTCAGAAATATATAAAGAAATTCTCTCCAAATTTCTGTTTTCTTCATGGTATCAGAACCTTGTCAGTTTTTTACGGCATAATTTTATAGAGCCATATTAGGGTTTTTTGGGTCAAGCTTCCAGTGACTTATTATCGAGGGGCGGGGAGGGGGTTGAGTGTCACCGCCTGCCCCAGGAGAAAGCCTAGCCA…	STRAND +
RLC	Retrofit	Eguineensis511000_RT16_B9_L6_268	4990	96.1	ATCTT-ATTTT	TTAATCGAGATCACGCTCTGATACCA	CTCCCCCTCAAGCTGGAGCATATATA	181	TGTTAGAAAGAAGAGGGAGGAAAATCTACCATTATTCATGGGTAATGTGCCCATATTTAATGAGTACACCTGGCCTCCTACTCTTTCGGTACAACTTAAGATAAAACATAAACAGACTAACAGTATTCCTATCGGACAAACGCAATAGAATATCAAATCTAATAAGTGATAATTTTTAACA	181	TGTTAGAAAGAAGAGGGAGGAAAATCTATCATTATTCATGGGTAATGTGCCCATATTTAGTGAGTACACCTGGTCTCCTACTCCTTCGGTACAACTTAAGATAAAACATAAATAGACTAATAGTACTCCTACCGGACAGACCCAATAGAATACCAAATCTAATAAGTGACAATTCTTAACA	TGTTAGAAAGAAGAGGGAGGAAAATCTACCATTATTCATGGGTAATGTGCCCATATTTAATGAGTACACCTGGCCTCCTACTCTTTCGGTACAACTTAAGATAAAACATAAACAGACTAACAGTATTCCTATCGGACAAACGCAATAGAATATCAAATCTAATAAGTGATAATTTTTAACACTCCCCCTCAAGCTGGAGCATATATATCAAACATGTCCAGCTTATTGCAAAGATAAGAAAATCAAACAGCATATAAAGGTTTGGTAAACAGATCAGCAGTCTGTTCCTAAGTAGCAATGTGAGAGTCTTAACAATTTCTGACATAACAACATCTCGGACGAAGTGGCAGTCAACTTTAATATGCTTGGTTCGTTCATGAAAGATTGGATTGTTAGTAA…	STRAND -
RLC	Retrofit	Eguineensis520000_RT12_B9_L41_81	3902	96	ATTAA-ATTAA	ATATATGGGTTAAGGCTCTGATACCA	CTTCCCCTCAAGATGGGTTATAGATA	261	TGTTGAAAAATAGAGGCGGAAAAAGAGAGATAAGGAAGAGAGGAAGATGGGATTTCGAAAGAATAAGGAATTGATTTCCTCTAGGATCTACAGGATCTCTTTTATTAATTTTCAGAACCTCAATTTAGGAATTTTACAACTATATACAACCATTATTTCATTCTAATTAGGAAGATTACATTCCCAATTAGAGGAACCATATTTCCCTCTAATTAGGAAGATTACATTCCCAATTAGAGGGATCTACGGCTCATTTCAACA	261	TGTTGAAAAACAGAGACGGAAAAAGAGAGATAAAGAAGAGAGGAAGATGGGATTTCAAAGGAATGAGGAATTGATTTCCTCTAGGATCTACAGGATCCCTTTTATTAATTTTTAGAACCTCAATTTACGAATTTTACAACTATATACAACCATTATTTTCCTCTAATTAGGAAGATTACATTCCCAATTAGAGAAACCATATTTCCCTCTAATCAGGAAGATTACATTTTCAATTAGAGGGATCTAAAGCTCATTTCAACA	TGTTGAAAAATAGAGGCGGAAAAAGAGAGATAAGGAAGAGAGGAAGATGGGATTTCGAAAGAATAAGGAATTGATTTCCTCTAGGATCTACAGGATCTCTTTTATTAATTTTCAGAACCTCAATTTAGGAATTTTACAACTATATACAACCATTATTTCATTCTAATTAGGAAGATTACATTCCCAATTAGAGGAACCATATTTCCCTCTAATTAGGAAGATTACATTCCCAATTAGAGGGATCTACGGCTCATTTCAACACTTCCCCTCAAGATGGGTTATAGATATCATAAAGACACCCATCTTGTTACAAATAAATGAAAAAGACTGTGAACTAAGATCTTTAGTCAAAATGTCTGCCAGCTGACTAACAGATCGCACATAGGGCATACAAATGAT…	STRAND -
RLC	Retrofit	Pisifera5_5963_PT_B3_L93_211	3343	95.8	AAAAG-AAGAG	TGGTATCAGAGCCATTCATCCCTTTT	AAACCCATCTTGAGTTTGCAGGGGGA	295	TATCAGATATCGTAAATCCTTATTTTAATGAAACCAAATCTGTCAGATATCATAAATCTCCATTTTGATGAAAACCAAATCTGACCAATATAGTAAATCTCTATTAGTGAAAATCAAATCATGAAAATCAAATCACAATTAAAACCATCCTACATTGGCCCAATGTATATTTCTTTTATATACCTTTTTTTATTTCTTGTTTATTCTTTCCTGGAGTCTATTTATATGATGTAAATCATGTACAGAGAAAATCAATCAATACAATTGAATTCCATTTTCTCTTCATATTTTGTCA	295	TGTCAGATATCGTAAATCCCTATTTTGGTGAAACCAAATCTGTCAGATATCGTAAATCCCCATTTTGGTGAAAACCAAATCTGACCAATATAGTAAATCTCTATTGGTGAAAACCAAATCATGAAAATCAAATCACAATTAAAACCATCCTAAATTGGCCCAATGTATATTCCTTTTATATACCTTTTTTTATTTCTTGTTTATTCTTTTCTGGAGTCTATTTATATGATATAAATCATGTACCAAGAAAATCAATCAATACAATTGAATTCCACTTTCTCTACATATTTTGTCA	TATCAGATATCGTAAATCCTTATTTTAATGAAACCAAATCTGTCAGATATCATAAATCTCCATTTTGATGAAAACCAAATCTGACCAATATAGTAAATCTCTATTAGTGAAAATCAAATCATGAAAATCAAATCACAATTAAAACCATCCTACATTGGCCCAATGTATATTTCTTTTATATACCTTTTTTTATTTCTTGTTTATTCTTTCCTGGAGTCTATTTATATGATGTAAATCATGTACAGAGAAAATCAATCAATACAATTGAATTCCATTTTCTCTTCATATTTTGTCATGGTATCAGAGCCATTCATCCCTTTTTTTCTTTAATCCCAGCCATGGGATTCATTTCTCATCCATCTCTCTTTCATCATGACCGTGGATCATTCCTCATCTTCC…	STRAND +
RLC	Retrofit	Eguineensis5_6586_RT23_B1_L71_321	4774	95.6	TGTCC-TGTCC	TGGTATCAGAGCCATTCATCCCTTTT	AATCCCTATTTTGGTGAAACCAAATC	251	TGTCAGATATCGTAAATCTTCATTTTGGTGAAAATCAAATCTGACCAATATAGTAAATCTCTATTGATGAAAATCAAATCATGAAAATCAAATCACAATTAAAACCATCCTAAATTGGCCCAATATATATTCTTTTTATATACCTTTTTTTATTTCTTGTTTATTCTTTCCTGGAGTCTATTTATATGATGTAAATCATATACAGAAAAAATCAATACAATTGAATTTCACTTTTTCTTCATATTTTGTCA	251	TGTCAGATATCGTAAATCTCTATTTGGGTGAAAATCAAATCTGACTAATATAATAAATTTCTATTGGTGAAAATCAAATCATGAAAATCAAATCACAATTAAAATCATCTTAAATTAGACCAATGTATATTCCTTTTATATACCTTTTTTTATTTCTTGTTTATTCTTTTCTGGAGTCTATTTATATGATATAAATCATGTACAAAAAAAATTAATACAATTGAATTCCACTTTCTCTTCATATTTTGTCA	TGTCAGATATCGTAAATCTTCATTTTGGTGAAAATCAAATCTGACCAATATAGTAAATCTCTATTGATGAAAATCAAATCATGAAAATCAAATCACAATTAAAACCATCCTAAATTGGCCCAATATATATTCTTTTTATATACCTTTTTTTATTTCTTGTTTATTCTTTCCTGGAGTCTATTTATATGATGTAAATCATATACAGAAAAAATCAATACAATTGAATTTCACTTTTTCTTCATATTTTGTCATGGTATCAGAGCCATTCATCCCTTTTTTTCTTTAATTCCAACCGTGGGATTCATTTCTCATCCATCTCTCTTTCATCCTGGCCGTAGATCATTCCCCATCTTTCTTATTCTTGTATCATCTATTTGTGAGAGTTCTTGCAACCTCTCA…	STRAND +
RLC	Retrofit	Eguineensis5_5603_PT_B37_L41_280	4733	95.6	CTACC-CTATC	TATACATGAACCAACTTGAGGGAGAG	TGATATCAGAGCTGAGCCAAACTTTC	273	TGTTGGAACCTGCTGGAACCACAACGCACAGAAAAGTTGGCGCCACTAAAACTTTTCTACAAGACCTAATTTATTTTCTTCTTATCAGAATGATCTGTTGGAATCCCTTAATTTTAGGAATAGCAGATTATTAGGAATCAATTGTATGTATTTTTTCTATTGTAATTAGTTTCCTATTCTAAGACAAATCCTTGTATATAAATAGGAGCTGTTGTAAAGAATTTTTTTATCAATCAAATACACAAAAATTCTCTCCAAAACCTGTGTTCAACA	273	TGTTGAAACCTGCTGGAACCACAACGCACAGAAAAGTTGGCACCACCAAAACTTTCCTATAAGACCTGATTTGTTTCCTTCTTATCGGAATGATCTGTTAGAATCCCTTAATTTTAGGAATAGCATATTATTAAGAATCAATTGTATATATTTTTTCTATTGTAATTAGTTTGCTATTCTAGGACAAATCCTTGTATATAAATAGGACCTATTGTAAAGAATTTTTTTATCAATCAAACATACAAAAATTGTCTCCAAAACCTGTGTTCAACA	TGTTGGAACCTGCTGGAACCACAACGCACAGAAAAGTTGGCGCCACTAAAACTTTTCTACAAGACCTAATTTATTTTCTTCTTATCAGAATGATCTGTTGGAATCCCTTAATTTTAGGAATAGCAGATTATTAGGAATCAATTGTATGTATTTTTTCTATTGTAATTAGTTTCCTATTCTAAGACAAATCCTTGTATATAAATAGGAGCTGTTGTAAAGAATTTTTTTATCAATCAAATACACAAAAATTCTCTCCAAAACCTGTGTTCAACATGATATCAGAGCTGAGCCAAACTTTCTTGGCATAACTCTATGAAACAGACCTAGGTTTTTTTGATTTTTTGGATCAAGCTTCTTGGCAACATCTACGGGGTTGGTGACTGTCACCACCCATCTCTG…	STRAND -
RLC	Retrofit	Eguineensis513466_RT16_B9_L24_128	5076	95.5	AGCAA-AGCAA	AGAAATAGGATTAGGCTCTGATACCA	CTCTCCCTCAAGTTGGAGCATATATA	200	TGAACAATAGAGAGAGGAGAAAGGAACTATTGTTATATTCTTTTAGCCTCTCAAAGGGCCTTTATAGGCTTCTAGATACAATGTACTTGGACACATACTAGATACAATGTACTTAGACATATACTAGATATGATAAGATTTTAATATATGGTTATAACTATATTAAAAATATAACTACATACTATATTTCTTCTCTAACA	200	TGAACAAGGGAGAGAAGAGAAAGGAATTATTGTTATATTCTTTTAGCCTCTCCAAGGGCCTTTATAAGCTACTAGATACAATGTACTTGGACACATACTAGATACAATGTACTTGGACACATACTAAATATGATGAGATCTTAATATATGATTATAACCATACTAAAAATATAACTACATACTATATTTCTTCTCTAACA	TGAACAATAGAGAGAGGAGAAAGGAACTATTGTTATATTCTTTTAGCCTCTCAAAGGGCCTTTATAGGCTTCTAGATACAATGTACTTGGACACATACTAGATACAATGTACTTAGACATATACTAGATATGATAAGATTTTAATATATGGTTATAACTATATTAAAAATATAACTACATACTATATTTCTTCTCTAACACTCTCCCTCAAGTTGGAGCATATATATCAAATATTCCCAACTTGGTACATAAAGAAGAAAAACGAGTAGGCCCAAGAGCCTTGGTAAAGATATCAAGCAACTGATCCTTTGATATTGTGTGGGGAGTAACAAACTTCCCTGACAGAACAGCATCCTGAACAAAGTGACAATCAACCTCAATATGTTTAGTCCGTTCATG…	STRAND -
RLC	Retrofit	Eguineensis5_5500_RT23_B9_L8_178	4978	95.5	ATTAT-ATTGT	TGGTATCAGAGCCTAGGAGAGAAAAT	CACATATGCTCCAGCTTGAGAAGAAG	299	TGTTGGAATATTATTATATTTGAAAAGTTATATTTGAAAAGCATGACAATTCCTCCACTGAATAGTTAGAAAGCATCACAATTCCTCCATAGAAAAGTATATCAATTTCTCCATCAACTCCACCATCCTCGATTGTGTATCATTTGAATTTTTTCTTTATTTGTTTCCTACAATCATGGGATTGTACCTTTTCTTCATTTGTTTCCCACAATCATGGGATTTTGGATGGATCTTGGTGTATTAAATATATTTGTAAACAATACAATAGACGAGTAAGCTTCATCTTTTTCCATTTGACA	299	TGTTGGAATATTATTATATTTGGAAAGTTATATTTGAAAAGCATGACAATTCCTCCATTAGATATTTGGAAAGCATGACAATTCCTCCATAAGAAAGTATATCAATTTCTCCATCAACTCCACCATCCTTGATTGTGTACCATTTGAATTTTTTCTTTATTTGTTTCCTACAATCATGAGATTGTATCTTTTCTTTACTTGTTTCCCACAATCATGAGATTTTAGGTGGATCTTGGTGTATTATATGTATTTGTAAACGATGTAATAGATGAGTAAGCTTCATCTTTTTCCATTTGACA	TGTTGGAATATTATTATATTTGAAAAGTTATATTTGAAAAGCATGACAATTCCTCCACTGAATAGTTAGAAAGCATCACAATTCCTCCATAGAAAAGTATATCAATTTCTCCATCAACTCCACCATCCTCGATTGTGTATCATTTGAATTTTTTCTTTATTTGTTTCCTACAATCATGGGATTGTACCTTTTCTTCATTTGTTTCCCACAATCATGGGATTTTGGATGGATCTTGGTGTATTAAATATATTTGTAAACAATACAATAGACGAGTAAGCTTCATCTTTTTCCATTTGACATGGTATCAGAGCCTAGGAGAGAAAATCCTAGCCGTCCTAACCTCTCCAGTGGTGTTCTATCCCGCAGTGTCTCTCTCCACTAAAATCCAGCCTCTCTCGA…	STRAND +
RLC	Retrofit	Eguineensis520000_RT32_B1_L76_117	4926	95.4	TGTTA-TGTTA	GTTGGAGCTTCAGGGCTCTGATACCA	CACCCCCTCAAGATGAAGAGTCAGGA	304	TGACAATGATAATTTCTTTATTAAAAATAATTTTTAATTTTTACATCTTGATTTCATTGATCTCCAATAGGAGTATTTGTAGATTACAATGCCAGTAATTACAGTAATTACAAGAAAAAAAACATCTTGATTACATACCCTGTAAGGCCAAAGAACCAAAAGTAGAATTACTAAATAAAGAGAAATCAAAAATAGGTGTGCAGGCTAAATATGAATATATGTTGATTTACTAAACATAGAGAGAAAACAAATAAGAGTATATGTCAAAAGTAGAGTGATGAGGTGGAATGAATATGTGCTGACA	305	TGACAATGGTAATTTCTTTATTGAGGATAATTTCTGATTTTCACACCTTGATTTCATTGATCTCCAATAGGAGTATTTGTAGATTACAATGCCAGCAATTACAGTAATTATAAGAAAAAAGAACATCTTGATTACATACTTAGTAAGGCCAAAGAACCAAAAGTAGAATTGCTAAATAGAGAGAAATCAAAAATAGGTGTGCAAGCTAAATATGAATATATGTTGACTTACTAAACATAGAGAAAAAATAAATAAGAGTATATATCAAAAATAGAGTGATGAGATAGAATGAATATGTGCTGACA	TGACAATGATAATTTCTTTATTAAAAATAATTTTTAATTTTTACATCTTGATTTCATTGATCTCCAATAGGAGTATTTGTAGATTACAATGCCAGTAATTACAGTAATTACAAGAAAAAAAACATCTTGATTACATACCCTGTAAGGCCAAAGAACCAAAAGTAGAATTACTAAATAAAGAGAAATCAAAAATAGGTGTGCAGGCTAAATATGAATATATGTTGATTTACTAAACATAGAGAGAAAACAAATAAGAGTATATGTCAAAAGTAGAGTGATGAGGTGGAATGAATATGTGCTGACACACCCCCTCAAGATGAAGAGTCAGGACTACGAATCTTCAACTTGTCCCTTAGGAACCTAAAATGTGAGGTACCCAAGGGCTTGGTGAGAATATCG…	STRAND -
RLC	Retrofit	Eguineensis5_4466_PT_B9_L41_427	5100	95.4	CTAAC-CTAAC	TCAAAATTAGAATTGCTCTGATACCA	CTCCCCCTCAAGTTGGAACATAGATA	284	TGTCAAATAATAGTAAATAAATATTTTTTCATTATATTTTCTCTTCCAAATTAGAGCCAATATATAGATACAATTACACCATAGTAATAAGAAACAATCATATTCTAAGGAAACTAAATACTCCTATACACAAGATTTGACAACTATACACATTGATAACTATACATAAGATTTGACAACTATACACGAGATTTGACAACTAATTTATTTGACAACTATACACAAGATTGACAACCAATAGAAATAATCTGGCAATTACAACCTACAGACAGCTCATGCCAACA	285	TGTCAAACAATAGTAAATGAATATTTTTTCATTATATTTTTTCTTCTAAATTAGAGCCAATATATAGATACAATTACACCATAATAATAGGAAACAATCTTATTCTAAGGAAACTAAATATTCTTATACACAAGATTTGACAACTATACACAATGACAACTATACATAAAATTTGACAACTATATATGAGATTTGATAACTAATTTATTTGACAACTATATACAAGATTTGATAACCAATAGAAATAATCTGGTAATTACAACCTACAGACAGCTCATGCCAACA	TGTCAAATAATAGTAAATAAATATTTTTTCATTATATTTTCTCTTCCAAATTAGAGCCAATATATAGATACAATTACACCATAGTAATAAGAAACAATCATATTCTAAGGAAACTAAATACTCCTATACACAAGATTTGACAACTATACACATTGATAACTATACATAAGATTTGACAACTATACACGAGATTTGACAACTAATTTATTTGACAACTATACACAAGATTGACAACCAATAGAAATAATCTGGCAATTACAACCTACAGACAGCTCATGCCAACACTCCCCCTCAAGTTGGAACATAGATATTTATTATGCCCAACTTGTCAATCATATCATAGAATATCTTTCCTGAAACAGTTTTTGTGAGAATATCAGCCAACTGACTTTCTAACTT…	STRAND -
RLC	Retrofit	Pisifera5_6899_PT_B8_L94_212	3341	95.4	ATCAAA-GTCAAA	GTCATGGTATCAGAGCCATTCATCCC	CAAAACCCATCTTGAGTTTGCAGGGG	293	AGTATCAGATATCGTAAATCCTTATTTTAATGAAACCAAATCTGTCAGATATCATAAATCTCCATTTTGATGAAAACCAAATCTGACCAATATAGTAAATCTCTATTAGTGAAAATCAAATCATGAAAATCAAATCACAATTAAAACCATCCTACATTGGCCCAATGTATATTTCTTTTATATACCTTTTTTTATTTCTTGTTTATTCTTTCCTGGAGTCTATTTATATGATGTAAATCATGTACAGAGAAAATCAATCAATACAATTGAATTCCATTTTCTCTTCATATTTT	293	GATGTCAGATATCGTAAATCCCTATTTTGGTGAAACCAAATCTGTCAGATATCGTAAATCCCCATTTTGGTGAAAACCAAATCTGACCAATATAGTAAATCTCTATTGGTGAAAACCAAATCATGAAAATCAAATCACAATTAAAACCATCCTAAATTGGCCCAATGTATATTCCTTTTATATACCTTTTTTTATTTCTTGTTTATTCTTTTCTGGAGTCTATTTATATGATATAAATCATGTACCAAGAAAATCAATCAATACAATTGAATTCCACTTTCTCTACATATTTT	AGTATCAGATATCGTAAATCCTTATTTTAATGAAACCAAATCTGTCAGATATCATAAATCTCCATTTTGATGAAAACCAAATCTGACCAATATAGTAAATCTCTATTAGTGAAAATCAAATCATGAAAATCAAATCACAATTAAAACCATCCTACATTGGCCCAATGTATATTTCTTTTATATACCTTTTTTTATTTCTTGTTTATTCTTTCCTGGAGTCTATTTATATGATGTAAATCATGTACAGAGAAAATCAATCAATACAATTGAATTCCATTTTCTCTTCATATTTTGTCATGGTATCAGAGCCATTCATCCCTTTTTTTCTTTAATCCCAGCCATGGGATTCATTTCTCATCCATCTCTCTTTCATCATGACCGTGGATCATTCCTCATCTT…	STRAND +
RLC	Retrofit	Eguineensis520000_RT52_B9_L41_253	4827	95.3	CTTTG-CTTTG	TGGTATTAGAGCCTTAATCCATATAT	TATCTATAACCCATCTTGAGAGAGAG	215	TGTTGAAATGAGCTGTAGATCCCTCTAATCGGAAATGTAATCTTTCTAATTGGAGGGAAATATAGTTGTATATAGTTATAAAATTTTTAAATTGAGGTTCTGTAAATTAATAAAAGAGATTCTGTAGATCCTAGAGAAGATCAATTCCTCATTCTTTCGAAATCCTATCTTCCTCTCTTCCTTTATCTCTCTTCTTCCGTCTCTGTTTGTCAACA	215	TGTTAAAATGAACTGTAGATCCCTCTAATTGGGAATGTAATCTTCCTAATTAGAGAGAAATATGGTTGTATATAGTTGTAAAATTTTTAAATTGAGGTTTTGAAAATTAATAAAAGGGATCCTGTAGATCCTAAAGGAGATCAATTCCTCATTCCTTCGAAATCCCATCTTCCTCTCTTCTTTTGTCTCTCTTCTTCCGTCTCTGTTTGTCAACA	TGTTGAAATGAGCTGTAGATCCCTCTAATCGGAAATGTAATCTTTCTAATTGGAGGGAAATATAGTTGTATATAGTTATAAAATTTTTAAATTGAGGTTCTGTAAATTAATAAAAGAGATTCTGTAGATCCTAGAGAAGATCAATTCCTCATTCTTTCGAAATCCTATCTTCCTCTCTTCCTTTATCTCTCTTCTTCCGTCTCTGTTTGTCAACATGGTATTAGAGCCTTAATCCATATATCCCTCTGCAACCTCCATCAATCCTTTGCAACCTCTTCTCCTTATCGAAACTTATGTAAAGCAATAGGAATATTCAAATCATCATTATCTAATATAAAATGAATGGGAGATACGGGTGAATTACTATTCATCTTGGAAGGAGACGTAGAAGATGAAGCC…	STRAND +
RLC	Retrofit	Pisifera510081_RT5_B11_L9_170	5172	95.3	AAATCT-AAATCT	TCTTTCTCCCTGCTCTGATACCACAT	CTCTCCCTCAAGCTGGTACATAGATA	170	ATTGAGAGAGAGAGAAATTTGTAAGCCATGATCACTTCTGTGTCAGGCATCTATATTTATATATATGTACAGGGCAATTACAAGAGTGATTATAGGAAATCAAAAGACTAAAATACCCTCACACACTTAAAACATACTATAATTCATAAAACATACTATAATTCATAACA	168	TGAAAGAGAGAGAGAAATTTGTAAGCCATGATCACTTCTGTGTCAGGCATCTATATTTATATGTGTACAGGGCAATTACAGGAGTGATTATAAGAAATCAAAAGACTAAAATACCCTCACACACTTAAAACATACTATAATTTATAAAACATACTATAATTCATAACA	ATTGAGAGAGAGAGAAATTTGTAAGCCATGATCACTTCTGTGTCAGGCATCTATATTTATATATATGTACAGGGCAATTACAAGAGTGATTATAGGAAATCAAAAGACTAAAATACCCTCACACACTTAAAACATACTATAATTCATAAAACATACTATAATTCATAACACTCTCCCTCAAGCTGGTACATAGATATCAATCATGCCCAGCTTGTTACATATGCTAGTCACTTTATTTCCTACCAAGGCTTTAGTGAAAATATCAGCTAATTGATCTCCAGTCCGAACATGCTTTAACAAAATAAGCCCTTGTTGAAGCTTTTCTCGACCAAAGTGACAGTCTACCTCTATATGTTTAGTTCTTTCATGAAATACAGGATATTAGCAATGTGGATAGCC…	STRAND -
RLC	Retrofit	Eguineensis5_8134_RT21_B16_L67_99	5159	95.2	AGAGT-AGGGT	CCAAGGCGGACGGCGATATACCAAGT	TTTTTCATATTACAGCCTTAGGGATC	83	TGAAAACCAGAGATGAGAGAAGGTAGAAGAAGAAAGAGAGGAAGATGGGATTTCAGAGGAAGGAGGAAATTTTTCTTCTTTTT	83	TGAAAACCAGAGATGGGAGAAGATAGAAGAAGAAAGAGAGGAAGATGGGATTTCAGAAGAAGGAGGAAATTTTTTTTCATATT	TGAAAACCAGAGATGAGAGAAGGTAGAAGAAGAAAGAGAGGAAGATGGGATTTCAGAGGAAGGAGGAAATTTTTCTTCTTTTTTTTTTCATATTACAGCCTTAGGGATCCACCCCATTTTATACAAAAGTTTCATTCTTTACAAAAGAAGGTGATAACCTATTCTTGGTTATCCCCTAAACAAGAAAAAATCATTTATGGCTATTACCTGAAGAGGAAAAAGCCATGGATGGAAAAATAGGGTAGACAGAGCTGTCAACACTCTCCCTCAAGATGAGGCGAAGATATCACGAAATCTTATCTTGCTACAAATCGAAGAAAATATATAACCACTAAGATCCTTCGTTAGAATGTTTGCCAATTGTTCTAAAGACTTAATAAATGATAAACAGATAACTTT…	STRAND -
RLC	Retrofit	Eguineensis5_6768_RT12_B26_L54_69	5179	95.2	TTAAAA-ATAAAA	TTTAGATCAGAACCACGCTCTGATAC	ACACTGCCTCTCCAGATGGTGCATAG	355	TGAGTTAAAAATGAGAAGAGATAGTAAAGAGAAAGTAAGGGAGCAGAGAGAATAATATGAGAAAGAGTAATAGGTCTCGAATCTTGATTTTCTTCTGACCTATATCTCTATTTATATTGATGTTATTACATAAATGCTTACATTGCAATTGCTGATTTTATTCTTCAATTACAGCATTGCAGATTTTCTTTCTAAACATAGCTTACCAAATATATTGGTCAACCACTCCCTAATTATAATATTACAGATTTTCTTCCTAAACATAACTTACCAAAAATATATTGGTCAAGCATTCCCTAATTATAATATTGCAGATTTTCTTCGTAAACATAGCTTACTAAAAATATATTGGTCA	355	CAAGTTAAAAATGAGAAGAGATGGTAGAGAGAAAGTAAGGGAGTAGAGAGAATAATATGAGAAAGAGTGATAGGCCTCGAATCTTGATTTTCTTTTGACCTACTCCTCTATTTATATTGATGTTATTATATAAATGCTTACATTGCAATTGCTGATTTTATTCCCTAATTACAGCATTGCAGATTTTTTTCCTAAATATAGCTTACCAAATATATTGGTCAACCACTCTCTAATTATAACATTACAGATTTTCTTCTTAAACATAGCTTACCAAAAATATGTTAGTCAAGCATTCCCTAATTACAACATTGCAGATTTTCTTCCTAAACATAGCTTACCAAAAATATATTGGTCA	TGAGTTAAAAATGAGAAGAGATAGTAAAGAGAAAGTAAGGGAGCAGAGAGAATAATATGAGAAAGAGTAATAGGTCTCGAATCTTGATTTTCTTCTGACCTATATCTCTATTTATATTGATGTTATTACATAAATGCTTACATTGCAATTGCTGATTTTATTCTTCAATTACAGCATTGCAGATTTTCTTTCTAAACATAGCTTACCAAATATATTGGTCAACCACTCCCTAATTATAATATTACAGATTTTCTTCCTAAACATAACTTACCAAAAATATATTGGTCAAGCATTCCCTAATTATAATATTGCAGATTTTCTTCGTAAACATAGCTTACTAAAAATATATTGGTCAACACTGCCTCTCCAGATGGTGCATAGATATCTCTCATTGAATGA…	STRAND -
RLC	Retrofit	Eguineensis5_9595_RT56_B1_L130_295	4907	95.1	TAAT-TAAT	TATGGTATCAGAGCCCTTCTCTGGGC	CCCCATTGTGCTTGCGGGGGGATAAT	242	AGCTAAAGATGATTTGGCATAATTTGTAGGATTTTCTGTTGAGATCATGGGCTGTAATTCCCTTTTGTATTTGATTTGATTTGCCATATTCGGTGGGATTTTCAGTTAAGATCATGGGCTGTAATTATCTTTGTATTTGATTTGTAATATCCTAGGAACTATATTTGTATCGATTTAGTATTATTTAAATAAAACAATCTCACCAAGATGTGGTGTGGTGAGAATTACAAATCAAAACCCTT	243	AGCTAAAGATGATTTGGCATAATCTGTAGGATTTTTTGTTAAGATCATGGGCTGTAATTACCTTTTGTATTTGATTTGATTTGCCATATTCGGTGGAATTTTCTGTTAAGATCATGGGCTGTAATTATCTTTTATGTTTGATTTGTAATATCCTTGTAACCATATTTGTATCGATTCAGTATTATTTAAATGAAACAATCTCGCCAAGATGTGGTGTGGTGAGAATTACAAATCAAAACCCTT	AGCTAAAGATGATTTGGCATAATTTGTAGGATTTTCTGTTGAGATCATGGGCTGTAATTCCCTTTTGTATTTGATTTGATTTGCCATATTCGGTGGGATTTTCAGTTAAGATCATGGGCTGTAATTATCTTTGTATTTGATTTGTAATATCCTAGGAACTATATTTGTATCGATTTAGTATTATTTAAATAAAACAATCTCACCAAGATGTGGTGTGGTGAGAATTACAAATCAAAACCCTTTATGGTATCAGAGCCCTTCTCTGGGCATTTTCTCCCTTTCTTTTAACCTCTATTTTCTTAAAAACTCAAACCAACCTTCTTCCTTCTTGATCACTCAACCTGATTCTCACCAAAATGGCACAAAATATTTCTTCCTCTACAATGACAACAACACCCA…	STRAND +
RLC	Retrofit	Eguineensis513466_RT11_B9_L34_42	5763	95	GTGGC-GTGGC	ATCAGAACCTGAATGCTCTGATACCA	CTCCCCCTCAAGATGAGGCGAAGATA	205	TGATGAATATGAGGAAGAAAAGATTTTTTTTATTTTTCTATATATTAAAAGAGTATATAAGAGGCCTATAAATACATGTATGTAGATCCAAATATAGACAGAAAATAACAAGAATATGCCAAGGAATAATAAGAATATGCTAAGAAATAATATCCAAGGATCTTTAATTAGACATCTTTCTAATTAGGTTCTAATCCTTCCAACA	208	TGATGAATATGAGGAAGAAAAGATTTTTCTTTTTATTTTTCTATATATTAAGAGGGTATACAAGAGGCCTATAAATACAGGTACGTAGACCCAAATATAGACAGAAAGTAACAAGAATATGCCAAGGAATAACAAGAATATACTAAGGAATAATATCCAAAGATTCTTAATTAGACATCTTTCTAATTAGGTCCTAATCCTTCCAACA	TGATGAATATGAGGAAGAAAAGATTTTTTTTATTTTTCTATATATTAAAAGAGTATATAAGAGGCCTATAAATACATGTATGTAGATCCAAATATAGACAGAAAATAACAAGAATATGCCAAGGAATAATAAGAATATGCTAAGAAATAATATCCAAGGATCTTTAATTAGACATCTTTCTAATTAGGTTCTAATCCTTCCAACACTCCCCCTCAAGATGAGGCGAAGATATCTCGAAGTCCCATCTTGTCAATCAATCTAGAAAAAGACGATGAGCTAAGCCCTTTGGTCAGAATATCCGCCACCTGATCAGAAGACCGAATGAAGGTAATGCAGATCTGGCCCTGATCAATCTTCTCCTTGATTAAATGACGGTCAATCTTGATGTCTTTGGTACGA…	STRAND -
RLC	Retrofit	Pisifera518049_RT30_B3_L15_91	6139	94.9	ATTAC-ATTAC	GAAAGTTTGGCTCAAATCTGATACCA	CCCCCTCAAGTTGGTTCATGTATATT	274	TATTGAACATAGGTTTTGGAGACAATTTTTGTGTATTTGATTGATAAAAAAAACTGTTTACAACAGCTCCTATTTATATACAAGGATTTGTCCTAGAATAGAAAACTAATTACAATAGAAAAAATACATACAATTGATTCTTAATAATCTGCTATTCCTAAAATTAAGGGATTCCAACAGATCATTCCGATAAAAAGGAAATAAATCAGGTCTTATAGGAAAGTTTTGATGGCAACAACTTTTCTATGCGTTTTGGTTCCAGTAGGTTCCAACA	273	TGTTGAACACAGGTTTTGGAATGAATTTTTGTGTATTTGATTGATAAAAAAACTCTTTACAACAGCTGCTATTTATATACAAAGATTTGCCCTAGAATAGAAAACTAATTACAATAGAAAAAATATATACAATTGATTCCTAATAATCTGCTATTCCTAAAATTAAGGGATTCCAACAGATCATTCCGATAAGAAGGAAATAAATCAAGTCTTGTAGGAAAGTTTTGGTGGTGACAACTTTTCTATGCGTTGTGGTTCCAGCAGGTTCCAACA	TATTGAACATAGGTTTTGGAGACAATTTTTGTGTATTTGATTGATAAAAAAAACTGTTTACAACAGCTCCTATTTATATACAAGGATTTGTCCTAGAATAGAAAACTAATTACAATAGAAAAAATACATACAATTGATTCTTAATAATCTGCTATTCCTAAAATTAAGGGATTCCAACAGATCATTCCGATAAAAAGGAAATAAATCAGGTCTTATAGGAAAGTTTTGATGGCAACAACTTTTCTATGCGTTTTGGTTCCAGTAGGTTCCAACACCCCCTCAAGTTGGTTCATGTATATTACACATGCCTAACTTGCAAACTAGAGTATGAAATAATCTGCTGCTTAGACCTTTCGTGAACACATCGGCCAACTGCTCCTTCAAAGTCACATAAGAGAC…	STRAND -
RLC	Retrofit	Eguineensis5_4040_RT10_B1_L33_40	4974	94.8	GTTGT-GTTGT	GGGTTTGAAAACCTTCTCTGATACCA	CTTCTCCTCAAGCCAGAGTATATAGA	192	TGTTGAAGAAAGAAAAGATAATTAGCTGCATAGGCCAGCCATCTAATGTAGGGGGTTTTATATAATCAACACAAAGTGAAAGTCCTAAGTTACCCTCGTTACAATAATACCACATAATGACTTCTCAAGGATAAAATAGGTAAAGTTAGAAAAGAAATAACATAACATAATATAAATAACTAAGTCTCAACA	192	TGTTGAAGAAAGAAAAATTAATGAGCTGCATAGACCGGCCATCTATTGTAGGAGATTTCATATAATCAACACAAAGTGAAAGTCCTAAGTTACCTTTATTATAATAATACCACATAATGACTTTTCAAGGATAAAATAGGTAAAGTTAGAAAGAAAATAATATAACATAATATAAATAACTAAGTCTCAACA	TGTTGAAGAAAGAAAAGATAATTAGCTGCATAGGCCAGCCATCTAATGTAGGGGGTTTTATATAATCAACACAAAGTGAAAGTCCTAAGTTACCCTCGTTACAATAATACCACATAATGACTTCTCAAGGATAAAATAGGTAAAGTTAGAAAAGAAATAACATAACATAATATAAATAACTAAGTCTCAACACTTCTCCTCAAGCCAGAGTATATAGATCTTGCAGGCCCAGCTTAAAACAATAGTTCTGGAATGATTGTTTGGATAATGCCTTAGTGAAGATATCTATAGTCTGATCAGCTGAGCGAATAAAGGGTGTAGTCACCAGTTTCTTGAAAATAGCATCACGAATAAAATGACAGTCTACTTCTACATGCTGAGTCCGTTCATGGAAAACTG…	STRAND -
RLC	Retrofit	Eguineensis513466_RT26_B9_L59_84	4785	94.6	ACCAG-ACCAG	TGGTATCAGAGCCTTGAAGCTCCAAC	TCCCGAATCTCCAACTTAAAGGAGTG	242	TGTCAACGCACAACTCAACTCTCCATATTTGGTTTCACCTATATTCGGTTTCTTATCAACGCACTGTCAACCCACAGCTCACCTCTTTATGTTTGGTTTCACTTATATTTGATTTCTTATGCACACACAGCTCAACTCTCCATATTTATTGTAATAGTTGGCCTAGAGCTGCAACCATTGTAATCTATATATTCCTATTGGAGGATAATGAAATAAATGAGGAAAAAAAATTATCCTTAACA	241	TGTCAACACACAGCTCAACTCTCCATATTTGGTTTCACCTATATTTGGTTTCTTATCAACGCACTGTCAACCCACAGTTCACCTCTCCATGTTTGGTTTCCCCTATATTTGATTTCTTATCAATGCACAGCTCAACTCTCTATATTTGTTGTAATAGCTGGCTTAGAGCTGCAACAATTGTAATCTATATATCCTATTGGAGGACACTGAAATAAATGAGGAAAAAAAATTATCCTTAACA	TGTCAACGCACAACTCAACTCTCCATATTTGGTTTCACCTATATTCGGTTTCTTATCAACGCACTGTCAACCCACAGCTCACCTCTTTATGTTTGGTTTCACTTATATTTGATTTCTTATGCACACACAGCTCAACTCTCCATATTTATTGTAATAGTTGGCCTAGAGCTGCAACCATTGTAATCTATATATTCCTATTGGAGGATAATGAAATAAATGAGGAAAAAAAATTATCCTTAACATGGTATCAGAGCCTTGAAGCTCCAACGAGCATCCCTTCTTCCTTCGATGCTCTCTCATGGCCACCGGTTCATCTATCTCCACCTCCTCCAGTCCGTCTCCTTCTCCACCAAACACAATGATCGCTCTCACCTTTCCATCGGCGCAACACTTTCTATC…	STRAND +
RLC	Retrofit	Eguineensis513466_RT7_B9_L38_191	5046	94.4	ATCTT-ATCTT	TGGTATCAGAGCCTAAGGGCTGTGAA	TCCCCAACTCCATCTTAAGGAGGGGA	233	TGTAAATGTATTTATGTAGCTGGTAATTATAGAAGTTAGTTAGAGAACTGTTAGTTTGTTAAAATGTTAGTTAGAGAAAGCTTGTGATTGATCACAGTATAACAGCTCAGCTGGAGCAGTTACTTCATTCCGTCTGTATAGAAACAATTCTTTTCTAGTTCAATATACACCATGATTCATTCTCATTTCTACTTAAATATTTTCTTTTGCTCTGCTTGTACATTTTCTGTTCA	233	TGGAAATGTATTTATGTAGCTGATAATTATAGAAATTAGTTAGAGAAATGTTAGTTTGTTAAAATGTTAGTTAGAGAAAGCTTGTAATTAGTCAGAGTATAACAGCTCAGTTGGAGCAGTTACTTCATTCCATCTGTATATAAACAATTCCTTTCTAGTTCAATATACATGATGATTCATTCTCATTTTTGCTTAGATATTTTCTTTTGCTCTACTTTTACATTCTCTGTTCA	TGTAAATGTATTTATGTAGCTGGTAATTATAGAAGTTAGTTAGAGAACTGTTAGTTTGTTAAAATGTTAGTTAGAGAAAGCTTGTGATTGATCACAGTATAACAGCTCAGCTGGAGCAGTTACTTCATTCCGTCTGTATAGAAACAATTCTTTTCTAGTTCAATATACACCATGATTCATTCTCATTTCTACTTAAATATTTTCTTTTGCTCTGCTTGTACATTTTCTGTTCATGGTATCAGAGCCTAAGGGCTGTGAAGTTAAGTCTTTTTTTTTTTCCTTCGTTTGCTTGATCAGTTGTATTGTGAATTCCTAGTTGCTTGAAGTATGAGTTTGATGGAAGAAGCTTCTGATAGCGGAGTTGCAGATTGAGGAAATGAAGTCCGAGGCACAACAGAT…	STRAND +
RLC	Retrofit	Eguineensis510449_RT16_B9_L32_118	5158	94.4	AGGTC-AGGCC	TGGTATCAGAGCATCAGGTTCCATAA	TATATATGCTCCAGCTTGAGGGGGAG	348	TGTTAGAATCATGGTGAATATTATAATGAGTTGTCAAGATCATGACTACTATGGTAGCATGACCACAGGAATTCCAAGATCAAAATATCATAGCTATTATGATCGTAAATATTATGATTATTATGGTAGTGATTATCATGGCTATTATGGTAGCATCACTATAGAGATTTCATGGTCAAATTTATCATATTTATTTGATTGTGATTATTAGACACAATTGTATAGCAACCATATCTATTTGGATACAATTGTAAAGCTACCATAGTAGCTATTCCATTTTAGTATATTTAAAGGGCTGTATTCATGAAGTTGATTATGAGAAATATAATATTATCTTTTTCATTAATA	348	TGTTAGAATCACGGTGAATATTATAATGAGTTGTCAAGACTATGACTACTATGGTAGCATGACCACAGAGATTCCGAAATCAGAATATCATGGCTATTATGGTCGTAAATATCATGACTATTATGATAGTGATTATCATGGCTATTATGGTAGCATCACTATAGAGATTCCAGAGTCAAATTTATCATATTTATTTGATTGTAATTATTAGACACAATTGTATAGCTACTATATCTGTTGGGATATAATTGTAAAGCTACCATCCTAGCTATTCCATTTTTTTATATTTAAAGGGCTGTATTCATGAAGTTGATTATGAGAAAGACAACATTATCTTTTCCATTAACA	TGTTAGAATCATGGTGAATATTATAATGAGTTGTCAAGATCATGACTACTATGGTAGCATGACCACAGGAATTCCAAGATCAAAATATCATAGCTATTATGATCGTAAATATTATGATTATTATGGTAGTGATTATCATGGCTATTATGGTAGCATCACTATAGAGATTTCATGGTCAAATTTATCATATTTATTTGATTGTGATTATTAGACACAATTGTATAGCAACCATATCTATTTGGATACAATTGTAAAGCTACCATAGTAGCTATTCCATTTTAGTATATTTAAAGGGCTGTATTCATGAAGTTGATTATGAGAAATATAATATTATCTTTTTCATTAATATGGTATCAGAGCATCAGGTTCCATAACCCTAGCCACCGCCCATCTCCACCA…	STRAND +
RLC	Retrofit	Eguineensis520000_RT34_B1_L71_351	4822	94.3	GTAGA-GTAGA	AAAAGGGATAAATGGCTCTGGTACCA	TCCCCCCACAAACTCAAGATAGATTT	296	TGATAAAATATGAAGAGAAAGTGGAATTCAATTATATTGATTGATTTTCTCTGTACATGATTTACATCATATAAATAGACTCCAAAAAAGAATAAAAAAGAAATAAAAAAAAAGTATATAAAAGGAATATACATTGGGCCAATTTAGGATGGTTTTAATTGTAATTTGATTTTCATGATTTGGTTTTCACCAATAGAGATTTATTATATTGGTCAAATTTGGTTTTCACCAAAATAGGGATTTACGATATCTGACAGATTTGGTTGCACCAAAATAGGGATTTATGATATCTGACA	296	TGACAAAATATGAAGAGAAAATGAAATTCAATTGTATTGATTGATTTTCTCTGTACATGATTTATATCATATAAATAGATTCCAAGAAAGAATAAAAAAGAAATAAAAAAAAGGTATATAAAAGGCATATACATTGGGCCAATTTAGGATGATTTTTATTATGATTTGATTTTCATGATTTGATTTTCACCAATAGAAATTTACTATATTGGTCAGATTTGATTTTCATCAAAATTAGAATTTATGATATCTGACAGATTTGATTTCATGAAAATAGAGATTTACGATATCTGACA	TGATAAAATATGAAGAGAAAGTGGAATTCAATTATATTGATTGATTTTCTCTGTACATGATTTACATCATATAAATAGACTCCAAAAAAGAATAAAAAAGAAATAAAAAAAAAGTATATAAAAGGAATATACATTGGGCCAATTTAGGATGGTTTTAATTGTAATTTGATTTTCATGATTTGGTTTTCACCAATAGAGATTTATTATATTGGTCAAATTTGGTTTTCACCAAAATAGGGATTTACGATATCTGACAGATTTGGTTGCACCAAAATAGGGATTTATGATATCTGACATCCCCCCACAAACTCAAGATAGATTTTGGCAAGAAATCATATTTTGGAGCATAATGTAGAAAGTCGAGAGCCAGGATACTGTTTTGTGAATAAGTCTGCAAGT…	STRAND -
RLC	Retrofit	Eguineensis511000_PT_B15_L29_35	4782	94.3	CAAAG-CAAAG	TGGTATCGAGCTTTAGGGCTCATGCC	TTTGGGATGCTCAGCTTGCGGAGGAA	273	TGTTAGATAGCTGTGCATTAGTTGTCAAAATACACTTAGCTAGCTTTCCTCTTTAGTAAGATTTGGGTGAGTTGTACATGTGTGTTAAGATTCACCTAGCTAGCTTTCCTTTGTAGTAAGATTTGGGTGAGATGTACATGGGTGTGTATAAGTTGTATATGAGTAGACATAGGTTGGCACTTGCCTAACTTGGTTTACCTCTTGTGTATATAATGAGGCATCCTGTAACATATTTGGGCATTAAGTAATATAGCAAATTTATCCCTTCTATCA	274	TGTTGGACAGCTGTGTATTAGTTGTCAAGATACACATAGCTAGCTTTCCTCTTCAATAAGATTTGGGTGAGTTGTACATGGGTGTCAAGATTTACCTAGCTAGCTTTTTTTTCTAGTAAGATTTGGATGAGATGTATATGGGTTGTATATAAGTTGTATATGAGTAGGCATAGGTTGGCACTTGCCTGACTTGGTTTACTTCTTATGTATATAAGGAGGCATCTTGTAACATATTTGGGCATCAAGTAATATAGGAAATTTATCCCTTCTATCA	TGTTAGATAGCTGTGCATTAGTTGTCAAAATACACTTAGCTAGCTTTCCTCTTTAGTAAGATTTGGGTGAGTTGTACATGTGTGTTAAGATTCACCTAGCTAGCTTTCCTTTGTAGTAAGATTTGGGTGAGATGTACATGGGTGTGTATAAGTTGTATATGAGTAGACATAGGTTGGCACTTGCCTAACTTGGTTTACCTCTTGTGTATATAATGAGGCATCCTGTAACATATTTGGGCATTAAGTAATATAGCAAATTTATCCCTTCTATCATGGTATCGAGCTTTAGGGCTCATGCCCTAGATCCCTGCTGTGCCACCACGCCGCACTCGCCTTGGGCTGCGCCATTCCATCCCGGCCATGGCTTCTAGTTCCACTACTATGGCTCTTTCGATCGTC…	STRAND +
RLC	Retrofit	Eguineensis5_8234_PT_B43_L89_160	4805	94.3	AGTTA-AGTTA	TGTCCTCTCAAACTGATGGATCGGTT	TGTTGGTCCTTATGGCTATGATGTTA	264	TGAAAAGTCTTTTGAAAGCTTGAAGACTACACAAATAATGATGTGGGTCTATCTCTATTTATACACAATCATAGGTACAATACAGTGTCTACATACAATGAATGTGATAGATGCAATAGAGTATCTATATTCAATGAATGTCATAGGTATAATAGAGTATCTATATACAATAAATGTCATAGGTACAATAAAGTGTCTCCATTCATATATCTCCATTATAGTTAGATGGGTGAAGATTTGTCAGGATTATTATTATCCTTATCA	264	TGAAAAGTCTTTAGAAAGCTTGAAGACCACACAAACGGTGATGTGAGTCCATCTCTATTTATATATAATTATAGGTATAATAGAGTATCTACATACAATGAATGTGATAGGTACAATGAAGTATCTACATTCAATGAATGCCATACGTACAATAGAGTATCTATATACAATGAATGCCATAGGTACAATAAAGTGTCTCCATTCATATATCTCCATTATAGTTAGGTGGATGAAGATTTGCCAGGATTATTATTATCTTTATCA	TGAAAAGTCTTTTGAAAGCTTGAAGACTACACAAATAATGATGTGGGTCTATCTCTATTTATACACAATCATAGGTACAATACAGTGTCTACATACAATGAATGTGATAGATGCAATAGAGTATCTATATTCAATGAATGTCATAGGTATAATAGAGTATCTATATACAATAAATGTCATAGGTACAATAAAGTGTCTCCATTCATATATCTCCATTATAGTTAGATGGGTGAAGATTTGTCAGGATTATTATTATCCTTATCATGTCCTCTCAAACTGATGGATCGGTTATGGATTTTTAGTTTATCTTTCATGAGCAAAAATCAGAAAGAAGATAGATCTTTGGTGAAAATATCAGCAACCTAATCCGTTGTATGCACATAACGAACATCTAGATTT…	STRAND +
RLC	Retrofit	Eguineensis518049_RT38_B1_L33_450	4490	94.2	GTATG-GTATG	GCCCTATGGAAAGAGCTCTGATACCA	CTCCCCCTCAAGCTGATGAGTGGATG	285	TAAGAAAAGATGTAATTTACTTCTCATTTTTAGTGGGTAATCAATCCCATATAAATATACAAAAGGATGATCTTCTTAAGAGATCAAATCCCGTGTATATCCCATGAAATAAGGGATAAGATCAAATCCCATCAAATAAGGGATAATTAAATATGGTTACAGTGAAATAAGGAAAGAGGAAGAATAGGAAACTATATAAATAACCTACCATTAGAGAGAGAGGAAGAATAGGAAACTATACCAATATCCTACAATTAGATGAGAGATTTTAGAAAATTCTTAACA	287	TGTGAAAAGATGTAATTTACTTCTTATTTTCAGTGGATAATCAATCCCACATAAATATACAAAAGGATGATCTTCTTAAGAGATCAAATCCCGTATAAATCCTATGAAATAAGGGATAAGATCAAATCCCATCAAATAAGGGATAATTAAATATGGTTACAGTGAAATAAGGAAAGAGAGGAAGAATAGGGAACTATACAAATATCCTACCATTAGAAAGAGAGGAAGAATAGGAAACTATACAAATATCCTATAATTAGATGAGAGATTTTAGGAAATTCTCAACA	TAAGAAAAGATGTAATTTACTTCTCATTTTTAGTGGGTAATCAATCCCATATAAATATACAAAAGGATGATCTTCTTAAGAGATCAAATCCCGTGTATATCCCATGAAATAAGGGATAAGATCAAATCCCATCAAATAAGGGATAATTAAATATGGTTACAGTGAAATAAGGAAAGAGGAAGAATAGGAAACTATATAAATAACCTACCATTAGAGAGAGAGGAAGAATAGGAAACTATACCAATATCCTACAATTAGATGAGAGATTTTAGAAAATTCTTAACACTCCCCCTCAAGCTGATGAGTGGATGTCTTCCATTTCCAGCTTGCTAATAATTTCTTGAAATCTCATTGTAGGTAGGCCCTTGGTTAGAACATCAGCTCACTGATTCTCTGATG…	STRAND -
RLC	Retrofit	Pisifera520000_RT49_B4_L3_223	2198	94.1	GTTTA-GTTTA	GGCGGCGGCGGCATGCTCCAATACCA	CTCTCCCTCAAGCTGGAGTATATATA	185	TGTTAGAAAGGAAAAGCTCCAAGGAATTGAATTCATTGATAAGATCCCATCTTTTTAAATAGATGGAAAATAAGTACATAAGAAAAAAAGTACATACTTGAAAAGTAAGTACATACTATGTTTAAAGACATACTAAATATATTTTTTCCGTATAAAAACTTTCTAAATAAATCATATTTCTAACA	185	TGTTAGAAAGGAAAAGCTCCAAGGAATTGAATTCATTAATAAGATCCCATCTCTTTAAATAGATGAAAAATAAGTATATAAAGAAAGAAATACATATTTGGAAAGCAAGTACAAACTATACTTAAAGACATACTAAATATATCCTTTCCGTATAAAAACTTCCTAAATAAATCATAATTCTAACA	TGTTAGAAAGGAAAAGCTCCAAGGAATTGAATTCATTGATAAGATCCCATCTTTTTAAATAGATGGAAAATAAGTACATAAGAAAAAAAGTACATACTTGAAAAGTAAGTACATACTATGTTTAAAGACATACTAAATATATTTTTTCCGTATAAAAACTTTCTAAATAAATCATATTTCTAACACTCTCCCTCAAGCTGGAGTATATATATCAAATATACCCAGCTTGTTACACATGGATTTGAAAATACCAAAAGACATAGACTTGGTCAAAATGTCAGCTAACTGCTTGGATGATGGAGTGAATGGTGTTACGATGGTTTTGCTCGTCACAGCATCTCTTATGAAATGGCAATCTACTTCGATGTGCCTGGTCCTCTCGTGGAATACAGGATTACT…	STRAND -
RLC	Retrofit	Pisifera5_6072_PT_B24_L99_227	5176	94.1	TTGCC-TTGCC	CTCCCCCTCAAGCTGGTGAATAAATA	GTCCAAGGAACCTTGCTCTGATACTA	279	TGAGGAAAAAGATAATTGTATTTTTTTATCATTTACAATAGCATAATAGCTGTGTAAATACATAGGGGATGACCACATTTAGAAGATCAAATCCCAAAGAATAAGGGATAACCATATTTAGAGGATTAAATTCCATCCCAAAGAATAAGGGATGACCATATTTAGAAGATCAAATCCCAACAAATAAGGAAACAAAATAACAATCAATAAACAAATAGATCAAACCTGAATTAGCACTATTCTGGATAAGTAAGTTGAGAGATCTTAGGGATTTTAATG	279	TGAGGAAAAAGATAATTGTATTTTTTTATCATCTACAATGGAATAATAGCTGTATAAATACATAGGGGATGACCATATCTAGAGGATCAAATCCCAAAGAATAAGGGATGACCATATTTAGAGGATCAAATCCCAATCCCAAAGAATAAGGGATGACCATATTGTAGGATCAAATCCCAACAAATAAGGAAACAAAATAACAAACAATTAACAAATAGATCAAACTCGAATTAGCACTATTCCGGGTAAGTAAGTTGAGAGATTTTAGGGATTCTAACA	TGAGGAAAAAGATAATTGTATTTTTTTATCATTTACAATAGCATAATAGCTGTGTAAATACATAGGGGATGACCACATTTAGAAGATCAAATCCCAAAGAATAAGGGATAACCATATTTAGAGGATTAAATTCCATCCCAAAGAATAAGGGATGACCATATTTAGAAGATCAAATCCCAACAAATAAGGAAACAAAATAACAATCAATAAACAAATAGATCAAACCTGAATTAGCACTATTCTGGATAAGTAAGTTGAGAGATCTTAGGGATTTTAATGCTCCCCCTCAAGCTGGTGAATAAATATCTTCCATTCCCAGCTTGCTTGTGAGTTCCTAAAATCTTGCTGTAGGTAGTCCTTTTGTTAAAACATCGGCTAATTGACAATCTGATGGCATAT…	STRAND +
RLC	Retrofit	Eguineensis5_4466_PT_B9_L41_113	5091	94	AATAT-AATAT	TGGTATCAGAGCAATTCTAATCTTTA	TATCTATGCTTCAACTTGAAGGGGAG	283	TGTTGGCATGAGCTATCCGTAGGTTGTAATTGCCAGATTATTTCTATTGGTTGTCAAATCTTGTGTATAGTTGTCAAATAAATTAGTTGTCAAATCTCGTGTATAGTTGTCAAATCTCGTGTATAGTTGTCATGGTGTATAGTTGTCAAATCTTGTATATAGGAATATTTAATTTCCTTAGAATAGGATTGTTTCCTATTACTATGATGTAATTGTATCTATATATTGGCTCTAATTTAAAAGAGAAAATAACAGAAAAATATTCATTTACTATTGTTTGACA	283	TGTTGGCATGAGCTGTCTGTAGGTTGTAATTGTCATATTATTTCTATTGGTTGTCAAATCTTGTGTATAGTTGTCAAATAAATTAGTTGTCAAATCTCGTATATAGTTGTCAAATCTTATGTATAGTTGTCATTGTGTATAGTTGTCAAATTTTGTGTATAGGAATATTTCGTTTCCTTAGAATAGGATTGTTTTCTATTACTACGATGTAATTGTATCTATATATTGGCTCCAATTTGAAAGAAAAAATAATAAAAAAATATTTATTTACTATTATTTGGCA	TGTTGGCATGAGCTATCCGTAGGTTGTAATTGCCAGATTATTTCTATTGGTTGTCAAATCTTGTGTATAGTTGTCAAATAAATTAGTTGTCAAATCTCGTGTATAGTTGTCAAATCTCGTGTATAGTTGTCATGGTGTATAGTTGTCAAATCTTGTATATAGGAATATTTAATTTCCTTAGAATAGGATTGTTTCCTATTACTATGATGTAATTGTATCTATATATTGGCTCTAATTTAAAAGAGAAAATAACAGAAAAATATTCATTTACTATTGTTTGACATGGTATCAGAGCAATTCTAATCTTTAAAGAACTACTCAACCCGAATCGAATCGAAAATCCCCAAGCCTCTACACGAAAATCTCTATCCTCAAGTTCCCTATCTCCATCTCTTCAAT…	STRAND +
RLC	Retrofit	Eguineensis518049_RT23_B1_L33_167	3426	94	GATTC-GATTC	TTTTTGGTTAATTTGCTTTGATACCA	CTCCCCCTCAAGCTGGAGCGTAGATG	252	TAAAAAATAGAGAAGAAGAAGAGGGATTTTGTGAAAGAATGACTTGTATTTGTTTCATGTTACAAGAGATTCTATATATATAGCAATAAAGATCTAGGTACATCGAACCTATTGATTTCCTAATGTTATATTTCCTAAACAGGATTTGATATATTTCATGTTTAGAATTATACAGATTTGATATATATCCTATTTAGGATTATACAAGGAATATTCACATAATATGCTATCTAATTTAACATATTCTCAACA	252	TGAAAAATAGAGAAGAAGAAGAGGGATTTTGTGAAAGAATGACTTGTATTTGTTTTATGTTACAAGAGGTTCTATATATAGAGCAATAAAGGTCTAGGTACAATGAATCTATTGATCTCCTAATGATATATTTCCTAAATAGGATTTGATATATTTCCTGTTTAGGATTATACAGATTTGATATATATCCTATTTAGGATTATATAGGGAAGATTCATATAATATACTATCTAATTTAACATATTCTCAACA	TAAAAAATAGAGAAGAAGAAGAGGGATTTTGTGAAAGAATGACTTGTATTTGTTTCATGTTACAAGAGATTCTATATATATAGCAATAAAGATCTAGGTACATCGAACCTATTGATTTCCTAATGTTATATTTCCTAAACAGGATTTGATATATTTCATGTTTAGAATTATACAGATTTGATATATATCCTATTTAGGATTATACAAGGAATATTCACATAATATGCTATCTAATTTAACATATTCTCAACACTCCCCCTCAAGCTGGAGCGTAGATGTCATATGCTCTAAGCTTGTTACAAATGTATTCAATCTAAGAGCCTCTAAGGGATTTAGTGAAAACATCTGCTAACTGATCATTTAAATTGACGAAATTGGTGGCAATACATCCTGATTCAA…	STRAND -
RLC	Retrofit	Eguineensis510708_RT61_B37_L136_312	5479	94	TAGAG-TAGAG	CTCCCCCTCAAGTTGGTGCGTAGATG	TCTTGGGTTAGCTAGCTCTGATATCT	339	TGTGAAAAAAGAGCCGTAAAAGATAATATTTTTATTTCTCATTATCAACTTCATGATACAGCTCTTTAAATAGACTAAAATGGAATAGCTACTATGGTAGCTTTACAATTGTATCCACACACATTTGAAAGCTAAACAATTGTATCTAACAATAGGATAAATTTGATCTTGGAATCTATAATAATTACTACCATAATAGCTATGATATTTATGACTATAATAGCCCTGATATTCTGACCATAATAGCCATGATATCTAATCTTGAAATCCTTGAGGTCATACTTACCATAGTGGTCATAATCTTGACAACTCATTATGATATTTACTCATCTTCCAACA	340	TATGAAAAAAGAGCCATAAAAGATAATATTTTTATTTCTCATTATCAACTTCATGAATACAGCTCTTTAAATAGACTAAAATGGAATAGCTACTATGATAGCTTTATAATTGTATCTATACACATATGGAAATTAAACAATTATATCTAACAATAGGATAAATTTGATCCTGGAATCTATAATAATCATTACCATAATAGCTATGATATTTACAACTCTAATAGCCATGATATTCTGAGCATAATAGCTATGATATCTGATCTTGGAATCTTTGAGGTCATACTTACCATAGTAATCATAATCTTGACAACTTATTATGATATTCACTCATCTTCCAACA	TGTGAAAAAAGAGCCGTAAAAGATAATATTTTTATTTCTCATTATCAACTTCATGATACAGCTCTTTAAATAGACTAAAATGGAATAGCTACTATGGTAGCTTTACAATTGTATCCACACACATTTGAAAGCTAAACAATTGTATCTAACAATAGGATAAATTTGATCTTGGAATCTATAATAATTACTACCATAATAGCTATGATATTTATGACTATAATAGCCCTGATATTCTGACCATAATAGCCATGATATCTAATCTTGAAATCCTTGAGGTCATACTTACCATAGTGGTCATAATCTTGACAACTCATTATGATATTTACTCATCTTCCAACACTCCCCCTCAAGTTGGTGCGTAGATGTCAAGTAAGCCCAACTTGCCAATGAGAAAATTGA…	STRAND +
RLC	Retrofit	Pisifera5_6500_PT_B3_L9_374	5122	94	CCTTT-CCTCT	TGGTATCAGAGCCCAACTCTATTCTA	GATATATATGCTCCAGCTTGAGGGGG	215	TGTTAGAGAAGAAATATAGTATGTAGTTATATTTTTAGTATGATTATAATCATATTTAGTTATAACCATATATTAAGATCTCACCATATTTTGTATGTGTCCAAGTACATTGTATCTAGTATGTGTCCAAGTATATTGTATATAGTTGCCTATAAAGGTCCTTTGAGAGGCTAAAAGAAAGAAAAGAATAATTTTTCTCTTCTCTCCATTGATCA	217	TGTGAGAGAAGAAATATAATATATGGTTATATTTTTAGTATGATTATAATCATATTTAGTTATAACCATATATTAAGATCTCACCATATTTTGTATGTGTCTAAGTACATTGTATCTAATATGTATCCAAGCGTATTGTATCTAGTTGCCTATAAAGACCCTCTGAGAGACTAAAAGAAAGAATAAAATAATTCCTTTCTCTTCTGTTCATTGATCA	TGTTAGAGAAGAAATATAGTATGTAGTTATATTTTTAGTATGATTATAATCATATTTAGTTATAACCATATATTAAGATCTCACCATATTTTGTATGTGTCCAAGTACATTGTATCTAGTATGTGTCCAAGTATATTGTATATAGTTGCCTATAAAGGTCCTTTGAGAGGCTAAAAGAAAGAAAAGAATAATTTTTCTCTTCTCTCCATTGATCATGGTATCAGAGCCCAACTCTATTCTAATCAAAGCCACTGACTCCTCCATAGCCTTCCATCTCACCATCTCACATCTCTCCCACACCGCCGAGTTCTTTCTGATCGTCGAGAAAGGAGTAAATCACCGTAGGAGCACCGAGCTGCGATCATCCATCTAAGGAAGAGGGTGAGGCCACCTAATCAC…	STRAND +
RLC	Retrofit	Eguineensis517147_RT12_B9_L41_384	5715	93.7	GTCAC-GTCAC	TGGTATCAGAACACTTTGTTCTATGA	TATCTATAACCCATCTTGAGGAGGAG	293	CGTTGAAATGAGCTGTAGTTCCCTTTGATTAGAAATGCAATCTTCTAATTAGAAGAAAACATGTTTGTATAATTCCTAAATTGAGCCCTGATGAAATGAGCTGTGAAATGAGCTGTAGATCCCTCTGATTAGGAATGCAATCTTCTAATTAGAGGAAAATATGTTTGTGTAATTCCTAAATTGAGCCCCTGAAAATTAATAAAAAGGATCCTTTTGGTCCTAGAGAACTATTCCTTCTTCCTCTGAAATCCTCGTCTTCACCTTCTCTTCTATTTTTTTTCTGTTTTTCAATA	293	TGTTGAAATGAGCTGTAGATCCCACTGATTAGAAATGCAATCTTCTAATTAGAGAAAAATATATTTGTATAATTCCTAAATTGAGCCCTGATGAAATGAGCTATTGAAATGAGCTGTAGATCCCTCTGATTAGGAATGCAATCTTCTAATTAGAGGAAAATATGTTTGTATAATTCCTAAATTGAGCCCCTGAAAATTAATAAAAAGGGCCCTTTTGGTCCTAGAGAAGTATTCCTTCTTCCTCTGAAATCCTCGTCTTCACCTTCTCTTCTATTTTTTTCTATTTTTCAACA	CGTTGAAATGAGCTGTAGTTCCCTTTGATTAGAAATGCAATCTTCTAATTAGAAGAAAACATGTTTGTATAATTCCTAAATTGAGCCCTGATGAAATGAGCTGTGAAATGAGCTGTAGATCCCTCTGATTAGGAATGCAATCTTCTAATTAGAGGAAAATATGTTTGTGTAATTCCTAAATTGAGCCCCTGAAAATTAATAAAAAGGATCCTTTTGGTCCTAGAGAACTATTCCTTCTTCCTCTGAAATCCTCGTCTTCACCTTCTCTTCTATTTTTTTTCTGTTTTTCAATATGGTATCAGAACACTTTGTTCTATGAATACGCTCTATTCCGCCTCATCTCAATCCCTAAACTTCTTCAACTGCCGACCATCCGCACCTCTTCAAATCTTCCCCAGA…	STRAND +
RLC	Retrofit	Pisifera511000_RT15_B3_L2_95	4943	93.6	CTCAT-CTCAC	TGGTATCAGAGCCCTGAAGCTCCAAC	TCCTAACTCTTCATCTTGAGGGGGTG	305	TGTCAGCACATATTCATTCTACCTCATCATTCTACTTTTGGCATATACTCTTATTTGTTTCCTTTCTATATTTAGTAAGTCAACATATATTCATATTTAGCCTGCACACCTATTTTTGGTTTCTCTTTATTTAGCAATTCTATTTTTGGTTCTTTGGCCTGACTGAGTATGTAATCAAGATGTTCTTTTTTCTTGTAATTACTGTAATTGCTAGCATTGTAATCTACAAATACTCCTATTGGAGATCAATGAAATCAAGGTGTGAAAATCAAAAATTATCCTCAATAAAAAAATTATCATTGTCA	305	TGTCAGCACATATTCATTCCACCTCATCGCTCTACTTTTGGCATATACTTTTATTTATTTTCTCTCTATGTTTAGTAAGTCAACATATATTTATATTTAGCCTGCATACCTATTTTTTGTTTCTCTTTGTTTAGCAATTTTATTTTTGGTTCTTTGGCCTTACTGAGTATATAATCAAGATGTTCCTTTTTCTTGTAATTACTGTAATTGCTGGCATTGTAATCTACAAATATTCTTATTGAAGATCAATGAAATCAAGGTATGAAAATAAAAAATTATTCTCAATAAAAAAATTACCATTATCA	TGTCAGCACATATTCATTCTACCTCATCATTCTACTTTTGGCATATACTCTTATTTGTTTCCTTTCTATATTTAGTAAGTCAACATATATTCATATTTAGCCTGCACACCTATTTTTGGTTTCTCTTTATTTAGCAATTCTATTTTTGGTTCTTTGGCCTGACTGAGTATGTAATCAAGATGTTCTTTTTTCTTGTAATTACTGTAATTGCTAGCATTGTAATCTACAAATACTCCTATTGGAGATCAATGAAATCAAGGTGTGAAAATCAAAAATTATCCTCAATAAAAAAATTATCATTGTCATGGTATCAGAGCCCTGAAGCTCCAACGAGCATCCCTTCTTCCTCCTCCTTCAGTGCTCTCTTATGGCCACCAGTTCATCTATCTCTATCTCCTC…	STRAND +
RLC	Retrofit	Eguineensis5_7629_RT38_B37_L7_260	5158	93.5	AATAC-AATAC	TGTTTATTCACCAACTTGAGGGCTAG	TGATATCAAAACAAGGTTCCTTGGAC	276	TATTAGAATCCCCAAAATCTCTCGACTTACCCAGAATAGTGCTAATTCAGGTTTGATCTATTTGTTAATTGGTTGTTATTTTGTTTCCTTATTTTTTGGAATTTGATCCTCTAAATATGGTCATCCTTTATTCTTTGGGATTGTGATTTGATCCTCCAAATATGGTCATCCTTTATTCTTTGGGATTTGATTCTCTAAATATGGTCATCCCCCATATATTTATACAGCTATTATGCCATTGTAAATGATAAGGAAATACAATTGCCTTTTTCCTCA	276	TGTTAGAATCCCTAAAATCTCTCAAGTTATCCAGAATAGTGCTAATTTGGGTTTGATCTATTTATTAATTGGTTGTTATTTTCTTTCCTTATTTGTTGGGATTTGATCCTCTAAATATGGTCATCCCTTATTCTTTGGAATTGGGATTTGATCCTCTAAATATGGTCATCCCTTATTCTTTGGGATTTGATCCTCTAAATATGGTCATCCCATATACATTTATACAGCTATTATACTATTGTAAATGATAAGAAAATTAAATAATCTTTTTCCTCA	TATTAGAATCCCCAAAATCTCTCGACTTACCCAGAATAGTGCTAATTCAGGTTTGATCTATTTGTTAATTGGTTGTTATTTTGTTTCCTTATTTTTTGGAATTTGATCCTCTAAATATGGTCATCCTTTATTCTTTGGGATTGTGATTTGATCCTCCAAATATGGTCATCCTTTATTCTTTGGGATTTGATTCTCTAAATATGGTCATCCCCCATATATTTATACAGCTATTATGCCATTGTAAATGATAAGGAAATACAATTGCCTTTTTCCTCATGATATCAAAACAAGGTTCCTTGGACACCTTTTGATTCTTTTAAGCCCTTCATTGCCTTCGATCCTATTTCTCTCTGGCCTTTACTGTCGTTACTGGCTACCACTCATCCCATTCTCTTCTAT…	STRAND -
RLC	Retrofit	Eguineensis510000_RT49_B9_L111_226	4617	93.5	TAGAG-TAGAG	TGTTGGTCCTTATAGCTCTGGTACCA	TGCCCCCTCAAATTCATGGGCCGGTC	208	TGAAAATTCTTTAGAAAACTTGAAGACCTCACTCATGGTGATGTAGGTCTATCTCTATTTATATACAATCATAGATACAATAAAGTATCTACATACAATGAATATCATAGATACAATTAAGTGTCTACATACAATGAATGTAAGATGCATATATCTCCATTATAGTTAAGTAGGTAAAGATTTGCTAGGATTATTATTATCTTTATCA	208	TGAAAAATCTTTAGAAAGCTTGAAGACCTCACTAATGGTGATGTGGGTCTATCTCTATTTATACACAATCATAGGTACAATAAAATGTTTACATATAATGAATATCATAGGTGCAATAAAGTGGCTACATATAATAAATGTAAGATGCATATATCTCCATTATAGTTAGGTGAGTGAAGATTTGCTAGGATTGTTGTTATCCTTATCA	TGAAAATTCTTTAGAAAACTTGAAGACCTCACTCATGGTGATGTAGGTCTATCTCTATTTATATACAATCATAGATACAATAAAGTATCTACATACAATGAATATCATAGATACAATTAAGTGTCTACATACAATGAATGTAAGATGCATATATCTCCATTATAGTTAAGTAGGTAAAGATTTGCTAGGATTATTATTATCTTTATCATGCCCCCTCAAATTCATGGGCCGGTCATGGATTTTCAGTTTGTCTTTCATGAGCAAAAATCAGAAAAAAGATAGACCTTTGATAAAAATATTAGCAACCTGATCCGTTGTATGCACATAACAAACATCTAGGTTTTTGCACGTGACTTTCTCCCAAATGAAGTGATAATCGACTTCAATATGTTTACTTCA…	STRAND -
RLC	Retrofit	Pisifera520000_RT31_B3_L34_393	5182	93.4	ATTTT-ATTTT	GAAAGTTGGGCTCAGCTTTGATACCA	CTCTCTCTCAAGTTGGTTCATGTATA	272	TGTTGAACATAGGATTTGGAGAGAATTTTTGTATATTTGATTAATAAAATTTTTTTTTACAACAGCTCCTATTTATATATAAGGATTTGTCTTAGAATAGGAAACTAATTACAATAGAAAAATATATACAATTGATTCCTAATAATCTGTTATTCCTGAAATTGAGGGATTCCAACAGATCATTCCGATAAGAAGGAAATAAATTAGGTCTTGTAGGAAAGTTTTGGTGGCACCAACTTTTCTGTGTATTGTGGTTCCAGCAGGTTCCAACA	273	TGTTGAACACAGGTTTTGGAGAGAATTTTTGTTTATTTGATTGATAAAAAAACTCTTTAGAACAGCTCCTATTTATATTCAAGGATTTGTCCGAGAATAGGAAACTAATTACAATAAAAAAAATATATACAATTGATTCATAATAATCTGCTATTCCTTAAATTAAGGGATTCCAACAGATCATTCCGATAAGAAGGAAATAAATTAGGTCTTGTAGGAAAGTTTTGGTGGCGCCAACTTTTCTGTGCATTGTGGTTCCTGTAGGTTCCAACA	TGTTGAACATAGGATTTGGAGAGAATTTTTGTATATTTGATTAATAAAATTTTTTTTTACAACAGCTCCTATTTATATATAAGGATTTGTCTTAGAATAGGAAACTAATTACAATAGAAAAATATATACAATTGATTCCTAATAATCTGTTATTCCTGAAATTGAGGGATTCCAACAGATCATTCCGATAAGAAGGAAATAAATTAGGTCTTGTAGGAAAGTTTTGGTGGCACCAACTTTTCTGTGTATTGTGGTTCCAGCAGGTTCCAACACTCTCTCTCAAGTTGGTTCATGTATATTACACATGCCCAACTTGCAAACTAGAGTATGAAATAATCTGCCGCTTAGACTTTTCGTGAACACGTCGGCCAACTGCTCCTTCGAAGTCACATAAGAGAC…	STRAND -
RLC	Retrofit	Pisifera520000_RT40_B3_L34_402	5165	93.4	ATAAG-ATAAG	CTCCTTCTCCTTTGGCTCTGATACCA	TTTCCCCTCAAGTTGGAGCATAAAAT	262	TGTCAAATGAAAAAGTTGAAGCTTTCTTATTTATTGCATCGTTTACAAATATATAATACATCAAAATCCATATAAAATCTCATGATTGTGGGAAACAAATAAAGAAAAGATACAATCCCATGAATGCGGGGAAACAAATAAAAAAAGTTCAAATGATACAAAATAAGGGAAAGTGGAGTTGATGGAGAAATTGATATATTTTCTATGAAGAAATTGTCATGCTTTCCAAATATAACTTTTCAAATATAATAATATTCCAACA	263	TGTCAAATGAAAAAAATGAAGCTTTTTTATCTATTGCATCATTAACAAATATATAATACATTAAGACCCACACAAAATCTCATGATTGTGGGAAATAAATAAAGAAAAGATACAATCTCATGATTGCGGGAAACAAATAAAGAAAAAAATCAAATGATACAAAATCAGGGATAGTGGAGTTGATGGAGAAATTGATATATTTCTTATGGAGGAATTGTTATGCTTTCCAAATATAACTTTTCAAATATAATAATATTCCAACA	TGTCAAATGAAAAAGTTGAAGCTTTCTTATTTATTGCATCGTTTACAAATATATAATACATCAAAATCCATATAAAATCTCATGATTGTGGGAAACAAATAAAGAAAAGATACAATCCCATGAATGCGGGGAAACAAATAAAAAAAGTTCAAATGATACAAAATAAGGGAAAGTGGAGTTGATGGAGAAATTGATATATTTTCTATGAAGAAATTGTCATGCTTTCCAAATATAACTTTTCAAATATAATAATATTCCAACATTTCCCCTCAAGTTGGAGCATAAAATATTATGGAGCCCTAGCTTGTTACAAATATAATCAATCCTCGAACCCCTCAATGACTTAGTAAATATATCAGCCAGTTGATTATTAGAGCTCACAAAAGTCGTAGAAATAAT…	STRAND -
RLC	Retrofit	Eguineensis512793_RT26_B9_L76_338	4800	93.4	GTTCA-GTTCA	TGGTATCACAGCATTAAAGCTCCAAC	TCCTGACTCTTCATCTTAAGGGGGTG	304	TGTCAGCACATATTCATTCCACATCATCACTCTACTTTTGGCATACACTCTTATTTGGGTTCTCTCTATGTTTAGCAAGTCAACATATATTCATATTTGGCTTGCACTCTTATTTTGGTTTCTTTTTGTTTAGCAACTCTACTTTTGATTCTTTGACCTTATTTAGTATGCAATCAAGATGTTCTTTTTTTTTATAATTGCTGTAATAACTGGCCTTATAATCTATATATACGCCTATTGGAGATCAATGAAAAGTAAGTGTGAAAATCAGATATTATCCTCAATAAAGAAATTACTTTCTTCA	305	TATCAGCACATATTCATTCCACCTCATCACTCTACTTTTGGCATACATTCTTATTTGGGTTCTCTCTATGTTTACCAAGTCAACATATATTCATATTTGGCCTGCACTCCTATTTTGGTTTCTCTTTGTTTAGCAACTCTACTTTTGGTTCTTTGGCTTTACTTAGTATGCAATCAAGATAGTTTCTTTTTCTTGTAATTGCTGTAATAGCTGGCCTTGTAATCTACATATATTCTTATTGGAGATCAATAAAAAGTAAGTGTGAAAATCAAAAATTATCCTCAATAAAAAAATTACTTTCTTCA	TGTCAGCACATATTCATTCCACATCATCACTCTACTTTTGGCATACACTCTTATTTGGGTTCTCTCTATGTTTAGCAAGTCAACATATATTCATATTTGGCTTGCACTCTTATTTTGGTTTCTTTTTGTTTAGCAACTCTACTTTTGATTCTTTGACCTTATTTAGTATGCAATCAAGATGTTCTTTTTTTTTATAATTGCTGTAATAACTGGCCTTATAATCTATATATACGCCTATTGGAGATCAATGAAAAGTAAGTGTGAAAATCAGATATTATCCTCAATAAAGAAATTACTTTCTTCATGGTATCACAGCATTAAAGCTCCAACGAGCATCCCTTCTTCCTCCTCCTTCGGTGCTCTCTCATGGCCACCAGTTCATCTATCTTCACCTCCTCC…	STRAND +
RLC	Retrofit	Eguineensis520000_RT38_B9_L29_228	5011	93.4	AATTA-AATTA	TGGTATCAGAGCATTAGGGCTCACGC	CACCAGATGCTCAGCTTGCAGGGGAA	274	TGTTAGACGACTGTGTATTAGTTGTCAAGATACACCTAACTAGCTTTCCTCTTCAGTAAGATTTGGATGAGTTGTACATGGGTGTCAAAATACACCTAGCTAGCTTTCCTTTCTAGTAAGATTTGGGTGAGATGTACATAGGTTGTGTATAAGTTGTACATAAGTAGGCATAGGTTGGCACTTGCCTGACTTGGTTTACCGCTTGTGTATATAAGGAGGCATCCTATAACATATTTGTGCATCAAGTAATATAGCAAGTCTATCCCTTCTATCA	272	TGTTAAACAGCTGTGTATTAGTTGTCAAGATACACCTCGCTAGCTTTCCTCTTCAGTAAGATTGGGGTGAGTTGTACATGAGTGTCAAGATACGCCTAGCTAGCTTTCCTTTCTAGTAAGATTTGGGTGAGATGTACATGGGTTGTGTATAAGTTGTATATGAGTAGGCGTAGGTTGGCACTTGCCTGATTTGATTTATCTCGTGTATACAAGGAGGCATCCTATAACATATTTGTGCATCAAGTAATATAACAAATTTATCCGTTCTATCA	TGTTAGACGACTGTGTATTAGTTGTCAAGATACACCTAACTAGCTTTCCTCTTCAGTAAGATTTGGATGAGTTGTACATGGGTGTCAAAATACACCTAGCTAGCTTTCCTTTCTAGTAAGATTTGGGTGAGATGTACATAGGTTGTGTATAAGTTGTACATAAGTAGGCATAGGTTGGCACTTGCCTGACTTGGTTTACCGCTTGTGTATATAAGGAGGCATCCTATAACATATTTGTGCATCAAGTAATATAGCAAGTCTATCCCTTCTATCATGGTATCAGAGCATTAGGGCTCACGCCTTAGATCCCTGCTGTGCCGCCGCACCGCACTCACCCCGAGACGTGCCGTTTCGTCCCGACCATGGCTTCTAGTTTCACTACTACGGCTCTTCCGATCG…	STRAND +
RLC	Retrofit	Pisifera5_3592_B24_L42_430	5511	93.4	AAGGC-AAGGC	CTTCCCCTCAAGTTGGTGCGTGGATG	GGCTAGGGTTGGTCGGCTCTGATACC	395	TGTGAAAAAAAAGGTCTTGTTGAGAAGAAAGAAAAATAGAGAAAATAATTTCAATTACAGAAGTTTTTCTTCCAATGTATGGGTCAAAATTTAAATACAATGAGCTACAAAAAAAGATAAGTATGGATATACAAAAGTAGTAAACAACTATACAATAAAAGATGAAAAATCATAGAAAAAATATTCAAAGATAGTACTGCTGATTGTGATAAATTTTTTTAATAGATTTTCTTATTTAGATTTTTTTATTTGCTGATATCATAGTTGACATTTGATTGTCGAGATCTTGACTTGATTCTATTCTTCTTTGGCTTGATTCTATGAGATCATTATGATTTTTGTCTTATTCTGTCAGATTTGCTTGATATTCGTGGGATTCTAACAATTTTCCAACA	397	GTGTAAAAAAAAGGTCTTGTTGAGAAGAAAAAAAAATGGAGGAAATAATTTAAATTACAGAAGTTATTTTTCTTCCAATGTATGGGTCAAAATTTAAATACAATGAGCCATAAAAAAAAGATAAGTATGGATATATAAAAAATAGTAAATAACTATACAATAAAAGGTGAGAAATCATAGAAAAAATATTTAAATATAGTACTGCTGATTGTGATAAATTTTTTTGATAGATTTTCTTGTTTAGATTTTTTTATTTGCTGAGATCATAGTTGATCTTTGATTGTCGAGATCTTGGCTTGATTCTCTCCTTTTTTGGCTTGATTCTTGAGATCATTATGATTTGTCTTATTCTGTCAGATTTGCTTGATATTTGTGGGATTCTAACAATCTTCCAACA	TGTGAAAAAAAAGGTCTTGTTGAGAAGAAAGAAAAATAGAGAAAATAATTTCAATTACAGAAGTTTTTCTTCCAATGTATGGGTCAAAATTTAAATACAATGAGCTACAAAAAAAGATAAGTATGGATATACAAAAGTAGTAAACAACTATACAATAAAAGATGAAAAATCATAGAAAAAATATTCAAAGATAGTACTGCTGATTGTGATAAATTTTTTTAATAGATTTTCTTATTTAGATTTTTTTATTTGCTGATATCATAGTTGACATTTGATTGTCGAGATCTTGACTTGATTCTATTCTTCTTTGGCTTGATTCTATGAGATCATTATGATTTTTGTCTTATTCTGTCAGATTTGCTTGATATTCGTGGGATTCTAACAATTTTCCAACACTTC…	STRAND +
RLC	Retrofit	Eguineensis5_7124_RT34_B9_L8_363	5189	93.4	AGCT-AGCT	TGGTATCAGAGCCAAAGGAGGAGAAA	ATATTTACGCTCCAACTTGAGGGGAG	267	TGTTGGAATATTATTATATTTGAAAAGATATATTTGGAAAGCACGACAATTCCTCTATAGGAAATATATCAATTTCTCCATCAACTCCACTATCCTTGATTTTGTATCATTTGAATTTTTTCTTTATTTGTTTCCCACAATCATGGGATTGTATATTTTCTTTATTTATTTCCGACAATCATGAGATATTGTGTGGATCTTGGTGTATTATATATATTTGTAAACAATGCAATAGATGAACAAGCTTCATCTTTCTCCCATTTGACA	268	TATTAGAATATTATTATATTTGAAAAAATATATTTGAAAAGCATGACAATTTTTCCATAGAAAATATATCAATTTTTTCATCAACTCCACTATCCTTGATTTTGTATCATTTGAATTTTTTTCTTTATTTGTTTCCCACAATCGTGGGATTGTATTTTTTCTTTATTTATTTTTCACAATCATGAGATTTTGTGTGGATCTTGGTGTATTATATATATTTGTAAATAATGCAATAGATGAACAAGCTTCATCTTTTTTTCATTTGACA	TGTTGGAATATTATTATATTTGAAAAGATATATTTGGAAAGCACGACAATTCCTCTATAGGAAATATATCAATTTCTCCATCAACTCCACTATCCTTGATTTTGTATCATTTGAATTTTTTCTTTATTTGTTTCCCACAATCATGGGATTGTATATTTTCTTTATTTATTTCCGACAATCATGAGATATTGTGTGGATCTTGGTGTATTATATATATTTGTAAACAATGCAATAGATGAACAAGCTTCATCTTTCTCCCATTTGACATGGTATCAGAGCCAAAGGAGGAGAAACCCTAGCCGCCATCCTTTGTCCTGCAGCAGTCCTCACCATTGTCCTGTCTCTATCCGGTAGGCCCCTTTGTCTTCTCTGTCCGCTGTAGCAGTCCTTATCGCTACT…	STRAND +
RLC	Retrofit	Eguineensis513466_RT12_B1_L40_336	2902	93.1	AGACT-AGACT	GAAAGTTTGGCTCAACTCTGATACCA	CTCTCTCTCAAGTTGGTTCATGTATA	273	TGTTGAATACAAGTTTTGGAGAGAGTTTTGTGTATTTGATTGATAAAAAAACTCTTTACAATAGCTCCTATTTACATACAAGGATTTGTCCTAGAATAGAAAACTAATTACAATAAAAAAATATATATACAATTGATTCTTAATAATCTACTATTCCTAAAATTAAGAGATTCCAACAGATCATTCCGATAAGAAGAAAATAAATCAGATCTTATAAAAAAGTTTTGGTGGCGCCAACTTTTCTATGTGTTGTGGTTCTAGCAGGTTCTAACA	273	TGTTGAATACAAATTTTGGAGAGAATTTTTATGTATTTGATTAATAAAAAAACTCTATACAACAGCTCCTATTTATATACAAAGATTTGTTCTGGAATAAGAAACTAATTACAATAGAAAAAATATATACAATTGATTCCTAATAATCTGCTATTCCTAAAATTAGGAGATTCCAACATATCATTCCGATAAGAAGGAAATAAATTAGGTCTTGTAGGAAAGTTTTGGTGGCGCCAACTTTTTTATGCGTTGTGGTTCCAGCAAGTTCCAACA	TGTTGAATACAAGTTTTGGAGAGAGTTTTGTGTATTTGATTGATAAAAAAACTCTTTACAATAGCTCCTATTTACATACAAGGATTTGTCCTAGAATAGAAAACTAATTACAATAAAAAAATATATATACAATTGATTCTTAATAATCTACTATTCCTAAAATTAAGAGATTCCAACAGATCATTCCGATAAGAAGAAAATAAATCAGATCTTATAAAAAAGTTTTGGTGGCGCCAACTTTTCTATGTGTTGTGGTTCTAGCAGGTTCTAACACTCTCTCTCAAGTTGGTTCATGTATATTACACATGTCCAACTTGCAAACTAGAGTATGAAATAATCTGCTGCTTAGACCTTTCGTGAACATGTCGGCCAACTGCTCCTTCGAAGTCACATAAGAGA…	STRAND -
RLC	Retrofit	Eguineensis5_6500_PT_B1_L52_270	5081	93.1	GTTAT-ATTAT	TGGTATCAAAGTCTGTTAAGATCTGA	CATGTACGCTCCAGTTTGAGGGGAAG	269	TGCTGAGAATATGTTAAATTAGATAGTATATTATGTTAACATATAAATCATTATGAATATTCCTTGTACAATCCTATTTAGGATATATATCAAATCTGTATAATCCGAAACAGAAAATATATCAAATCCTGTTTAGGAAATATATCATTAGGAGATCAATAGATTCATTGTACCTATACCTTTATTGCTCTATATATAGAGCCTCTTGTAACATAAAAGATATACAAACCATTCTTTCATAAAATCCCTCTTCTTCTTCTCTATTTTCA	269	TGTTGAGAATATGTTAAATTAGATAGCATATTATGTTAACATATAAATCATTCTGAATATTCCTTGTATAATTCTATTTAGGATATATATCAAATCAGTATAATTCTAAACAGAAAATATATCAAATCCTGTTTAGGAAATATATCATTAGGAGATCAATAAATTCATTGTACCTAGACCTTTATTGCTCTATATATAGAGCCTCTTGTAACATGAAAGATATACAAGCCATTCTTTCACAAAATCACTCTTCTTCTTCTCTATTTTCA	TGCTGAGAATATGTTAAATTAGATAGTATATTATGTTAACATATAAATCATTATGAATATTCCTTGTACAATCCTATTTAGGATATATATCAAATCTGTATAATCCGAAACAGAAAATATATCAAATCCTGTTTAGGAAATATATCATTAGGAGATCAATAGATTCATTGTACCTATACCTTTATTGCTCTATATATAGAGCCTCTTGTAACATAAAAGATATACAAACCATTCTTTCATAAAATCCCTCTTCTTCTTCTCTATTTTCATGGTATCAAAGTCTGTTAAGATCTGATTTTACTTCTTTTTTGTTATGTCTTCTACCCGTCGTTCTTTTGGGTTCTAAGAAACAGAACCAGCATCCATGTGCCAGCGCGTGAGCAACTTTCCAGCGACCTT…	STRAND +
RLC	Retrofit	Eguineensis5_6524_RT23_B1_L34_345	5545	93	ATTTTA-ATTTTA	ATGGTATCAGAGCACTCAGGTTCTGA	TATCTTCGCCTCATCTTGAGGGGGAG	211	TGTTGGAAGGATTGAACCTAATTAGAAAAATTATCTAATAAGGATCCAAGGATATTATGCCTTAGCATATTCTTAGTATTCCTTGGTATTCCTTGGCATATTCTAGTTATTCTCTGACTATATTTGGGTCTACATATCTGTATTTGTAGTTGTATGCACTTTTAAAAGTATGAAAAAAATAAGAAAAATATTTCTCCTCTTCATTTTCATC	216	TGTTGAAAGGATTGAACCTAATTAGAAAAATTATCTAACAAGGATCTAGGGATATTATGCCTTAGCATATTCTTGGTATTCCTTGGTATTCCTTGGCATATTCTAGTTATTCCCTGACTATATTTGGGTCTACATATCTGTATTTATAGACCCCTTGTATGCATTCTTAAAAGTATGAAAAAAATAAGAAAAATATTTTTTCTCTTCATTTTCATT	TGTTGGAAGGATTGAACCTAATTAGAAAAATTATCTAATAAGGATCCAAGGATATTATGCCTTAGCATATTCTTAGTATTCCTTGGTATTCCTTGGCATATTCTAGTTATTCTCTGACTATATTTGGGTCTACATATCTGTATTTGTAGTTGTATGCACTTTTAAAAGTATGAAAAAAATAAGAAAAATATTTCTCCTCTTCATTTTCATCATGGTATCAGAGCACTCAGGTTCTGATCCATTTCTCCTTCCTTCCCTATCATAGTTTTTTTTTTGGAACCACCTCCCTCTTAATCCAAATCATTGTCGTCTCTTCCCTTCCGTTCTGTCCCCTTCCGTCACCCTCATCACCCAGTAGATCAGCCCCACCGCCGCCATCCAAACCATTCTTCATCTTCC…	STRAND +
RLC	Retrofit	Eguineensis5_4454_PT_B24_L50_61	4539	93	ACATA-ACGTA	ACATCCACTCACCGCTTAAGGGAGAG	TGATATCAAAGCTCTTTCCATAGGGC	280	TGTTGAGAATTCCCTAAAATCTCTCATCTAATTGTAGGATATTTGTATAGTTCCCTCTTCTTCCTCTCTTTCCTTATTCACTATAACCATATTTAAGTATCCCTTATTTGATGGGATTTGATCTTATCCTTTAGTTCATAGGATTTACACAAGATTTGATTTTATCCCTTATTTCATGGGATTTACACAGGATTCGATCTCTTAAGAAGATCATCCTTTTGTATATTTATATGGGATTGATTACCCACTGAAAATATGAAGTTAATTACATTTTTTCTCA	280	TGTTGAGAATTTTCTAAAATCTCTCATTTAATTGTAGAATATTTGTATAGTTCACTATTCTTCTTCTCTTTCCTTATTCATTGTAACCATATTTAATTATCCCTTATTTGATGGGATTTGATCTTATCCCTTATTTTATAGGATTTACATGGGATTTGATCTTATCTCTTATTTTATGAGATTTACATGAGATTCGATCTCTTAAGAAGATCATCCTTTTGTATATCTATATGGGATTGATTATCCACTGAAAATGAGAAGTTAATTACATCTATTCTCA	TGTTGAGAATTCCCTAAAATCTCTCATCTAATTGTAGGATATTTGTATAGTTCCCTCTTCTTCCTCTCTTTCCTTATTCACTATAACCATATTTAAGTATCCCTTATTTGATGGGATTTGATCTTATCCTTTAGTTCATAGGATTTACACAAGATTTGATTTTATCCCTTATTTCATGGGATTTACACAGGATTCGATCTCTTAAGAAGATCATCCTTTTGTATATTTATATGGGATTGATTACCCACTGAAAATATGAAGTTAATTACATTTTTTCTCATGATATCAAAGCTCTTTCCATAGGGCCTATTTTTCCGCCACTGCTTCTTCTTTTTCTATCTGTCTTCATCACTGAAGTCCACAGCCTTCATCGCTGTTGGTCCCATTGCTGTCAACCTT…	STRAND -
RLC	Retrofit	Eguineensis520000_RT38_B9_L105_210	5488	92.8	AGCAC-AGCAC	TGGTATCAGAGCCATAGATCGAATTT	CCTCCCCAGTATAGTTTGCGGGGGAG	258	TGCTAGTTGTATTTGGTGATTTGGTTGTATTTGGCTAAGGCCTGCTTGGTTAGTTAAGGGGTATTCTTGTAACTCTCCTCCTGGTGTATCTCAAGTGTACCCTAAATATAATAATGAAGTTGACATCTGTCTCTCCAAGGTTTACACAGCCGCCTTGGAGTTGGTATTCCGTGGAGTAGGCTCCAAGTCCCAAGAGACCGAACCATGTATATTTGTGTTCTTCTTCTATTGATCATTGTGTGAATGCATTTTATTTCA	258	TGTTAGTTGTATTTGGTGATTTAGTTGTATTTGGCTAAGGCCTTATTGGTCAGTTAAGGGGTATTCTTGTAACTCTCCTCCTGCTGTATCTCAAGTGTACCCTAAATATAATAATGCAGTTGACATCTGTCTCTCTAAGGTTTACATAGCCGCCTAGGAGTTGGTATTCCATGGAGTAGGCTCCAAGTCCTAGGATACCGAACCACGTACATTTGTATTCTTCTTTTGTTGATCGTTGTGTAGATGTGTTTTATTTCA	TGCTAGTTGTATTTGGTGATTTGGTTGTATTTGGCTAAGGCCTGCTTGGTTAGTTAAGGGGTATTCTTGTAACTCTCCTCCTGGTGTATCTCAAGTGTACCCTAAATATAATAATGAAGTTGACATCTGTCTCTCCAAGGTTTACACAGCCGCCTTGGAGTTGGTATTCCGTGGAGTAGGCTCCAAGTCCCAAGAGACCGAACCATGTATATTTGTGTTCTTCTTCTATTGATCATTGTGTGAATGCATTTTATTTCATGGTATCAGAGCCATAGATCGAATTTGTTCTGATCTTTGGTTCTCGTTTTTTTTTTTTGGTGGTGCGTTCCTACTTCAAGTGTTTTGGTGTTCTTTGTCCAGATCAATTTTATTTTGGTGTTCTTCATCCAGATCTGGTTT…	STRAND +
RLC	Retrofit	Eguineensis5_6195_PT_B1_L6_50	4757	92.7	AGAGC-AGAGC	TGGTATCAGAGTAGGTTGCCTGACTG	CATTTATGCTCCAACTTGAGGCGGAG	153	TATTATGGAAAGTCAACTGTAAATATTGTACTCCTATTTAGTTAGTATGGTTATAGGGATTTATTCCCTAATTAGTTCCAAATTAGGTTGCAGGAATACTTGTATATATATGTGTATTCTTCTATTGAATACAAGAAAAATTCCCAATCTAGA	157	TGTTATGGAAAGTCAACTATAAATATTGTATTCCTATTTAGTTAGCATAGTTATAGGGATTTATTCCCTAATTAGTTCCTAATTAGGTTGCAGGAATACTTGTGTATATATGTGTATTTTTCCATTCATTGAATACAAGAAAAATTCCCAATCTACA	TATTATGGAAAGTCAACTGTAAATATTGTACTCCTATTTAGTTAGTATGGTTATAGGGATTTATTCCCTAATTAGTTCCAAATTAGGTTGCAGGAATACTTGTATATATATGTGTATTCTTCTATTGAATACAAGAAAAATTCCCAATCTAGATGGTATCAGAGTAGGTTGCCTGACTGCCGATCGGCCAGTCTCCTGAATTCGGTCATCGGATTCCCGGCGAGTGGACTTCACACGCCACTCCTATGTTCAGCGCTGCCCCACGCGCTGGTGAGTGAGGGTGCGTCCGACGTCGGCTTGTTCTCCGGCTTCTTCCCCGACGTTGCCTTGCACCGATTAGTGAAGCTCTGTGAGTTGTCTTGGGTATTGGTGTGTTCTTGTGGGTACTTCGAAATTGGA…	STRAND +
RLC	Retrofit	Eguineensis518049_RT4_B1_L9_7	4929	92.6	TAGAA-TAGAA	CATGGTATTAGAGCCAATCTGGACAA	CTTGACTCCCCATTACGCTTGTGGGG	270	AGTAATAGAGCTAAATCTTCGTAGTAGGATATGTATGATTCTGGAATCTTGTGTAATCATCTATGATTCAAATCTTCGTAATAGAATATTTATGATTCTGTGTAATCTATTATTGATAGTAGAATCTTGTATAATCATTTATGATTCTGTGTAATCTTGTATAATTATTTATAATCAGTTTTGTATCACCTATCTTTCTATTTAAACACAGCAAACTCATCCTGATGAATAAAATGAGGTTTATAGAATTTTCTCTCTCTCAAATATTTT	270	GGTAATAGAGCTAAATCTTCAGAGTAGGATATTTATGATTCTGGAATCTTGTGTAGTCATCTATGATTCAAATCTTCATTGTAGGATATTTATGATTCTGTGTAATCTTGTATTGATAGTAGAATCATGTATAATCATCTATGATTCTGTGTAATCTTGTATAATTATTTGTAACTAAATTTATATCACCTATCCCTCTATTTAAACACAGCGGACTCATCTCGATGAATAAGGTGAGATTTATATAATTTTCTCTCTCTTAAATATTTT	AGTAATAGAGCTAAATCTTCGTAGTAGGATATGTATGATTCTGGAATCTTGTGTAATCATCTATGATTCAAATCTTCGTAATAGAATATTTATGATTCTGTGTAATCTATTATTGATAGTAGAATCTTGTATAATCATTTATGATTCTGTGTAATCTTGTATAATTATTTATAATCAGTTTTGTATCACCTATCTTTCTATTTAAACACAGCAAACTCATCCTGATGAATAAAATGAGGTTTATAGAATTTTCTCTCTCTCAAATATTTTCATGGTATTAGAGCCAATCTGGACAATTTTTTCAAATTTTTTTCAAAATTTTTGAGTTTTTTTTTCATAGATCCTCAACACTCTAATTTTTCTTTCAATCATTGCCGATCTCTCAAACTCATCAAACAC…	STRAND +
RLC	Retrofit	Pisifera512153_RT18_B3_L31_400	5737	92.4	ATTTT-ATTTT	AAAATCATGGATCAGATCTGATACCA	CTCCTCCTTAAGATGAGGTGAAGATA	236	TATTGAAAACTAGAGATAGGAGAAGAATTAGAGATAGGAGATGAGAAAGAAATTTTATTCTTATTTATATTTTGACTTTAGGGGTCCTCCTCATTTTATACAAAAAATTTCTTTCTTTTTATCAGAAGGTGATAACCTATTTTTGATTATCCCTTAAATATGGAAAACATTCACAATTATTATCTAATCAAAAAAATGTCATGGATGAAAATGCAGGATATAAACGGCTGTCAACA	236	TGTTGAAAACTAGAGATAGGAGAAGAATTAGAGATAGGAGATGAGAAAGAAATTTTATTCTTATTCATATTTTAGCTTTGGGGGTTCTCCCCATTTTATACAAATTTTTTTTTTCTCTTTATCAGAAGGTGATAACCTATTTTTGGTGATCCCTTAAATAAAAAAAATATTCATAATTATTATCTAATCAAGAAAATATCATGGATGAAAATACAGGGTATGCACGGCTGTCAACA	TATTGAAAACTAGAGATAGGAGAAGAATTAGAGATAGGAGATGAGAAAGAAATTTTATTCTTATTTATATTTTGACTTTAGGGGTCCTCCTCATTTTATACAAAAAATTTCTTTCTTTTTATCAGAAGGTGATAACCTATTTTTGATTATCCCTTAAATATGGAAAACATTCACAATTATTATCTAATCAAAAAAATGTCATGGATGAAAATGCAGGATATAAACGGCTGTCAACACTCCTCCTTAAGATGAGGTGAAGATATCACGAAGTCTCATCTTGCTGCAAATTGAAAAAAACATATAACCACTGAAATTCTTCGTTAGAATATTTGCCAATTGTTCTGAAGATTTAATAAATGATAAACAGATAACTTTTTGATCAAGCTTCTCTTTGATGAA…	STRAND -
RLC	Retrofit	Pisifera511000_PT_B3_L93_459	4869	92.4	CTATA-CTATA	AAAAAGAATGAATGGCTTTGGTACCA	CCCCTCTGCAAACTCAAGATGGGTTT	295	TGATAAAATATGAAGAGAAAGTAGAATTCAATTGTATTGATTGATTTTCTCTGTACATGATTTACATCATATAAATAGACTCTAGGAAAGAATAAACAAGAAATAAAAAAAGATATATAAAAAGAATATACGTTGGGCCAATTTAGGATGGTTTTAATTGTGATTTGATTTTCGTGATTTGATTTTTATCAATAGAGATTTACTATATTGGTTAGATTTGGTTTTCACCAAAATTGAGATTTACGATATCTGACAGATTTGGTTTCACCAAAATAGGGATTTACGATATCTGACA	293	TGAAAAAATATGAAGAGAAAGTGGAATTCAATTGTATTGATTGATTTTCTTCATATATGATTTACATCATATAAATAGACTCCAAAAAAGAATAAATAAAAAATAAAAAAAATATATAAAAAAATATACATTGGGCCAATTTAGGATGATTTTAATTATGATTTGATTTTCATAATTTGATTTTTACCTATAAAAATTTATTATATTGGTCAGATTTGATTTTCATCAAAATAAAAATTTATGATATCAGATAGATTTAGCTTCATCAAAATAGGGATTTACGATATCTGGCA	TGATAAAATATGAAGAGAAAGTAGAATTCAATTGTATTGATTGATTTTCTCTGTACATGATTTACATCATATAAATAGACTCTAGGAAAGAATAAACAAGAAATAAAAAAAGATATATAAAAAGAATATACGTTGGGCCAATTTAGGATGGTTTTAATTGTGATTTGATTTTCGTGATTTGATTTTTATCAATAGAGATTTACTATATTGGTTAGATTTGGTTTTCACCAAAATTGAGATTTACGATATCTGACAGATTTGGTTTCACCAAAATAGGGATTTACGATATCTGACACCCCTCTGCAAACTCAAGATGGGTTTTAGCAAGAAACCATATTGAGTTTGGAACATAATGTAGAAAGTCGAGAGCCAGGATGCTGTTTTGTGGATAAGTCAGTA…	STRAND -
RLC	Retrofit	Eguineensis5_8746_RT26_B37_L17_164	4731	92.4	GTGAG-GTAAG	TCCTAACTCTCCACCTTGAGGGGGTG	AGGTACCAGAGCCTTAAAGCTCCAAC	307	TGTCAATGCACATTCATTCCAGCTCACCACTCTATAGTTGGCTTGCACTCAATATTTGATTTCTCTCTTTATTTAGCAACTCTATTTTGGTTTCTTTCTATGTTTGATTTCTCTCTTTGTTTAGTAACTCTATATTTGGTTTCTCTTCTTACTTAGCATGTAATCGAGATGTTCTTTTTCTATCTCCTGTAATAGCTGTAATAGCTGGCCTAGGACAATCATAATTGTAATATATATATACTCTTTTTGGACGTCTATGAAAAGTAAGGAAGACAAATTATCTTCAATAAAGAAATTATCTTCATTA	308	TGTCAATGCACATTCATTCCAGTTCACCACTCTATACTTAGCTTGCACTTAATATTTGATTTCTTTCTTTGTTCAGCAACTCTATTTTGGTTTTTCTCTATGTTTGATTTCTCTCTTTGTTTAGCAACTCTATACTTGCTTTCTCTTCTTACTTAGTATGTAATCGAGATGCTCCTTTTCTACCTCTTATAATAGCTGTAATAACTGGCCTAGGACAACCACAATTGTAATTTATATATATTTTTTTTGGAGATCAATGAAAAGTAAGGAAGAACAACTTATCTTCAACAAAGAAATTATCTTCATCA	TGTCAATGCACATTCATTCCAGCTCACCACTCTATAGTTGGCTTGCACTCAATATTTGATTTCTCTCTTTATTTAGCAACTCTATTTTGGTTTCTTTCTATGTTTGATTTCTCTCTTTGTTTAGTAACTCTATATTTGGTTTCTCTTCTTACTTAGCATGTAATCGAGATGTTCTTTTTCTATCTCCTGTAATAGCTGTAATAGCTGGCCTAGGACAATCATAATTGTAATATATATATACTCTTTTTGGACGTCTATGAAAAGTAAGGAAGACAAATTATCTTCAATAAAGAAATTATCTTCATTAAGGTACCAGAGCCTTAAAGCTCCAACGAGCATCATTTCTTGTTGTTGCTGCTGCTGCTTGGCAACAAGATGCCCAACTCGTAAGCCTTCTTG…	STRAND -
RLC	Retrofit	Eguineensis510449_RT25_B9_L18_83	5834	92.3	CTTTC-CTTCC	TTTTCTCTCCCCAAGCTCTGATACCA	CTCTCTTTTAAGCTGGAGTATATATA	355	TGTTAAATGGTAAATGGTGAAACTTGTTCATCTATTGCATTGTTTACAAATATATATAATACACCAAGATCCATCAAAATCTCATGATTGTGGAAATAAATAAAGAAAAGATACAATCCCACCAAAATCTCATGATTGGGGGATAGAAATAAAAAAAAGATACAATCCCATGCTTGTGGGAAACAAATAAAGAAGAAATTCAAATAATACAAAATCAAAAATGATGGAGAAATTGATATACTTTCCTATGGCGGAATTGTCATGTTTTCCAAATATTCAATAGAAGAATTGTCATCCTTTCCAAATATCCAATAGAAGAATTGTTATGCTTTCCAAATATAACAATATTGCAACA	355	TATTAAATGGTAAATAGTGAAGCTTTTTCATCTATTGCATTGTTTATAAATATATATAATACACCAAAATCCACCAAAATATCATGATTGTGGAAACAAACAAAGAAAAGATACAATCCCACCAATATCTCATGATTGTGGGAAACAAATCAAAAAAAGATACAATCCCATGATTGTGGGAAACAAATCAAAAAGAAATTCAAATAATACAAAATCAAGGATGATGGAGAAATTGATATACTTTCTTATGGAGGAATTATCATGCTTTCCAAACATTTAATGGAGGAATTGTCATCCTTTTCAAATATCCAGTGAAGGAATTGTCATGCTTTCCAAATATAACATTATTCCAACA	TGTTAAATGGTAAATGGTGAAACTTGTTCATCTATTGCATTGTTTACAAATATATATAATACACCAAGATCCATCAAAATCTCATGATTGTGGAAATAAATAAAGAAAAGATACAATCCCACCAAAATCTCATGATTGGGGGATAGAAATAAAAAAAAGATACAATCCCATGCTTGTGGGAAACAAATAAAGAAGAAATTCAAATAATACAAAATCAAAAATGATGGAGAAATTGATATACTTTCCTATGGCGGAATTGTCATGTTTTCCAAATATTCAATAGAAGAATTGTCATCCTTTCCAAATATCCAATAGAAGAATTGTTATGCTTTCCAAATATAACAATATTGCAACACTCTCTTTTAAGCTGGAGTATATATATCATATGCACCAAGCTTG…	STRAND -
RLC	Retrofit	Pisifera514535_RT36_B3_L97_220	5160	92.1	ATTTTA-ATTTTA	TAATTAGGGTTCTCACTCTGATACCA	CCTACAAGCGAAGCATCCTTGGTATG	296	TGAAAGAGGGGCAAAAGAGCCTTATACCTCTAAGGTTTCATTAATAAGTATACATAGTACAGGATATTCATATAGGGCAGCAATAATACAGCCTAGCTACCATAAAAATCCCTACTATATATAGTACAGAATATTCATGTAGGGCAGCAAATAAAACAGTTCAGCTACCATAAAACCCCTACTATATATATAGTACAGAATATTTATGTAGGACAGCAATAATACAGCCCAGCTACCATAAAACTCCTACTATACATGAAAAATAATATACAATACTAAATATAGCCTAACATTCC	297	TGAAAGAGGGGCCAAAGAGCCTTATACCTCTAGGGTTTCATTAACAAGTATATATAGTATAGGGTATTCATATAGGGCAGCAATAATACAGCCCAGCTACCATAAAAGCCTCTACTATATATAGTACAAAACATTCTTTTAAGGCAGCAAATAATACAGTCCAGCTACCATAAAACCCCTACTATATATGTAGTACAGAATATTCATGTAGGGCAGCAATAATACAGCCCAGCTACCATAAAAACCCCTATTATACATGAAAAATAATATACAATACTAAATATAGCCTAATATTTT	TGAAAGAGGGGCAAAAGAGCCTTATACCTCTAAGGTTTCATTAATAAGTATACATAGTACAGGATATTCATATAGGGCAGCAATAATACAGCCTAGCTACCATAAAAATCCCTACTATATATAGTACAGAATATTCATGTAGGGCAGCAAATAAAACAGTTCAGCTACCATAAAACCCCTACTATATATATAGTACAGAATATTTATGTAGGACAGCAATAATACAGCCCAGCTACCATAAAACTCCTACTATACATGAAAAATAATATACAATACTAAATATAGCCTAACATTCCCCTACAAGCGAAGCATCCTTGGTATGAAGGTGAAGATTGGTGCACAAATTCGAAAATCGAGAGGTAGACAAAGGTTTGGTGAAGATGTCAATAAATTGCTTAT…	STRAND -
RLC	Retrofit	Eguineensis518049_RT63_B1_L17_346	4827	92	AATGC-AATGC	TGGTATCAGAGCCAGGTTTAGGCATG	CCTATGGATTTGGCATTACGGGGGAG	316	TATTGAAGATAATGTCAAATATGTTGTCCATTTTAATTTGTTGGGATAGTTCAAGTTGCTAGTTTGATTTTAATTTAGATTAGTTTAATTTACTGGAGTCTGTTATCGAAGATTATGATGGCTAGTTAGTACGTAGGATAAACTTGAGTTATTTTGGAGATTGTTGGAGTATGTGAAAGTTTATCCAAGTTGTTGGATTGTGCAGTTAGTTTATTCTATTTTATTATATAAATAAAAGACAAGCCAAGCTCTAGTGCGAGTAGTTTATCGCCATCTCCCATTTTTTATATTACAACTTGTGGGCAATTTTTTAACA	316	TGTTGAAGATAATACCAAATCTGTTATCTATTTGAATTTATTGAGATAGTTCAAATTGTTAGTTTGATTTTAATTTAGATTATCTTAATTTGTTGGAGTCTGTTGTCGAAGATAGTGATGGCTAGTTAGAACGTAGGATAAACTTGAGTTGTTTTGAAGATTGTTGGAGTACGTGAAAATTTATCCAAGTTATTAGATTGTGCAGTTAGTTTGTTCTATTTTATTATATAAATAAAAGACAAATCGAGCTCTAATGTGAGTAATTTATAACTATCTCTCATTTTTTATATTACAACTTGTGGGCAAGTTTTTAACA	TATTGAAGATAATGTCAAATATGTTGTCCATTTTAATTTGTTGGGATAGTTCAAGTTGCTAGTTTGATTTTAATTTAGATTAGTTTAATTTACTGGAGTCTGTTATCGAAGATTATGATGGCTAGTTAGTACGTAGGATAAACTTGAGTTATTTTGGAGATTGTTGGAGTATGTGAAAGTTTATCCAAGTTGTTGGATTGTGCAGTTAGTTTATTCTATTTTATTATATAAATAAAAGACAAGCCAAGCTCTAGTGCGAGTAGTTTATCGCCATCTCCCATTTTTTATATTACAACTTGTGGGCAATTTTTTAACATGGTATCAGAGCCAGGTTTAGGCATGTATCAAGGAAGCAGAGGTGCTGCAGAGGGTACTTGAGAAGTCAAAAGAAAATCTCTT…	STRAND +
RLC	Retrofit	Eguineensis5_7733_PT_B9_L41_63	5077	91.9	CTAAG-CTAAG	TCAAGATTAGAATTGCTCTGATACCA	CTCCCCCTCAATTTGGAATATAGATA	271	TGTCAAACAATAGTAAATGAATATTTTTTCATTATATTTTCTCTTCTAAATTGGAGCCAATGTATAGATACAATTACACCATAGTAATAGGAAACAATGCTATTCTAAAGAAACTAAATATTCCTATACATAAGATTTGACAATTATATACATAAGATTTGACAACTATACACGAGATTTGACAACTAATTTATTTGACAACTATACACAAGATTTGACAACCAATAGAAATAATCGGGCAATTACAACCTACAGATAGCTCATGCCAACA	285	TGTCAAACAATAGTAAATGAATATTTTTTCATTATATTTTTTCTTCTAAATTGGAGCCAATATATAGATACAATTACACCATAGTAACAGGAAACAATCCTATTTTAAAGAAACTAAATATTCCTATACACAAGATTTGACAACTACACACAATGACAACTATACATAAGATTTGACAACTATACACGAGATTTGACAACTAATTTATTTAACAACTATACACAAGATTTAACAACTAATAGAAATAATCTGATAATTACAATCTACAGGCAGCTCATGCCAACA	TGTCAAACAATAGTAAATGAATATTTTTTCATTATATTTTCTCTTCTAAATTGGAGCCAATGTATAGATACAATTACACCATAGTAATAGGAAACAATGCTATTCTAAAGAAACTAAATATTCCTATACATAAGATTTGACAATTATATACATAAGATTTGACAACTATACACGAGATTTGACAACTAATTTATTTGACAACTATACACAAGATTTGACAACCAATAGAAATAATCGGGCAATTACAACCTACAGATAGCTCATGCCAACACTCCCCCTCAATTTGGAATATAGATATTTATCATGCCCAACTTGTCAATCATATCATGGAAATCTTTCCTGAAACAGCTTTTGTGAGAATATCAGCCAACTGACTTTCTGACTCGATGAATGAAAAAT…	STRAND -
RLC	Retrofit	Eguineensis514297_RT23_B9_L6_129	5796	91.8	TCTTC-TCTTC	TGGTATCAGAGCTCTCAGGTTCTGAT	TATCTTCGCCTCATCTTGAGGGGGAG	191	TGTTGGAAGGATTGAATCTAATTGAAAAAATAACCAATTAAGGATTCAGAGATATTATTTCTTAGCATATTTTTATTATTTTTTGACATATTTTTGTTATCCCCTATTTATATTTATATAGGCCCTTATACGCACTCTTGACATTGTGAAGAAAAATAAAAATAAAAATCTGTTTCTCCCTTTTTTCATCA	194	TATTGGAAGGATTGAACCTAATTGAAAAAATGTCCAATTAAGAGTCCAGGGATATTATTTCTTAGCATATTCTTATTATTCCTTGGCATATTCTTGTTATCCCCTATCTATATTTGTATAGGCCCTTGTACGCACTCTTGATATTATGAAGAAAAATAAAAATAAAAATCTCTTTCTCCCTTTTTTTTTCATCA	TGTTGGAAGGATTGAATCTAATTGAAAAAATAACCAATTAAGGATTCAGAGATATTATTTCTTAGCATATTTTTATTATTTTTTGACATATTTTTGTTATCCCCTATTTATATTTATATAGGCCCTTATACGCACTCTTGACATTGTGAAGAAAAATAAAAATAAAAATCTGTTTCTCCCTTTTTTCATCATGGTATCAGAGCTCTCAGGTTCTGATCCATTTTCTTAATCATAATTTTTTTTCTTTCTTTCCCCTCTTATCTATTTTTCTGATTTTTTTTTTTTCCTCTTATTCTTCCCTCCTTTACATAAAAAACCCGTCTCTTCCCTCTGCCGCTGACGTCGCCTCTGCCTTCGCCTTCATCACCGCCATCACGTCACGCCACCACCTTATCCCAT…	STRAND +
RLC	Retrofit	Eguineensis5_7219_PT_B1_L16_397	5090	91.7	ATATT-ATATT	TCCAGATTAGAATTGCTTTGATAACA	GCTCATACCAACACTCCCCCTCAAGT	272	TGTCAAACAATAATAAATAAATATTTTTTTATTATATTTTTTCTTTCAAATTGAAGCTAATATATAGATACACTTACACCATAATAATAAGAAATAATCCTATTCTAAGGAAACTAAATATTCTTATACACAAGATTTCACAACTATACACAATGACAACTATACATAAGATTTGATAACTATACATGAGATTTGACAACTAATTTATTTGACAACTATACACAAGATTTGATAACCAATAGAAATAATCTGACAATTACAACCTACAGACA	272	TGTCAAACAATAGTAAATGAATATTTTTTTATTATATTTTTTTTTTCAAATTTGAGACAATATATAGATACAATTACACCATAGTAATAGAAAACAATCTTATTCTAAAGAAATTAAATATTCCTATACACAAGATTTGATAACTATACACAACGACAACTATACATAAGATTTGACAATTATATACGAGATTTGACAACTAATTTATTGGGCAACCATACACAAAATTTGACAATCAACAAAAATAATCTAGTAATCACAACCTACCAACA	TGTCAAACAATAATAAATAAATATTTTTTTATTATATTTTTTCTTTCAAATTGAAGCTAATATATAGATACACTTACACCATAATAATAAGAAATAATCCTATTCTAAGGAAACTAAATATTCTTATACACAAGATTTCACAACTATACACAATGACAACTATACATAAGATTTGATAACTATACATGAGATTTGACAACTAATTTATTTGACAACTATACACAAGATTTGATAACCAATAGAAATAATCTGACAATTACAACCTACAGACAGCTCATACCAACACTCCCCCTCAAGTTGGAGCATAGATATTTATCATTCCTAACTTATCAATCATATCATAGAATATCTTTCCTGAAACAGCTTTTGTGAGAATATCAGCCAACTGACTTTCTGACT…	STRAND -
RLC	Retrofit	Eguineensis513466_RT23_B9_L34_440	5543	91.6	CAAAG-CAAAG	ATCAGAATCTGAGTGCTCTGATACCA	CTCTCCCTCAAGATGAGGCGAAGATA	207	TGATGAAAATGAAGAGGAAAAATATTTTCTTATTTTTTTCATACTTTTAAGAGTGCATACAAGGGGCCTATAAATACAGGTATGCAGACCCAAATATAGTCAGGGAATAACTAGAATATGCCAAGGAATACCAAGAATATGCTAAGGCATAATATCCCTGAATCCTTATTTAGACAATTTTTCTAATTAGGTTCAATCCTTCCAACA	219	TGATGAAAATGAAGAGAAAAAATATTTTTTTTATTTTTTTCATAATTTTTAAGAGTGCATACAAGGGGCCTATAAATACAGGTATGTAGACCCAAATATAGTCAGGGAATAACTTAAATATGCCAAGGAATACCAAAGAATACCAAGAATATGCTAAGGCATAATATCCCTGGATCCTTATTTAGACAATTTTTCTAATTAGGTTCAATCTTTCCAACA	TGATGAAAATGAAGAGGAAAAATATTTTCTTATTTTTTTCATACTTTTAAGAGTGCATACAAGGGGCCTATAAATACAGGTATGCAGACCCAAATATAGTCAGGGAATAACTAGAATATGCCAAGGAATACCAAGAATATGCTAAGGCATAATATCCCTGAATCCTTATTTAGACAATTTTTCTAATTAGGTTCAATCCTTCCAACACTCTCCCTCAAGATGAGGCGAAGATATCTCGAAGCCCCATCTTGTCAATCAATCTAGAAAAAGATGATGAACTAAGTCCTTTGATCAGAATATCCGCCACCTGATCAGAAGACCGAATGAAGGTAATACAGATCTGACCCGGATTAATTTTCTCCTTGATAAAATGACGGTCAATCTTGATATATTTGGTAC…	STRAND -
RLC	Retrofit	Eguineensis517000_RT28_B9_L63_91	4871	91.5	ATAGC-ATAGC	GGTATTAGAGCTCCGGGTTTAGGCAT	CCTATGGATTTGGCATTATTGGAGAG	315	TGTTGAAGATAATGCTAAATCTATTGTCTATTTTAATTTGTTGGGATAGTTTAGGTTACTAGTTTGATTTTAATTTAGATTAGCTTAATTTGTTGGAGTCTATTGCCGAAGATTATGATAGCTGGTTGGTACGTAGGATAAATTTGAGATGTTTTGGAGATTATTAGAGTACGTGAAAATTTATCCAAGTTGTTGGGCTATGCAGTTAGTTTGTTCTATTTTATTATATAAATAAAAGACAAACCAAGCTCTACTGTGAGTAGTTTATAGCCATCTCCCATTTTTTATATTACAACTTATGGGCAATTTTTAATT	315	TGTTAAAGATAATGCCAAATCTATTATCTATTTTAATTTGTTGAGATAGTTCAGATTGCTAGTTTGATTTAAATTTAAATTAGCTTAATTTGTTGGAGTCTATTGTCGAAGATTATGGTGGCTGGTTAGTACATAGGATAAAATTGAGTTGTTTTGAAGATTGTTGGAGTATGTGAAAACTTATTCAAGTTATTAAGTTGTACAATTAGTTTATTCTATTTTATTATATAAATAAAAGACAAGCCGAGCTCTAGTGCAAGTAGTTTATAGCTATCTTCCATTTTTTATATTGCAACTTATGGGCAATTTTTAACA	TGTTGAAGATAATGCTAAATCTATTGTCTATTTTAATTTGTTGGGATAGTTTAGGTTACTAGTTTGATTTTAATTTAGATTAGCTTAATTTGTTGGAGTCTATTGCCGAAGATTATGATAGCTGGTTGGTACGTAGGATAAATTTGAGATGTTTTGGAGATTATTAGAGTACGTGAAAATTTATCCAAGTTGTTGGGCTATGCAGTTAGTTTGTTCTATTTTATTATATAAATAAAAGACAAACCAAGCTCTACTGTGAGTAGTTTATAGCCATCTCCCATTTTTTATATTACAACTTATGGGCAATTTTTAATTGGTATTAGAGCTCCGGGTTTAGGCATGTATCGAGAAAGCAGAGGTGCTGCGGAGGCTGCTTGAGAAGTCGGAAGAAGATCTCTT…	STRAND +
RLC	Retrofit	Eguineensis512903_RT21_B1_L40_174	5548	91.5	TCTTC-TCTTC	TGGTATTAGAGCCAGGTTACCCTAAC	CATCTACGTGCCAACTTGAGGGAGAG	340	CGTTGGAAGATGAGTGAATATCATAATGAGTTGTCAAGATTATGACTACTATGGTAAGTTTGACCTAAGAATTTCAAGATCAGATATCATGACTATTATGGTCAGAATATCATGACTATTATGGTCATAAATATCATAACTATTATAGCAGTGATTATTATAGATTCCAGGGTCAAATTTATCCAATTGTTAGATATAATTGTTTAGCTTCCATATGTGTGTGGATACAATTGTAAAGCTACTATAGTAGCTATTCCATTTTAGTCTATTTAAAGAGTTGTATTCATGAAGTTGATTAATGAGAAATAAAAATATTATCTTTTACGATTTTTTTTTCATA	341	TGTTGGAAGATGAGTGAATATCATAATGAGTTGTCAAGATTATGACTACTGTGGTAAGTATGACCTCAAGGATTTTAAGATCAGATATCATGGCTATTATGGTCAGAATATCATGACTATTATGGTCATAAATATCATAGCTATTATGGTAGTGATTATTATAGATTTCAGAGTCAAATTTATCCTATTGTTAGATCCAATTGTTTAGCTTCTATATGTGTATGGATACAATTGTAAAGCTACCATAGTAGCTACTTTATTTTAGTCTATTTAAAGAGTTGTATTCATGAAATTGATTAATGAGAAATAAAAATATTATTTTTTACGGCTATTTTTCCACA	CGTTGGAAGATGAGTGAATATCATAATGAGTTGTCAAGATTATGACTACTATGGTAAGTTTGACCTAAGAATTTCAAGATCAGATATCATGACTATTATGGTCAGAATATCATGACTATTATGGTCATAAATATCATAACTATTATAGCAGTGATTATTATAGATTCCAGGGTCAAATTTATCCAATTGTTAGATATAATTGTTTAGCTTCCATATGTGTGTGGATACAATTGTAAAGCTACTATAGTAGCTATTCCATTTTAGTCTATTTAAAGAGTTGTATTCATGAAGTTGATTAATGAGAAATAAAAATATTATCTTTTACGATTTTTTTTTCATATGGTATTAGAGCCAGGTTACCCTAACCGTGCGCCACCATAGCCACCGGCCACTTTAAGA…	STRAND +
RLC	Retrofit	Eguineensis520000_RT4_B1_L4_96	9109	91.2	ATATA-ATATA	TGGTATCAGAGCCAAAATCTAACCAA	ATATCTATCTCCAACTTGAGGGAGAG	388	TGTTAAGAATAATACATAGAATCATGGTGAATATCATTATAAGTTGTCAAGATCATGACTACTATAGTAAGCATGACCTCAAAGATTCCAAGATCAGAATATCATGGCTATTATGGTCAGAATATCATGGTTATTCTCAAGGATTCCAAGATCAGAAGATCATGGCTATTATGGTCAGAATATCATGGCTATTATGGTAGTGATTACTATAGAGATTCCAAGGTCAAATTTACCATACTTGTTTGATTATTAAACACAATTGTATAGCTTCCATGTGTTTGGATACAATTGTAAAGCTACCATAGTAGCTATTCCTTTTTAGTCTATTTAAAGAGTTGTATTTATGAAGATGAAGATGAGAAATACAAAATTATCTTTTCCATTAACA	414	TGTTAAGAATAAAACATAGAATCATGGTGAATATCAAAATGAGTTGTCAAGATCATGACTACTATGGTAAGCATGACCTCAAAGATTCCAAGATCAGAATATCATGGCTATTATGGTCAGAATACCATTGTTATTCTCAAGGATTCCAAGATCAGAAGATCATGGCTATTATGGTCAGAATATCATAGCTATTATGGTCCTAAATATCATGGCTATTATGGTAGTGATTACTATAGAGATTCCAGGATCAAATTTACCACATTTGTTTGATTATTAGACACAATTGTATAGCTTCCATATATGTTTGGATACAATTGTAAAGCTACCATAGTAGCTATTCCCTTTTAATCTATTTAAAGAGTTGTATTCATGAAGATGAAGATAAGAAATACAAAATTA…	TGTTAAGAATAATACATAGAATCATGGTGAATATCATTATAAGTTGTCAAGATCATGACTACTATAGTAAGCATGACCTCAAAGATTCCAAGATCAGAATATCATGGCTATTATGGTCAGAATATCATGGTTATTCTCAAGGATTCCAAGATCAGAAGATCATGGCTATTATGGTCAGAATATCATGGCTATTATGGTAGTGATTACTATAGAGATTCCAAGGTCAAATTTACCATACTTGTTTGATTATTAAACACAATTGTATAGCTTCCATGTGTTTGGATACAATTGTAAAGCTACCATAGTAGCTATTCCTTTTTAGTCTATTTAAAGAGTTGTATTTATGAAGATGAAGATGAGAAATACAAAATTATCTTTTCCATTAACATGGTATCAGAG…	STRAND +
RLC	Retrofit	Eguineensis510000_RT6_B9_L16_17	5225	91.2	AGCAC-AGCAC	TGGTATTAGAGCATTAGGCTCTTTCT	TATCTACTCCCCAGCTTGAGGGGGAG	263	TGTTGGAAATCTGGGATTGATTGAAATCCCATGATTTTTGGGATTGATAAAAATCTCATGATTTCTGTAAATGGGACTAATTGTAGGGACAGATTTGTATTTCTAAATTAGTGGAGATTAGCTATAAATTAGTAGATAATAATTTTCTGATTTCTAGAGATTTGTAGAATGTCAAACTTTCCTAGAATAGCAATATCTTGCTCTATATATATAGCCTATGTATCAGAACTTTTTCAAATGAATGAATTTCAAAATTTTTTTCA	266	TGTTGGAAATCTGGGATTGATTGAAATCCCATGATTTTTGAGATTGATAAAAATCCTATGATTTCTGTAAATAAGAGTAATTGTAGGGACAGATTTGTATTTTTAAATTAGTGGAGATTAGTTATAAATTAGTAGATAATAATTTGCTGATTTTTAGAGATTTGTAGAATGTCAAACTTTCCTAAAATAGCAATCTATACATAGGCTGTATGTATAGCCTATGTATCAGAATTTTTTCAAATGAATAAATTTCAAAATTTTCTTCA	TGTTGGAAATCTGGGATTGATTGAAATCCCATGATTTTTGGGATTGATAAAAATCTCATGATTTCTGTAAATGGGACTAATTGTAGGGACAGATTTGTATTTCTAAATTAGTGGAGATTAGCTATAAATTAGTAGATAATAATTTTCTGATTTCTAGAGATTTGTAGAATGTCAAACTTTCCTAGAATAGCAATATCTTGCTCTATATATATAGCCTATGTATCAGAACTTTTTCAAATGAATGAATTTCAAAATTTTTTTCATGGTATTAGAGCATTAGGCTCTTTCTGGGAGTTGAATTCTCATCACGGAAGCCTTCATTGCCGAAATCATACCGCTGTTTCTGTGCCTTGTTCTTATCCTGTTTTTTAGTCTGAAACAGAGTGTTTTTGCATATTT…	STRAND +
RLC	Retrofit	Eguineensis510000_B1_L41_218	7160	91.1	ATAAT-ATAAT	TGGTATCAGAACCTATCTCCATGGCA	GGTACCCACCTCAGCTTGCGAGGGGG	318	TGTTGGCAGTATCTTCATCTTAGCCTCAAAGATCCATAGTTTGAAGAATTTTAATTTGAATTTTAAATTTTGAATATCGGAGAGATCCTAGGGATCTATTTGTTATTTCTTTCTATTTTTGTATGATCATGATTTATTTGTTATTTCTTTCTACCTTTATATGATCATGATCCATTTGTTATTTCTTTCTATCTTTATATGATCATGATTGTAAGTTTTAGTATATTTTCAATTATAAATATAGATGACCTCCTCACAAGATTGAGGTAGAAAAAGTTTCCACAATATTCTTTTTCCCATATATTCTTCTTTCCCACA	305	TGTTGGCAGTATCTTCATCTTAGCCTCAAGGATCCATAGTTTGAAGAATTTGAATTTTGAATATCGGAGAAATCCTAGGGATGTATTTGTTATTTCTTTCTATCTTTGTATGATCATGATATGTTTGTTATTTCTTTCTACTTTTGTATGATCATGATCCATTTGTTATTTCTTTTTATCTTTGTATGATCATGATTGTAATCTTTTACATATTTTCAATTATACATATAGATGACCTCATCACAAGATTGAGGTAGGAAAAGTTTTCATAATATTCCTTTTCCCGTATATTCTTCTTTCCCACA	TGTTGGCAGTATCTTCATCTTAGCCTCAAAGATCCATAGTTTGAAGAATTTTAATTTGAATTTTAAATTTTGAATATCGGAGAGATCCTAGGGATCTATTTGTTATTTCTTTCTATTTTTGTATGATCATGATTTATTTGTTATTTCTTTCTACCTTTATATGATCATGATCCATTTGTTATTTCTTTCTATCTTTATATGATCATGATTGTAAGTTTTAGTATATTTTCAATTATAAATATAGATGACCTCCTCACAAGATTGAGGTAGAAAAAGTTTCCACAATATTCTTTTTCCCATATATTCTTCTTTCCCACATGGTATCAGAACCTATCTCCATGGCATCCTCCTCCAACTCGATAACTATACCTACCACTTTGCCTTCAATTGTTATTCAAC…	STRAND +
RLC	Retrofit	Pisifera5_4342_PT_B3_L72_286	7938	90.9	GGGAC-GAGAC	TGGTATCAGAGCCATAACCATCTCTA	GAAGCACCTTCAGTTTGAGAGGAAGG	236	TACTAAACATCTTTCCTCTATTTTGGGACATGCCTTCATGTTTGGGATATTCCTATTTGGGATGTATTGACTAGGCTAGCTGTGAGATATGCCTTCATGTTTGGGATGTCCCTATTTGGGATATGTTGGCTAAACTAGCTATACGATGAGTTGGTATTTATCTTATACAAACCTTTGGATATATGTTTAATGAGGTAAATCCCAAGCATAATGATATAGAGTTTTAATTCTCAACA	236	TGTTAAACGTCCTTCCTCTATTTTGGGATATGCCTTCATATTTGGGATGTCCCTATTTGGAATGTATTGACTAGGCTAGCTGTGAGATATGTCTCCATATTTGAGATACCCTTATTTGGGATATATTGGCTGGGCTAGCTGTATAATGGGTTAGTATTTACCTTATCCAAGCCCTTGGATGTATATTTAATGGGATAAATCCCAAGCATAATGTTATAAAGTTTTAATTCTCAACA	TACTAAACATCTTTCCTCTATTTTGGGACATGCCTTCATGTTTGGGATATTCCTATTTGGGATGTATTGACTAGGCTAGCTGTGAGATATGCCTTCATGTTTGGGATGTCCCTATTTGGGATATGTTGGCTAAACTAGCTATACGATGAGTTGGTATTTATCTTATACAAACCTTTGGATATATGTTTAATGAGGTAAATCCCAAGCATAATGATATAGAGTTTTAATTCTCAACATGGTATCAGAGCCATAACCATCTCTATTCCCCTTCCGTTCTTAACCTTCCTGATCTCCTACCCCTTGCCGCTCACCTCCGCCACTTTTTCCTTCACCCCATCTCCCGATCTCTTAACTACCACCGGCTCCTCTTCTACTCCTAATCTTCCCAATCTCCCACTC…	STRAND +
RLC	Retrofit	Pisifera520000_RT5_B3_L1_284	4638	90.5	GATAA-GATAA	CTCCTTCTCCTTTGGCTCTGATACCA	CTCCCCCTCAAGCTGAAGCATAAATA	319	TGTAGAAGATAGGATCTAGAGAGAGAAACCTTGTTAGAAACACTAGGAAGAGAGAAGAGAGAAGAGAGAAGAGAAAGAGAGAGATAGGGAAAGGTAAAAATGATTGTATATCTTTCACGTTACAAGAGGCTCTATATATAGAGCAATAAAGATGTAGGTACAATGAATCTATTGATCTCCTAATGATATATTTTCTAAACAGAATTTGATATATTTTCTGTTTAGGATTATACAGATTTGATATATATTCTAAATAGGATTATACAGAGAATATTCACAATGATTTATATGTTAACATAATATGCTATCTAATTTAACA	303	TGTAGAAGATAGGATCTAGAGAGAGAACTCTTGTTAGAAACACTAGAAAGAGAGGAGAGAGAGAGAGATAAGTAAAGATAAAAATGATTGTATATCTTTCATGCCACAAGAGACTCTATATATAGAGCAATAAAGGTCTAGGTACAATGAACCTATTGATCTACTAATGATATATTTCCTAAATAGAATTTGATATATTTTTCTTTTAAGATTATACAGATTTGATATATATTCTAAATAAGATTATACTGAGAATATTCACAATGATTTATATGTTAACATAATATGCTATCTAATTTAACA	TGTAGAAGATAGGATCTAGAGAGAGAAACCTTGTTAGAAACACTAGGAAGAGAGAAGAGAGAAGAGAGAAGAGAAAGAGAGAGATAGGGAAAGGTAAAAATGATTGTATATCTTTCACGTTACAAGAGGCTCTATATATAGAGCAATAAAGATGTAGGTACAATGAATCTATTGATCTCCTAATGATATATTTTCTAAACAGAATTTGATATATTTTCTGTTTAGGATTATACAGATTTGATATATATTCTAAATAGGATTATACAGAGAATATTCACAATGATTTATATGTTAACATAATATGCTATCTAATTTAACACTCCCCCTCAAGCTGAAGCATAAATATTATGGAGCCCCAGCTTGTTACAAATATAATTCATCCTCGATCCCCTCAATGAC…	STRAND -
RLC	Retrofit	Eguineensis512658_RT14_B20_L40_48	5287	90.4	ATTT-ATTT	TTGTGGCTCATTGTATTTAAATTTTG	CATCTAAGCGCCAACTTGAGGGTGAG	255	TGTTGGAAGATGAGTGATTATCTCATAGAATCAAGCCAAAAAAAAATAGAATCAAGATAGAATCAAGTCAAGATCTCGACAATCAAAGGTCAACTATGATCTCAGCAAATAAGAAAATCTATCAAAAAAAATTATCACAACTAGCAGTACTATCTTTGAATATTTTTCCTATGATTCCTCTCCTTTTATTGTATAGTTGTTTATTTTTTTTGTATAGCCACACTTATCACTTTTATATAGTCATACTTACTTTTT	253	TGTTGAAAGATGAGTGATTATCTCATAGAATCAAGCCAAAGAAGGATAGAATCAAGATAGAATTAAGCCAAGAACTCGACAATCAAAGGCCAACTATGATCTCAGCAAATAAAAATATCTATCAAAGAAATTTATCAGAATCAGCAGTACTATCTTGGAATATTTTTCTTATGATTTCTCTTCTTTTTGTATAATTGTTTATTTTTTTTGTATAGCCATACTTATCATTTTTGTATAGTCATACTTACCTTTT	TGTTGGAAGATGAGTGATTATCTCATAGAATCAAGCCAAAAAAAAATAGAATCAAGATAGAATCAAGTCAAGATCTCGACAATCAAAGGTCAACTATGATCTCAGCAAATAAGAAAATCTATCAAAAAAAATTATCACAACTAGCAGTACTATCTTTGAATATTTTTCCTATGATTCCTCTCCTTTTATTGTATAGTTGTTTATTTTTTTTGTATAGCCACACTTATCACTTTTATATAGTCATACTTACTTTTTTTGTGGCTCATTGTATTTAAATTTTGACCCATACATTGAAAGAAATACAACTTCTGTAATTAAAATTACTTCTTCCATTTTTCTTTTTCTCAACATGGTATCAGATCTGTGCTCCACCATAGCTGCCGACAAGCCCTAAAAGAG…	STRAND +
RLC	Retrofit	Eguineensis510671_RT34_B37_L6_405	5016	90.2	TTAT-TTAT	TATTTACACTCCAGCTTGAGGGGGAG	CTACATGATATCAGAATGAAAGGAGG	294	TGTTAAATTAGATAGCATATTATGTTAACATATAAATCATAGTGAATATTTTCTGTATAATCCTATTTAGGATATATATCAAATCTGTATAATCTTAAACAAAAAATATATCAAATCTCGTTTAGAAAATATATTATTAGGAGATCAATAGGTTCATTGTATCTAGACCTTTATTGCTCTATAATAGAGCCTCTTGTAACATGAAGATATATAATCATTTTTACCTTTACCTATCTCTCTCTCTCCTCTCTTCCTAGTGTTTCTAACAAAGGTTCTCTCTCTAGATCCTATCTT	295	TGTTAAATTAAACAGCATATTATGTTAACATATAAATCATTGTGAATATTCCCTATAAAATTTTATTTAGGATATATATCAAATCTGTATAATCCTAAATAGAAAATATATTAAATTCTGTTTAGAAAATATATCATTAGGAGATCAATAGGTTCATTGTACCTAGACCTTTATTACTCTATATATAGAGCCTCTTGTAACATGAAACAATATACAATCATTTTTACCTTTACCTCTCTCTCTCTCCTCTCTTCCTAGTGTTTCTAACAAGGGTTCTCTCTTTAGATCCTATCTT	TGTTAAATTAGATAGCATATTATGTTAACATATAAATCATAGTGAATATTTTCTGTATAATCCTATTTAGGATATATATCAAATCTGTATAATCTTAAACAAAAAATATATCAAATCTCGTTTAGAAAATATATTATTAGGAGATCAATAGGTTCATTGTATCTAGACCTTTATTGCTCTATAATAGAGCCTCTTGTAACATGAAGATATATAATCATTTTTACCTTTACCTATCTCTCTCTCTCCTCTCTTCCTAGTGTTTCTAACAAAGGTTCTCTCTCTAGATCCTATCTTCTACATGATATCAGAATGAAAGGAGGAGAAACCCTAGCCGCCATCCTTTGTCCTATAGCAGTCCTCACCGCCGTCCAGTCTTTGTCCGATCGGCCCCTTTGTCTT…	STRAND -
RLC	Retrofit	Eguineensis5_9054_RT21_B24_L63_278	4510	90.2	TTGTC-TTGTC	TATCTTCACCTCATCTTGAGGGAGAG	TGATATCAGAGTACTTAGGTTCTGAT	245	TGTTGGAAAGTAGAATGTATTTCCCTAATTAGATACTCTAATTAACGATGGTTAAGGTGGCTATGAACTGTAATATATTTTGTAATATATTTTTCTAATTAGCTATTCTAATTAGAGATAGTTAAGGTGGCTATAAGCTGTGATATTTTTTTATAAAAGATAAAATTATTGTATATAATGGGGACTACTCCATCCCATACAATATATAAAAATAAAAATTCTTCTTTTTCTCTCTATATTCAACA	244	TGTTGAAAAGTAAGTTATACTTCCCTAATTAGATACTCTAATTAGGGATGGTTAAGATGGCTATGGGCTGTAATATATTTTGTAATATATTTTTTTAATTAGCTACTCTAATTAGGAATAATTAATATGGCTATGAACTGTGATATTTTTTTGTAAAAGATAAATTTATTATATATAATAGAAACTGCTCCACCCCCATGATATATGAAAATAAAAATTCTCCTTTTTCTCTGTATATTCAACA	TGTTGGAAAGTAGAATGTATTTCCCTAATTAGATACTCTAATTAACGATGGTTAAGGTGGCTATGAACTGTAATATATTTTGTAATATATTTTTCTAATTAGCTATTCTAATTAGAGATAGTTAAGGTGGCTATAAGCTGTGATATTTTTTTATAAAAGATAAAATTATTGTATATAATGGGGACTACTCCATCCCATACAATATATAAAAATAAAAATTCTTCTTTTTCTCTCTATATTCAACATGATATCAGAGTACTTAGGTTCTGATCCATGAATCTTTCTTTCGATTCTTAATTTTTTCTCTCCCCCATCTTTCCCTCATCTTCATCTCCTATCCACCCCGTTCTCATCTTTTCATCTCCCCATTGTCCCGTCGTCCTGGCACCACCCCACCAC…	STRAND -
RLC	Retrofit	Eguineensis5_6350_RT38_B9_L29_146	4998	90.1	ACTTA-ACTTG	GCGTGAGCCCTAATGCTCTGATACCA	TTCCCTTGCAAGTGAGCATCTGGTGG	271	TAATAGAAGGGATAAATTTACTATATTACTTGATGCCTAAATATATTATAGGATTCCTTAGATACATAAGAGGTAAACCAAGTCAGGCAAGTGCCAACCTATGCCTACTCATATACAACTTATACACAACTTATGTACATCTCACCTAAATCTTACTAGAAAAGAAAGCTAGCTAGGTGTATCTTGACACCTATGTACAACTCATCCAAATCTTACTGAAGAGGAAAGCTAGCTAGGTGTATCTTAACAACTAATACACATCTATCTAATA	269	TGATAGAAGGGATAAATTTACTATATTATTTGATGTCCAAATACGTTACAGGATGCATCCTTATATACACAAGAGGTAAATTAAGTCAGGCATGTACCTACGCCTACTCATATACAATTTATACACAATCCATGTACATCTCACCCAAATCTTACTAAAAAGAAAGCTAGCTAGGTGTTTCTTGACATCCATGTACAACTCACCCAAATCTTACTGAAGAGGAAAGCTAGCTAGGTGTATCTTGACAACTAATACACAGCTATCTAACA	TAATAGAAGGGATAAATTTACTATATTACTTGATGCCTAAATATATTATAGGATTCCTTAGATACATAAGAGGTAAACCAAGTCAGGCAAGTGCCAACCTATGCCTACTCATATACAACTTATACACAACTTATGTACATCTCACCTAAATCTTACTAGAAAAGAAAGCTAGCTAGGTGTATCTTGACACCTATGTACAACTCATCCAAATCTTACTGAAGAGGAAAGCTAGCTAGGTGTATCTTAACAACTAATACACATCTATCTAATATTCCCTTGCAAGTGAGCATCTGGTGGATGGATGTGAAGATTGGTGTAGAGAGTATGAAAGCACGATGTAGATAGTGGTTTAATGAAGATATCAGTCAATTGTTTGTCAGAAAAAATATAAAACATGGA…	STRAND -
RLC	Retrofit	Eguineensis517000_RT13_B1_L38_46	5129	89.9	ACTTCT-ACTTCT	ATGGTATCAAAGCCAAAACCCTAACC	AGATATTCAGATTGCAATCGAGGGGA	184	TGTTAGAGTATTATTGTATTTATAACATTAGTTCTATTTATGACAGTAGTATATTAAACTTATTTTATTTTTTACTTCTATGCCTTATTTGTACATGTCCATTGATGCTAAATTATCTATACATATCTTTATAAATATTAATATAATCCTAGAGAAGGGTGTGTTGCTTTCATCCATGTTTTTT	183	TGTTAGAGTATTATTATATTTAGGGTATTTGATGTATTTATGACAATAGCATATTAGATTTATTTTTTTTTTATCTCTATGCCTTATTTGTATATGTCTATTTATTTTAAGTCATCTGTATATATCTCTATAAATATTAATATAATCCTAGAGAAGGGTATGTTACTTTTATCTATATTTTTT	TGTTAGAGTATTATTGTATTTATAACATTAGTTCTATTTATGACAGTAGTATATTAAACTTATTTTATTTTTTACTTCTATGCCTTATTTGTACATGTCCATTGATGCTAAATTATCTATACATATCTTTATAAATATTAATATAATCCTAGAGAAGGGTGTGTTGCTTTCATCCATGTTTTTTATGGTATCAAAGCCAAAACCCTAACCTTAGGACAAACCACTGTCATAAGTGGTCATCTCTGATGGATCCTCTACCATCAATTATTCTCTTTGTTCTTCTTTTCTTTTCTTTCACATATCCATACCCATCTCCGATGGATCCACATATCCATCATCAAACTTTCTCTTTTCTTTTATATTATTTTTTTCATTTTTACTGCTTACTATAGTACTGCT…	STRAND +
RLC	Retrofit	Pisifera511000_RT5_B3_L78_159	5184	89.3	CTTAT-CTTGT	TGGTATCAAAGCTCTCAGGTTTTGAT	TACCTTCGCATCATCTTGAGAGGGAG	175	TGTTAGAAGGTTGGACCTAATTAGAAATGTACCTAAATAAGGATCCTAGGATATTATTCCTTGGCATATTCTTCTTATTCTCTTTTCTGTATTTGGGTCTACATATCTATATTTATAGGCCCCTTGTATACCCTCTTGATTATTGAAAAATAAATTCTTCTCTCCACATTCATCA	185	TGTTGGAAGGTTGGACCTAATTAGAAATGTACCTAAATAAGGATCCTATGATATTATTCCTTGACATATTCTTGGCATATTCTTGTTATTCTCTTTCTATATTTGGGTCTACATATCTATATTTATAGGTCCTTTATATATCCTCTTAATTATTGAAAAATAAATTTTTCTCTCCACATTCATCA	TGTTAGAAGGTTGGACCTAATTAGAAATGTACCTAAATAAGGATCCTAGGATATTATTCCTTGGCATATTCTTCTTATTCTCTTTTCTGTATTTGGGTCTACATATCTATATTTATAGGCCCCTTGTATACCCTCTTGATTATTGAAAAATAAATTCTTCTCTCCACATTCATCATGGTATCAAAGCTCTCAGGTTTTGATCCATGAATTTTTTTCTTTCACCGATCCCATGCTCAATCCCTAAACCCAATCCCTAATCTCCCTGCCCTTCCCTTCTCCCTCTCTCGAATCTGCTGCCACCCTTCCCTCCTTTGCCGCCACCCAGTAGTTGACCATCCACCGTCGCCCACCGTCACCCTTGGCACCACCTCCACCCCTCCCTCATCCACCCTGATCACC…	STRAND +
RLC	Retrofit	Eguineensis513466_RT23_B9_L7_74	5009	89.1	ACGTT-ACGTT	AGGGTTAGAGTTTGGGCTCTGAACCA	CTCCCCCTCAAGATGGAGAATAGATA	178	TGTTAAAGTAAAGAATAGAGAAGGAGAATAAAATAATTCATCATATTAATTTGACCTGAGATACATATATATAGACATCATACAGGGCCTAAAGGCCTACTCAACGTAACTACTAATAAGTAGACTACCTATAGGCCCACATGACTTAAAGCCCAATATATATGTTTTATTCTTAACA	178	TGTCAAAGTAAAGAATAGAGAAGGAGAACAAAATAATTCATCATATTAACTTGATCTGAGTTATATATATATAAACATCATATAGGGCTTAAAGGCCCACTCAATGTAATTACTAATAAGTAGACTACCTACAGGCCCACATGACTTAAAGCCCAATATATATGTTTTATTCTTAACA	TGTTAAAGTAAAGAATAGAGAAGGAGAATAAAATAATTCATCATATTAATTTGACCTGAGATACATATATATAGACATCATACAGGGCCTAAAGGCCTACTCAACGTAACTACTAATAAGTAGACTACCTATAGGCCCACATGACTTAAAGCCCAATATATATGTTTTATTCTTAACACTCCCCCTCAAGATGGAGAATAGATATTAATCATACCCAGCTTGTTACAAATGTAATCAATTCTAGCCCAGGTAAAACTCTTTATAAATAGATCGGTCAGTTGATCCTCTGAGCGTATGTAATTGGTAGAAATGAGCTTTTGTTTAATCTTCTCCCTCACAAAGTGACAATCAACTTCAATGTGCTTCGTCCTTTCATGAAATATCGGGTTTGATACGATA…	STRAND -
RLC	Retrofit	Eguineensis5_6050_PT_B1_L52_357	4983	89.1	CAAAG-CAAAG	CCTCAAGTGGACAAGCTCTGATACCA	CTCCCCCACAAACTCAAGTAGTCACA	319	TGTCAGAGTTTAACAAAGAGTGAGAGAGAGCAAGAGAGAAAGAGAGAACAGAATAACTGTGTGGCATATATCCTTGAATAAGAGAATACAAGGCCTATATATAGGCATAGGAGAAGACTATACAAGGAAGGGGATCCTAATATAATCAAATCAAATCAAGTCAAATCAAATCCTAATCATATCCTAGATTGATACAAGTAGATATTGATATATATACATATATGTTAACATAATATATTCTAATCATATCTAATCATATCCTAGATTGATACAAGTAGATATTGATATTACATATATGTTAACATAATATATTCTAACA	319	TGTCAGAGTTTTAACAAAAAGTGAGAGAGAGCGAGAGAGAAAGAGAGAACAGAATAATTGTGTGGTATATATCCTTGAATAAGAGAATACAAGGTCTATATATAGGCGTAGGAGAAGACTATACAAGGAAGGGGATCCTAATATAATCAAATCAAATCAAGTCAAATCAAATCCTAATCGTATCTAATCATATCCTAGATTGATACAAGTAGATATTGATATATATACATATATGCTAATAGAATATATTCTAATCATATCCTAGATTGATACAAGGAGATATTGATATACATATATGTTAACATAATATATTCTAACA	TGTCAGAGTTTAACAAAGAGTGAGAGAGAGCAAGAGAGAAAGAGAGAACAGAATAACTGTGTGGCATATATCCTTGAATAAGAGAATACAAGGCCTATATATAGGCATAGGAGAAGACTATACAAGGAAGGGGATCCTAATATAATCAAATCAAATCAAGTCAAATCAAATCCTAATCATATCCTAGATTGATACAAGTAGATATTGATATATATACATATATGTTAACATAATATATTCTAATCATATCTAATCATATCCTAGATTGATACAAGTAGATATTGATATTACATATATGTTAACATAATATATTCTAACACTCCCCCACAAACTCAAGTAGTCACAGAAGATGATTAATTGAGGTTGATATATAACCCTCGAAACCGACCCGAAGGATGA…	STRAND -
RLC	Retrofit	Pisifera511000_PT_B3_L8_335	4968	88.8	ACATC-ACATC	TGGTATCAGAGTGACGTTCTGGTTAG	TATATATGCCCCAGTTTAAGGGGGAG	143	TGTTGAGAATAGTCACTTATTGAATTTATGTTTTATCTTATATTGTACCTGAGGAGTAGGAGACTGGGTGTACTCGCTATAAATATGGGCACATTGCCCATAAAATAAAGAACGAAGATTTTGTTGCTCTCTTCTTTCTAACA	140	TGTTGAGAATAATCACTTATTGGATTTATGTTTTATCTTATATTGTACTTGAGGAGTAGATGGGGTGTACTCTCTATAAATATGGGCACATTGCCCATAAAATAAAGAACGAAGATTTTGTTGCTTTCTTCTTTCTAACA	TGTTGAGAATAGTCACTTATTGAATTTATGTTTTATCTTATATTGTACCTGAGGAGTAGGAGACTGGGTGTACTCGCTATAAATATGGGCACATTGCCCATAAAATAAAGAACGAAGATTTTGTTGCTCTCTTCTTTCTAACATGGTATCAGAGTGACGTTCTGGTTAGGATTCACACCCATGCCACCGCGCCACCCCCCTCCCCTTCTTTCCCATTCTCTTCTTTCACTCGTCTTCACTCTCAAGCCACCGCGCCAGCCCCCTCTCCTTTCCTTCTTTCCCTTTCTCTTCTTTTGCTCGTCACCAATCGTTGCCGCTTCTCCCCTCTTCTCTTCCGTGCATAGTAGATCACTAGCCCGCTGTCGCTTCGCTTGTCCAGATCGCTTGCCGCTCGTAGAT…	STRAND +
RLC	Retrofit	Pisifera515107_RT5_B24_L83_169	6262	88.6	AAAAT-AAAAT	TATCTATGCTCCAGCTTGAGGAGGAG	TAATATCCGACCCAAAACTCCCTTTC	414	TATTAAGAATAAAACATAGAATCATGGTAAATATCATTATGAGTTGTCAAGCTCATGACTATTATGGTAAGCATGACCTCAAGGATTCCAAGATCAAAATATCATGGCTATTATGACTAGAATATCATGGCTATTCTCAAGGATTCTAAGATCAGAATGTCATGGCTATTATGATTAAAATATTATGGCTATTATGATCGTAAATATCATGGCTATTATGGTAGTGATTACTATCGAGATTTCAGGATCAAATTTACCATACTTATTTGATTATTGACACAATTGTACAGCTTTCATATGTGTTTGCATACAATTGTAAAGCTACCATAATAGCTATTCTATTTTAGTCTATTTAAAGAGTTGTATTCATGAAGATGATAAATGAGAAATACAAAATTA…	392	TGTTAAGAATAAAACATAGAATCATGGTGAATATCATAATGAGTTGTCAAGATCATGACTATTATGGTAAGCATGACCTCAAGAATTCCAAGATCAGAATATCATGACTATTATGGTCAGAATATCATGGCTATTCTCAAAGATTCCAAGATCAGAATATCCTGACTATTATGGTCGTAAATATCATGGCTATTATGGTAGAGATTACTATAGAGATTCTAGGATCAAATTTACTATACTTATTTGATTATTAGTCACAATTGTATAGCTTTCATATGTGTTTAGATACAATTGTAAAGCTACCATAATAGCTATTCTATTTTAGTCTATTTAAAGAGTTGTATTCATGAAGATGATAAATGAAAAATGCAAAATTATCTTTTCCATTAACA	TATTAAGAATAAAACATAGAATCATGGTAAATATCATTATGAGTTGTCAAGCTCATGACTATTATGGTAAGCATGACCTCAAGGATTCCAAGATCAAAATATCATGGCTATTATGACTAGAATATCATGGCTATTCTCAAGGATTCTAAGATCAGAATGTCATGGCTATTATGATTAAAATATTATGGCTATTATGATCGTAAATATCATGGCTATTATGGTAGTGATTACTATCGAGATTTCAGGATCAAATTTACCATACTTATTTGATTATTGACACAATTGTACAGCTTTCATATGTGTTTGCATACAATTGTAAAGCTACCATAATAGCTATTCTATTTTAGTCTATTTAAAGAGTTGTATTCATGAAGATGATAAATGAGAAATACAAAATTA…	STRAND -
RLC	Retrofit	Eguineensis513466_RT23_B9_L12_177	5470	87.9	GGTGC-GGTGC	TTTTCTCTCCCTAAGCTCTGATACCA	TCCCCCCTCAAGCTGGAGCATACAAG	308	TGTAGGAGATAGGATCTAGGAGAGAGAACCCTTATTAGAAACACTAAAAGAGAGAAAGAGATAGGTAAAGATGGAGAAAAATGATTGTATTGTATTTCATGTTACAAGAGGCTCTATACATAAAGTAATAGAGGTCTAGATACAATGAACCATATAATAGGAGTCTAGATACAATGAACCGTTTAGGTACAATGAATCTATTGATTTTCTAAATGATATATTTTCTAAACAGGATTATACACAATGATATATATGTTAACATAATGTATTCTAATATATATTAACATAATATGCTATATAATTTAACA	319	TGTAGAAGATAGGATCTAGGAGAGAGAACCCTTATTAGAAACACTAAAAGAGAGAGAGAGATAGGTAAAGATGGAGAAAAATGATTGTATTGTATTTCGTGTTACAAGAGGCTCCATGTATAGAGCAATAAAGATCTAGATATAATGAACCATATAATAGGAGTCTAGATATAATAAACCATCTAGATACAATGAATCTATCGATCTCCTAATTGATATATTTCCTAAATAGGATTATACAGGGAATATATACAATGATATATATGTTAACATAATATATTCTAATATATGTTAATATAATATGCTATCTAATTTAACA	TGTAGGAGATAGGATCTAGGAGAGAGAACCCTTATTAGAAACACTAAAAGAGAGAAAGAGATAGGTAAAGATGGAGAAAAATGATTGTATTGTATTTCATGTTACAAGAGGCTCTATACATAAAGTAATAGAGGTCTAGATACAATGAACCATATAATAGGAGTCTAGATACAATGAACCGTTTAGGTACAATGAATCTATTGATTTTCTAAATGATATATTTTCTAAACAGGATTATACACAATGATATATATGTTAACATAATGTATTCTAATATATATTAACATAATATGCTATATAATTTAACATCCCCCCTCAAGCTGGAGCATACAAGTTATATGCACCAAGCTTGTTACAAATATAGCTAATTCGAGGACTTTTAAGAGACTTAGTAAATAT…	STRAND -
RLC	Retrofit	Eguineensis5_8080_RT12_B1_L41_143	5671	87.2	GCACC-GCACC	TCATGGAATAGAGAGCTCTGATACCA	CTCCCCCTCAAGATAAGTTATAGATA	245	TGATGAAAAATAGAAAAAAATAGAAGAGAAAGTGAAGACGAGGATTTCAGAGGAAGAAGGAATGGAGGGCCTTTTTTATTAATTTTCAGAGGCTCAATTTAGGAATTATACAAACATATTTTCCTATAATTAGAAGATTGCATTTCTAATCAGAGAGATCTACAATTTAGAAATTATACAAACATATTTTCCTCTAATTAGAAGATTGCATTCCTAATCAGAGGGATCTACAGCTCATTTCAACA	261	TGATGAAAAACAGAAAAAATAAAAGAGAAGGTGAAGACGAGGATTTCAGAGGAAGAAGGAATGCATTCTCTAGGACCAAAAGGGTCTTTTTTTATTAATTTTCAGGAGCTCAATTTAAGAATTATATAAACATATTTTTTTCTAATTAAAAGATTGCATTCCTAATCAGAGGGATCTACAATTTAAGAATTATATAAATATATATTTTTTTAATTAGAAGATTGCATTTCTATTCAGAAGAATCTACAGCTCATTTCAACA	TGATGAAAAATAGAAAAAAATAGAAGAGAAAGTGAAGACGAGGATTTCAGAGGAAGAAGGAATGGAGGGCCTTTTTTATTAATTTTCAGAGGCTCAATTTAGGAATTATACAAACATATTTTCCTATAATTAGAAGATTGCATTTCTAATCAGAGAGATCTACAATTTAGAAATTATACAAACATATTTTCCTCTAATTAGAAGATTGCATTCCTAATCAGAGGGATCTACAGCTCATTTCAACACTCCCCCTCAAGATAAGTTATAGATATCATAAAGACCCATCTTGTCACGAATAAATGAAAAAGAATGCACACTAAGATCTTTGATCAAAATGTCTGCTAGTTGACTAGCAGATCACACATAAGGTATACAAATGATTCTGGCATCAAGCTTTTC…	STRAND -
RLC	Retrofit	Eguineensis520000_RT38_B1_L7_212	6252	86.9	ATAAC-ATAAC	GCCCAAGGATGAGAGCTCTGATACCA	CTTCTCCTCAAGCTGGTGAATAGATG	378	TGAGAAAAAATATGATCTTTGAGGAAAAATATAATCTTGTTGTTATTTCCTCCAAGTATGGGTCAATATTTAAATGCAATGAGCCACAAAAAATGGTAAGTATGACTATACAAAAGTGGTAAATGTGGCTATACCAAAATAGTAAACAATTATAGAATATATACAATAAGAGAAGAGAAATCAGAGGAGAATATTCAAAAATAATACTACTGGTTGTGATAGATTTTTTTGATAGATTTCTTTGTTTGCTGAGATCATAGTTGACCTTTGATTCTTTCCTTCTTGGTTTGATTCTTTCCTTCTTGGCTTGATTCTATGAGCTCAAAATGATTTTGGCTTATTTTGTCAGATTTACTTGAGATTAATGGGATTCTAACA	375	TGAGAAAAAATATGATATATGAGGAAAAATATAATCTTGTTATTTCCTCCAAGTATGGGTCAATATTTAAATACAATGAGCCACAAAAAATGGTAAGTATGACTATACAAAAGTGATAAGTGTGGCTGTACAAACATAGTAAACAACTATAGAATATATACAATAAGAGGAGAGAAATTAGAGAAGAATATTCAAAGATAATACTGCTGGTTGTGATAAATTCCTTTGATAGATTTTCTTGTTTGCCGAGATCATAGTTGACCCTTGATTGTCGAGATCTTGGTTTGATTCTTTTCTTCTTGGCTTGATTCTATGAGATCAAAATAATTTTGATTTATTCTATCATATTTGCTTGAGATTTATGGGATTCTAACA	TGAGAAAAAATATGATCTTTGAGGAAAAATATAATCTTGTTGTTATTTCCTCCAAGTATGGGTCAATATTTAAATGCAATGAGCCACAAAAAATGGTAAGTATGACTATACAAAAGTGGTAAATGTGGCTATACCAAAATAGTAAACAATTATAGAATATATACAATAAGAGAAGAGAAATCAGAGGAGAATATTCAAAAATAATACTACTGGTTGTGATAGATTTTTTTGATAGATTTCTTTGTTTGCTGAGATCATAGTTGACCTTTGATTCTTTCCTTCTTGGTTTGATTCTTTCCTTCTTGGCTTGATTCTATGAGCTCAAAATGATTTTGGCTTATTTTGTCAGATTTACTTGAGATTAATGGGATTCTAACACTTCTCCTCAAGCTGGTGAAT…	STRAND -
RLC	Retrofit	Eguineensis518049_RT34_B9_L32_130	5040	86.8	GAAAT-GAAAT	AGAGAATTATTATAGCTCTAATACCA	CCCCCCTTCAAACTCAAGATGGTAAG	318	TATCAAAGATAACAAAAATGAGAGATAAAAATAAGCCATTTATTTTTTTGATGGTCTGGCCTTGTATCTTCTTTTATAGATCCAAAATTATACAACGGAAGAATACAAATATAGCTATTCTATATAAATATAACTATCCTATATTTGGCAGAATTGTAAACTCTATACAAATACAGCCATTCCAAATATAGTGGATATCTACAGCTATTATATACAAATATAGCCATCCTAAATATAGTGGATATCAATCCTACACACATATAGGATATGGTATTAATCTTATACATACATAGGATATGTACAGCAATATTTCTAACA	328	TGTCAAAGATAACAAAAGTGGGAGATGAAAATAAGCCGTTTATTTCTCTGATGGTCTGGCCTTGTATCTTCTTTTATAGATCCAAAGCTATACAATGGAAGAATACAAGAATACAAATATAACTATTCTATACAAATATAGCTATTCTATATTTGGCAGAATTGTAAACTCTATACAAATATAGCCATCCCAAATATAGTGGATATCTACCGCTATTCTATACAAATATAGCCATCCCAAATATAGTGGATATCAATCCTACACACATATGGAATATGATATTAATCCTATACATATATAGGAGATATGTACAACAATATTTCTAACA	TATCAAAGATAACAAAAATGAGAGATAAAAATAAGCCATTTATTTTTTTGATGGTCTGGCCTTGTATCTTCTTTTATAGATCCAAAATTATACAACGGAAGAATACAAATATAGCTATTCTATATAAATATAACTATCCTATATTTGGCAGAATTGTAAACTCTATACAAATACAGCCATTCCAAATATAGTGGATATCTACAGCTATTATATACAAATATAGCCATCCTAAATATAGTGGATATCAATCCTACACACATATAGGATATGGTATTAATCTTATACATACATAGGATATGTACAGCAATATTTCTAACACCCCCCTTCAAACTCAAGATGGTAAGGAGTGATTAACCAAATTGAGTTTGGAGCAAAAGTTATGAAAATGAGGCATAGATA…	STRAND -
RLC	Retrofit	Eguineensis511000_RT21_B9_L140_342	5645	86.2	ATTGT-ATTAT	ATCAGAATCTAGGAGCTCTAATACCA	CTCCCCCTCGAGATGGGGCGAAGATA	231	TGTTGAATGTAGAGAGAAGAAGAAGATTTTTTTTTATTTTTTTCTATATTGTATAGGGTGGAGTAGTCCCCATTATATATAATAATTTATCTTTTACAAAGAAATATCACAGCCTATTGCCATCTTAACTTTTCCTAATTAGAGTAGCTAATTAGGGAAATACATTACAACCCATAGCCACCATCCCTAATTAGAGTATCTAATTAGGGAAATACAACCTACTTTCCAACA	236	TGTTGAATGTAGAGAGAAGAAGAAGTTAATTTTTTTTTTAATTTTTTTCTATATTGTATGGGTTGGAGTAGTCCCCATTATATACAATAATTTATCTTTTACAAAAAAATATCACAGCCTATTGCCACCTTAACTTTCCTTAATTAGAGTAACTAATTAGAAAAATACATTACAGCCCATAGCCACCATCTCTAATTAGAGTATCTAATTAAAAAAATACAACCTACTATCCGACA	TGTTGAATGTAGAGAGAAGAAGAAGATTTTTTTTTATTTTTTTCTATATTGTATAGGGTGGAGTAGTCCCCATTATATATAATAATTTATCTTTTACAAAGAAATATCACAGCCTATTGCCATCTTAACTTTTCCTAATTAGAGTAGCTAATTAGGGAAATACATTACAACCCATAGCCACCATCCCTAATTAGAGTATCTAATTAGGGAAATACAACCTACTTTCCAACACTCCCCCTCGAGATGGGGCGAAGATATCATAGAGTCCCATCTTATTACAGATAAATATAAAAACTGGAGTGCTAAGTCCTTTCGTATAAATATCAGCTAGCTGTTCGGAGGATTTGATAAACGAAATGCAGATAATACACTGATCTAATTTTTCTTTAATAAAATATC…	STRAND -
RLC	Retrofit	Eguineensis5_9499_PT_B1_L52_64	5148	86.1	GAGGG-GAGGG	TGGTATCAGAGCTTATACACTTGAGG	TGTGACTACTTGAGTTTGTGGGAAAG	309	TGTTAGAATATATTATGTTAACATATATGTATATATATTAATATCTACTTGTATCAATCTAGGATATAATTTGATATGATTATATATGATTAGAATATATTCTATTAACATGTATGTCTATATATTTAATATCTATTTCCATCAATCTATGATATGATTAGGATTTGATTTGATTTGATCTCCTTCCTTGTATAGTCTTCTCCTACACCTATATATAGGCCTTATATTCTCTTATTCAAAGACATAACATAGTTATTTTGTTTTCTCTTTCTCTCTCGTTCTTTTTTACTCTCTGTTAAAACTCTGACA	305	TATTAGAATATATTATATTAACATATATGTATATATATTAATATCTACTTGTATTAATCTAGGATATGATTTGATATGATTAGAATATATTCTGCTAACATATATGTATATATATCAATATCTATTTATATCAATCTATGATATGATTAGATATGATTAGGATTTGATTTGATTTGATCTCCTTCCTTATATAATCTTCTCCTACTATATATAGGCCTTGTATTCTCTTATTCAAGAACATAGCACAGTTATTCTGTCCTCTCTTTCTCTCTCATTTTCTCTCACTCTGTGTTAAAACTCTGACA	TGTTAGAATATATTATGTTAACATATATGTATATATATTAATATCTACTTGTATCAATCTAGGATATAATTTGATATGATTATATATGATTAGAATATATTCTATTAACATGTATGTCTATATATTTAATATCTATTTCCATCAATCTATGATATGATTAGGATTTGATTTGATTTGATCTCCTTCCTTGTATAGTCTTCTCCTACACCTATATATAGGCCTTATATTCTCTTATTCAAAGACATAACATAGTTATTTTGTTTTCTCTTTCTCTCTCGTTCTTTTTTACTCTCTGTTAAAACTCTGACATGGTATCAGAGCTTATACACTTGAGGTTTCTCCATTGACAATCTTTTTGTGCATGGTTATTGGTGTTTCCTCCCTTAGTTTTTTTCACCT…	STRAND +
RLC	Retrofit	Eguineensis512599_RT16_B21_L43_54	4932	86.1	GGATG-GGATG	CTCCTCAAGCTAGAGCATATACATCA	GCGGCTAGGATTTTGCTCTGATACTA	219	TGTTGAAGGAAGAGAATATTTTTCATTTTCCTTTCAGCCTCTCAAAGACAATGTACTCGGACACATTACTAGATACAATATACTTGGACACATACTAAATATGGTGAGAACTTATAATATGGTTATTACTAAAAAAAAGCCCTTAAATAGACATTTCAGGGATAAATTTTTTCAGAAGAACAACATAAGCTAAACTACTACTCTAGTCTAATTCTAACA	213	TGTTGAAGGAAGAGAATATTTTTCATTTTTCTTTCAGCCTCTCAAAGGACCTTTATAGGCTGCTAGATACAATATGCTTGGACACATACTAAATATGGTGAGAACTTAATATATGGTTATAACTAAAAAACAGCCCTTAAATAGACATTTTAAGGATAAGTTCTTCCAAAGGAACAACATAAGCTAAACTATTACTCTACTCTAATTCTAACA	TGTTGAAGGAAGAGAATATTTTTCATTTTCCTTTCAGCCTCTCAAAGACAATGTACTCGGACACATTACTAGATACAATATACTTGGACACATACTAAATATGGTGAGAACTTATAATATGGTTATTACTAAAAAAAAGCCCTTAAATAGACATTTCAGGGATAAATTTTTTCAGAAGAACAACATAAGCTAAACTACTACTCTAGTCTAATTCTAACACTCCTCAAGCTAGAGCATATACATCAATTAAGCCCAGCTTGGAACATATAGCAGAAAATCTAGTAGAGTTGAGAGCTTTGGTGAAGATGTCTGCGAGCTGATCTGCTGAACTCATGAAGGGTGTCATAATCTTGCCATTCAAAATAGCTTTTCGAATAAAGTGGCAATCCACCTCTTTAT…	STRAND +
RLC	Retrofit	Eguineensis515902_RT73_B37_L146_393	2581	85.7	TTTTT-TTTTT	TTACCAGCCTCCAACTTGAAGGGGGA	TTTTCAACTTTGTAAAATATATCATC	261	TGAAGACATGTTATACAACTTAATTTAGCTAGCAAGAAAAGGGCGCCAAAGTTTGTTGATTAGCTGGTTTGTTATCCAGCTGGTATTATGTTAAGAGTCTTTTCTTAGTTTGTACAGCTCAACTAGTATTCTAGATCATTCTTTTGAATTTTAGATCATTTTTTCATCTGTATATAAGAATCTTTTTATCAGTTTTTAATCAAGAAAATGAGAAGATAATTTTTTCTTCAATTTTAGCTTTCTCTGTTTGTCCTGTTTGCT	240	TAAAGACGTATTATACAACTTAATTTAGCTAGCAAAAAAAGGACACCAAAGTTTGTTATGGCATTTTGTTAGGAGTCTTTTCTCAGTTTGTACAGCTCAACTAGTATTTTAAATCATTCTTTTGAATTTTAGATCATTTTTTTCATCTGTATATAAAAATCTCTTTATCAGTTTTCAATCAAGAAAATAAGAAGATAATTTTTTTTTCAATTTTAACTTTCTCTGTTTGCCCTGTTTGCA	TGAAGACATGTTATACAACTTAATTTAGCTAGCAAGAAAAGGGCGCCAAAGTTTGTTGATTAGCTGGTTTGTTATCCAGCTGGTATTATGTTAAGAGTCTTTTCTTAGTTTGTACAGCTCAACTAGTATTCTAGATCATTCTTTTGAATTTTAGATCATTTTTTCATCTGTATATAAGAATCTTTTTATCAGTTTTTAATCAAGAAAATGAGAAGATAATTTTTTCTTCAATTTTAGCTTTCTCTGTTTGTCCTGTTTGCTTTTTCAACTTTGTAAAATATATCATCACCGACATATTTTTTTGAGAGAATGAGCTAATTTCTCGTCTAATTTGATAAAGGAATGAGCCATTGCTTTCACTAAATCTCTGTTCAAGTTCATTCCAGAATCCATTTTTCC…	STRAND -
RLC	Retrofit	Eguineensis518999_RT21_B9_L24_309	4961	84.7	AGTAC-AGTAC	CTAGAGAACCTTAAGCTCTGATACCA	CTCCCTCTCAAGCTAGAGAGCATAAA	213	TGAAACAGAGAATGGGAGAGAATTAATATATCATATTCCATGATTTTGTACTCCTATATATAAGAGTGTACAGAAATAGGATTTTTCTAAAGAGAGAATCTTATAAAGAAAAATACAATAAGAAAAAGTCTAATTAGGAAAAGACAGAAATGGAAGAACTATAAACATAAAAAAATAATAGGGAATAACATATGTTAAATATGCTCTCTAACA	228	TAAAACAGAGAATGGGAGAGAATTAATATATCATATTCCATAATTTTATACTACTATATATAGGAGTGTACAGAAATAGAATTTTCCTAAAGAGGGAAAGTCTTATAAGAAAAAATACAATAAGGAAAGTCAAATTAGAAAAAGACAGAAATGAAAGAACTATAAACATAAAGAAATAATAGGAAATAATATATATCAAATGACACATGTTAAATATGCTCTCTAACA	TGAAACAGAGAATGGGAGAGAATTAATATATCATATTCCATGATTTTGTACTCCTATATATAAGAGTGTACAGAAATAGGATTTTTCTAAAGAGAGAATCTTATAAAGAAAAATACAATAAGAAAAAGTCTAATTAGGAAAAGACAGAAATGGAAGAACTATAAACATAAAAAAATAATAGGGAATAACATATGTTAAATATGCTCTCTAACACTCCCTCTCAAGCTAGAGAGCATAAATATCCAACATTCCTAGCTTGCCACGTAACAGAGAGAACCTGCTACCTCCCAAAGGCTTAGTGAACACATCAGCCACCTAATCTTCAGAATAAGTGCACGGAGTACATACTTGTTTGCTTGTGACTTGATCTCTGATGAAGTGACAATCAACCTCTATGTG…	STRAND -
RLC	Retrofit	Eguineensis5_9156_RT21_B1_L40_71	5458	82.7	GTTTA-GTTCA	TGGTATCAGAGCCAGCCAACCCTAAC	CATCTATGCACCAACTTGAAGGGAAG	325	TGTTGGAAGATGAGTGAATATCATAATGAGTTGTCAAGATTATGACTGCTATGGTAAGTATGACCTCAAGGATTTCAAGATCAAATATCATGGTTATTATGGTCAGAATATCATGGCAATTGTGGTCGTAAATATCATAGCTATTATGGTAGTGATTATTATAGATTTCAGGATCAAATTTACCCAATTGTTAAACACAATTGTTTAGCTTCCATATGTGTGTGGATACAATTATAAAGCTACCATAGTAGCTATTCTATTTTAGTCTATTTAAAGAGCTATATTCATGAGAAAAAAAATTATCTTTTATGATTCTTTTTTCATA	327	TGTTGAAAGATGAGTGAATATCATAATGAGTTATCAAAATTATGACTACTATGGTAAGTATGACCTCAAGGATTCCAAGATCAGATATCATAGCTATTATGGTCAGAATATCATGGCTATTATGGTCAGAATATCAAGACTATTATGGTAGTGATTATTATAGATTCCAAGGTCAAATTTACCCTATTGTTAGACATAATTGTTTAGCTTCCATATGTTTGTGGGTATAATTATAAAGCTACCATAGTAGCTATTCCATTTTACTCTATATAAAGAGCTGTATTCATGAGAAATAAAATTAATATCTTTTACGGCTCTTTTTCCACA	TGTTGGAAGATGAGTGAATATCATAATGAGTTGTCAAGATTATGACTGCTATGGTAAGTATGACCTCAAGGATTTCAAGATCAAATATCATGGTTATTATGGTCAGAATATCATGGCAATTGTGGTCGTAAATATCATAGCTATTATGGTAGTGATTATTATAGATTTCAGGATCAAATTTACCCAATTGTTAAACACAATTGTTTAGCTTCCATATGTGTGTGGATACAATTATAAAGCTACCATAGTAGCTATTCTATTTTAGTCTATTTAAAGAGCTATATTCATGAGAAAAAAAATTATCTTTTATGATTCTTTTTTCATATGGTATCAGAGCCAGCCAACCCTAACCGTGCTCCACCATAGCCACCAGCCATTCTAAAAAATGCCCAGCCACCG…	STRAND +
RLC	Retrofit	Eguineensis5_7599_RT7_B10_L19_23	3583	82.6	ATTAAC-ACCAAC	TGGGCCCAAGGGCTGTGAAGTTGAGT	GGGGGATGTAAATGTATTTATGTAGC	209	TGGTAATTATAGAAGTTAGTTAGAGAACAGTTAGTTTGTTAAAATGTTAGTTAGAGAAAGCTTGTGATTGGTCAGAGTATAACAGCTCAGTTGGAGCAATTGATTCCATCCATATTTAAACAATCCTTTTTTAGTTCAACATACACGATGATTCATTCTCATTTCTACTTAGATATTTTCTTTTGCTCTGCTTTTACATTCTCTGTTCA	213	TGGTAATTATGGAAGTTAGTTAGAGAACTGTTAGTTTGTTAAAATGTTAGTTAGAGAAAGCTTGTGATCGGTCAAAGTATAACAGCTCAGCTGGAGCAGTTACTTCATTTCATCTGTATATAAACAATCCTTTTCTAGTTCAATATACACGATGATTCGTTCTCGTTTCTACTTAGATATTTTCTTTTGCTATGCTTTTACATTCTCTGTTCA	TGGTAATTATAGAAGTTAGTTAGAGAACAGTTAGTTTGTTAAAATGTTAGTTAGAGAAAGCTTGTGATTGGTCAGAGTATAACAGCTCAGTTGGAGCAATTGATTCCATCCATATTTAAACAATCCTTTTTTAGTTCAACATACACGATGATTCATTCTCATTTCTACTTAGATATTTTCTTTTGCTCTGCTTTTACATTCTCTGTTCATGGGCCCAAGGGCTGTGAAGTTGAGTCGTTTTTTTTTCCTTTATTTTTTTGGTCAGTTGTATTGTGAATTCCTAGTTGCTTGAAGTATGAGTCTGATGGAAGAAGCTTCCGATAGCGGAGTTGCAAATCGAGGAAATGAAGTCCGAGGCACAACAGATCAAGAATCGAGCAATGATCCAATGAACTTGCT…	STRAND +
RLC	Retrofit	Eguineensis5_6605_PT_B1_L26_32	5391	80.8	TTCAG-TTCAG	ACTAATCTCAAATGGCTGTGATACCA	TTCCCCTCAAATTGATGCGGAGAATC	402	TGACAAAATTGGTGGTCAACTTTCTTATTGCTTTCATTTAAGCATGGATTAATATTTAAGTACAATCAGCCACAAAAGTTGGTAAGTGTGGCTATACAAAAGTGGTAAGTGTGGCTATACAAAAATGATAAACAATTATGAAATATATACAAAAATGGTAAATAACTATGGAATATATATAGTAAGAGGAGAAATCAGAGGAGAATATTCAAAGATAGTACGGCCAATTATGAGAGATTTTCTTGATTGCGGAGATCATAGTTGATTCTTGATTGTTGATATTTTAGCTTGATTCTATCCTTTCTATTCTTCTTTGATTGATTCTATAAGATCAATATGATTTTGGCTTATACTGTCAGATTGGCTAATTGATTGTCGAGATCTTGGTTTGTTATGTTC…	356	TGACAAAATTGGTGGTCAACTTTTTTATTGCTTTCCTCCAAGCATGGATTAATATTTAAGTATAATGAGCCACAAAAAATGATAAATGTGGCTATACAAAAGTGGTAAGTATGGCTATACAAAAATGGTAAACAACTATGGAATATATAGAATAAGAGGAGAGAAATCAAAGAAGAATATTCAAAGACATTACTAATTATGACAGATTCGCTTGATTGCCAAGATCATATTTGACCCTTGATTGCTGAGATTTTGGCTTGATTCTATTCTTTCTATCCTTCTTGGCTTGATTCTATGAGATCAATATGATTAGATTGGCTAATTGATTGTCGAGATCTTGGCTTATTCTGTTCACA	TGACAAAATTGGTGGTCAACTTTCTTATTGCTTTCATTTAAGCATGGATTAATATTTAAGTACAATCAGCCACAAAAGTTGGTAAGTGTGGCTATACAAAAGTGGTAAGTGTGGCTATACAAAAATGATAAACAATTATGAAATATATACAAAAATGGTAAATAACTATGGAATATATATAGTAAGAGGAGAAATCAGAGGAGAATATTCAAAGATAGTACGGCCAATTATGAGAGATTTTCTTGATTGCGGAGATCATAGTTGATTCTTGATTGTTGATATTTTAGCTTGATTCTATCCTTTCTATTCTTCTTTGATTGATTCTATAAGATCAATATGATTTTGGCTTATACTGTCAGATTGGCTAATTGATTGTCGAGATCTTGGTTTGTTATGTTC…	STRAND -
RLC	Retrofit	Pisifera517999_RT45_B3_L39_195	4491	79.6	ATAAC-ATAAC	TGGTATCAAAGCCTGTTAAGGCCTGA	CATGTATGCTCCAGCTTAAGGAGGAG	303	TGTTGAAAATCTTGCCGAGATACTAGCATTATTCTGTCCTAATTTAGCTGCTGAAATTGTGTAGATTATAAAGAATCATGCAGATTATACTCTGAAGATCATGCCGATATTATGCCGATCCTTGATATCTCCTTCCTTTTGTACTTTCTTGTGTACATAGTAATAATTCTAGCTTAGATTCATTGTATCTCTTCTCTATAAATTGTACTCTACTGTATCACCAAGGATTCATTGAAAATAAAATACAGAAATAAACAATCAAAATTCTTTCACAAAATCCCTCTTCTTCTTCTCTTTTTTTCA	356	TATTGAGAATCTTACCGAGACACTAGCATTATTCTGTCCTAATTTAGCTGCTAAAATTGTGTAGATTATGAAGAATCATGCATATTATATTTTGGATATTATATAATACGAAGAATCATGCAAATTATATTCTGATGATCATGCCGATATTATGCCGATCCTTGATATCTCTTGATATCTCCTTCTTTTTGTACTCTCTTATGTACATAGTCATAATTCTAGCCTAGATTCATTGTACCCCTTCTCTATAAATTGTACTCTACTGTATCACCAAAGATTCATTGAAAATAAAATACAGAAATATTAAACAATCAAAATTCTTTCACAAAATCCCTCTTCTTCTTCTCTTTTTTTCA	TGTTGAAAATCTTGCCGAGATACTAGCATTATTCTGTCCTAATTTAGCTGCTGAAATTGTGTAGATTATAAAGAATCATGCAGATTATACTCTGAAGATCATGCCGATATTATGCCGATCCTTGATATCTCCTTCCTTTTGTACTTTCTTGTGTACATAGTAATAATTCTAGCTTAGATTCATTGTATCTCTTCTCTATAAATTGTACTCTACTGTATCACCAAGGATTCATTGAAAATAAAATACAGAAATAAACAATCAAAATTCTTTCACAAAATCCCTCTTCTTCTTCTCTTTTTTTCATGGTATCAAAGCCTGTTAAGGCCTGATTCTCCTTGTTTTCTGTTACGTCTTCTACCCCTGTCATTCTTCTGTGTTCTGAGAAACAGAACCACCATC…	STRAND +
RLC	Retrofit	Eguineensis5_9449_RT15_B9_L41_51	5688	79.4	GTTAA-GTTGA	ATATATGGGTTAAGGCTCTGATACCA	CTTCCCCTCAAGATGGATTCTAGATA	324	TGTTGAAAAACAGAGACGGAAGAAGAGATAGAGGAAGAGAGGAAGATGGGATTTCGAAGGAATGAGGAATTGCTTTCCTCTAGAATCTATAGGGTCCTTTTTATTAATTTTCAGAATCTCAACTTAAGAATTTTACAACCATATACAACCATATTTTCCTCTAATCAGAAAAAATACATTTCTAATTAGAGAGAATTTTACAACCATATTTCCCTTTAATTAGACAACCATATACAACCATATTTCTCTCTAATTAGGAAGATTACATTCCTAATTAGAGGGATCTACATTTCCAATTAGAGAGATTTATAGCTCATTTCAACA	284	TATTGAAAAGCAGAGATGGAAGAAGAGAGATAGAGGAAGAGAGGAAGATGGGATTTCGAGGGAATGAGGAATTGCTTTCCTCTAGGATCTATAAGATCCTTTTTATTAATTTTCAGAATCTCAACTTAAGAATTTTATAACCATATTTTTCTCTAATTAAGAAGATTACATTTTCAATTAGAGAAAATTTTACAACCATATTTTTTTCTAATTAGACAATCATATTTTTCTCTAATTAGGAAGATTACATTCCCAATTACAGAGATCTACAGCTCATTTCAACA	TGTTGAAAAACAGAGACGGAAGAAGAGATAGAGGAAGAGAGGAAGATGGGATTTCGAAGGAATGAGGAATTGCTTTCCTCTAGAATCTATAGGGTCCTTTTTATTAATTTTCAGAATCTCAACTTAAGAATTTTACAACCATATACAACCATATTTTCCTCTAATCAGAAAAAATACATTTCTAATTAGAGAGAATTTTACAACCATATTTCCCTTTAATTAGACAACCATATACAACCATATTTCTCTCTAATTAGGAAGATTACATTCCTAATTAGAGGGATCTACATTTCCAATTAGAGAGATTTATAGCTCATTTCAACACTTCCCCTCAAGATGGATTCTAGATATCATAAAGACCCATCTTGTCACAAATAAATGAAAAAGATTGTAAACTAA…	STRAND -
RLC	Retrofit	Pisifera516000_RT48_B3_L9_210	6688	71.6	CTTAT-CTTAT	TGGTATCAGAGTCACAAGAGCGTGAT	ACGGTTGCTTAGCTTGAGGGAGCGTG	243	TGTTAGAGAGGAACTCATGAACCCAATAGATAAGCAAGAGATTTGAAAATATTCAAACTATGTTAGCTCATAACAACTTTTTGTTATGATCTAGATTTTAGCCTGTAACAATATTTTGTCATAATCTATTGCACAACAAATACTTTATTATAACCTATTGTAACAATATTATGTTACAAATATCCAATCATGGAATAACCCAATGTGGGCTGTTATTTATCAACGAAAACTTCTTTTGTAATT	246	TGTCAGAGAGAAACTCATGACGCTAGCAAATAAGCAATTAGAGATTTGAAAATATTCAAACTATGCTAGCTCATAACAACTTTTTGTTATAATCCAGATTTTAAGTTGTACCAATATTCTATTATAACCTATTGTGTAACAAATACTTTGTTATAACCTATTGTAACAATATTATGTTGCACGTATCCACTCAAGGAAGAACCCAAAGTAGGCTGCCATTTATCATCAAAAACTTTCTTTGTGATT	TGTTAGAGAGGAACTCATGAACCCAATAGATAAGCAAGAGATTTGAAAATATTCAAACTATGTTAGCTCATAACAACTTTTTGTTATGATCTAGATTTTAGCCTGTAACAATATTTTGTCATAATCTATTGCACAACAAATACTTTATTATAACCTATTGTAACAATATTATGTTACAAATATCCAATCATGGAATAACCCAATGTGGGCTGTTATTTATCAACGAAAACTTCTTTTGTAATTTGGTATCAGAGTCACAAGAGCGTGATAGCTAGATAATCCTTTTCTACCCCAGCTTGCTATGATGCATCTACCATAACTTCATCTGCAGCAAGTTTTCAAGTGTCGCTGTCCATTTCATCATTAGTCCAAAGTATTACGGCCCCCACTATGATGATT…	STRAND +
RLC	Retrofit	Eguineensis5_6233_PT_B9_L41_86	5095	71.2	ACACT-ACACT	TGGTATCAGAGCAATTCTAATCCTAA	TATCTATACTCCAACTTGAGAGGGAG	303	TGTTGGCATGAGCTATTTGTAGGTTATAATTGCCAGATTAATTCCATAATTATAGGAATCAAATTAGTTGTCAAATCTTGTGTATGGTTGTCAAATAGATGAGTTGTCAAATCTTGTGTATGATTGTCAAATCTTGTGTATAGCTGTCCTTGTGTATAGTTATCAAATTTTGTGTATAGAAATATTTAGTTTTCTTAGAATAGGATTGTTTTCTATTACTATGGTGTAATTGTATCTATATATTGGCTCCAACTTGAAAAAAAAAAATAATATCAAAAAATATTTATTTACTATTGTTTGACA	300	TGTTGACATGAGCTGTCTGTAGGTTGTAATTGGCAGATTCATTCCATAATTATAGGAATCAGATTAGTTATCAAATCTTGTGTATAGTTATCAAATAGATTAGTTGTCAAATCTTGTGTATGGTTGTCAAATCTTATGTATAGTTATCCTTGTGTATAGTTGTCAAATCTTGTGTATAGAAATATTTAGTTTCTTTTGGATAAGATTATTTTCTATTACTATTATGTAATTGTATCTATATATTGGCTCTAACTTGAAAAAAAATAATATCAAAAAATATTTATTTACTATTGTTTGGCA	TGTTGGCATGAGCTATTTGTAGGTTATAATTGCCAGATTAATTCCATAATTATAGGAATCAAATTAGTTGTCAAATCTTGTGTATGGTTGTCAAATAGATGAGTTGTCAAATCTTGTGTATGATTGTCAAATCTTGTGTATAGCTGTCCTTGTGTATAGTTATCAAATTTTGTGTATAGAAATATTTAGTTTTCTTAGAATAGGATTGTTTTCTATTACTATGGTGTAATTGTATCTATATATTGGCTCCAACTTGAAAAAAAAAAATAATATCAAAAAATATTTATTTACTATTGTTTGACATGGTATCAGAGCAATTCTAATCCTAAAAGAACTGCTTAACCCGAATCGAATTTCGCTTTCCAAAGCCTCTACACGAAAATCCCCATCTCCAAGTTC…	STRAND +
RLC	Sire	Pisifera5_6332_RT10_B46_L79_162	10220	92.8	AGCTT-AGCCT	CCTAAGAATTGGAGTGTAAGCCAAGG	TTTATCATCATCAAAAAGAAGAAGAT	973	TGTTGACCCCAAAGATTGATTTTGATGAACAACAAAACGTTCAAGTATATATTTGAACTAATAAGCTCCTTAAGATCATATTTCGGGAAAAATTGTAGAGTATCCAAAGAAAAAATTCAATAATGCATTTGAAAATAAAAAAGAGGAATCTAAGGCTTTTGAAGGGCATCGCACATCTCAAACAAGACTGAAGGAAGATATTTGAAGGTTGGAACTGAAGAGGAATTCAAATTAAAAAATATCACAAAAAATTCAGTGGAGGGCACCTCGAGTCGACTCAAGATGGTCCCGACTCGACTCAAACTGGAACGGCACGCAAAAGCATTAGGCATGTTCTCGAGTCAACTCAAGTCTAGCGTGAGTCAACTCAAAGGCGAGCTGAGGAGTCAAGTCGACTCA…	972	TGTTGACCCCAAAAATTGATTTTGATGAATAACAATATGTTTGAGTATATATTTGAACTAATAAGCTTCTTATGATCATATTTCAGAAAAAATTGTAAAGTATCAAAAGAAAAGTTCAATAATGCATTTGAGAATAAAAAAGAGGAATCTGAAGATTTTGAAGGACATTACACATCTCAAACAAAGCTGGAGGAAGATATTTGAATGTTGGAATTGAAGAGGAATTCAAATTGAAAATATCACAAAAAATTCAATGGAGGACACCTCAAGTCGACTCAAGATGGTCCCGAATCGACTCAAACCAAAACGGCACACAAAAGTATTTTGGCACATTCTCGAGTCGACTCAAGTCTAATGTGAGTCGACTCAAAGGTGAGCTAAGGAGTCGAGTCGACTCAA…	TGTTGACCCCAAAGATTGATTTTGATGAACAACAAAACGTTCAAGTATATATTTGAACTAATAAGCTCCTTAAGATCATATTTCGGGAAAAATTGTAGAGTATCCAAAGAAAAAATTCAATAATGCATTTGAAAATAAAAAAGAGGAATCTAAGGCTTTTGAAGGGCATCGCACATCTCAAACAAGACTGAAGGAAGATATTTGAAGGTTGGAACTGAAGAGGAATTCAAATTAAAAAATATCACAAAAAATTCAGTGGAGGGCACCTCGAGTCGACTCAAGATGGTCCCGACTCGACTCAAACTGGAACGGCACGCAAAAGCATTAGGCATGTTCTCGAGTCAACTCAAGTCTAGCGTGAGTCAACTCAAAGGCGAGCTGAGGAGTCAAGTCGACTCA…	STRAND +
RLC	Sire	Eguineensis518999_RT46_B1_L83_207	8308	92.1	TGGAC-TGGAC	CTAGAACACTGAGCTCTAATACCACT	ATCTCTCCCTTTTTGATGATGACAAA	1303	TGTTGCTCAGATATGGAGCCCAAGAGGGGGGGTGAATTGGGCTTTTTAAAATTTTTGTGATTAGTGCTCACAAGCAATGTGTTATACTTGAAGAGTGAGATGAATTGATTATCAAAAAAAAAAATCAACCATAATTAACTAATAAACAAGTATAGAGCACAAAGAAGAAAAGAAAGTATGCAAGCACCACAAACACAAGAGATTTATAGTGGTTTGGTGCTAACCTGGCACCTACATCCACTCCTCAAGTTCCAACTTGAAAATTTAATCTACTAAAAAGATTTTCAAATACAACACATCGGATAATACCAACCCTTGCTATCCAAGCAAGAACACTTATTTTTTAGGTACAAGCCAACCTAAAAGCTCTTCGATTTTATGTTCGGATCAACCTATCCA…	1306	TGTTGCCCAGATATTGAGTCCAAGAAGGGAGAGTGAATTGGACTTTTTAAAATTTTTGTGATTAGTGCTCACAAGCAATATGCTATACTTGAAGAGTGAGATGAATTGATTATCAAAGAAAAAAAAATCAACCATAATTAACTAATAAACAAGTATAGAGCATAAAGAAGAAAAGAAAGTATGCAAGTATCACAAACATAAGAGATTTATAGTGGTTCGATGCTAATCTTGCATCTATATCCACTTCCCAAGTTTCAACTTGAAAATTCAATCCACTGAAAGGATTTTCAAATATAACTCGTCGGATAACACCGACCCTTGCTATCTAAGCAAGAATACTTACTTTTTGAATACAAGCCAATCCACAAACTCTCCAATTTCAGATTTGGATCAACCTAT…	TGTTGCTCAGATATGGAGCCCAAGAGGGGGGGTGAATTGGGCTTTTTAAAATTTTTGTGATTAGTGCTCACAAGCAATGTGTTATACTTGAAGAGTGAGATGAATTGATTATCAAAAAAAAAAATCAACCATAATTAACTAATAAACAAGTATAGAGCACAAAGAAGAAAAGAAAGTATGCAAGCACCACAAACACAAGAGATTTATAGTGGTTTGGTGCTAACCTGGCACCTACATCCACTCCTCAAGTTCCAACTTGAAAATTTAATCTACTAAAAAGATTTTCAAATACAACACATCGGATAATACCAACCCTTGCTATCCAAGCAAGAACACTTATTTTTTAGGTACAAGCCAACCTAAAAGCTCTTCGATTTTATGTTCGGATCAACCTATCCA…	STRAND -
RLC	Sire	Eguineensis5_7601_PT_B1_L97_367	4538	91.5	TTCAC-TTCAC	CGTTATCAGCACGAAAAGCTTTCCAA	TTGTGAATGGGTCATCTAAGGGGAAG	357	TATTATAAATGGTCGTTGAAGCTTATATGGATGACCCCTTAGAAATTGGAATGTGTTATAAATCATCGTTGAAGCTCATATGGATGAGCTCTTAGAAATTGGAATAAGAAATATTATTTCCTTCGAATGAGAAATATTATTCCCTTTGTAAATGAATTAGAAATATTATTTCCTTTTGTAAATGAATGAGAAATATTATTTCCCTTTGTAATTTAGATTAAAAAATCTATAAAAGGGTTTGGAATGAAATGAGAAGGATTATTGCCAAGTGAAAAGATTTCTTTTTTCTCTCTCTCTCTCTCTCGTTCTCTCATTATGTCTCTCTCCTTTCATTATATATTTTATTGTTCTATAATA	347	TGTTATAAATGATCGTTGAAGCACATATGGATGACCCCTTAGAAATTGGAATATGTTATAAATGGTCATTGAAGCTCATATGGATGAGCCCTTCGAAGTTGGAATGAGAAATATTATTTCCTTCAAATGAAAAATATTATTCCCTTTGTAAATGAATTAGAAATATTGTTTCCTTTTGTAAATGAATGAGAAATATTATTTCCTTTTATAATTTGGATTAAAAAATCTATAAAGGGGTTTGGAATGAAATGAGAAGGATTATTACCATATGAAAAGATTTCTTCTTTCTCTCTCTCATTCTCTCACTGTCTCTCTCCTTTCATTATATATTTTATTGTTCTACAACA	TATTATAAATGGTCGTTGAAGCTTATATGGATGACCCCTTAGAAATTGGAATGTGTTATAAATCATCGTTGAAGCTCATATGGATGAGCTCTTAGAAATTGGAATAAGAAATATTATTTCCTTCGAATGAGAAATATTATTCCCTTTGTAAATGAATTAGAAATATTATTTCCTTTTGTAAATGAATGAGAAATATTATTTCCCTTTGTAATTTAGATTAAAAAATCTATAAAAGGGTTTGGAATGAAATGAGAAGGATTATTGCCAAGTGAAAAGATTTCTTTTTTCTCTCTCTCTCTCTCTCGTTCTCTCATTATGTCTCTCTCCTTTCATTATATATTTTATTGTTCTATAATACGTTATCAGCACGAAAAGCTTTCCAATCTAAGTGGTGCAAGA…	STRAND +
RLC	Sire	Eguineensis518399_RT78_B1_L83_433	11043	89.7	TATAC-TATAC	CTAGAGTACCAGGCTCTGATATCACT	ATCTTCTCTTTTTTGATGATGACAAA	1297	TGTTGCCCAGATATGGAGCCCAACAGGGGGGGTGAATTGGGTCTTTTTGAAATTTTAAAGATTGAACTACTTAAGCAATGTGCCAAGGTGTAGAGTGAAGTGTATCAACTTGCAATAGAAATAAAATCAAACACAAATAAGAAGTAAGCAAGTAATGAGCACAAAGAATAAGAGAAGAGAGGCAAACACAGTAAACACAAAGGATTTATAGTGGTTTGATGCCAACCTTGTACCTACATCTACTCTCCAAGTTCCTACTTAGAAATTCAATCCATTAAATGGATAACAATAGATTACACCACATAGGACATCTCCAATCCTTACCTTCCAAGCAAGAACACTTATTTTTTAGGTATAAGCCAACCCTCAACACTCTGATTCAGGGTTTGGATCAACCTA…	1323	TGTTGCCCAGATATGGAGCCCAAGAGGGGGGGTGAATTGGGTCTTTTTGAAATTTTAAAGATTGAACTACTTAAGCAATGTGCCAAGGTGAAGAGTGAAGTGTATCAACTTGCAATAGAAATAAAATTAAACACAAATAAGAAGTAAGCAAGTAATGAGCACAAAGAATAAGAGAAAAGAGGCAAACACAACAAACATAAAAAATTTATAGTGGTTCGGTGCCAACCTTGCATCTACATCTACTCTCTAAGTTTCTACTTGAGAATTCAATCCACTAAATGGATAACAATGGATTACACCACGTCGGATACCCCCCAATCCTTGCTTTTTAAGCAAGAACATTTATTTTTTCGATACAAGCCAATCCTCAACACTTCGATTCAGGGTTCGGATCAATCC…	TGTTGCCCAGATATGGAGCCCAACAGGGGGGGTGAATTGGGTCTTTTTGAAATTTTAAAGATTGAACTACTTAAGCAATGTGCCAAGGTGTAGAGTGAAGTGTATCAACTTGCAATAGAAATAAAATCAAACACAAATAAGAAGTAAGCAAGTAATGAGCACAAAGAATAAGAGAAGAGAGGCAAACACAGTAAACACAAAGGATTTATAGTGGTTTGATGCCAACCTTGTACCTACATCTACTCTCCAAGTTCCTACTTAGAAATTCAATCCATTAAATGGATAACAATAGATTACACCACATAGGACATCTCCAATCCTTACCTTCCAAGCAAGAACACTTATTTTTTAGGTATAAGCCAACCCTCAACACTCTGATTCAGGGTTTGGATCAACCTA…	STRAND -
RLC	Sire	Pisifera520000_RT10_B11_L22_31	10158	88.6	TGAAT-TGAAT	ATGAGAGTGCCTGCTCTGATACCACT	GTCTCTTCCTTTTTGATGATGATAAA	1320	TGTTGCCCAGAAATACAACCTAAGAGGGGGAGTGAATTGGGTTTTATAAAATTTTTTCAGATTTAAATATGTATGTGCAGAACAATTATAATTATATGCTGAATATGCAGTGACTAGATGAGCAGAAAATAAATAGAGCTCATAAGGAAGATCACACATACAAATAACAAGTTTTTATAGTGGTTCGGTGTCAATCCAACACCTACGTCCACTCCTCAAGAAACTCTCTTGAAAATTTCACTATAATCACTAAGATTATGGCAAAATTGTTTTAACGGGATCACAATCTAAATCCGATTGGTTTTGTGGGCTCACCAATCAAAATATATCCCCAAGCCACTCCTAGGCTTAAACAAATCCAATTCAAGACTTGGATAAGCCTATCCCCCAAGTTTCAAA…	1389	TGTTGTCCAGAAATACAATCCAAGAGGAGAGGTGAATTGGGTTTTATAAAATTTTTTCAGATTTAACCGTGCATGTGCAGAACAATTATAATTATATGCTAAATATGCAGTGACTAAATGAGCAGAAAATAAATAGATCTGATAAGCAAAATCACACATACAAATAATAAGTTTTTATAGTGGTTCAGTGTCAACCCAATACCTACGTCCACTCTTCAAGAAATCTTCTTAAGAATTCCACTATAATCACCAAGATTACGGTATAATTATTTTAACGGGATCACAATCTAAATTCGGTTGGTTTTGCGGGCTCACCAACCAAAACCTATCCTCAAGCCACTCCTAGACTTGAACAAATCCAATTCAAGGCTTGGATAAGCCTATCCCCCAAGTTTCAAA…	TGTTGCCCAGAAATACAACCTAAGAGGGGGAGTGAATTGGGTTTTATAAAATTTTTTCAGATTTAAATATGTATGTGCAGAACAATTATAATTATATGCTGAATATGCAGTGACTAGATGAGCAGAAAATAAATAGAGCTCATAAGGAAGATCACACATACAAATAACAAGTTTTTATAGTGGTTCGGTGTCAATCCAACACCTACGTCCACTCCTCAAGAAACTCTCTTGAAAATTTCACTATAATCACTAAGATTATGGCAAAATTGTTTTAACGGGATCACAATCTAAATCCGATTGGTTTTGTGGGCTCACCAATCAAAATATATCCCCAAGCCACTCCTAGGCTTAAACAAATCCAATTCAAGACTTGGATAAGCCTATCCCCCAAGTTTCAAA…	STRAND -
RLC	Sire	Pisifera5_6933_RT10_B11_L79_340	10427	88.3	ATGTA-ATGTA	AGTGGTATCAGAACCCAGTACTCACT	TTTGTCATCATCAAAAAGGAGGAGAT	1353	TGTTAACCCCAAAGATTGATTTTGATGAATAATAAAATACTTTAATATATATTTTGGACTAATGATTTCCTTAAGACTATGTTTCAGGAAAGTTGTAGAGTATCAAGAAAGTAATTTTTAAAAATACAATCAAAAATAAATAAAAAAATCTGAAAGCTTTTGAGTGTGCATACATTTAAAATAAAGCTGGAGAAGGATATCCAAAGATTGAAATTGAAGAACTTTTCAAATGAAAAAATCTACAAAAAGTTTAGTGGAGGGCACCTCGAGTTGACTCAAAGTTGATTCGAGTCGACTCAACCTAAAATAGCAAGCAAGAATAGCACTGGCATGCAGCATTTTTCAGCCGGCATGCCCTCAAGTTGACTCAAATTTGAGTCGAGTCGACTTGAATGAAGA…	1330	TGTTAACCCCAAGGATTGATTTTGATTAATAACAAAATATTTTATTATATATTTTGGACTCATGATTTTCTTAAGACTATGTTTCCAAAAAGTTGTAAAGTATCAAGAGAATAGTTTTCAAAAATACAATCAAAAATAAATAAGAAAAATCTAAAAGCTATTGAGTGTGGCACACATCTAAAATAAAGTTGGAAAAGGGTATCCAAAGATTGGAATTAAAAAAAATTTAAATGAAAAAAATTATAAAAAATTTAGTGGAGGGCATCTCGAGTCGACTTAAGATTGATTCAAGTCGACTCAAGCTGAAATGGTGAGCAAAAACAGCACTGGCATGCGGCATTTTTCAACCGACACGCCCTCAAGTTGACTTGAATGAAGAATGGCAGAACTGTAATTTTT…	TGTTAACCCCAAAGATTGATTTTGATGAATAATAAAATACTTTAATATATATTTTGGACTAATGATTTCCTTAAGACTATGTTTCAGGAAAGTTGTAGAGTATCAAGAAAGTAATTTTTAAAAATACAATCAAAAATAAATAAAAAAATCTGAAAGCTTTTGAGTGTGCATACATTTAAAATAAAGCTGGAGAAGGATATCCAAAGATTGAAATTGAAGAACTTTTCAAATGAAAAAATCTACAAAAAGTTTAGTGGAGGGCACCTCGAGTTGACTCAAAGTTGATTCGAGTCGACTCAACCTAAAATAGCAAGCAAGAATAGCACTGGCATGCAGCATTTTTCAGCCGGCATGCCCTCAAGTTGACTCAAATTTGAGTCGAGTCGACTTGAATGAAGA…	STRAND +
RLC	Sire	Eguineensis517525_RT9_B1_L28_34	9950	87.4	TCGAG-TCGAG	ATTAGAGTACCTGCTCTGAAACCACT	ATCTCTTCCTTTTTGATGATGACAAA	1464	TGTTGCCCAAGGATGGTTACCCAAGAGGAGAGATGAATTGGGTATAAAAAAAAAATTAAATAATATTTATGTAGTTTATACTACTTAAGTGTTTAATGAAACAAAATATAAAATGTGCAGTGAATGAGAGTAGTAAAGTAAAGGCACACAATCATAAATATAATGATTTTATAGTGGTTTGACGCCAAACTCAGCATCTACATTCACTCTCTTAGTAAACCACTTAGGAATTCAACTATAATCACTAAACATGATTATAGTTAAATTATTTTTCTTGGATTCACAATCCAATTCAGTTGATTTTGACCTAAGCTCACCAACTAGAACCTTACAATGATTATTTTTCTGGACTAACAATCAATCCTGATTGATTTTAACCTTAGCTCATCAATCAAATTA…	1475	TGTTACCCAAAAATAGCTACCCAAGAGGGGGGATGAATTGGATATTAAAAAAAAATTTAAATGATACTTACGCAGATTATGCTACTTAAGTACTTAATGAAATAAGATAAAAAATATACAGTGAATGAGAATAGTAAAGCAAAGGCACACAATCATAAACACAATGACTTTATAGTGGTTCGGTGCTAAACTTAGCACCTACGTCCACTCCTTAAATAAACCACATAGGAATTCAACTATAATCACTAAGCTTGATTATAGTCAGATTATTTTTTTTGGATTCACAATCCAAACCTAGTTGATTTGACCTAGACTCACCAATTAGAACCTTACAATGATTATTTTTTTGGATTAACAATCAACCTCGATTGATTTTAACCTTCACTCACCAATCAAACC…	TGTTGCCCAAGGATGGTTACCCAAGAGGAGAGATGAATTGGGTATAAAAAAAAAATTAAATAATATTTATGTAGTTTATACTACTTAAGTGTTTAATGAAACAAAATATAAAATGTGCAGTGAATGAGAGTAGTAAAGTAAAGGCACACAATCATAAATATAATGATTTTATAGTGGTTTGACGCCAAACTCAGCATCTACATTCACTCTCTTAGTAAACCACTTAGGAATTCAACTATAATCACTAAACATGATTATAGTTAAATTATTTTTCTTGGATTCACAATCCAATTCAGTTGATTTTGACCTAAGCTCACCAACTAGAACCTTACAATGATTATTTTTCTGGACTAACAATCAATCCTGATTGATTTTAACCTTAGCTCATCAATCAAATTA…	STRAND -
RLC	Sire	Eguineensis5_8264_RT40_B1_L88_159	7860	84.3	ATATC-GTATC	TTTGGTATCAGAGCTTAGTTGTAAGC	TTTATCATCATCGAAAAGAAAGAGAT	1289	TATTAACCCAACAAATGATTTTGATGATTACATAATATTAAAGTATAAAATAAAACTAATATCTTTCAAGCTTAGTTAAGAGTATTTTTGTAGGAAGCTAACCCTTGTGATAAGCTTTGAAGTTTTTTGGATACACTTAGAAAGCTTTTGAATTAAAAAGAATCAAGTTTGGATAAAAATCAAATAAAAAGACTGATTGGAGGAGTTCGAGTCAACTTCAATAATTTTTGAGTCAACTTTGGTACGTTCTGGTCTTGGCACATAGCACTGGTATGCAGGCAAGTCAACTTCATTTCAATTCGAGCCGACTCTCTCAAGAAAAATAGAAAGGCTATATTTTGGACACAAGACTCGAGTCAACTCCAACTCGAGTCCATTTCTATTCGTGTCATCTCCATT…	1220	TGTTGACCCAAGAAATAATTTTGATGATTATATAACATTAAAGTATAAAATAAGACTAATATCTTTCAAGCTTGATTAAGAATATTTTTATAGGAAGTTAACCCTTATGATAAGCTTTGAAGTCTTTTGGATATACTTGGAAAGCTTTTGAACCAAAAAAAAATCAAGTAAAAAAGATTGATTGGAGGAGTTCGAGTCGACTCTAGCACATTTTGGACTTAGCACATAGCACTAGCATGTAAGCGAGTCGACTCCATTTCAATCTGAGCCAACTCTTTCAAAAAAAATAGAAAGACTATTTTCTGGACATAGAACTCTAGTTGACTCCATTTCTATTCGAATCGACTCTATTTCAATCCAAGTCGACTCCACTGATTCTGACAAAAATAATAATATTCA…	TATTAACCCAACAAATGATTTTGATGATTACATAATATTAAAGTATAAAATAAAACTAATATCTTTCAAGCTTAGTTAAGAGTATTTTTGTAGGAAGCTAACCCTTGTGATAAGCTTTGAAGTTTTTTGGATACACTTAGAAAGCTTTTGAATTAAAAAGAATCAAGTTTGGATAAAAATCAAATAAAAAGACTGATTGGAGGAGTTCGAGTCAACTTCAATAATTTTTGAGTCAACTTTGGTACGTTCTGGTCTTGGCACATAGCACTGGTATGCAGGCAAGTCAACTTCATTTCAATTCGAGCCGACTCTCTCAAGAAAAATAGAAAGGCTATATTTTGGACACAAGACTCGAGTCAACTCCAACTCGAGTCCATTTCTATTCGTGTCATCTCCATT…	STRAND +
RLC	Tork	Eguineensis510921_RT16_B1_L7_378	6285	97.9	TCCGG-TCTGG	ATCTAACCAAGGCTCTGATACCAAAA	TTCTCCCACTTGGTTCGTATACTAAT	551	TGAAAGATCATTTGAACAGTAAATATAGCTATGGAATGAAATAGAATATATGGAACTCTCTTCTAACAACATCCAATGATGTAAAAAAAGTATAAAATACCGAAACATAATTGGATTATAAATACCTCCCATCATTGATAGCTGCAAATTGATATGGCTTGTGAAATACTGTTGCAATGTGCATCTTTTCTGCTTAATCCCAGTTACGTACCAAACGTCAGAACCTTAAATTACAAGAAAATAGCTTTATTTTGTATGGGAGTATTTCCAAGCTTTGAGATCTCTCACTAGATGGTGTGTGACCAGATAAAAATCTAAGCTTGGGGGCCCTCCATTTTATACTTGATGAACCACGTCTCCATCAAACGTGATTAACGTTATGGGTGATGGCCAATAACA…	551	TGAAAGATCATTTGAACAGTAAATGTAGCTATGGAATGAAATAGAATATATGGAACTCTCTTCTAACAACATCCAATTATGTAAAAGAAGTATAAAATACCGAAACATAATTGGATTATAAATACCTCCCATCATTGATAGCTGCAAATTGATATGGCTTATGAAAAATTGTTGCAATGTGTATCTTTTCTGCTTAATCTCAGTTACGTACCAAACGTCAGAACCTTAAATTACAAGAAAATAGCTTTATTTTATATGGGAGTACTTCCAAGCTTTGAGATCTCTCACTAGATGATGTGTGACCAGATGAAAATCTAAGCTTGGGGACCCTCCATTTTATACTTGAAGAACCACGTCTCCATCAAACGTAATTAACGTTATGGGTGATGGCCAATAACA…	TGAAAGATCATTTGAACAGTAAATATAGCTATGGAATGAAATAGAATATATGGAACTCTCTTCTAACAACATCCAATGATGTAAAAAAAGTATAAAATACCGAAACATAATTGGATTATAAATACCTCCCATCATTGATAGCTGCAAATTGATATGGCTTGTGAAATACTGTTGCAATGTGCATCTTTTCTGCTTAATCCCAGTTACGTACCAAACGTCAGAACCTTAAATTACAAGAAAATAGCTTTATTTTGTATGGGAGTATTTCCAAGCTTTGAGATCTCTCACTAGATGGTGTGTGACCAGATAAAAATCTAAGCTTGGGGGCCCTCCATTTTATACTTGATGAACCACGTCTCCATCAAACGTGATTAACGTTATGGGTGATGGCCAATAACA…	STRAND -
RLC	Tork	Pisifera5_6101_RT29_B32_L20_90	5484	97.6	GAAAA-GAAAA	TTCCATTGCTTTAATCACTTTTCAAT	ATCCCCCACTTAGTATGTAATTTCTT	527	TGTTAGGAAAATTATATTTGGGGAAGGAAGAGATGCAAGGCTTTGAGGCGTGTAGTCACTATCTGAAAAGTGATTAATGCCCCCACTACAAAAGTAGTTTGCCAATGGGTTACAGGCAAATCACTTTCTAGGATACAACAAAGACTTAGTTCCTATGACTAGCAATCTCAAAGGAACCCTTAAAGATTCTATTAGGTTTGGAGGAATATTAAAGACAAGGAAGGATTTTCTCTTATTGGAGTAGAATATCACCAATGGCAGAGTGAAAGGACAATGCTTCCATAGTGCCGAGATGTGGCACATATTTATAGACTTGTGCATGCCTTTTCATGAAAAGGCATGTGTTTTGTCAAGTGATGCATCTTTTCAGTTTTGCCAAGAGATGTAGCTTTTCATCCC…	528	TGTTAGGAAAATTATATTTGGGGAAGGAAGAGATACAAGGCTTTAAGGCATGTAGTCACTATTTGAAAAGTGATTAATGCCCCCACTACAAAAGTAGTTTGCCAATGGGTTACAGGCAAATCGCTTTCTAGGATACAACAAAGCCTTAGTTCCTATGACTAGCAATATCAAAGGAACCCTTAAAGACTCTATTAGGTTTGGAGGAATATTAAAGACAAGGAAGGATTTTCTCTTATTAGAGTGAAATATCACCAATGGAAGAGTGAAAGGACAATGCTTCCGTAGTGCCGAGATGTGGCACATATTTATAGACTTGTGCATGCCTTTTCATGAAAAGGCATGTGTTTTGCCAAGAGATGCATCTTTTCAGTTTTGCCAAGAGATGCATCTTTTCATCCC…	TGTTAGGAAAATTATATTTGGGGAAGGAAGAGATGCAAGGCTTTGAGGCGTGTAGTCACTATCTGAAAAGTGATTAATGCCCCCACTACAAAAGTAGTTTGCCAATGGGTTACAGGCAAATCACTTTCTAGGATACAACAAAGACTTAGTTCCTATGACTAGCAATCTCAAAGGAACCCTTAAAGATTCTATTAGGTTTGGAGGAATATTAAAGACAAGGAAGGATTTTCTCTTATTGGAGTAGAATATCACCAATGGCAGAGTGAAAGGACAATGCTTCCATAGTGCCGAGATGTGGCACATATTTATAGACTTGTGCATGCCTTTTCATGAAAAGGCATGTGTTTTGTCAAGTGATGCATCTTTTCAGTTTTGCCAAGAGATGTAGCTTTTCATCCC…	STRAND -
RLC	Tork	Eguineensis511000_PT_B1_L64_93	5653	96.1	TATCA-TATCA	AATGGTATCAGAGCACTTGGATGGCT	CACATCTGATATAAAAGGAGGAGGAT	740	TGTTATATATTGCTTCAAAATTATAGAGAGATCAGGGGGTTTTCTGCAAAATAATTTTTTATATATTTTTTTTCTTGTTTATCTCTCGTGACAGCTTAGAATTCCTCTTCGGGTGAACCTCTATTTCGCAAAGTTTGTTTTTTCTTCTTTAAAAGGAGGCCGCGGTAGTTCCTGGTGTTGTAGTGCGGGCTTGGTTCCTGACTTTCTCCTGTTGGTGTTCTTCCTGATGTGTCATCTCTCTTTCTTTTTGAGTTCCTGGTGGATGAAGGCTTTTGGTTGGTGTTCTATCTTTTTTCTTCCTTCTCGATTTCACGGATGCCCTGTGCTGATGACCGAATGCTTCTTCGGTTGGTAAGGAGGTATTCATCTTGATTTTTTACCGAGGATTGAGAAAGGTAT…	739	TGTTATATATTGCTCCAAAATTAGAGAGATCAGGGGGTTTTCTGCAAAAAAGTTATATATATATATTCTTTCCTTGTTTATCTCCCGTGACAGCTTAGAATTCCTCTTCGGGTGAACCTCTATTTTGCGGAGTTTGTTTTTTCTTCTTTAAAAGGAGGCTGCGGTAGTTCCTGGTGTTGTGGTGCGGGCTTGGTTCCTGGCTTTCTCCCGTTGGTGTTCTCCCTGGTGTGTCGTCTCTCTTTCTTCTTGAGTTCCTGATGGATGAAGGCTTTTGGTTGGTATTCTACCTTTCTTCTTCCTTCTCGATTTCACGGATGCCCTGTGCTGATGACCGAACACTTCTTCGGTTGGTAAGGAGGTATTCATCTTGATTTTTTGTCGAGGATTGAGAAAGGTATC…	TGTTATATATTGCTTCAAAATTATAGAGAGATCAGGGGGTTTTCTGCAAAATAATTTTTTATATATTTTTTTTCTTGTTTATCTCTCGTGACAGCTTAGAATTCCTCTTCGGGTGAACCTCTATTTCGCAAAGTTTGTTTTTTCTTCTTTAAAAGGAGGCCGCGGTAGTTCCTGGTGTTGTAGTGCGGGCTTGGTTCCTGACTTTCTCCTGTTGGTGTTCTTCCTGATGTGTCATCTCTCTTTCTTTTTGAGTTCCTGGTGGATGAAGGCTTTTGGTTGGTGTTCTATCTTTTTTCTTCCTTCTCGATTTCACGGATGCCCTGTGCTGATGACCGAATGCTTCTTCGGTTGGTAAGGAGGTATTCATCTTGATTTTTTACCGAGGATTGAGAAAGGTAT…	STRAND +
RLC	Tork	Eguineensis510499_PT_B1_L36_114	5001	94.6	CAAGTA-CAAGTA	TTTGGTATCAGAGCCTTTGTCGTGTG	TGTCTGACCAAGTCAATGGTGGAGAA	457	TGTTGTATTTTTTTGACTTGGTCACTTTTCTGTTTCTGAGCCTGACATCTCGGAAACGGAACTTAGGCTGTTTCTCCTTATTTTAAGGAGAGAATGAGAGACGTTCGGGTGTGTGTGTAGATCGTGAGGTGAGGTTACAACTAATCTTTAGAGCATCAGTTTGGAGGAAGACTTTGAGTCAGAGTGCTTCGTTTGGTGTGGAGGACCAGTACTTGGTATGAAATTCTCCTTCTGTACTTATTGTTCTTTGATATAGTGAATTCTCTCTCTGGCTCTCCCTGTGGACGTAGGAGATTTATCTCCGAACCACGTAAACCTTGGTGTTTTCTTGTGGTTTGCAATTGTCTAATTTTTGCTGTGCTTTATAAATCTTTGCACACAATATCATGCTTGATTAAT…	456	TATTGTATTTTTTTGACTTGGTCACGTTTCTGTTTCTGAGCCTAACATCTCAGAAACGGAACTTAGGCTGTTTCTCCTTATTTCAAGGAGAGAATGAGAGGCGTTTGGGTGTGTGTAGATCGTGAGGTGAAGTTACAACTAATCTTTAGAGCATCAGTTTTGGAGGAAGACTTTGAGTCACAGTGCTTCGTTTGGTGTGGAGGACCAGTACTTGGTGTGCAATTCTCCTTCTATACTTATTGTTCTTTTATACAGTGAATTCTCTCTCTGGCTCTCCCCGTGGACGTAGGAGATTTATCTCCGAACCACATAAACTCTGGTGTTTTCTTGTGGTTTGCAATTGTCTAATTTTTGCTGTGCTTTATAAATCTTTTCACACAATATCATGCTTGATTAATC…	TGTTGTATTTTTTTGACTTGGTCACTTTTCTGTTTCTGAGCCTGACATCTCGGAAACGGAACTTAGGCTGTTTCTCCTTATTTTAAGGAGAGAATGAGAGACGTTCGGGTGTGTGTGTAGATCGTGAGGTGAGGTTACAACTAATCTTTAGAGCATCAGTTTGGAGGAAGACTTTGAGTCAGAGTGCTTCGTTTGGTGTGGAGGACCAGTACTTGGTATGAAATTCTCCTTCTGTACTTATTGTTCTTTGATATAGTGAATTCTCTCTCTGGCTCTCCCTGTGGACGTAGGAGATTTATCTCCGAACCACGTAAACCTTGGTGTTTTCTTGTGGTTTGCAATTGTCTAATTTTTGCTGTGCTTTATAAATCTTTGCACACAATATCATGCTTGATTAAT…	STRAND +
RLC	Tork	Pisifera5_9459_PT_B80_L9_395	4549	93.9	GAATA-GAATA	ATGTTTCAGTCTCCAAGTGAGAGAGT	ACCGGAATCAGAGCCCCTAGATTCGA	285	TGTTGGGATTGTAGAGTCTGATCCATCTCCTTGACCCAAGTCTTATCTGTGCTGTGTAGAAGAGAGGATGTGTGAGAGAGAGTTGCTTCTCCATCTCTTGTACTCTTGTAAACTCCCTGATTATATAGTGAAAATTTTTTATGCGGTCGTGGACGTAGGAGCAAGAGACTCCAAACCACGTAAATCCCTGTGTTCTTGTGTGTGTACGATTTGGTGTTCTTTCCTTCTTCCACCCACTATTTTTCATATCTCATTGCACGTAGGGCCGAGTCCCAGTTCTTAACA	287	TGTTAGGATTGTGGAGCCTGATCCATTCCCTTGACCCAAGTTTTATCTGTGCTGTGTAGAAAAGAGGACGTGTGAGAGAGAGTTGCTTCCCCATCTCTTGTATTTTTGTAAACTCCCTAATTATATAGTAAAAATTTTCTGTGCGATCGTGGACGTAGGAGCAAGAGACTCCAAACCACGTAAATCCTTGTGTTCTTGTGTGTGTGTACGATTTGGTGTTCTTTCCTTCTTCCTCCTGTTATTCTTCACATCTCGTTGCACGTAGGGCCGAGCTCTAGTTTTTAACA	TGTTGGGATTGTAGAGTCTGATCCATCTCCTTGACCCAAGTCTTATCTGTGCTGTGTAGAAGAGAGGATGTGTGAGAGAGAGTTGCTTCTCCATCTCTTGTACTCTTGTAAACTCCCTGATTATATAGTGAAAATTTTTTATGCGGTCGTGGACGTAGGAGCAAGAGACTCCAAACCACGTAAATCCCTGTGTTCTTGTGTGTGTACGATTTGGTGTTCTTTCCTTCTTCCACCCACTATTTTTCATATCTCATTGCACGTAGGGCCGAGTCCCAGTTCTTAACAACCGGAATCAGAGCCCCTAGATTCGAGGGAAAGAGTGGAAGCAATGGCGGCTGAAGAAGAAAAGGTTAAGATTGACAGGTTTGATGGAAGGACTTCGATTTCTGAACGATACAG…	STRAND -
RLC	Tork	Eguineensis511900_RT81_B1_L7_453	7558	93.9	TAATGA-TGATGA	GGTATCAAAGCATCTTTGTTTGTTTC	TTGTCCAATCATGTGTGAGTGGGGGA	462	TGAAAAAAATATAGTCTGGATCACCCATGATGGGTCAACCCGGATCCACGTGATTATTTAAAAAGACCAAATTATTTTTTTTATAGCTGCATGGGGTAGTTTGTTTTGTAACTACATGGGGTAGTTACAATGCAAGTAAAGGATGTATCCTTTGACCAAATAAAAAAGGTGGTCATTGATATACATAGTATAAAAAAGCCAAGTCTTTTAAACATAGAAGTATGCGAAAAAAAATTCAGTATCCCATATCCTTCTTATTTTTTGGTCTTTCTTTGATCACTCTCTTTCAATCAATTATGGAGTTAGTAATTTCTGCAAATAAGGTACACATCTAGACTGTGAAACCTTGATGTAGTTCATTATTGTAATGTGATTACATTAAGACTAGTGATACAAATT…	465	TGAAAGAAATATGGTTCGGATCATCCATGATGGATCAACCCGGATCCATGTGATTATTTAAAAAAACCAAATTATTTTTTTTGTAACTGCATGGGCTAGTTTGTTTTGTAACTGCATGGGGTAGTTACAATGCAAGTAAAGGATGTATCCTTTGACCAAACAAAAAGGTGGCTGTTGATATACATAGTATAAAAAAGCCAAGTCTTTTAAACACAGAAGTGTGTGAAAAAAAAAATTTCCATATCCTATATCCTTCTTATTTTTTTGGTCTTCCTTTGATCACTCTCTTTCAATCAATTATGGAGTCAGTAATTTCTGCAAATAAGGTACACATCTAGACTATAAAATCTTGATGTAGTTCATTATTGTAATATGATTACATTAAGACTAGTGATACAA…	TGAAAAAAATATAGTCTGGATCACCCATGATGGGTCAACCCGGATCCACGTGATTATTTAAAAAGACCAAATTATTTTTTTTATAGCTGCATGGGGTAGTTTGTTTTGTAACTACATGGGGTAGTTACAATGCAAGTAAAGGATGTATCCTTTGACCAAATAAAAAAGGTGGTCATTGATATACATAGTATAAAAAAGCCAAGTCTTTTAAACATAGAAGTATGCGAAAAAAAATTCAGTATCCCATATCCTTCTTATTTTTTGGTCTTTCTTTGATCACTCTCTTTCAATCAATTATGGAGTTAGTAATTTCTGCAAATAAGGTACACATCTAGACTGTGAAACCTTGATGTAGTTCATTATTGTAATGTGATTACATTAAGACTAGTGATACAAATT…	STRAND +
RLC	Tork	Pisifera511000_PT_B11_L29_361	5116	93.8	AGAACT-AGAACT	CACACGACAAAGGCTCTGATACCAAA	TTCTCCACCTTTGACTTGGTCAGACA	495	TGTTAAATCAGAGGAACCAAAATATGTACCCGCAGCAGAAAGGAGCAACAAACGTGTGATTAATCAAGCATGATATTGTGTGCAAAGATTTATAAAGCACAGCAAAAATTAGACAATTGCAAACCACAAAAAAACACCGGAGTTTACGTGGTTCGGAGATAAATCTCCTACGTCCACGGAGAGAGCCAGAGAGAGACTTCACTAACAATAAGTACAGAAGGAGAATTTCACACCAAGTACTGGTCCTCCACACCAAACGAAGCACTCTGACACAAAGTCTTCCTCCAAACTGATGCTCTAAAGATTAATTGTAACCTCACCTCACGATCTACACACAATTCATCACGTTCTGAGAAAAAAACAGAAGAAGAAGAGAAGACCCACACACCCGAACGCCTC…	490	TGTTAAATCAGAGGAACTAAAATATGTACCCGCAGCAGAATGGAGCGACAAACGTGTGATTAATCAAGCATGATATTGTGTGCAAAGATTTATAAAGCACAGCAAAAATTAGACAATTGCAAACCACGAGAAAACACCAGGGTTTACACGGTTCGGAGATAAATCTCCTACGTCCACGGGGAGAGCCAGAGAGAGACTCCACTATATAAAAGAACAATAAGTACAGAAGGAGAACTGGTCCTCCACACCAAACGAAGCACTCTGACACAAAGTCTTCCTCCAAACTGATGCTCTAAAGATTAGTTGTAACCTCACCTCACGATCTACACACAATTCATCACGTTCTGAGAAAAAAATAGAAGAAGAAGAGAAGACCCACACACCCGAACGCCTCTCATT…	TGTTAAATCAGAGGAACCAAAATATGTACCCGCAGCAGAAAGGAGCAACAAACGTGTGATTAATCAAGCATGATATTGTGTGCAAAGATTTATAAAGCACAGCAAAAATTAGACAATTGCAAACCACAAAAAAACACCGGAGTTTACGTGGTTCGGAGATAAATCTCCTACGTCCACGGAGAGAGCCAGAGAGAGACTTCACTAACAATAAGTACAGAAGGAGAATTTCACACCAAGTACTGGTCCTCCACACCAAACGAAGCACTCTGACACAAAGTCTTCCTCCAAACTGATGCTCTAAAGATTAATTGTAACCTCACCTCACGATCTACACACAATTCATCACGTTCTGAGAAAAAAACAGAAGAAGAAGAGAAGACCCACACACCCGAACGCCTC…	STRAND -
RLC	Tork	Eguineensis511985_RT8_B76_L63_343	5669	93.4	CAAAT-CAAAT	CATCCATAGTAGTATCTCTTTTGAAT	ATCCCCCACTAAATTGTAAGGGTATC	564	TGAAATAACAGGAAGTATGGAAACACAAATTCACTAATGCTTTGAGGTGTGCTTAATACACTATCTCAAAAGAGATATTGCCCCAACTTTTCTGAACACAAATCTCTTTTGGGATATAACAAAGCAATCTAAACTCTTTCTGCAGAAGTTGTGAAAAGATCTCAAAAGATTCTGAAGAAGTATTACCTTTTATAGTGACTAACACTCACCAACCAAGAGAAATGACTATTCAACAGTTATGCCTTTTCATAATTCAGTTTGTACATAATTATCTAAAAATAAAATTCAAATCTACAATTATATTTTGAAAAATAAATTTCAAAAGTAAAAAAAAATAAGTTTGAATTTTAAGACCCAAGATGCCGAAGTGCCCCGAGTGCCCAAGTGCCCATCTTTTGA…	554	TGAAATAACAGGAAGTATGGAAACACAAATTCACTAATACTTTGAGGTGTGTTTAATACACTTTCTCAAAAGAGATATTGCCCCCATTTTTTTGAACACAAGTCTCTTTTGGAATACAACAAAGCAATCTAAACTCTCTCTATAGAAGTTGTGAAAAGATCTCAAAAGATTCTGAAGAAGTATGATCTTTTATAGTGACTAACTGTCACCAACCAAGAGACATGACTATTCAACAGTTGTGTCTTTTCATAATTCGGTTTGTACATATTTGTCTGAAAATAAAATTCAAATCTATAATTATATTTTGAAAAATATATTTTAAAAGTAAAAAAATAAATCTAAATTTCAAGACCCAAGATGCCCAAGTGCCCCGAGTGCCCATCTTTTGACTACTATAAA…	TGAAATAACAGGAAGTATGGAAACACAAATTCACTAATGCTTTGAGGTGTGCTTAATACACTATCTCAAAAGAGATATTGCCCCAACTTTTCTGAACACAAATCTCTTTTGGGATATAACAAAGCAATCTAAACTCTTTCTGCAGAAGTTGTGAAAAGATCTCAAAAGATTCTGAAGAAGTATTACCTTTTATAGTGACTAACACTCACCAACCAAGAGAAATGACTATTCAACAGTTATGCCTTTTCATAATTCAGTTTGTACATAATTATCTAAAAATAAAATTCAAATCTACAATTATATTTTGAAAAATAAATTTCAAAAGTAAAAAAAAATAAGTTTGAATTTTAAGACCCAAGATGCCGAAGTGCCCCGAGTGCCCAAGTGCCCATCTTTTGA…	STRAND -
RLC	Tork	Eguineensis510928_PT_B1_L55_72	4928	93.2	CTATC-CTATC	AAGCATACAACGCTTTGATACCAGTT	ATTCTTCCCCTTGGCTTAAATTTTCA	423	TGTTACAGCAAGCATAAAAATAGGACACACACAGATTCATACAATCACACAGAATAGAGAAGAGAAAAAAAATGGACACAGGATTTACGTGGTTCGGCTGAAAAGCCTACGTCCACAGGCAAGACACGAGAAAAAAATTTCACTATGATGAAAAGAGAGATACAATCACTCAGAACTCTTCAAACTCTAGCTGCAGTTTGATTTCTCAAATCTCTCACATAAAACTACCGAGATTGACAGAAAGTACAATATTTATACTAGTCCGTATCACGGGAGGTATTGCCATTCAGGTCCTATCAGCCTATGCCCTCCGCTACCACCACAGACCTCCCAAAAAGTTTCATTCAGGTCACAACGCGGGCTTTTCGGATCGGATCATAGTTCGAGCCCATAAAAATA…	421	TGTTACAGCAAGCACAAAAATAGGGCACACACAGATTCATACAATCACACAGAATAGAGAAGAGAAGAAAAACGGACACCGGATTTACGTGGTTTGGCTGAAAAGCCTACGTCCACGGGCAAGACACGAAAGAAAAAATTTACTATGATGAAAAGAGAGATACAATTACTCAGAACTCATCAAACCCTAACTGCAGTTTGATTTTTCAAACCTCACATAAAACTGTCGAGATTGACAGAAAGTACAATATTTATACTAGTCCGTACCGTGGGAGACGTTGCCATTCAGGTCCTATCGGCCCATGCCCTCCGCTACCACCACAGACCTTCCAAAAAATTTCATTCAGGTCGCAACGTGGACTTTTCAGATCGGATCATAGTTCGAGCCCATAAAAATATC…	TGTTACAGCAAGCATAAAAATAGGACACACACAGATTCATACAATCACACAGAATAGAGAAGAGAAAAAAAATGGACACAGGATTTACGTGGTTCGGCTGAAAAGCCTACGTCCACAGGCAAGACACGAGAAAAAAATTTCACTATGATGAAAAGAGAGATACAATCACTCAGAACTCTTCAAACTCTAGCTGCAGTTTGATTTCTCAAATCTCTCACATAAAACTACCGAGATTGACAGAAAGTACAATATTTATACTAGTCCGTATCACGGGAGGTATTGCCATTCAGGTCCTATCAGCCTATGCCCTCCGCTACCACCACAGACCTCCCAAAAAGTTTCATTCAGGTCACAACGCGGGCTTTTCGGATCGGATCATAGTTCGAGCCCATAAAAATA…	STRAND -
RLC	Tork	Eguineensis513466_RT54_B1_L17_287	10247	92.8	GTAAA-GTAAA	TATTTCAGACCTGCTCTGATACCAGT	ACTCTCACTTAGACTAAAGTCAATCG	1988	TGAAGGGGAGGAAATAGTTTCTCTTCAAAATACCCAGGTTGCATTTAAGAATTTTTTTTAATATTCTACTTATCTAAGGATCAAATTTTTACCTGAATCGCAGTGGAACCAGAGATCAAATCTCAAATTATCTGATATAAACCTTTGTGGAGGCTTGGATATGCAGACCTTCTACTTCGCATGCACGTTAGACACCGCAGAAAAGTAAGATGAACTCCAATCCAATTGGCTTCGTAACTCAATCAATCGAGGGATGAGATGTGATGGTGTGACATCTCACACTAGCAGGTGGGATGCCCAAGAAGGATCCATGTCCAAGGAGAGGAGGCGGCAACAAAAGAAGAGATGTAGAAGATGAAGGACCTCTCTCTTCACACGCCTGTCTCTCTCTCTTTTTTT…	1979	TGAAGGGGAGGAAACAGTTTCCCTCCAAAATGCCTAGGTTATATCTAAGAATTTTTTTTAATATTCTACTTGTTTAAAGATCAAATTTTTACCTAAATCATAGTAGAATCAGAGATCAAATCTCAAATTATCTAATATAAATCTTCACGAAGTTCTGGATATGCAGACCCTCTACTTCGCATACACCTCAGACGCCGTAGGAAAGCAAGATGAACTCCAATCCAATTGGCTTCGCAACTCAATCAATCAAGAGATGAGATATGATGGTGTGATATCTCACACTAGTAGGTGGGATGCTCAAGAAGGATCCACATCCAAAGAGAGGAGGCAGCAATAAAGAGAGAGATGTAGAAGATGAAGGGCCTCTCTTCACGCGCCTGTCTCTCTCTCTTTTTCTCT…	TGAAGGGGAGGAAATAGTTTCTCTTCAAAATACCCAGGTTGCATTTAAGAATTTTTTTTAATATTCTACTTATCTAAGGATCAAATTTTTACCTGAATCGCAGTGGAACCAGAGATCAAATCTCAAATTATCTGATATAAACCTTTGTGGAGGCTTGGATATGCAGACCTTCTACTTCGCATGCACGTTAGACACCGCAGAAAAGTAAGATGAACTCCAATCCAATTGGCTTCGTAACTCAATCAATCGAGGGATGAGATGTGATGGTGTGACATCTCACACTAGCAGGTGGGATGCCCAAGAAGGATCCATGTCCAAGGAGAGGAGGCGGCAACAAAAGAAGAGATGTAGAAGATGAAGGACCTCTCTCTTCACACGCCTGTCTCTCTCTCTTTTTTT…	STRAND -
RLC	Tork	Eguineensis510000_PT_B1_L73_155	4230	92.8	TTAAT-TTAAT	TCTGGTATCAGAGCTTTGGGGATAGA	AGGCCTTGGGGCATCAAGATGGAGAT	793	TGTAGGACCTGGTGTGGTGCTCCCAAGGCTCAAGGGACCAAGAAAAAGGCCAAGGTCCAAAGCCCATGAGGCATTCATGGGAGTTCTAGGGCTAGTTTGGGCCCTAAGGTGAAAGATTGTCAGCCTTTACAGTTTCGAGGTCCAGAAGATTTGGGCCTTAAGGGGCTAATTTGTATTGGGCTAGCATTGAGTCCAAGAGAGGTGAGATTGGGTTAAGTCATGGGTGTACATAGGTTTGGGTGAACACAATCTCACATTGAGTTAGCCATGGAAGTTTTTAGATTGGGTCACATTGATCTTGTATATATATACATTGTATTGTGATTCTGGTTGAACCAAGCTGAATACAAAGCTATTTTCTCTCAAAATTTTTTCTCTCTTCATCTCTCTCTCTCTCTT…	774	TGTAGGACCTAGTGTGGTGTTTTTAAGGCTTAAGGGACCAAGAAAAAGGCCAAGGTCCAAAGCTCATGAGACATTCATAGGAGTTCTAGGGCTAGTTTGGGCCCTAGGATGAAAAGCGGTCAGTATTTATAGTTTCGAGGTCCAGAAAATTTAGATCTTGAGGGGCTAACTTGTATTGGGCTAGCATTGAGTCCAAGAGAGGTGAGATTGGGTTAAGTCATGAGTGTACATGGGCTTGGGTGAACACAATCTCACATTGGGTTAGCCATAGGAGTTTTTGGGTTGGGTCACATTGACCCTGTATATATATACATTGTATTGTGATTCTGGTTGAACCAAGCTGAATACAAAACTATTTTCTTTAAAAATTTTCTATCTCTTCATCTCTCTCTCTATCTC…	TGTAGGACCTGGTGTGGTGCTCCCAAGGCTCAAGGGACCAAGAAAAAGGCCAAGGTCCAAAGCCCATGAGGCATTCATGGGAGTTCTAGGGCTAGTTTGGGCCCTAAGGTGAAAGATTGTCAGCCTTTACAGTTTCGAGGTCCAGAAGATTTGGGCCTTAAGGGGCTAATTTGTATTGGGCTAGCATTGAGTCCAAGAGAGGTGAGATTGGGTTAAGTCATGGGTGTACATAGGTTTGGGTGAACACAATCTCACATTGAGTTAGCCATGGAAGTTTTTAGATTGGGTCACATTGATCTTGTATATATATACATTGTATTGTGATTCTGGTTGAACCAAGCTGAATACAAAGCTATTTTCTCTCAAAATTTTTTCTCTCTTCATCTCTCTCTCTCTCTT…	STRAND +
RLC	Tork	Eguineensis5_6644_RT54_B91_L161_448	10637	92.6	CATAT-CATAC	ATCCACACATCTGGATCTCACAAAGC	CAATTGATATTAGAACTAGGTCTATA	135	TGATAGAGGAGCTTCTTCAACCTTTATCCTTTTTAACTATGAATCAAGGTGAAATCTCATAAATATTATAAAAATTTTAATTGCTAATTTATTCTACCTTCTTGGTATCCGATGCGATCGGATGAATTTTTTCTT	135	AAATAAAGGAGCTTCTTCAATCTTGATCCTTTTTCACTATGAATCAAGGTGAAATCTCATAAACTTTATGAAAATTTTAATTGCTAATCTATTCTATCTTTCTGGCATTCGATGCGATCGAATGAATTTTTTCTT	TGATAGAGGAGCTTCTTCAACCTTTATCCTTTTTAACTATGAATCAAGGTGAAATCTCATAAATATTATAAAAATTTTAATTGCTAATTTATTCTACCTTCTTGGTATCCGATGCGATCGGATGAATTTTTTCTTCAATTGATATTAGAACTAGGTCTATATGTCATGATCTTATAGTTTAATTTTGAGATTTTTTTAATTTTTTTTGATCTAGTTTTGAATTAAAAATTTTAATATGATTAAACTTTGATTTCATCTGATATTTTTTGTATAATTTTTATCTGATTTTGACTAGAGTATCGAATCAAAATCAACCCGTGAATCTGATCTACTGAAAATCTACTTTAGCAAAAATTTTTTATGCAGATTTTTATACTGATTTAATACCTGATTATACAT…	STRAND -
RLC	Tork	Eguineensis510928_PT_B1_L64_339	5056	92.4	TGATC-TGATC	AACTGGTATCAGAGCTATTATAGCTA	AATCAATTCAAGCTAAGGTGGAGATT	510	TGTTAATTATGTCTTAAATCAATTAATGTCCAAACACATGTGATAAATATGAAAGATCTCGTAAAGATTTCAAATGAATGATGCCCAAACATTTAACCCATGTGATAAATATGAGATATGCAAAAGATTTGATGAGATTTTTGGATAGATACGATAAGGATATGCATAGATATGATATGGTCTTGGAAGATCTTTGCAAAATATGATATGGATGCTATATAAAGACCACATTGTTTGGCATTTGAGGCAAGCAAGCAAAATGAGTGTGAGCTTGTGAGAGCAAGTGAGATTTGGGTGTATTTGGGTAAAGGGTTTGAGAGAATTTTGAGCATTTTGTAATATCTCTATTTTGTGAAAAAATTTTTGATCATCTTCGCCTGTGGACGTTGGCTTAAAAGC…	508	TGTTAATGGTGTCTTGAATCAATTAATGCCCAAACCCATGTGTAAATATGGAAAATCTTACAAAGATTTCAAATGAATGGTGGCCAAGCATTTAACCTATATGACAAATGTGGGATATGCAAAAGATTTGATAAGATCTTTGGATAGATATGATAAGGATATGCATAGATATGATATGATCTTGGAAGATCCTTGCAAGATATGATATGGATGATATATAAAGGCCACATTGTGTGGCATTTAAGGCAAGCAAGCAAAATGAGTATGGGCTTGCGAGAGAAGTGAGATTTAGGTATATTTGGGCAAAGAGTTTGAGAGAATTTTGAGTATTTTGTAATATCTTCATTTTGTGAAAATTTCTTTGATCATTTTCACCGGTGGACGTAGGCTTAAAAGCTG…	TGTTAATTATGTCTTAAATCAATTAATGTCCAAACACATGTGATAAATATGAAAGATCTCGTAAAGATTTCAAATGAATGATGCCCAAACATTTAACCCATGTGATAAATATGAGATATGCAAAAGATTTGATGAGATTTTTGGATAGATACGATAAGGATATGCATAGATATGATATGGTCTTGGAAGATCTTTGCAAAATATGATATGGATGCTATATAAAGACCACATTGTTTGGCATTTGAGGCAAGCAAGCAAAATGAGTGTGAGCTTGTGAGAGCAAGTGAGATTTGGGTGTATTTGGGTAAAGGGTTTGAGAGAATTTTGAGCATTTTGTAATATCTCTATTTTGTGAAAAAATTTTTGATCATCTTCGCCTGTGGACGTTGGCTTAAAAGC…	STRAND +
RLC	Tork	Eguineensis5_3139_RT16_B56_L112_229	9731	92.3	TATTT-CATTT	CAAATGGTATTGAGCCATGGTTCGAT	GAGTTATTTGTGTGCCTAATTAGATT	1029	GAATTTATATATGTAATTGGGTCTAGCCTAATTTGATTTGCTTAGGACTTAATTGGATCAAATTGGAATTCAAATTGGTTTGAATTTCAAAGTCCCTTGCACACCTTATCTCCACTCCCTTTCTAATCAATGCAAATACCAAATTTGCATGAGAAATAATCCACGCATAAGCCCTTTTGTTGCCCACTCCAGATAAGAGATAAGTTCGTAGAAGTTCAAATGGTTTGAATTTGAACTAAACAACTTAATCTTATCTCGTGGTTATGAGACCCTATCCTTATCCCCATGCCTACCTTAAGAAGGCCTTCGATTTGTGCGACAAATCTGATGCTTTTTATCGTGAGAAAGGGTTTCTCAGAGTGGGGCATGATATCGAGATGGGGATGGCTTTCTGTGCGT…	1033	AGGTTCATATATCTAATTGGATCTAATCTAATTTGATTTAATTAGGACTTAATTGGATCAAATTGGAATTCAAATTGATTTGAATTTCAAGGTCCCTTGCACACCTCATCTCCATGCCCTTTCTAATCAACGCAAATACTAGATTTGCATGAGAAATAATCCACGCATAAGCCCTCTTGCCACCCACTCTGGAAAAGGGATAAGTTGGTAAAAGTTTGAATTCAAATGGTTTGAATTTGAACTAAACAACTTAATCTTATCTAGTGGTTATGAGACCCTATCCTTATCCCCACACCTACCTTAATAAGGCCTTTGATTTGTGCGACAAATCTGATGCTTTTTATCATGAGAAAGGGTTTCTCAGAGTGGGGCGTGATACCAAGATGGGGAGGGCTTTCT…	GAATTTATATATGTAATTGGGTCTAGCCTAATTTGATTTGCTTAGGACTTAATTGGATCAAATTGGAATTCAAATTGGTTTGAATTTCAAAGTCCCTTGCACACCTTATCTCCACTCCCTTTCTAATCAATGCAAATACCAAATTTGCATGAGAAATAATCCACGCATAAGCCCTTTTGTTGCCCACTCCAGATAAGAGATAAGTTCGTAGAAGTTCAAATGGTTTGAATTTGAACTAAACAACTTAATCTTATCTCGTGGTTATGAGACCCTATCCTTATCCCCATGCCTACCTTAAGAAGGCCTTCGATTTGTGCGACAAATCTGATGCTTTTTATCGTGAGAAAGGGTTTCTCAGAGTGGGGCATGATATCGAGATGGGGATGGCTTTCTGTGCGT…	STRAND +
RLC	Tork	Eguineensis5_5981_PT_B1_L29_419	5802	91.9	AGCCAT-AGCCAC	AATTTGGTATTAGAGCGCAGGAGACT	CGGCACATGTCTTCAAGTGGGAGAAT	869	TATTAAGGTGAAGCCCATATCCAGAAAAAGATCCAACTCAGACCCACAGCAGGCCAGGCCCGATCCAGAACCACGCACGAGCGCGGCCCAGTGCGAGCGCGGTGCACATGGTCTACCGTGTTTCGCGGTCCATGGTGAGGCACATGGATCGAGCGCTTGTTTCCCGAGCATTTCTCACGGTCCATGCGGATTCTGATGGACCGAAGTGTGATCTGACGGTCCTTATCCCTCCCGATGATGATCGGATGGTTGATATCCAATCTTGATTGATTTAGACCTGATCTTGATCATTTTTTGGGTATTTTTGGACCGTTCGATGCAGATTCAACGGCTGAGCTTATTTCTTCGATTATACAGTGGATAGGACTCCGATTTTGATGAGGTTTGGACCTAAATTCA…	848	TGTTAAGGTGAAGCCCATGTCTAGAAAAAAACCCAACTCAGACCCGCAGCAGACCAGGCCCGAAACCACGTGCGAGCGTGGTGCACATGGTTTATCGTGTTTCGCAGTCCACGATGAGGCGCATGGACCGAGCGCCCGTTTCTCGGGCATTTCTCGCGGTCCACATGGATTCTGATAGACCGAAGCACGATCTGATGGTCCTTATCCCTCCTGATGATGATCGAACGGCTGATATCAAATTTTGATTGATTTAGACCTGATCTTGATCATTTTTTGGGCATTTTCGGGCCGTTCGATGTAGATTCAATGGTCGAGCTTATTTCTTCGATTATACAATGTATAGGACTCTGATTTTGATGAGGTTTGGATCTAAATTCATCTGGTGACGAGCTCTATTTA…	TATTAAGGTGAAGCCCATATCCAGAAAAAGATCCAACTCAGACCCACAGCAGGCCAGGCCCGATCCAGAACCACGCACGAGCGCGGCCCAGTGCGAGCGCGGTGCACATGGTCTACCGTGTTTCGCGGTCCATGGTGAGGCACATGGATCGAGCGCTTGTTTCCCGAGCATTTCTCACGGTCCATGCGGATTCTGATGGACCGAAGTGTGATCTGACGGTCCTTATCCCTCCCGATGATGATCGGATGGTTGATATCCAATCTTGATTGATTTAGACCTGATCTTGATCATTTTTTGGGTATTTTTGGACCGTTCGATGCAGATTCAACGGCTGAGCTTATTTCTTCGATTATACAGTGGATAGGACTCCGATTTTGATGAGGTTTGGACCTAAATTCA…	STRAND +
RLC	Tork	Eguineensis5_9505_PT_B27_L16_79	9896	91.9	TAGTG-TAGTG	ATCTCCTACTTGGACTAAAGCCAATT	TATGAAATCCGTGGCTCTGATACTAC	2195	TGTTGGAATTTTCATATTGGGGCATGCATGTGTGTTTCAAATTTTTTTTTTTTAAATATCACAGCAGAATAGAAGATTAAAATTTCTTTTAATCTAAATTATATATATATAAAATATAAACTATAAGGATCTATTTTATATGCTGAAATTATATATATGCTGAAATTTAATATATGATTGAATCACATATCTGTTTTATAATTTTTTTCTTTAAATCTGGATCTGAAAGAGAAGAGATTTTCTCTTAGCTATGCAAGTACCCGACTTCTATGGGTATCCACTTAGGATTAGCCTAGAACAGCCCTCTTCAAATTGATTTTTCTTCTTCAAAAAAAATCAGCCTGTGAATCTGAACGAAGCCTGGATCGCGATCAACTCTTTGATCATTTCTTTGATCTT…	2194	TGTTGGAATTTTTATATTGGGACATGCATGTGTGTTTCAAAAATTTTTTTCTAAATACCGTAGCAGAATAGAAGATTAAAACTTCTTTTAATCTAAATCATATAAGAATAAAATATAAACTACAAGGGTCTATTTCATATGCTGAAATTATACATATGCTGAAATTTAATATGTGATCGAATCATATACTTGTTTCGTAATTTCTTTCTTTAAATCTGCATCTAGAAGAGAAAATTTTTTTTCTTAGCCATGCAAGTGTCTGACCTCTATGAGAATCTACTCAGAATTAGCCTAGAATAGCTCTCTTCAAATTGATTTTTCTTCTCTAAGAAAAATCATCCTGCGAATCTGAATAAAGTCTGAATCATGATCAACTCTTTGATCCTTTCCTTAATCTTC…	TGTTGGAATTTTCATATTGGGGCATGCATGTGTGTTTCAAATTTTTTTTTTTTAAATATCACAGCAGAATAGAAGATTAAAATTTCTTTTAATCTAAATTATATATATATAAAATATAAACTATAAGGATCTATTTTATATGCTGAAATTATATATATGCTGAAATTTAATATATGATTGAATCACATATCTGTTTTATAATTTTTTTCTTTAAATCTGGATCTGAAAGAGAAGAGATTTTCTCTTAGCTATGCAAGTACCCGACTTCTATGGGTATCCACTTAGGATTAGCCTAGAACAGCCCTCTTCAAATTGATTTTTCTTCTTCAAAAAAAATCAGCCTGTGAATCTGAACGAAGCCTGGATCGCGATCAACTCTTTGATCATTTCTTTGATCTT…	STRAND +
RLC	Tork	Pisifera5_7274_RT49_B73_L127_325	8996	91.8	CATCCT-AATCCT	TCTAATCCTTAGAGCCCAGGTTTTCT	AACAATGATATCAGAACTACATTGTT	849	AGGCTTCTCTATCTATTTGGCTGACCAGAAAGAGGAGTAGGCGGTGGTTTTTCTCACTGCTTTGTTGCATGCGCACGTGAAAGGGTATGGAGAGGTGTTTTCTTGATGTTTCTTGATTAGTTGGACATCTATTTGGATAGGAATAAAGCCTAACTAATTCAAACTGATTCTTATCAGATGTTGACGTGGGAAATAAGATAATTTTGTATGACAAATTTGTAAAAGGGGGTGGGTTTTGGCATGAGGAAGATTACCAGTTGTTTTGTGCACTAACTACCTCACGCCACCTTTCCTTCTCCATGCCAACCACCTCTCATCCCTTCTCTTCCACACCCCTATTCTGCATCAAATAGAGATCTGAGAGAGAGCCTTTGAGAGAGAAAAAGAAAATCAAAAAAA…	848	AGGCTTCTCTCTCCATTTGGCCAACCAAAAAGAGAAGTGGGTGGTGGTTTTCTCACTACTTTTGTTCGTGCCTGCGTGAAGGGTATGGAGAGGTGTTTTCTTGAAGTTTCTTGATTAGTTAGGACACCTATTTGGATAGGAATAAAGCCTAACTAATTCAAACTGATTCTTATCAGATGTTGGTGTGGGAAACAAGATAATTTTGTGTGACAAAATTATAAAAGGGGGTGGATTTTGGCATACGGAAGATTACCGATTGTTTTGTGCGCTAACTACCTCATGTCTCCTTTCCTTCTCCACACCAACCACCTCTCATCCCTTTTCTTCCATGGCCCTACTCCACATCAAATAGAGATCTGAGAGAGAGCCTTTGAGAGAGAAAAAAAAAATCAAAAAAAG…	AGGCTTCTCTATCTATTTGGCTGACCAGAAAGAGGAGTAGGCGGTGGTTTTTCTCACTGCTTTGTTGCATGCGCACGTGAAAGGGTATGGAGAGGTGTTTTCTTGATGTTTCTTGATTAGTTGGACATCTATTTGGATAGGAATAAAGCCTAACTAATTCAAACTGATTCTTATCAGATGTTGACGTGGGAAATAAGATAATTTTGTATGACAAATTTGTAAAAGGGGGTGGGTTTTGGCATGAGGAAGATTACCAGTTGTTTTGTGCACTAACTACCTCACGCCACCTTTCCTTCTCCATGCCAACCACCTCTCATCCCTTCTCTTCCACACCCCTATTCTGCATCAAATAGAGATCTGAGAGAGAGCCTTTGAGAGAGAAAAAGAAAATCAAAAAAA…	STRAND -
RLC	Tork	Eguineensis5_5324_B1_L73_372	5751	91.7	GGCTC-GGCTC	CATACAACTCGTGCTCTGATACCAAT	ATCTCCACCTTGATGTCCCAAGGCGT	786	TGTTGGAGCAACTTCTCCAGGTTGTGGATATCAAGAAATAGTAAAGATCAGATCGTGGAGGTCTTTGAAGGCCAGCAACTAAGCAAAACAAAAACAACCTTAAGAATTTCAGTAGCCTTGTAAATTCTGTCGGTAGGATTTCTTTCTGTGATTTGAACCCCTTCTCCATCAGATCTGAAATCCACCTTTTGAGACCTGAAAGTACTCTTGATGAAGCCTCCAAAAAAATAAAAGACGAGACCTAAAACTCTTCTTGGGTGGTCAAGAGGGGGCGCACAAACAGGAGGGCCTGCATAAGGGGGGCACTGGTTTCTAGTGCCTCCTTTCTTTTTTTTTTTGGTTGGTGGCCAAAAAACCCTAGGGTTTCTTGCTGCTAGGACATGGAGAAGATCAGAGAGA…	784	TATTGGAGCAACTTTCTTAGGTTGTGAATGTTAGAAAACAACAAGGATCAAGGCATGGAGGTCCTTGAAGGCTAGCAACTAAGTAAAATAAAAACAATGTTCAGGATTTCAGCAACCTTGTAAATCCTGTCGGTAGAATTTTCTTCTACGATTTGAACCCCTTCTCCACTAGATCTAAAATTTATATTTTGAGATCTAAAAGTACTCTTGATGAAGCCTCTAAAAAATAAAAGATGAGACCTAAAACTCCTCTTGGGCGGCCAAGAGGGGGTGCACAAACAGGGAGGCCTGCACAAGGGGGGCACTGGTTTCTAGCGCCTCCTTTCTTTCCTTTTTGGGTTGGCGGCCAAAAAATCTTAGGATTTCTTGCTGCTAGGATGTGGAGAAGATCAGAGAGAG…	TGTTGGAGCAACTTCTCCAGGTTGTGGATATCAAGAAATAGTAAAGATCAGATCGTGGAGGTCTTTGAAGGCCAGCAACTAAGCAAAACAAAAACAACCTTAAGAATTTCAGTAGCCTTGTAAATTCTGTCGGTAGGATTTCTTTCTGTGATTTGAACCCCTTCTCCATCAGATCTGAAATCCACCTTTTGAGACCTGAAAGTACTCTTGATGAAGCCTCCAAAAAAATAAAAGACGAGACCTAAAACTCTTCTTGGGTGGTCAAGAGGGGGCGCACAAACAGGAGGGCCTGCATAAGGGGGGCACTGGTTTCTAGTGCCTCCTTTCTTTTTTTTTTTGGTTGGTGGCCAAAAAACCCTAGGGTTTCTTGCTGCTAGGACATGGAGAAGATCAGAGAGA…	STRAND -
RLC	Tork	Eguineensis5_4114_PT_B1_L73_108	5798	91.6	TCTCT-TCTTT	TCTGGTATCAAAGCTTTGGGGATAGA	ACGCCTTGGGGCACCAAGGTGGAGAT	792	TGTAGGACCTAGTGGGGTGCTCCCAAGGCTCAAGGGATCAAGGAAAAGGTCAAGGTCCAAAGCCCATGAGGCATTCATGGGAGTTCTAGGGCTAGTTTGGGCCCTAGGTTGAAAGGCTGTCAGCCGTCACAGTTTCGAGGTCCAGGGGATTTGGGCCTTGAGGGGCTAACTTGTATTGGGCTAGGCTTGAGTCCATAAGAGATGAGATTGGGTCAAGTCATGGGTGTACATAGGCTTGGATGAATACAATCTCATATTGGGTTAGCCATGGGAGTTTTTGGGTTAGATCATATTGACCCTGTATATATATATATATATATTGTATTGTGATTCCGGTTGAACCAAGCTGAATACAAAGCTTTTTTCTCTCAAATTTTCTCTCTCTTCCTTTCTCTCTTT…	774	TGTAGCATCTGGTGTGGTGCTCCCAAGGCTCAAGAGACCAAGGAAAATACCAAAGTCCAAAGCCCATGAGGCATTCATAGGAGTTCTAGAGCTAGTTTGGGCCATAGGGTGAAAGGCTGTCAGCCTTCACAGTTTCGAGGTCCAAGAGATTTGGGCCTTGAGGGGCTAACTTGTATTGGGCTAGGCTTGAGTCCAAGAGAGATGAGATTGGGTCTAGTCATGAGTGTACATAGGCTTGGGTGAACACAATCTCACATTGGGTTAGCCATGGAAGTTTTTGGATTGGATCACATTGACCTTGTATATATATACATTATATTGTAATTCTGGTTGAACCAAGCTAAATACAAAGTCATTTTCTCTCAAATTTTTTCTCTTCCTCTCTCTCTCTATCTCCTT…	TGTAGGACCTAGTGGGGTGCTCCCAAGGCTCAAGGGATCAAGGAAAAGGTCAAGGTCCAAAGCCCATGAGGCATTCATGGGAGTTCTAGGGCTAGTTTGGGCCCTAGGTTGAAAGGCTGTCAGCCGTCACAGTTTCGAGGTCCAGGGGATTTGGGCCTTGAGGGGCTAACTTGTATTGGGCTAGGCTTGAGTCCATAAGAGATGAGATTGGGTCAAGTCATGGGTGTACATAGGCTTGGATGAATACAATCTCATATTGGGTTAGCCATGGGAGTTTTTGGGTTAGATCATATTGACCCTGTATATATATATATATATATTGTATTGTGATTCCGGTTGAACCAAGCTGAATACAAAGCTTTTTTCTCTCAAATTTTCTCTCTCTTCCTTTCTCTCTTT…	STRAND +
RLC	Tork	Eguineensis5_9722_RT41_B92_L162_452	10102	91.4	TGAAA-TGAAA	TGGCATGCCGGGTCAGATCGAAAATT	TTCTCAAGAGTTGAGAATTTGAGATA	1964	CGTACTAATCTTAGTTAACTCATAAATTGCTCTCAATCATAGGATCATCACGGAGATGATGATCGATCTGGAAGATTGATGTACGATCGCTTCCTTCAGATAGATAAGTCATAAATCTACGGTGTAGAAACATCGGAGCGAAAGTATAGGTGCTTGTTAGGAACAAAGATACTGAGCGTGACTATTCACGAACAGTCACAAGGATATCTACTTTTTTGTCAGTGAGATATTTATAGTTGCGATTGTGTGTCTAGTTCTCTGATATGAGGTGCATCGGCAGTTCACCTTAAAGGTGCTGTAGTTTGACTACACCATAACTCGGTCTCCTAACCATATAGAGCCTTGAGGTGTATGTTGGCTCCAGTATATTCATTATAGGAATTGGATTATACCAAGATG…	1968	TGTGCTAATCTTAGTTAGCTCATAAATTACTCTCAATCGTAGGATCATCACGGAGACGGTGATCGATCCGAAAGATTGATGTATGATCGCTTCTTTCGGATAGATGAATCTTGAATCTATAGTGTAGAGATACCGGAGCGAAAGTACTGATGCTTATTAAAAATAAAGGTATTGAGCATGACCATTCATGAACAGTCACAAAGATATCTACTTTCTTGTCAGTGACATGTTCATAGTTGTGGTTGTGTATCTAGTTTTCTGACCTGAGATGCATCGACAGTTCACCTTGAGGATCCTGTAGTTTGACTACACCATAACTTGATCTCCTAGTCATATAGAGCCTTGAGATGTATGTTGGCTACAATATGTTCATTGTAAGAATTGGAATGCACCAAGATG…	CGTACTAATCTTAGTTAACTCATAAATTGCTCTCAATCATAGGATCATCACGGAGATGATGATCGATCTGGAAGATTGATGTACGATCGCTTCCTTCAGATAGATAAGTCATAAATCTACGGTGTAGAAACATCGGAGCGAAAGTATAGGTGCTTGTTAGGAACAAAGATACTGAGCGTGACTATTCACGAACAGTCACAAGGATATCTACTTTTTTGTCAGTGAGATATTTATAGTTGCGATTGTGTGTCTAGTTCTCTGATATGAGGTGCATCGGCAGTTCACCTTAAAGGTGCTGTAGTTTGACTACACCATAACTCGGTCTCCTAACCATATAGAGCCTTGAGGTGTATGTTGGCTCCAGTATATTCATTATAGGAATTGGATTATACCAAGATG…	STRAND +
RLC	Tork	Pisifera5_5500_RT3_B11_L31_331	10285	91.2	CTCAA-TTCAA	ATCTTCAATCTGGCTCTGATACCAGT	ACTCCCACTTGTACTAAAGCTAATCA	1972	TGAAGGATAAGATCCGATCTAAATCTAAATTTATCGGATTGTCAAGAAAAATAAATAAGTTCCAAATTAAAATTTAATTAACTAAGGTATCAGTATACCTTCATTTGTAGTGGAAGAAATTGATCCAGGTTGCAGGAAGCTGCCTCACGAGAGCTACTGGTGCGGCTCCTCTACTTCGCATGCACACCACTTTTCGAAGTAGGGGGGGAACAAAGACTACAGGAAGTCACTAATTTAGAAAGGAAGCACGGGGGAATGGAGTTTAGGATGCACAGGAAGAAGACTTTCCAAAACCCATGCATAGGAAGGATCCTCAATGCCAAACCTCACGCCCCCTTTTTATTTTTGTCGCATAAATTCAGTTCTAATGCCCCAAGCTAATAAGAATGCAATTCAAAA…	1967	TGAAGGATAAGATCTGATTTGAATCTAAATTTATTGGATTGTCAAAAAAATAAATAGTTTTCAGATTAAAATTTAATTAACTAAAGTATTAGTATACCTTCGTTTGTAGCAGAAGAAGCTGATTCGGATTGCAGGAAGCTACTTCGCGAGAGTTGCTGACACAGCTCCTCTACTTCACATGCACACCATGCTTCATAGAAAAGGAGGAATGAAGACCTCAGGGCATCATTGATTTAGAAAGGAAGCAAAGGGGGCGTGGAGTTTAGGACACATGGGAAGAAGACTTTCCAAAACCCATGCATAGAAAGGATCCTCCACACCAAACCTCACACCCCCTTTTTATTTTTGTCACACAAATTAGTTCCAACACCCCAAGCTGATAAGAACGCAATTCAAAAT…	TGAAGGATAAGATCCGATCTAAATCTAAATTTATCGGATTGTCAAGAAAAATAAATAAGTTCCAAATTAAAATTTAATTAACTAAGGTATCAGTATACCTTCATTTGTAGTGGAAGAAATTGATCCAGGTTGCAGGAAGCTGCCTCACGAGAGCTACTGGTGCGGCTCCTCTACTTCGCATGCACACCACTTTTCGAAGTAGGGGGGGAACAAAGACTACAGGAAGTCACTAATTTAGAAAGGAAGCACGGGGGAATGGAGTTTAGGATGCACAGGAAGAAGACTTTCCAAAACCCATGCATAGGAAGGATCCTCAATGCCAAACCTCACGCCCCCTTTTTATTTTTGTCGCATAAATTCAGTTCTAATGCCCCAAGCTAATAAGAATGCAATTCAAAA…	STRAND -
RLC	Tork	Eguineensis511000_RT16_B1_L32_261	10744	91.2	TTTAT-CTTAT	TTAAAAATTAGTGGCTCTAATACCAC	AACTCTTACTTGACCTAAAGCTAATT	2334	TGTTAGAAAATCGAGTAGGGTGCATGTGTAGATTTTAAAAATCTTTACAAGAGCAGTGAAAAAATAATCAAGTTAAACCTTTTAACCCCACATGCATTAGATTTTATCTAATCCTACCCAAATCCAAAAGTAAAGACACACATATAATTTGAAAATAAAATAAGTATGAGATCAAATCTCAATCCTTAGTGTAGATAGAAATTCACCGCTACTGATGATCTTAGGTTTGAAGATCCTCGAGCAGCACACGTGTCCGACTTCTATAAATATCCATCGAGATCAACCTCGAATTCTTCTTCTCATCGTAGATCCTTCTTCTCCAAGTAGGATCTCAATCCTTTAGAATCTTGATCAACTCTTTGATCTTGACTATGGAATCAACTTTTGAACTACAAACTT…	2320	TGTTAGAAAATTAGGTAGGGTGCATATGTAGATTTCAAAAATCTTTACAGGAGTAGCAGAAAAATAATCAGGTTAAACCTTTTAACCCCACATGCATTAGATCTTATCTAATCCTACCCAAGTCTAGAAGTAAAGACATACATATAATATGAAAATAAAATAAGTATGAGATCAAATCTCAATACCTTAGCATGGATAAAAATTTATTACCACTGATGATCTCGGATTCGAAGGTCCTCGAGCCGCACACGTGTCTGACCTCTACAAGTATCCACCAGGATCAACCTCGAATCCTTATTCTCATGGTAGATCCTTCTTCTTCAAGTAATATCTCAGTCCTCTAGAATCTTGATCAACTCTTTGATCTTGACTACGGAATCAACTCTTGAACTGCAGCCT…	TGTTAGAAAATCGAGTAGGGTGCATGTGTAGATTTTAAAAATCTTTACAAGAGCAGTGAAAAAATAATCAAGTTAAACCTTTTAACCCCACATGCATTAGATTTTATCTAATCCTACCCAAATCCAAAAGTAAAGACACACATATAATTTGAAAATAAAATAAGTATGAGATCAAATCTCAATCCTTAGTGTAGATAGAAATTCACCGCTACTGATGATCTTAGGTTTGAAGATCCTCGAGCAGCACACGTGTCCGACTTCTATAAATATCCATCGAGATCAACCTCGAATTCTTCTTCTCATCGTAGATCCTTCTTCTCCAAGTAGGATCTCAATCCTTTAGAATCTTGATCAACTCTTTGATCTTGACTATGGAATCAACTTTTGAACTACAAACTT…	STRAND -
RLC	Tork	Pisifera512793_RT3_B11_L9_100	10290	91.1	CCGAT-CCGAT	TAATGAATAATGACTCTGATACCAAT	ATTTTTATTTGAACTAAAGTCAATCG	2284	TGAAGAAAATACTGACAGTTCTATGCATGCAATTTTAAAATTTTCACGATGGATCTTCTAAGATTAAATACTTTAATCTATTTTACACGCATAAAATCTAATCTAAACTACCATGCCAAGATCTATAATATGATTTAATATGAATTTAAGATCTGAAAATAAAAAATCTATATCGATCTAATCAATACTGTAGGCTAGATCTAACCCTTAGATCTATCAAAACAAATCTAACGAGTTCAAAACTCATTACCAAATTATGGGTTGCTGATTTCCACAAGTATTTCACGTGGGAAAGAGTTTCTTCAGATTGCTCGCAGCCGCACTAAGGAGTTTGATCTTGATAGATCGTCCACACGAAGAACGGATGCTGATTAGGCTCCTCAAGAGTGCTAGCTCGCA…	2280	TGAAGGAAATACTGATAGTTCTATGCATGTAATTTTAAAATTTTCACAGTGGATCTTCTAAGATTAAATACTTTAATCTATTTTATATGTATAAGATCTAATCTAAACTACTATATCAATATCTATGATATGATTTAATATGAAATTAAGATCTAAAAATAAAAAATCTGTATCGATCTAATCGATGCTGTAGAGTAGATCTAACATTTAGATCTATCAAAACTAATCTAATGAGTTCCAAACTCATTACCAAATTATGGATTATTGATCTCCATAAATATTTTATGTGAGAAGGAGTTCCTTCAGATTGCTCGCAGTCGCACTAAGGAGTCCACTCTTTATAGATCATCCACATGAAGAACAGATGCTGATCAGGCTCCTTGGGAGTGCTAGCTCGCA…	TGAAGAAAATACTGACAGTTCTATGCATGCAATTTTAAAATTTTCACGATGGATCTTCTAAGATTAAATACTTTAATCTATTTTACACGCATAAAATCTAATCTAAACTACCATGCCAAGATCTATAATATGATTTAATATGAATTTAAGATCTGAAAATAAAAAATCTATATCGATCTAATCAATACTGTAGGCTAGATCTAACCCTTAGATCTATCAAAACAAATCTAACGAGTTCAAAACTCATTACCAAATTATGGGTTGCTGATTTCCACAAGTATTTCACGTGGGAAAGAGTTTCTTCAGATTGCTCGCAGCCGCACTAAGGAGTTTGATCTTGATAGATCGTCCACACGAAGAACGGATGCTGATTAGGCTCCTCAAGAGTGCTAGCTCGCA…	STRAND -
RLC	Tork	Eguineensis5_4621_PT_B1_L73_421	5781	91.1	GAAAT-GAAAT	ATTGGTATCAGAGCACGAATTGTGTG	AGGCCTTGGGGCACCAAGGTGGAGAT	788	TGTTGGGCCTTATGTGGTGCTCCCAAGACTCAAGGGACTAAGGCTAAGGCCAAGGTCCAAAGCCCATGAAGTGGTCATGAGGTTTCTAGGGCTAGTTTGGGCCCTAGGACGATAGGCTGTCAGTCTTTCGGGTCTTGAGGTCCAGAGATTTTGGGTGTTGAGGGGCTAACTTATATTTGGACTAGAATTGAGTTCAAAATTATGAGATTGGATCAAGTCATGAGTGTACATGGGCTTGGGTGAGCACAATCTTGTATTAAGTTAGCCAAGAGAGTTTTTGGGTTGGATCACATTGACCCTGTATATAAACATACATTATATTTGGACTCGAGGGATCGAAAGAAATACAAAATTATTTTCTCCCTAACTTTTTCTCTCTTTCTTTCTCTCTCTCTGTTC…	785	TGTTGGGCCTTATGTGGTGCTCCCAAGGCTCAAGAGACCAAGACTAAGGCCAAGGTCCAAAGCCCATGAAGTGGTCATGGGGTTTCTAGGGCTAGTTTGGGCCCTAGGATGAAAGGCTGTCAGCCTTTCAGATCTTGAAGTCCAGAGATTTTAGGCCTTGAGGGGCTAACTTATATTTGGACTAGGATTGAGTCTAAGATTATGAGATTAGATCAAGTCATGGGTGTACATGGATTTGGGTGAGCACAATCTTGTATTGAGTTAGCTAAGGGAGTTTTTGGGTTGGGTCACGTTGACCCTGTATATAAACATATATTGTATTTGGACTCGAGGGATCGAAAAGAATACAAAATTTTTTTTTTCCTAACTTTCTCTCTCTTTCTTTCTCTCTCTTTGGTC…	TGTTGGGCCTTATGTGGTGCTCCCAAGACTCAAGGGACTAAGGCTAAGGCCAAGGTCCAAAGCCCATGAAGTGGTCATGAGGTTTCTAGGGCTAGTTTGGGCCCTAGGACGATAGGCTGTCAGTCTTTCGGGTCTTGAGGTCCAGAGATTTTGGGTGTTGAGGGGCTAACTTATATTTGGACTAGAATTGAGTTCAAAATTATGAGATTGGATCAAGTCATGAGTGTACATGGGCTTGGGTGAGCACAATCTTGTATTAAGTTAGCCAAGAGAGTTTTTGGGTTGGATCACATTGACCCTGTATATAAACATACATTATATTTGGACTCGAGGGATCGAAAGAAATACAAAATTATTTTCTCCCTAACTTTTTCTCTCTTTCTTTCTCTCTCTCTGTTC…	STRAND +
RLC	Tork	Eguineensis511000_RT16_B1_L135_445	9718	90.7	AACTT-AACTC	GTGGTATCAGAGCCACCTTATTAAAT	GATTGACTTTAGTGCAAGTGGAAGAT	2215	TGAAAGAATAATGCCCTACAACCCAATCACATATGTGATGCGATGGAGAGTTTTTTTATATTTTATCTTCTAAACTCATATATTTGATATTATTTATTAATACAGTTAGGCATCTTTGATTCATTATATGCTACATCTTATACTTGTTTAAAATTATAACGAATCCCATAGATTAGGATAATAAATTTAGGATCATGATGAGATCATGCTAGTGAGATATAAATTCTTGATAGTTTTGATCTAAAATATTTTCAATCATTGATTTATTAAGTCAGAGATCAATGATATCGAAAAGACTGACATATCCTATGTATGCTCGATGGAGAGGATGGTTGATCTCACAACCACTTATGTGTGATATTAATACAAGGATGTGGGTGCTTATTAGAGAATGAGTTC…	2209	TGAAAGAATAATACCCTACAAGTCAATCGCATATGTGATGCGATGAGATATTTTTTTATATTTTATTTTTCAAACTCATGTATTTGATATTTTTATTAATTAAGTTAGGTACTTTTGATTCATTATATGCTGCATCTTATACTTGTTTAAGATTATAATGAACTCCATAGATTAGGATAATAATTTTAGGACCACGATGAGATCATGCCAATGAGATTTAAATCTCTGATAGCTCTAATCTAAAATATTTTCAGTCATTAGTTTATTGAGTTGGAGATCAATGATTTTGAAAAGACTAGCACATCTTATATATGCTCGATAGAGAGGGTGGTTGATCTCACAACCACTTGTGTGTGACACTAATACAAAGATGTGGGTACTCATTAGAGAATGAGTTCA…	TGAAAGAATAATGCCCTACAACCCAATCACATATGTGATGCGATGGAGAGTTTTTTTATATTTTATCTTCTAAACTCATATATTTGATATTATTTATTAATACAGTTAGGCATCTTTGATTCATTATATGCTACATCTTATACTTGTTTAAAATTATAACGAATCCCATAGATTAGGATAATAAATTTAGGATCATGATGAGATCATGCTAGTGAGATATAAATTCTTGATAGTTTTGATCTAAAATATTTTCAATCATTGATTTATTAAGTCAGAGATCAATGATATCGAAAAGACTGACATATCCTATGTATGCTCGATGGAGAGGATGGTTGATCTCACAACCACTTATGTGTGATATTAATACAAGGATGTGGGTGCTTATTAGAGAATGAGTTC…	STRAND +
RLC	Tork	Eguineensis513466_RT16_B1_L68_100	10316	90.6	GTCAA-GTCAA	CAACAATGCATGGCTCTGGCACCATT	TCTTCCACTCACACATGATGGGCTCG	408	TGAAGAACAAAATTTAACATAAAATTTACAATAATTATGCACATACAAGTCCTTTTTAAGGAAATGTCCCAAGAATTGATGTTGGATTACCGGCTGCTAGTCCAGAGTATAATCACGGGAAGAAAATACACCTAGATTCACAACCTAAATACCTTTATATGGATAAGTGTAGAAAGGGTGATAGAGAATCTAGAGCAAAAAAAGAGAGTGAAGTTCTCTTCTCTCTTCTTTTTAACCACCATGGCAAAACTTCTCATATATTCAGAATGGGTGATGTTCTCATGTTCATAAAATTAAAAGGTAGTTTCTCATTTTTTTTGGTGGGAGACCAACTCTCTCATAATTCAAATTCAAATGGATCGGGTTGACCCATCATGGGCATCCAATCCGGATCCATAA…	410	TGAATAACAAAATTTAACATAAAATTTACAATAAATATGCACTTACAAGTACTTTTCAAGAAAATATCCCAAGAATTGATGTTGGATAACCGGCTGCTAGTCCAGAGTATAATCATGGGAGGAAAATACATCTTGATTCACAACCTCAATGCCTTTATATGGATAGGTGTGGAAAGGGTGACAGAGAGTCTAGAGCAAAAAAAGAGAGTGAAGTTCTCTTCTCTCTTCTTTTTAACCACCATGGCAAAACTTCTCATATATTCAGAATGGATGATGTTCTCACGTTCATAAGACTGAAAGGTAGTTTCTCATTTTTTTTTTGATGGGAGACCAACTCCCTCATAATTCAAATTCAAATGGATCGGGTTGACTCATCATAGGCGCCCAATCCAGATCCAT…	TGAAGAACAAAATTTAACATAAAATTTACAATAATTATGCACATACAAGTCCTTTTTAAGGAAATGTCCCAAGAATTGATGTTGGATTACCGGCTGCTAGTCCAGAGTATAATCACGGGAAGAAAATACACCTAGATTCACAACCTAAATACCTTTATATGGATAAGTGTAGAAAGGGTGATAGAGAATCTAGAGCAAAAAAAGAGAGTGAAGTTCTCTTCTCTCTTCTTTTTAACCACCATGGCAAAACTTCTCATATATTCAGAATGGGTGATGTTCTCATGTTCATAAAATTAAAAGGTAGTTTCTCATTTTTTTTGGTGGGAGACCAACTCTCTCATAATTCAAATTCAAATGGATCGGGTTGACCCATCATGGGCATCCAATCCGGATCCATAA…	STRAND -
RLC	Tork	Pisifera5_6804_PT_B8_L117_296	8930	90.6	TGTT-TGTT	TAATATGTGGTTCTGATACCACTTTT	TATGAACACAGACCAGCAATAAGAAA	144	AGAAAACAGACAGATTCGCATGTATAGATCGATATGATTACGGTAATCAGAGTAGAAGTAGATTTTAAAATTTTAATCTAATCTAAACATACAGATTCTAAGTTATAATTAAGTCTAAGATCGTTTAACATGCATAAATAAATT	144	AGAAAACAGACTGATTCGCATGCATAAATCGGTATGATAATGCTAACCAGAGCAAAAGTAGATTTTAAAATTTTAATCTAATCTAAGCATACTGATTCTAAATCATAATCAAATCTAAGATTATCAAATATACATAAATAAATT	AGAAAACAGACAGATTCGCATGTATAGATCGATATGATTACGGTAATCAGAGTAGAAGTAGATTTTAAAATTTTAATCTAATCTAAACATACAGATTCTAAGTTATAATTAAGTCTAAGATCGTTTAACATGCATAAATAAATTTATGAACACAGACCAGCAATAAGAAACAGCAAAAAGAAGATATACCTGATCGTTTTTCCCTCCTCTTTCGTCGGATCGAATTTTGCAGATGTCTGGATTGCTGTTGTAGCTGTGCAAACATCCGACTTTTACTGATATCTACATAGAGATGTTCCGATCGGAACTTCAAAATCCTCGGGGTGCTAGCTCCTTTGCAGACTTTGTTTTTCGACTTGGATCAGGATCCTTTAGTTGAATCTATTTGATACAGCCCTG…	STRAND -
RLC	Tork	Eguineensis5_7242_PT_B18_L36_44	5838	90.6	AAGGG-AAGGG	AGTTAAAGATAGTGTTTTTCAATGGC	ATATTTTTTAAAAAATGGTGGGGGAA	590	TGTTGTACTTTTTTTTTAAAATAAAAAATTGATATAGTTTAAAAGGGCAATGGCTCTTTGGTTTGAAACATCCCAAATGGATATTTCTTTCTCCAAAGAAGGTTTTTTTTTCATTGGTTTGCGGCCCATAGGATTATATATGGGTGAAACAAGAGTTTCAGTTTTGATGGTTTTCTTTAAGTAGTTATCAGATTCTTTTAAATCTAAAACTCTAAAGAGTTTTCTTTTTTTTGGTCTGTCCTCCGAAACAATGTATTCTTCCAAAGAACATGTCTTTTGGATAACCTTCTTTGGATTACTATAAATCTGATATAGAAATGTGAGAGGTATTCAATTCTTTCTGATTTTCATGCTTTTATCATATTTTTGTTTTTACGCTATCAACGGTTCTAATTAGTT…	588	TGTTATACTTTTTTTAAAAATAAAAATTTGATATAGTTTAAAAGGACAATGGCTCTTTGGTTTGAAACATCCCGAACGGATGTTTTTTCTCCAATGGAAGTTTTGTTTCCATTGGTTTACGGCCCATAGAATTACATATGGGTGAAATGGAAGTTTTAATTTTAGTGATTTTCTTTGAGTAGTTATTAGGTTCTTTAAAATCTAAAACTCTAAAGAATTTTTTTTCTTTTGGTCTCTCCTCCAAAATGACGTGTTCTCTCAAAAGATATATCTTTTGGATAGCCTTCTTTAAATTATTATAAATTTGATATGAAAACATGAGAGGTACTCAGTTCTTTCTGATTTTCATACTTTCATCATATTTTTATTTTTGAGCTATTAACGGTTCTAATTGGTTCA…	TGTTGTACTTTTTTTTTAAAATAAAAAATTGATATAGTTTAAAAGGGCAATGGCTCTTTGGTTTGAAACATCCCAAATGGATATTTCTTTCTCCAAAGAAGGTTTTTTTTTCATTGGTTTGCGGCCCATAGGATTATATATGGGTGAAACAAGAGTTTCAGTTTTGATGGTTTTCTTTAAGTAGTTATCAGATTCTTTTAAATCTAAAACTCTAAAGAGTTTTCTTTTTTTTGGTCTGTCCTCCGAAACAATGTATTCTTCCAAAGAACATGTCTTTTGGATAACCTTCTTTGGATTACTATAAATCTGATATAGAAATGTGAGAGGTATTCAATTCTTTCTGATTTTCATGCTTTTATCATATTTTTGTTTTTACGCTATCAACGGTTCTAATTAGTT…	STRAND +
RLC	Tork	Pisifera5_5132_PT_B11_L74_278	5798	90.4	ACTGC-ACTGT	AGTGGTATCAAAGCTCGTGTTGCGTG	AGGCCTTGGGACACTAAGGTGAAAAT	791	TATTGGGCCTAATGTGGTGCTCCCAAGGCTCAGGGGACCAAGGCTAAGGCTAAGGTCCAAAGTCCATGAGGTGCTCATGGGGTTTCTAGGACTAGTTTGGGTCCTAGGACGAAAGACTGTCAGCCTTCCGGATCTTGAGGTCCAAAAATTTTGAGCCTTGAGGGGCTAACTTATTTTAGACTAGATTTAAGTCCTAGGTAGATAAGATTTGTTCAAATCATGGGTGTACATGGGTTTGGGTTAGCACAAATCTCATATCAAGTTAGCCAAGGAAGTTTTGTGGTTGGGTCACATTGACCTTGTATAAATATCTTTGTATTTAGGGTTTGTATGAAGGATTCAATCAATCAAATCATTTTTTCTTAGAATTATCTCTCTCTCTCTCTTCTTTCCTTTTAT…	786	TGTTGGGCCTCATGTGGTGCTCCCAAGGCTCAAGGGACCAAGGCTAAGGTCAAGGTCCAAAGTCCATGAGGTGCTCGTGGGGTTTCTAGGACTAGTTTGGGTCCTAGGACGAAAGGCTGTCAGCCTTTCGGGTCTTGAGGTCCAGAAATTTTAGGCTTTAAGGGGCTAACTTATTTTGTACTAGATTTGAGTCTTAGGTAGATGAGCTTTATTCAAATCATGGGTGTACATGGGTTTGAGTTAGCACAAATTTCATATCAAGTTAGCCAAGAGAGTTTTGTGGTTAGGTCATATTGACCTTGTATAAATACCTTTGTATTTAGGATTTGTATGAAGAGTACAATCAATCAAATCATTTTTTTTCAAAATTTTTTATCTCTTCCTTCCTTTTCCCCTCTC…	TATTGGGCCTAATGTGGTGCTCCCAAGGCTCAGGGGACCAAGGCTAAGGCTAAGGTCCAAAGTCCATGAGGTGCTCATGGGGTTTCTAGGACTAGTTTGGGTCCTAGGACGAAAGACTGTCAGCCTTCCGGATCTTGAGGTCCAAAAATTTTGAGCCTTGAGGGGCTAACTTATTTTAGACTAGATTTAAGTCCTAGGTAGATAAGATTTGTTCAAATCATGGGTGTACATGGGTTTGGGTTAGCACAAATCTCATATCAAGTTAGCCAAGGAAGTTTTGTGGTTGGGTCACATTGACCTTGTATAAATATCTTTGTATTTAGGGTTTGTATGAAGGATTCAATCAATCAAATCATTTTTTCTTAGAATTATCTCTCTCTCTCTCTTCTTTCCTTTTAT…	STRAND +
RLC	Tork	Eguineensis513859_RT77_B1_L17_416	10441	90.1	ATTTT-ATTTT	GTGGTATCAATGCTCAGGTTCCATTA	TGATTGGCTTTAGTCTAAATGGGAGT	2204	TATTGAGAATTGTGTCCCAAAGTCAATCATCAGTCTGTTGACGGTTGTGCTTATTTATACTTGTATATAAATTATTTAATAATAAATAGTTATTTACCTATTTTATCACAAAAGTTTACATCTTTAATATGAATTTCTGGGTTGTGATGAAGTCTTTAGGACTAATTTAAATAGAGGATTTAGTCCTTAAACTTATTTGCAACCAAATGATATGTTATTACTAGGATGATAACGATATCAAGTATAGATCATTGTATGCCATATGGATTGGTTGTCCTCTTGATCAAAAAGTATAGATACATTGGTATGGCATGCAGTGAAATATAGAAGTGCATTTACACCGAATGTGACCAATTATGGAGTACTCTACTATCAAGAATAGCTTGTGAAGGATATGGA…	2204	TGTTAGAAATTATGTCCCAAAACCAATCGTCAGCTTGTTGACGGTTGTGCTCATTTATATTTGTATATAAATTATTTAATAATAAAAAATTATTTAGCTATTTCATCACAAAGATTTACTTCTTTAATATAAACTCCTGGGTTATGATGAAGTCCTTAGGACTAATTTAAATAGAGGATTTAGTCCTTAAATTTGTTCGCGATCAAATGAAATATTATTACTAGGATGATAACAATATCAAGTGTAGGTCGTTATGTGTCATATGGGTTGGTTGTCCTCTTAACCAAGGAGGTAGAGACAGTGATAGGGTATGCAGTAGAATGTAGAAGTACATTTGCACCGAACGTGATCAACTACGAAGTACTTTACTATTAAGAGTAGCTCACGAAGGGTATGGGT…	TATTGAGAATTGTGTCCCAAAGTCAATCATCAGTCTGTTGACGGTTGTGCTTATTTATACTTGTATATAAATTATTTAATAATAAATAGTTATTTACCTATTTTATCACAAAAGTTTACATCTTTAATATGAATTTCTGGGTTGTGATGAAGTCTTTAGGACTAATTTAAATAGAGGATTTAGTCCTTAAACTTATTTGCAACCAAATGATATGTTATTACTAGGATGATAACGATATCAAGTATAGATCATTGTATGCCATATGGATTGGTTGTCCTCTTGATCAAAAAGTATAGATACATTGGTATGGCATGCAGTGAAATATAGAAGTGCATTTACACCGAATGTGACCAATTATGGAGTACTCTACTATCAAGAATAGCTTGTGAAGGATATGGA…	STRAND +
RLC	Tork	Eguineensis5_9709_RT20_B40_L86_151	8345	90	TAGAG-TAGAG	TCTAGATCTGATCCGTTGACAGCTCT	TACTTTGAGCAATTGTGACACCATAG	293	GATAAATCATGGATAAATCGTCAAATATCATCATCAGTCATATGATAGATCCAATCAGCTTAAGTCTATTAGTGATTCTAAATGAAAATTTTCTTTCGTCAATCATACTGCTATGACCATAGACTTATGGACTCAGCTTTTCAAATCTCATAGGATTATTTTTCTCTATCAAGATCGATAGATCCCATCTAGATGCACATCTTGCTCACACAGCTCAACCAATTAAAGCCAACATTCACTACAAAGACTCACAATCAAATCAATACTTATGTGTAGTCAAACTACAGCAGTTT	292	AGCAGATCATGGATAAATCATCAAACGTCATCATCAATTATATGATAGATCCAATCAGCTCAAGTCCATTAGTAATTCTAAATAAAAACTCTTTTTTATCAATCACAATGCTATGGCCATAGACTTGTGACTCAGCTTCTCAAATCTTATAAGACTACTCCTCTCTATCAAGATCGATAGATTCCATCTAAATGCACACTTTGCTCACACAGCTCAACCAACTGAAGCCAACATCTACTACAAAGATTCATAATCAAATCAATACTTATGTGTAGTAAAACTATAGCAGTTT	GATAAATCATGGATAAATCGTCAAATATCATCATCAGTCATATGATAGATCCAATCAGCTTAAGTCTATTAGTGATTCTAAATGAAAATTTTCTTTCGTCAATCATACTGCTATGACCATAGACTTATGGACTCAGCTTTTCAAATCTCATAGGATTATTTTTCTCTATCAAGATCGATAGATCCCATCTAGATGCACATCTTGCTCACACAGCTCAACCAATTAAAGCCAACATTCACTACAAAGACTCACAATCAAATCAATACTTATGTGTAGTCAAACTACAGCAGTTTTACTTTGAGCAATTGTGACACCATAGGTCAACGGATTAATCACACAACTACAGCATTGAGATGATCATTGACAACTGGATAAAAATCCATATGATCTCGCATATGA…	STRAND -
RLC	Tork	Eguineensis5_7675_RT59_B1_L135_308	9984	89.9	TGCTC-TGCTC	TTGGTATCAGAGCAACCTTGATTGAT	GATTGGCTTTAGTGCAAATGAGAGAT	2434	TGAATGAATTATGCCCTGCAAGTCAATCGCATTTGATATGTGATAGGATCTTTTCTGTAATTACTTTCAACTCATGTATAATATTTATTATTAATCAATAATAAATAGATATTTTTATAATTCATCATTTGCTATGTCTTAATAATTTTTAAGATTATGATGAACCCCATAGATTAGGATAATGATTTTATGGGCATGAAGAGTTCATATCAGTGAGACCTAAAACTTTAAAATCCTAATCTAAAATAATCCTAATCATTGGATTATTGAGTCAGGGGATCAATGAATTGGAAAAGACTAACATATCCTATGTATGCTCGATGGAGAGGATAGATGATCTCACAACTATTTGTGTAGGAACACTAATACAATGATATGGGTGCTCATTAGGATATAAAT…	2420	TGAAAGAATTATGCCCTGTAAGCCGATTGCATTTAATATGTGATAGGATCTTTTCTATAATTGCTTCCAACTCAAATATGATATTTATTATTAATCAATAATAAAAAGATATTTTTATGATTCATCGTTTGCTGTGTCTTAACAATTTTTAAGATTATGATGAACTTCATAGATTAGGATAATAGTTTTATGGGTATAAAGGGTTCATATCAGGGAGACCTAAAATCCTAATCTAAAATAATTCTAGTTGTTGGATCATTAAGTCAGGGGATCAATGAATCCGAAAAGACTAGCATATCCTATGTATGCTCGATAGAGAGAATGGATGATCTTATAACCACTTGTGTAGGGACACTAATACAAGGACATGGGTGCTTATTAGGATATGAGTATATTGAT…	TGAATGAATTATGCCCTGCAAGTCAATCGCATTTGATATGTGATAGGATCTTTTCTGTAATTACTTTCAACTCATGTATAATATTTATTATTAATCAATAATAAATAGATATTTTTATAATTCATCATTTGCTATGTCTTAATAATTTTTAAGATTATGATGAACCCCATAGATTAGGATAATGATTTTATGGGCATGAAGAGTTCATATCAGTGAGACCTAAAACTTTAAAATCCTAATCTAAAATAATCCTAATCATTGGATTATTGAGTCAGGGGATCAATGAATTGGAAAAGACTAACATATCCTATGTATGCTCGATGGAGAGGATAGATGATCTCACAACTATTTGTGTAGGAACACTAATACAATGATATGGGTGCTCATTAGGATATAAAT…	STRAND +
RLC	Tork	Eguineensis5_6757_RT16_B74_L139_330	8469	89.9	GCCAA-ACCAA	TCTACCGAGATTGATAGATTTTATCT	TGCGCACAAAACATCGAAGAAATATG	674	TTATTGGCACCCAATTCTTTAATTCTTACATGGGTGGCTTCAGGGACTCTAACTCTTGGTATCCAAATGAGCTTACTTTGATTTGGTTAAACCCCATCCAATAGGGAACTCAAATCAAAGAGAAATTGTGTTTAATCATATGCTAGCATGATTTTCTTAAATTCAAAATTAAAATTTAATTAATCCTAATCCAATTAGACTATGCTAGTCCAATTGTGCAATCCTAAATCAATATTCTTGTTTGTATGGTCTCATAGGTTCAATTCTATTTGATAGTGAGATATATTATGATCTCTATCATCAATATCATCAAAATCTTTTTCGATAGATTGAAACTCCTTCCAATTCAGCTAATTTAAAATTATCGAATTATCGAAATAATTTTAATTGATCCCACGA…	671	TGATTGGCACCCCATCCTTTAATTCTTACATAGGTGGCTTCAGGGACTCTAACTCTTGGTGTCCAAATGAGCTTGCTTTGATTTGGTTAACCCCCATCCAATAGAAAAAGCAAATCAAGAAGAAATTGAGTTTAATCATGTGCTAGCATGATTTTCTTAAATCCAAAATTAAAATTTAATTAATCCTAATCCAATAAGACTGTGCTAGTCCAATTGTATAATTTTAGATCAATACCCTTATTGTGTGACCCCATAGGTTCGATTCTATTTGATGGTGAAATATATTATGATCTCTATCATCAATATCCTTGAAATCTTTTTTGATGGATTGAAACTACTTCTAATTCAGTCAATTTAGAATTATCGATCATCGAGATAATTCTAATTGATCCCACAATC…	TTATTGGCACCCAATTCTTTAATTCTTACATGGGTGGCTTCAGGGACTCTAACTCTTGGTATCCAAATGAGCTTACTTTGATTTGGTTAAACCCCATCCAATAGGGAACTCAAATCAAAGAGAAATTGTGTTTAATCATATGCTAGCATGATTTTCTTAAATTCAAAATTAAAATTTAATTAATCCTAATCCAATTAGACTATGCTAGTCCAATTGTGCAATCCTAAATCAATATTCTTGTTTGTATGGTCTCATAGGTTCAATTCTATTTGATAGTGAGATATATTATGATCTCTATCATCAATATCATCAAAATCTTTTTCGATAGATTGAAACTCCTTCCAATTCAGCTAATTTAAAATTATCGAATTATCGAAATAATTTTAATTGATCCCACGA…	STRAND +
RLC	Tork	Eguineensis5_5674_RT39_B42_L17_156	10462	89.8	GCTTT-GCTTT	TCATAAGAAATGTGGCTCGATACCAC	ACTCTAACTTAGACTAAAGTCAATTG	2460	TGTTGGAAAACCACTGGAATTTCATGCAAACATTTCAAAAATTTTACAGTAGAATAAATTTAGATTAAACTTTTTAATCTAGAATGCAAGTACATGATCTGATCATAAAACATCCTGCATATGGGGATCTATTGCATGTATATGTGCATGTAAAAAATCTGAACTACAAAATCTGCATGATGTGCAAGAAAACTAGTAAAGCAATGGATCTAATCTACTACTTTTAGGGATCCAAAACCAACATCTGAGTGTGGATAGTCGAACGTCATGATTGTGAACATGGATCTGAGGTCCTCGCTGGTTGCTTGCAGCCGCACAGCATATCCGACCTCTACAAATCATTCGCATGAAGCCCTCGTATCGATCTACTATTTTCGAGAATGCTAGCTAATGAAGATC…	2465	TGTTGGAGAACCGTGGGGGTTTTATGCATGTATTTCAAAAATTTTACAATGAAATAAATTTAGATTAAACCTTTTAATCTACAATGCAAGCACATGATCTGATCATAAAACATCCTATATATAGATCTATGGCATGTATATATGCATGTAAAAAATTTGAACTACAAAATTTGCATGATGTGCATGAAAACTAGTAAAGCAATAGATCTAATCTACTACTTCCAAGGATCTAAACCCAATATCTGAGTGTGGGTAGTTGAACATCACGATCGTGAACATGCATCTAGAGGTCCTCGTTGGTTGCTCGTAGTCGAACAGTATGTCTAGCCTCTATGAATCATCCATATGAAGCCCTCGTACCGATCTGCTGTTTTCAGGAGTGCTAGCTCATAAAGATCA…	TGTTGGAAAACCACTGGAATTTCATGCAAACATTTCAAAAATTTTACAGTAGAATAAATTTAGATTAAACTTTTTAATCTAGAATGCAAGTACATGATCTGATCATAAAACATCCTGCATATGGGGATCTATTGCATGTATATGTGCATGTAAAAAATCTGAACTACAAAATCTGCATGATGTGCAAGAAAACTAGTAAAGCAATGGATCTAATCTACTACTTTTAGGGATCCAAAACCAACATCTGAGTGTGGATAGTCGAACGTCATGATTGTGAACATGGATCTGAGGTCCTCGCTGGTTGCTTGCAGCCGCACAGCATATCCGACCTCTACAAATCATTCGCATGAAGCCCTCGTATCGATCTACTATTTTCGAGAATGCTAGCTAATGAAGATC…	STRAND -
RLC	Tork	Pisifera5_3727_RT18_B37_L62_123	8539	89.6	TTTAT-TTCAT	CATAGGGTGATCATTCTTGGAGAAGA	ATATCGTCCTATGAGATTTGAAAGGC	1196	TGAGTCTGAGAGTTTATGGCCACAGTAGTATGATTGATGAAAAAGAGTTTTCATGAGGATCACAATTGGACTTAAGCTAATCAAATCTATCATATGACTAATGATGAGATTTGATGATTTATCCATGACCTGCCATCTAATCGGGACTCACGATAGAGGGACTGAATTACATGTAAACTATACCTTGAGATTCTATTTCAATTTTATTGAGTTGCCACTATATACTACTAGGTATCACTGATGGATATGAGAGCTTACTAGGATTGCTAAGGATCGACAATCTTTGATGAGTTGAGTAGAATAATTTTGATCCATTAAAAAGAGTTTCAATGATACTATGATAAAGATCATGATATATCTCACTACCAAATAGAATTGAATCTATGAAGTTACACAATA…	1204	TGAGTCCAAGAGTCTGTAGCCACAGCAATGTAATTGACGAAAAAAAGTTTTCATAAGGATCACAATTGGATTTAAGCTAATCAAATCTATCATATGGTTGATGATGAGGTTTGATAATTTATCTATGACCTGCCATATAATCAGACTCATGATAGAGGGATTGAATTATATATAAACTACACCTTGGGGTTCTATTTTGATTCTACTGGGTTGCCACTACATACGGCTAGGTGTCACTGGTGGATTGTGAGAGCTCCCTAGGATTGCTCAGGATCGATAATTTTTGATGAGTTAGAGTGGAATCGTTCCAATCCATTGAAAAGAATTTTAACGATACTATGATAAAGATCATGGTATATCTTACTACCAGATAGAATTAAATCTATAGGATCACATAAC…	TGAGTCTGAGAGTTTATGGCCACAGTAGTATGATTGATGAAAAAGAGTTTTCATGAGGATCACAATTGGACTTAAGCTAATCAAATCTATCATATGACTAATGATGAGATTTGATGATTTATCCATGACCTGCCATCTAATCGGGACTCACGATAGAGGGACTGAATTACATGTAAACTATACCTTGAGATTCTATTTCAATTTTATTGAGTTGCCACTATATACTACTAGGTATCACTGATGGATATGAGAGCTTACTAGGATTGCTAAGGATCGACAATCTTTGATGAGTTGAGTAGAATAATTTTGATCCATTAAAAAGAGTTTCAATGATACTATGATAAAGATCATGATATATCTCACTACCAAATAGAATTGAATCTATGAAGTTACACAATA…	STRAND +
RLC	Tork	Eguineensis5_6732_RT76_B85_L8_410	7237	89.6	CCCTTG-TCCCTG	ATTAATGTTGCCCAAGTGGGAGAATA	ATTGATATCAGAGCACAGATTTTGAA	460	TGAGAATTTTTCTGATTATGAACTGTCATTAATTATTTATTTTATTTTATTAAAATGGGTTGATTATATGATCCAGATTGATGGACATATATGTAAGCCCATTGTTATTGGTGATCCATATATTTTGGGCTATGCGGGCCTTATGTTGGATTGTGTAGTTGGGGTTGTACAGTGTAGGTCTAAACTTAACTTAAGCCCGTGATGGAAGGGCTTATTAGAGTTTATTTCAGATTTATCTAGGTCCCCTCTCCACTTCTTATAAATACCATGAGACTAGTTCTTAGGCTTGTCCCATTGAATAGGTGCCCGTTGAGAAGAAGGTGGGGAGAAAGATTTGGCATTCAATATTCGTCTAAGCATCCATGATTGATCGGGCTTTGGAAATCAATGGCAAACATA…	460	TGAAAATTTTTTTGATTATAGACTGTCATTAATTATTTATTCTATTTTATTAAAATGGGCTAATTATATGATCCGGGTTGATGGACATGCATGTAAGTCCATTATTGTCGGTGATCCATATGTTTTGAGCTATGCGGGCCTTATGTTGGATGGTGTGGTTGGGGCGATATAATGTAAGCCTAAACCTAATTTAAGACCATGATGGAAGGGCTTGTTAGAGTTTGTTTTAGATTTAGTTAGGTCTGCTTTCTATTTTTTATAAATACCTTGAGACTAGTTCTCAGACTTGTCTCATCGAATAGTCGCTTGTTGAGAGAAAGTTGGGGAGAAAGATTTGGTCTTCGATGTTCGTGTGAGCATCCGTGATTGGTCGAGCTTTGGAAATCAATGATGAACACA…	TGAGAATTTTTCTGATTATGAACTGTCATTAATTATTTATTTTATTTTATTAAAATGGGTTGATTATATGATCCAGATTGATGGACATATATGTAAGCCCATTGTTATTGGTGATCCATATATTTTGGGCTATGCGGGCCTTATGTTGGATTGTGTAGTTGGGGTTGTACAGTGTAGGTCTAAACTTAACTTAAGCCCGTGATGGAAGGGCTTATTAGAGTTTATTTCAGATTTATCTAGGTCCCCTCTCCACTTCTTATAAATACCATGAGACTAGTTCTTAGGCTTGTCCCATTGAATAGGTGCCCGTTGAGAAGAAGGTGGGGAGAAAGATTTGGCATTCAATATTCGTCTAAGCATCCATGATTGATCGGGCTTTGGAAATCAATGGCAAACATA…	STRAND -
RLC	Tork	Pisifera5_5230_RT64_B11_L130_337	9369	89.5	CTAT-CTAT	GAAATCCGTGACTTTAATACCACTGT	AATGAGGCCATATTTATGTATCAATC	1630	TGAAATTTTATGTCGGGGCATGCATATATGTTTCAAATTTTTTTTTCTAAATAATACAGTAGAATAGAAGATTTAAACATCTTTTAATCTAAATCATGCATGCATAAAATAAAGGATACATGCTGAATTTTATGCTGAAATTAAATATATGATCGAATTACATATCTATTTTATATTTTTTTTTAAATCTGAATCTGAAAGAGAGTATATTCTTTCTAAGCTATACAAGTATCCGATCTCTATGAGCATCCACTTAGGATCAGTCTGAAACAGTCCTCTTTGATGTTGATCTTTCTTCTCGAAGAACAATCACCCTGCGAATCTGAATGAAGCCTGGATCGCGATCAACTCTTTGATTCTTTTCTTGATCTTTATCTTCTCTTCTTCTCTTGCTCTTCT…	1665	TGAAATTTCGTATCGGGGCATGCATGTATGTTTCAAATTTTTTTTCTAAATAATATAGTAGAATAAAAGATTAAAATATTTTTTAATCTAAATCATGTATGCAATAAAATAAAGAATACATAAATCTACATCATATGCTGAAACTGAACACATACTGAATTTTATGTTGAAAATAAATTTATGATCGAATCACATATCTGTTTCATAATTATTTTTTTTAAATCTAGATTTGGAAGAGAGTAGATTTTTTCTAAGCTATGCAAGTACCTGACCTCTACAGGTATCTACTCAAGATCAACCTGAAATAGTCTTCTTTGATGTTGATCTTTTTTCTCGAAGAATAATCACCCTGCGAATCTAAACGAAGCTTGGATCGCGATCAACTCTTTGATCTTTCTC…	TGAAATTTTATGTCGGGGCATGCATATATGTTTCAAATTTTTTTTTCTAAATAATACAGTAGAATAGAAGATTTAAACATCTTTTAATCTAAATCATGCATGCATAAAATAAAGGATACATGCTGAATTTTATGCTGAAATTAAATATATGATCGAATTACATATCTATTTTATATTTTTTTTTAAATCTGAATCTGAAAGAGAGTATATTCTTTCTAAGCTATACAAGTATCCGATCTCTATGAGCATCCACTTAGGATCAGTCTGAAACAGTCCTCTTTGATGTTGATCTTTCTTCTCGAAGAACAATCACCCTGCGAATCTGAATGAAGCCTGGATCGCGATCAACTCTTTGATTCTTTTCTTGATCTTTATCTTCTCTTCTTCTCTTGCTCTTCT…	STRAND -
RLC	Tork	Pisifera5_5607_RT16_B22_L32_43	8814	89.5	ATGTT-ATGTT	ATTATTTGGTTTATGTTTGATTGCAA	AACCTGCCCCATTGCTATCCCTAGTT	165	TGCTAATTTTTTGAGAAAAAAATTTAGTAAATCAAGATTGGAGAGAGTTCTTGATCAAATCCTATATGGATCACCGTTGGAGGGTACACACTGAGTGCCTTAAGAAAACCAATCAACGAGTAATATAATCCTCTTGAAAGGTACTCTTATCTCTTTTATTCATTC	165	TGCTGATTTCTTGAGAAGAAATTCAGTAAATCAAGATTGAAGAGAGTTCTTGATCAAATCCTATGTGGATCACCATAGGAGAGCACACATGTAGGTGCCTTAAGGAAACCAATTAGTGAGCAATCTAATCCTCTTGAAAGGTACTCCTATCTCTCTCGTTTATTT	TGCTAATTTTTTGAGAAAAAAATTTAGTAAATCAAGATTGGAGAGAGTTCTTGATCAAATCCTATATGGATCACCGTTGGAGGGTACACACTGAGTGCCTTAAGAAAACCAATCAACGAGTAATATAATCCTCTTGAAAGGTACTCTTATCTCTTTTATTCATTCATTATTTGGTTTATGTTTGATTGCAATCATCAAGATAATTTTGAGATTGGGATTAGAATCTTATGTCATTAATTATTGATGCATGCTTAAAAATTTTAAAATCTATTTTTCACTATGTATCCGAATCCTAACAGTGATATCAGAGCCATCTTGGTTAATTCAATGAAACGACATGTTATTGTTGTGATATAGATTAGATCTAATTCATCATATGTCATGTGTTGAAATTTCAGT…	STRAND +
RLC	Tork	Eguineensis511000_RT8_B1_L152_411	7686	89.4	CTACT-CTACC	TTGGTATCAGAGCCAGGTTATTCTTT	TAATCCCATCATGTATAAGTGAGAGA	461	TGAAGCAAATGAGCCATCCATGATGGACTCAAAGAACGAGGCCCGTATCCAAGCCCATGTTGCCACTTTAAGCCTCAAAAAGGGAGGCACATGATTTGCAGTTTTGTAGAGCAAAAATTGCTCACGTAGTAGAAGTTATTTTTTTTAATTTTATATTTATATAAAGAGGGGCACCACTTATGGTGGTTATCTCATCTGATTGTGAAGATACAACTCTTGTGTATGTAGGGAGAAACAAAAGAAATTGAAAACTCTTCTTCGATGCCTTAAGTGGGTGTTGCTCTTTTTTTCTCAAATTAATTCTAGTGGAGTACACTACAATTTGAGGAAACTTTAGATTATGAATATATGATTATGGTTTGTTTTATGTAATCATAATTGAAACTATGTGATACAATA…	442	TGAAGCAAATGAGCCACCCATGATGGACTCAAAGAATCAGGTCTGTGTCCAAGCCCATGTTGCCACTTCAAGCCTCAAAAAGAGAGGCACGTGATTGCAGTTTTGTAGTGGAAGCTTTTTTTTTTTGAACTTCATATTTGTATGGAGAGGGGCACCACTTGTGGTGGTTATCTCATCTGATTGTGAAGATATGACTCTGGTATATGTAGGGAGAAATAAGAGAAATTAAAAACTCTTCTTCGGTGCCTTAAGTGGGAGCTGCTCTTTCTTTCTCAAATTAATTTTAGTAGAGTATACTGCAATTTGAGGTAATTTTAGACTGTGAGCATATGATTATGGTTCATTTTATGTAATCATAATTGAGACTATCTGATATAATAGGTTGAGTTTTAAGGGTGT…	TGAAGCAAATGAGCCATCCATGATGGACTCAAAGAACGAGGCCCGTATCCAAGCCCATGTTGCCACTTTAAGCCTCAAAAAGGGAGGCACATGATTTGCAGTTTTGTAGAGCAAAAATTGCTCACGTAGTAGAAGTTATTTTTTTTAATTTTATATTTATATAAAGAGGGGCACCACTTATGGTGGTTATCTCATCTGATTGTGAAGATACAACTCTTGTGTATGTAGGGAGAAACAAAAGAAATTGAAAACTCTTCTTCGATGCCTTAAGTGGGTGTTGCTCTTTTTTTCTCAAATTAATTCTAGTGGAGTACACTACAATTTGAGGAAACTTTAGATTATGAATATATGATTATGGTTTGTTTTATGTAATCATAATTGAAACTATGTGATACAATA…	STRAND +
RLC	Tork	Eguineensis5_4713_PT_B1_L99_189	6968	89	TTTCAC-TTCCAC	CATGAAATCAGAGCTCTGATACCACG	TTCTCCCACTTGACCTATTTATTACT	444	TGTTAGATAATTTTAAAATTATTATATTTAAATCATATTTTTATATTTATATAAAAAATTAAATCATAAATAAATTATATCTTGCACCATCATGTATCCAATACGATAATCCCATAGTCCACAGAATGTGTGGTCTTTTTCCATGGGGCTTCTGGTCTTCTCTCTCCTCATCCTCCTCCTTCACATGGAGGATTGATAAAATCGTTCACACCTTTATGAGAGTTGGAGAAAGAGATCAGACCACCTCTATCTATACCTGCATTTGTCTTGTCCGACCAAAAGACTAACTCTTAATTAGAGTTGAATTACAGTCTAAATTTGATTTGAAACAGAACTCTTTAATTAATTAGGCTTACTGTAATTGATTCAAGACATGTGGTTAACCCAATGAGTTATACC…	445	TGATAGATAATTTTAAAACTATTATGTCTGGATCATGCTCTTACGTTAATGCAAAAAATAAAATCATAAATAAATCATATCTTGTGCCATCGTGTATCCAATACGATGATCCCATAGTCCGCAGGATGTACGATCTTTTTTTATGAGATGTCTGATCTTCTCTCTCCTCATCCTCCTCCTTAACGTGGATGATTGATGAAAATCGTTCACATCCTTCTAAGAGTTGGAGAAAATGATTAAATCACCTCTATTTATATCTGTACTTATCTTATCCCATCAAAAGACTAACTCTTAATTAGAATTGAACTCCAATTCAGATTTAATTAGAAATAGAACTCTTTAATTAATTAAACTTACTGTAATTGATTCAAGATATGCGGTTAATTCAATGTGTTCCAT…	TGTTAGATAATTTTAAAATTATTATATTTAAATCATATTTTTATATTTATATAAAAAATTAAATCATAAATAAATTATATCTTGCACCATCATGTATCCAATACGATAATCCCATAGTCCACAGAATGTGTGGTCTTTTTCCATGGGGCTTCTGGTCTTCTCTCTCCTCATCCTCCTCCTTCACATGGAGGATTGATAAAATCGTTCACACCTTTATGAGAGTTGGAGAAAGAGATCAGACCACCTCTATCTATACCTGCATTTGTCTTGTCCGACCAAAAGACTAACTCTTAATTAGAGTTGAATTACAGTCTAAATTTGATTTGAAACAGAACTCTTTAATTAATTAGGCTTACTGTAATTGATTCAAGACATGTGGTTAACCCAATGAGTTATACC…	STRAND -
RLC	Tork	Pisifera510000_RT49_B3_L59_399	10131	89	CATCT-CATCT	GTGGTATCAGAGCCGGCCTTGTTTGG	GATTGGCTTTAGTGCAAGTGAGAGTT	2478	TGAAAAGAATATACCCTACAAGCTAATCAAAATTTATATTTTAATAAATTTTTTTTATAATCTTTCAGACTCATGTATTGACACTTTATAAATAGAAATTATTTTTCATCATATGCTGCATCTTACTTTTGTAACGATTACGATGAGCTTTATAAATCAGGATAATAGATTTAGGATTATGATAAGATTATACCTATGAGATTTAAAATGTTAAAAATTTTAATTTAAAATATTTTTAGTCATAAGAGCATTAAGTAGGGGATCAATGTTTCAGATAGACTAGTACTTCCTATGTACGCTCGATAGAGAGGATGGCTGATCTCACAAACTACTTGTGTGAGAAACTAATACAAGAAAGTAGGTGCTCATTAGAGAATGATTTCATTGAATTGATCCGAT…	2489	TGAAAGGAATATGCCCTACAAACTAATCAAAATTTATATTTTGATGGATTTTCCTTGTAATCTTTCAGACTCATGTATTGACACTTTTTAAATAAAAAATATTTTTCATCATACTGCATCTTACTTTTATAATAATTATGATAAACTTCATAAATCAGAACAATGGATTTAGGGTTATGATGAGATTATACCTATGAGACCTAAAATTCTAAAAATCCTGATTTAGAATATTCCTAATCATAGGAGTATTGAGTAGGGGATCAATATTCCGGATAGACTAGTACTTCATATGTATGCTCGATGGAGAGGGCGGCTGATCTCATAAGTCACTTGTATGAAACACTAATATAAGAAAGTGGATACTCATTAGAGAGTTAGTTCACTAAATTGATCTGACTT…	TGAAAAGAATATACCCTACAAGCTAATCAAAATTTATATTTTAATAAATTTTTTTTATAATCTTTCAGACTCATGTATTGACACTTTATAAATAGAAATTATTTTTCATCATATGCTGCATCTTACTTTTGTAACGATTACGATGAGCTTTATAAATCAGGATAATAGATTTAGGATTATGATAAGATTATACCTATGAGATTTAAAATGTTAAAAATTTTAATTTAAAATATTTTTAGTCATAAGAGCATTAAGTAGGGGATCAATGTTTCAGATAGACTAGTACTTCCTATGTACGCTCGATAGAGAGGATGGCTGATCTCACAAACTACTTGTGTGAGAAACTAATACAAGAAAGTAGGTGCTCATTAGAGAATGATTTCATTGAATTGATCCGAT…	STRAND +
RLC	Tork	Eguineensis5_3342_RT16_B1_L17_165	10497	88.9	GCTAA-ACTAA	GTGGTATCGAAGCCACGTTTCTCATG	CGATTGACTTTAGTCTAAGTGAGAGT	2461	TATTGAAAATTATGTCCCAAAGTCAATCATCAATCTGTTGATGGTTGAGCTCATTAATATAAATATATATGAGTTAATTATTAATAAAATATTATTTGACTTTTTTTATCATAAATTATATATCTTCTTTATTGAACTCTTATGTTATGATGAAGTCCTTAGGACTATTAAAATTGATAAATAAAGATTTATCATTTAGTCGTTAAACATGTTCGTGACCAAATAATATGCTATTAATAGGACAGTAGCTATATCAAGTGTAGATCGTTGTATATCATATGAGTTGGTTGTCTTCTTAATCGAGTGTGGAGATATTGGTATGGCATACAAGTGAGATGTAGGAGTACATCTCATTGAACGTGACTAACTTCGGAGCACTCTGCTGTCAAGAGTTACTAC…	2450	TGTTGAAAATTATGTCTCAAAGTCAATCATCAGCCTGTTGATGGTGAACTCATTAATATAAATGTATATGAGTTAATTATTAATAAAATATTATTTAATTTTTTTATCATAAATTGTACATCTTCTTTGTTAAACTCTTATATTATGATGAAGTCCTTAGGACTATTAAAATTGACAAAGAAAAATTTATCATTTAGTCCTTAAACGTATTTGCGATCAAACAATATGCTATTAATAGAACAATAGCTATATCAAGTGTAGGTTGTTGTACGTCAGATGGATTGGTTGTCCTCTTAACCAAAGAGTGTAGAGATATTGATATGGCATACAGGTGAGATGAGGAGTACATCTCACTGAACGTAACTAACTCTGGAGCACTCTGCTGTCAAGAGTTACTCC…	TATTGAAAATTATGTCCCAAAGTCAATCATCAATCTGTTGATGGTTGAGCTCATTAATATAAATATATATGAGTTAATTATTAATAAAATATTATTTGACTTTTTTTATCATAAATTATATATCTTCTTTATTGAACTCTTATGTTATGATGAAGTCCTTAGGACTATTAAAATTGATAAATAAAGATTTATCATTTAGTCGTTAAACATGTTCGTGACCAAATAATATGCTATTAATAGGACAGTAGCTATATCAAGTGTAGATCGTTGTATATCATATGAGTTGGTTGTCTTCTTAATCGAGTGTGGAGATATTGGTATGGCATACAAGTGAGATGTAGGAGTACATCTCATTGAACGTGACTAACTTCGGAGCACTCTGCTGTCAAGAGTTACTAC…	STRAND +
RLC	Tork	Eguineensis5_7415_RT16_B86_L5_422	10497	88.9	GGCTC-GACTC	ATTGGGTTTAAATCAAGTGAGAGTTT	GTAGTATTAGAGCCACGTCGTTCTAG	2299	TATTAGATGTGTGCCCTAGAAGTCAATTGTTGGCAGACACATTATATATTTTCAGGATCTATTCTTGTATTTATAAATTTTTATTATTAATAAAGAGTATTTTTATTTTCAATCATGTTTATGTGTCCATGATTTGTCCTAAAAATTAACAAAGATGATATTGTATATTCTCAAGATATTAAAAACTTGAGACATATATTATTAGTAGTTAGTTTCTAAATACTTTCAATCATAGGATCGTCATGGAGGATAGTGATCAATCCATTTAAGATTGGTGCATGGATCACCTCTTTTATGGGTAGACGAGTCTCGAGTTTATGGTGTGATGACACTAAGATGAAAGTGCAGGTGGTTGTTAGAGAATAACTTGCACTAAGCATAACCAACACAAGAAATCAC…	2300	TGTTGGATGTGTGCCCTAAAAGCCAATTGTTGGCAAACACATTATGTATTTTTAGAGTCTATTCTTGTATTTATAAAATTTTGTTATTACTAAAGGATATTTTTATTTTTAATCATGTTTATGTGTCCATGATTTATCTTAAAAATTAATAAAGATGATATTATATATTTTCAAGGTGTTGAGAATTTAATACGTACATTATTAATGGTTAGTTTCTAAATGCTTTCGATCATAGGATCGTCATAGAGGATAGTGATCAATCCATTTAAGATTGATGCATGGGTCACCTCCTTTATGGACAGATGAATCTCGAGTCTATAGTGTGGTGACACTAGGATAAGAGTGCAAGTGATTGTTAGAGAATAACTTATACTGAGTGTGATCAATACAAAAAATTAC…	TATTAGATGTGTGCCCTAGAAGTCAATTGTTGGCAGACACATTATATATTTTCAGGATCTATTCTTGTATTTATAAATTTTTATTATTAATAAAGAGTATTTTTATTTTCAATCATGTTTATGTGTCCATGATTTGTCCTAAAAATTAACAAAGATGATATTGTATATTCTCAAGATATTAAAAACTTGAGACATATATTATTAGTAGTTAGTTTCTAAATACTTTCAATCATAGGATCGTCATGGAGGATAGTGATCAATCCATTTAAGATTGGTGCATGGATCACCTCTTTTATGGGTAGACGAGTCTCGAGTTTATGGTGTGATGACACTAAGATGAAAGTGCAGGTGGTTGTTAGAGAATAACTTGCACTAAGCATAACCAACACAAGAAATCAC…	STRAND -
RLC	Tork	Eguineensis518999_RT16_B1_L123_263	9294	88.9	GAGAG-GAGAG	ATATGAATATGTGGCTCTAATACCAC	AGGTTGATATATGCTATTTAGATGCA	1657	TGTTGGAGTTTCTGTAGGTACTAGTGCATGTAGATTTTAAAATTTTTTTAAATTTAAAATACAGCAAAAAAATCAGATTAAAATATTTTTAATCTAAGCATGCATCCATCATATAAAAATATCTATGGATCTAGTTCATATGCTAAAATTAATATAAACTGATTTTAAGAATAACAAAGAAAAGCCTGTAATCAATTCACATATCTGAATCACTTTTTCTTTTGCTTCAAACCTATAACTGGATTTGAATCCAATTCAATCCCTGGGTCAGACAGGTTCTAAATCAGTAGTACAAGCATCTTGCCTCTACAAATATCTATAGGACTGATCTGGATAGACTTCTCTTGATACAATTCACTTGAACTCAAAGCCTGAATAGGCTTGAACCAAGCCTGAAGA…	1646	TGTTGGAGTTTCTATAGATGCTAGTGCATGTAGATTTTAAAATTTTTTAAATCTAAACTATAGTAAAAAAATTAAATTAAAATACTTTCAATCTAAGTATGCATCCATCATATGAAAGTACCTATAGATCTAGTTCATATGCTGAAATTAACATAAACTAATTTTAAGAATAACAAACGAAAATCTATAATCAATTCACATACCTGAATCGCTTTTCTTTTTACTTCAAACTTGTAACTGAGGTTGAATCCAATTCAATCTCTAGATCTGGATCTGGACAGGTTCTAAATCAGCAACACAAGCATCCTACCTCTATGGGTATCTACAAGATTGATTTGAATAGACTTCTGTTGATACAATTCACTTGAACTCAAAGCTTGAATAGGCTTAAACCAAGCC…	TGTTGGAGTTTCTGTAGGTACTAGTGCATGTAGATTTTAAAATTTTTTTAAATTTAAAATACAGCAAAAAAATCAGATTAAAATATTTTTAATCTAAGCATGCATCCATCATATAAAAATATCTATGGATCTAGTTCATATGCTAAAATTAATATAAACTGATTTTAAGAATAACAAAGAAAAGCCTGTAATCAATTCACATATCTGAATCACTTTTTCTTTTGCTTCAAACCTATAACTGGATTTGAATCCAATTCAATCCCTGGGTCAGACAGGTTCTAAATCAGTAGTACAAGCATCTTGCCTCTACAAATATCTATAGGACTGATCTGGATAGACTTCTCTTGATACAATTCACTTGAACTCAAAGCCTGAATAGGCTTGAACCAAGCCTGAAGA…	STRAND -
RLC	Tork	Eguineensis5_3849_RT16_B38_L84_148	8934	88.8	ACTAT-ACTAC	GAAAAATCAGATCATATGGTAACTGC	TGGCTTTAGTGCAAGTGAAAGTTTGT	795	TGGATGTATGCCCTAGAAACTACATTGGCCGACACTTGTAAAACATTCTTACGACATAATTTATAAAATTAATTTTGATATTAATAAAATTAAATTATTTTCATTCACATTATATTTAATTGTATCTGTGAATTATCCATTGAGTTAATGAGTATGATTATATATATTCTCAAGAGTTGAGAATTTGAGACATGTGCTAATTTTAGTTAACTCATAAATTATTTTCAATTGTAAGATCATCACGGAGGCAGTGATCGATCTGAAAGATTGGTATATGATTATTTTCTTCAGATAGATGAGTCTTGAATCTATAGGATAGAGACACCAAAGTAAAAATATAGGTACTTGCTAAAAATAAGGATACTGAGCATGATCAATCACGAACAATCATAAGAATAT…	793	TGGATGTATACCCTAGAAGTCACATTGACCGACACTTGTAAAATATTCTTAGAGCATAATTTATAAAATTGATTTTGATATTAATAAAATTAAAATATTTCTATTCACATGGTGTTTAATTATGTTTGTGAATCGTCTATTGAGTTAATTGGTATGATTACACATATCTTCAAGAGTTAAAGAATTTGAGACATATGCTAATTTTAGTTAACTCATAAATTGCTTTCGATCGTAGGATCATCATAGAGACGGTGATCGATCTGAAAGATTGGTATATGATCACTTTCTTTGAATAGATGAGTCTTGAATCTATAGTATGGAGATACCGGAGTGAAAGTACAGATGTTTGTTAAAAATAAAGGTGCTGAGCGCGACCAATCACGAATGGTCATAGTAATA…	TGGATGTATGCCCTAGAAACTACATTGGCCGACACTTGTAAAACATTCTTACGACATAATTTATAAAATTAATTTTGATATTAATAAAATTAAATTATTTTCATTCACATTATATTTAATTGTATCTGTGAATTATCCATTGAGTTAATGAGTATGATTATATATATTCTCAAGAGTTGAGAATTTGAGACATGTGCTAATTTTAGTTAACTCATAAATTATTTTCAATTGTAAGATCATCACGGAGGCAGTGATCGATCTGAAAGATTGGTATATGATTATTTTCTTCAGATAGATGAGTCTTGAATCTATAGGATAGAGACACCAAAGTAAAAATATAGGTACTTGCTAAAAATAAGGATACTGAGCATGATCAATCACGAACAATCATAAGAATAT…	STRAND +
RLC	Tork	Eguineensis515659_RT7_B1_L37_246	10306	88.8	TAAAAA-TAAAAA	TAGTGGTATCAGAGCCATTGATTTTT	AATTGGCTTTAGGTCAAGTGGGAGTT	2325	TGTTAGATTTGTATCCTAGAAGCTAATTATTCACTGACATATTTTGTAATTTCAGGGCTTAATTTTGTACTTGTCATATTTTTATTATCAATAAAGAGATTTTTTATTTCAATCATATTTATGTGTTCATGATTTATCTTAAAAATTAATAAAGATGACTTTTATATATTCTCAAAGTATTAAAAATTTAAAATATACATTAATTAGTGATTAATTTTTAAATATTTTTGATCAAAAGATCGTCATGGAGGACAATGATCAATCCATTCGAGATTGATGCATAATTCACCTCCTTTGTGGATAGATGAGTCTCGAATTTGTAGTGTAGGGACACTGGGGTGAGGGTGTGGGTGGTTGTTAGAGAACAACTTATACTCAGTATGACCAACAAGAAAAATC…	2323	TGTTAGATTTATACCCTGAAAGTCAATTATTGGCTGACACATTTTGTAATTTCAAGGTTTAATCTTATAATTACAATTTTTATTATCAATAAAAGACTTTTTCATTCTAATCATGTTTATGGGTCCATGATTTATCTTAGAAATTAACAAAGATGATTTTTATATATTTTCAAAGTGTTGAAAATTTAAGACATACATTAATTAGTGGTTAATTTCTAAATACTCCTAATTAAAGGATCGTCACGGAGGACAGTGATCAAACTATTCGAGATTGATGTACAATTCACCTCCCTTGTGGATAGATGAGTCTCGGATCTTCAGTGTAAGGACACTGGGGTGAGGATACGGATGGTTGTTAGAGAATAACTTGTACTGAGTGTGACCAATATGAGAAACTAC…	TGTTAGATTTGTATCCTAGAAGCTAATTATTCACTGACATATTTTGTAATTTCAGGGCTTAATTTTGTACTTGTCATATTTTTATTATCAATAAAGAGATTTTTTATTTCAATCATATTTATGTGTTCATGATTTATCTTAAAAATTAATAAAGATGACTTTTATATATTCTCAAAGTATTAAAAATTTAAAATATACATTAATTAGTGATTAATTTTTAAATATTTTTGATCAAAAGATCGTCATGGAGGACAATGATCAATCCATTCGAGATTGATGCATAATTCACCTCCTTTGTGGATAGATGAGTCTCGAATTTGTAGTGTAGGGACACTGGGGTGAGGGTGTGGGTGGTTGTTAGAGAACAACTTATACTCAGTATGACCAACAAGAAAAATC…	STRAND +
RLC	Tork	Eguineensis510928_PT_B1_L55_169	5003	88.4	CACTC-CACTC	AACTGGTATCAGAGCGTCGTATGCGT	TGAAAATTTAAGCCAAGGAAAAAAAT	460	TGTTAATGTGGCTTAAATTTTGGGTATTTTTTATAGGCTCGAACTATGATCCGATCCGAAAAATCTGCATTACGATTTGAATAGAATTTTTTGGGAGATCTGTAGTGGTAGCAGAGGGCATGGACCGATAGCCCACGTCCGAAGCCCACCATTGACCTCATTGGGGGATGAGGAGGGCAACACCCCCCGCGGTACGGACCAGTATAAATATTATACTTTCTGCCAATCTAACCAGTTTTTTGTGAAAGGTTTGGAAAATCAAACTGCGGCTAGAATTTGGAGAGTTCTGAGTGATTGTATCTCTCTTTTCATCATAGTGAAATTTTTCTCCCGTGTCTTGCCCGTGGACGTAGGCTTTTCAGCCGAACCACATAAATCCTATGTTTGTTTTTTCTTCTC…	460	TGTTAATGTGGCTTGAATTTTAGATATTTTTTATGGGCTCGAACTATGATCTGATCTGAAAAGCCAGCATTGCAATCTGAATGAAATTTTTTAGAAGATCTGTGGTGGTAGCGGAGGGCATGGGCTGATAGGCCTATGCCCGAATTCCACCACTGACCTCATTGGGGGGGTGCGGGGGGCAGCGCCTCTGCGGTATATATCAGTATAAATATTGTACTTTCTGTCAATCTCGATAGTTTTTTGTGAGAGATTTGAGGAATCAGACTGCGGCTAGGGTTTGAAAAGTTCTGAGTGATTGTATCTCTCTTTTCATCGTAGTGAAATTTTTCTCTCGTGTCTTGCCCATGGACGTAGGCTTATCAGCCGACCCACGTAAATCCTGTGTCTATTTTTTTTTTC…	TGTTAATGTGGCTTAAATTTTGGGTATTTTTTATAGGCTCGAACTATGATCCGATCCGAAAAATCTGCATTACGATTTGAATAGAATTTTTTGGGAGATCTGTAGTGGTAGCAGAGGGCATGGACCGATAGCCCACGTCCGAAGCCCACCATTGACCTCATTGGGGGATGAGGAGGGCAACACCCCCCGCGGTACGGACCAGTATAAATATTATACTTTCTGCCAATCTAACCAGTTTTTTGTGAAAGGTTTGGAAAATCAAACTGCGGCTAGAATTTGGAGAGTTCTGAGTGATTGTATCTCTCTTTTCATCATAGTGAAATTTTTCTCCCGTGTCTTGCCCGTGGACGTAGGCTTTTCAGCCGAACCACATAAATCCTATGTTTGTTTTTTCTTCTC…	STRAND +
RLC	Tork	Eguineensis5_7524_RT20_B1_L29_70	9918	88.4	AGCAG-AGCAG	GTGGTATCAGAACCATGGATTTCATA	AATTGGTTTTAGTTTAAGTGAGAGAT	2188	TGTTAGATGAATGTCCTTGAAGTCAAGATGGCTGACACATTGTAATAAGTCTATAGTATAATTTTATACTTAATATATTAATTTGATCAATAAAAGAATAAATTTTATTTTCATTCAAGAGTGATGTGTCCTTGAATCGTTCATGCAATTAATACTTCGATACATATACTCAAAATATTGAGAATTAGAGATTTGTATAAAATTTTTAAATACTCTCAATCATAGTATCATCATGAGAACAGTGATCGATCTGGATAGATCGGTGCACAGATCACTTCCTTCGAGATAGATGAATTTCTAATCTACAGTGTAGAGACACTAGCGACAAGTGTAGATAGTTGTTAGAGAATAATTAGTACTGAACGTGACTATACAAGAGATCACTTGAATTTTTAATCA…	2191	TGTTAGATGTATGTTCTAAAAGTCCATATGGCTGACGTATTGTAATAAGTTTAGGACACAATTTTGTACTTAATACATTGATTTGATCAATAAAAAGATAAATTTTATTTTCATTCAAGAGTGATGTATCTTTGAATCATCCATGAAATTAATACTTCGATACATATTCTCAAACTATTAAAAATTAGAGACATATATAAAATTTTTAAATACTCCCAATCATAGTATCATCATGAGGATGATGATCGATCTGGATAGATCGATGCATAGATTGCTTCTTTCGGGATAGATGAGTCTCTGATCTACAGTGTGAGATACTGAGTGATGAGTGCGAGTAGTTGTTAGAGAACAACTAGTACTGAGTGTGATCATACAAGAGATCATTTAGATTTTTAATCA…	TGTTAGATGAATGTCCTTGAAGTCAAGATGGCTGACACATTGTAATAAGTCTATAGTATAATTTTATACTTAATATATTAATTTGATCAATAAAAGAATAAATTTTATTTTCATTCAAGAGTGATGTGTCCTTGAATCGTTCATGCAATTAATACTTCGATACATATACTCAAAATATTGAGAATTAGAGATTTGTATAAAATTTTTAAATACTCTCAATCATAGTATCATCATGAGAACAGTGATCGATCTGGATAGATCGGTGCACAGATCACTTCCTTCGAGATAGATGAATTTCTAATCTACAGTGTAGAGACACTAGCGACAAGTGTAGATAGTTGTTAGAGAATAATTAGTACTGAACGTGACTATACAAGAGATCACTTGAATTTTTAATCA…	STRAND +
RLC	Tork	Eguineensis517399_RT12_B1_L37_45	5869	88	AATTT-AATTT	ATTTGGTATCAGAGCGCATAAGATTC	CGGCACATGTTTTCAGGTGGGAGAAT	896	TGTTAGGATTGAAGCCCATGTGAGAAGATTCGACCTGGACCCAGCAGGCAGGCCAGGCCCGGCCCAGAACCACATGCGAGTGCAGCCCAGTGCATGGCGTATGCGGTCTACCACATTTTTGCAGTCCATGATGGGACGTGTGGACCGAGTGTCCGTTTTCAGGGTATTTCTCGCGGTCCACGATGGACCGATATCGTTTTTCCGGACGTTTCTCGCGGTCTATGTGATATTCGGTGGATTGGAGGAGCAATCGAATGATAGATCTCACTCCCGATCTTGATTGGATGGCAGAGGGTTTTTTCCGATTGATTTGGGTTTGATCCGGATGATTTTAAGCACTGATCTGGGCCGTGCGATGCAGATTCGACGGTTGAGCTTCTTTCTTCGATTCTACAGTGA…	904	TGTTTGGATTGAAGCCCATGTGAGAAGACTCGACCTGGACCCAGCAAGCAGGCCAGGCCCGGCCTAGAACCACGTGTGAGCGCGGCCCAGCGCTCGCGCGACCCAGCACGCGGCGTATGCGGTCTGCCGCATTTTTGTGGTCCATGATGGGGCGTGTGGACTGAGCATCCGTTTTCAGGGTGTTTCTCGCGGTCCACGATGGACTGACGCCATTTTTTCGGGCATTTCTCGCAGTCTACGCGATATTCGGTGGATCAGAGATGCAATCGAATGGTAGATCTCGCTCCTGATCTTGATTGGACGGCTGACGATTTTTTCCGATTGATTTGGGCTTGATCCGGATGATTGTAAGCACTAATCTGGACCGTGAGATGCAGATCCGATGGTTGAGCTTCTTTC…	TGTTAGGATTGAAGCCCATGTGAGAAGATTCGACCTGGACCCAGCAGGCAGGCCAGGCCCGGCCCAGAACCACATGCGAGTGCAGCCCAGTGCATGGCGTATGCGGTCTACCACATTTTTGCAGTCCATGATGGGACGTGTGGACCGAGTGTCCGTTTTCAGGGTATTTCTCGCGGTCCACGATGGACCGATATCGTTTTTCCGGACGTTTCTCGCGGTCTATGTGATATTCGGTGGATTGGAGGAGCAATCGAATGATAGATCTCACTCCCGATCTTGATTGGATGGCAGAGGGTTTTTTCCGATTGATTTGGGTTTGATCCGGATGATTTTAAGCACTGATCTGGGCCGTGCGATGCAGATTCGACGGTTGAGCTTCTTTCTTCGATTCTACAGTGA…	STRAND +
RLC	Tork	Eguineensis5_6060_RT16_B1_L29_325	10690	87.9	AGGG-AGGG	ATTGGTATCAGAGACAGGTTGAGATC	AATTGACTTTAGGTCAAGTGAAAGTT	2446	TGTTGGATGTATGTCTTGAAGTCGGATTAGCTAACACTTGTAAAATATTTAGGGCATAATTTATAATTTGATTTTGATATTAATAAAATTAGGTTATTTCTATTCACATTGTGTTTAAAGTGGTTGTGAATCGTCTATTGAATTAATAGGTAAGATAATATATTTTCTCAAGAGTTGAGAATTTGAGACATGTGCTAATCTTAGTTAACTCATAAATAGCTTCCGATCATAGGATCATCATAAAAATAGTGATTGATTCAAAAAAAATTGATGTATGATCGCTTCCTTCGAGTAGATGAGTATTGAATCTACAGTGTGAAGATACTAGAGTGAAAATACAGATATTTATTAAGAATAGGATACTGAGCGTTATCAATCACGAATAGTCATAAGGATTTC…	2447	TGTTGGATGTATGTCCTAGAAGCCAGATTAGCTGATACTTATAAAATACTTTTAGGACATAATTTATAATCTGACTTTGATATTAATAAAATTAGATTATTTCCATTCACATCGTATTTAAAGTGTCTGTGAATCGTCCATTGGGTTAATAAGTAAGATAACACATATTCTTAAGAATTAAGAATTTAAGATATGTACTAATCTTAGTTAACTCATAAATAGCTCTCGATCATAGGATCGTCATAGAGATGGTGATCGATCCAAAAGATTGATTTATGATCACTTCCTTCAGATGGATAAGTCTTGAATCTATGATGTGGAGACACCGAAATAAAAATATAAGTATTTGTTAATAATAAGGGTACTGAGCGTGATCAATTATGAACAGTCACAAGAATT…	TGTTGGATGTATGTCTTGAAGTCGGATTAGCTAACACTTGTAAAATATTTAGGGCATAATTTATAATTTGATTTTGATATTAATAAAATTAGGTTATTTCTATTCACATTGTGTTTAAAGTGGTTGTGAATCGTCTATTGAATTAATAGGTAAGATAATATATTTTCTCAAGAGTTGAGAATTTGAGACATGTGCTAATCTTAGTTAACTCATAAATAGCTTCCGATCATAGGATCATCATAAAAATAGTGATTGATTCAAAAAAAATTGATGTATGATCGCTTCCTTCGAGTAGATGAGTATTGAATCTACAGTGTGAAGATACTAGAGTGAAAATACAGATATTTATTAAGAATAGGATACTGAGCGTTATCAATCACGAATAGTCATAAGGATTTC…	STRAND +
RLC	Tork	Pisifera5_9024_RT64_B11_L31_338	9900	87.6	GTGCC-GTGCC	TATGAAATCCGTGACTTTAATACCAC	ATTTCTCACTTGGACTAAAGTCAATT	2148	TATTGAAATTTTATGTCGGGGCATGCATATATGTTTCAAATTTTTTTTTCTAAATAATACAGTAGAATAGAAGATTTAAACATCTTTTAATCTAAATCATGCATGCATAAAATAAAGGATACATGCTGAATTTTATGCTGAAATTAAATATATGATCGAATTACATATCTATTTTATATTTTTTTTTAAATCTGAATCTGAAAGAGAGTATATTCTTTCTAAGCTATACAAGTATCCGATCTCTATGAGCATCCACTTAGGATCAGTCTGAAACAGTCCTCTTTGATGTTGATCTTTCTTCTCGAAGAACAATCACCCTGCGAATCTGAATGAAGCCTGGATCGCGATCAACTCTTTGATTCTTTTCTTGATCTTTATCTTCTCTTCTTCTCTTGCTCT…	2196	TGTTGAAATTTCGTATCGGGGCATGCATGTATGTTTCAAATTTTTTTTCTAAATAATATAGTAGAATAAAAGATTAAAATATTTTTTAATCTAAATCATGTATGCAATAAAATAAAGAATACATAAATCTACATCATATGCTGAAACTGAACACATACTGAATTTTATGTTGAAAATAAATTTATGATCGAATCACATATCTGTTTCATAATTATTTTTTTTAAATCTAGATTTGGAAGAGAGTAGATTTTTTCTAAGCTATGCAAGTACCTGACCTCTACAGGTATCTACTCAAGATCAACCTGAAATAGTCTTCTTTGATGTTGATCTTTTTTCTCGAAGAATAATCACCCTGCGAATCTAAACGAAGCTTGGATCGCGATCAACTCTTTGATCTTT…	TATTGAAATTTTATGTCGGGGCATGCATATATGTTTCAAATTTTTTTTTCTAAATAATACAGTAGAATAGAAGATTTAAACATCTTTTAATCTAAATCATGCATGCATAAAATAAAGGATACATGCTGAATTTTATGCTGAAATTAAATATATGATCGAATTACATATCTATTTTATATTTTTTTTTAAATCTGAATCTGAAAGAGAGTATATTCTTTCTAAGCTATACAAGTATCCGATCTCTATGAGCATCCACTTAGGATCAGTCTGAAACAGTCCTCTTTGATGTTGATCTTTCTTCTCGAAGAACAATCACCCTGCGAATCTGAATGAAGCCTGGATCGCGATCAACTCTTTGATTCTTTTCTTGATCTTTATCTTCTCTTCTTCTCTTGCTCT…	STRAND -
RLC	Tork	Pisifera5_7395_RT15_B21_L29_40	4118	87.3	ATTC-ATTC	AATTTATTCTAACAAACTGGTATCAG	GTTGTCCGAGTCAAAAAGTGGAGATT	422	CATTAATTATTTGACTTGGTTAACACCAAACCAAGTCCTAATGGGACTCTTTTTTCCCTTCCAACTGTCGCATCTGCAGGGCATATAGGGTTTTAAATAACCCACCCATGGGTTCACGGTTTTTTCCTCTCAAGCGGCATCCTAGACTCCCAATGGTTCACGACCTTGCGGCACAGCACCTCCTTTTATTTTCTTTCTCCAATTTCAGATATAGGTATATATTGACAAAGAGAAATTTCTAGATGTATGGGGTTTTGAAAAATTTTGTAAGTGTTTCTCCTCCATTATAATCTTGATAGTGGAATTACTCACCTTCGTCTGTGAATGTAGGCATATTACCGAACTATGTTAAATCCTAGTGTGCTCTTTTTCTTTATTTTTCTTTGCATTATTTTTCTT…	421	TGTTAATTGTTTGACCCAGTCAACACCAAACCAAATCCTAATGGGGCTATTTTTTTCCTTCCAACTATCACATCAGCTGGACATATAGGATTTTAAATTACCCACCCATGGGTTCATGGTTTTTTCCTCTCAAGCGGTGTCCCAGGCTCCTAGTGGTTCACGATGTCGCAATGCAGCACCTCCTTTTATTTTCTTTCTCCAATTTCAGATACAAAAATATATTGAGAGAGAGAAATTTCTGGGTGTATAGGGTTTTAAAAAATTTTATGAGTGCTTCTCCTCCATTGTAATCTTGATAGTAAAATTACTTATCTTCACCCGTGAACGTAGGCACATTGCTGAACCACGTTAAATCCTAGTGTGCTCTTTTTCTTTCTTTTTCTTTGCATTATTTTTTTT…	CATTAATTATTTGACTTGGTTAACACCAAACCAAGTCCTAATGGGACTCTTTTTTCCCTTCCAACTGTCGCATCTGCAGGGCATATAGGGTTTTAAATAACCCACCCATGGGTTCACGGTTTTTTCCTCTCAAGCGGCATCCTAGACTCCCAATGGTTCACGACCTTGCGGCACAGCACCTCCTTTTATTTTCTTTCTCCAATTTCAGATATAGGTATATATTGACAAAGAGAAATTTCTAGATGTATGGGGTTTTGAAAAATTTTGTAAGTGTTTCTCCTCCATTATAATCTTGATAGTGGAATTACTCACCTTCGTCTGTGAATGTAGGCATATTACCGAACTATGTTAAATCCTAGTGTGCTCTTTTTCTTTATTTTTCTTTGCATTATTTTTCTT…	STRAND +
RLC	Tork	Pisifera5_9959_RT15_B71_L8_312	5276	87.2	CTATA-CTATA	CTCCATATAGGCATGAGGGAGAGATT	ACTGATATCAGAGTAGGTTAGACAGT	635	TGTTGGCAGTGTCACGTCCATGTGGTGGGACCCATCAACCATAATAATAAAAAAATTAGGCAGCACGAAAGAAAGAAACATGAGAGACAGAGAGAGAGAGGGCGTGTGGCATGGGAGTACGGCATGCACGAGAGAAAGAAAGAAAACTTAAATTTTTCTAACTCCGATCGGACGGTGATTTCAAGCCTAATTGAGATGAAATTTCAGTATGTTATTCATGGCAGCAAGCTCTATAAATTGAACGGTTTGGATTACTATGAAACCTCCTCTTGTGTAACCCATTTATACCTAGTTTGGTAAGATCTGTCTCGTTTTCTCCTTATATTCCTCAGTAGCATTGATGTATTATACTGAGATGAGCATTATATGTTAATTAGAAAGCCTCTAATACGTTAGAGA…	636	TGTTGGTGGTGTTTCACCCATGTGGTGGGATCTATCAACCATAACAATAATAAAAAAAAAACTAAGGCAGCACAAAAGAAAGAAACATGAGAGAGAGAGAGGGCATGTGGCATGAGTGTGCGGTGTACACGAGAGGAAGAAAAAAAATTTAAATCTTTTCAACTCCAATTGCAAGGTGATTTCAAGCCTGATCGAAATGAAATTTCAATATATTATTCACAGAAGCGAGCTCTACAAACTGAACGATTTGGATCATTGTGAAACCTCCTCTTATGTAACTTGCTTATATCTAATTTCATAAGATCGGTCTCGTTTTCTCTTTATATTCCTCAGTAGTATTGATATATTATACTGAGATAAGTATTATATATTGATTAGAGAGCCTCTAGTACGCTAGAG…	TGTTGGCAGTGTCACGTCCATGTGGTGGGACCCATCAACCATAATAATAAAAAAATTAGGCAGCACGAAAGAAAGAAACATGAGAGACAGAGAGAGAGAGGGCGTGTGGCATGGGAGTACGGCATGCACGAGAGAAAGAAAGAAAACTTAAATTTTTCTAACTCCGATCGGACGGTGATTTCAAGCCTAATTGAGATGAAATTTCAGTATGTTATTCATGGCAGCAAGCTCTATAAATTGAACGGTTTGGATTACTATGAAACCTCCTCTTGTGTAACCCATTTATACCTAGTTTGGTAAGATCTGTCTCGTTTTCTCCTTATATTCCTCAGTAGCATTGATGTATTATACTGAGATGAGCATTATATGTTAATTAGAAAGCCTCTAATACGTTAGAGA…	STRAND -
RLC	Tork	Eguineensis5_5565_PT_B1_L29_251	5921	87.1	CATTA-CATTA	AGAATCTCCTTGCTTTGATACCAAAC	ATTCTCCCACTTGAAGACATACGCCG	909	TGAAAGGACCGACCGAGGGATAACCGAGTACACCTCAATCCATATGGCACACAAGTACAGTGAAAATACAGATCATTTTGTAGAAGAAAAATAACTTGAACAAATATAGAATACAAAATAAAAAGAAGACAATCAAGTAATAAAATAAGAGAAAAAAAAGCACACCAGATATAACATGGTTCGGTCTAATTATTGGCCTACGTCCATGGATAAGGCCTCCTTGACGTTCCTTTATTAAATTTCATAGCACAAGAAGTATAAAATTGATAGGAGTACAAGAAATCACTTATAGACTTTCTTATACAAAAAAAAGCACGCTCCTTTCTCTCAAAAAGAATCTCATGCCTCTCTATATCTCACTATAAAAGCCTCTCGATGCTCTTTATTTTCTGCTCTCAG…	936	TAAAAGGACCAGACGAGGGATAACTGAGCACACCTCAATCCATACGGTACATAAGCACAGTGAAACGCAGATCATTTTATAGAGAAAAGATAATTTGAACAAATGTAAAACGTAAAATAAAAAAGAGATAATCAAGCAATAAAATAAGAGAAAAAAAAAGCACACGAGATATAACGTGGTTCGGCCTAATTGTTGGCCTACGTCTATAGACAAGACCTCTTTGATGTTCCTTTATTAAATTTCACAGCATAAGAAGTACAAAATTGATAGGAGTACAAAAAATCACTCAAGACTCTTTTATACAAGAGAAAAGCATGCTCTTTTCTCTCAAAAAGAATCTCATACCTCTCTATATCTCACTGTAAAAGCCTCTTGATACTCTCTATTTTTTGCTCTCAA…	TGAAAGGACCGACCGAGGGATAACCGAGTACACCTCAATCCATATGGCACACAAGTACAGTGAAAATACAGATCATTTTGTAGAAGAAAAATAACTTGAACAAATATAGAATACAAAATAAAAAGAAGACAATCAAGTAATAAAATAAGAGAAAAAAAAGCACACCAGATATAACATGGTTCGGTCTAATTATTGGCCTACGTCCATGGATAAGGCCTCCTTGACGTTCCTTTATTAAATTTCATAGCACAAGAAGTATAAAATTGATAGGAGTACAAGAAATCACTTATAGACTTTCTTATACAAAAAAAAGCACGCTCCTTTCTCTCAAAAAGAATCTCATGCCTCTCTATATCTCACTATAAAAGCCTCTCGATGCTCTTTATTTTCTGCTCTCAG…	STRAND -
RLC	Tork	Eguineensis5_4819_PT_B1_L28_264	5902	87.1	AAAGA-AGAGA	GTTGGTATCAGAGCAGGTTCATAGGG	AGGCTATGGGACACCAAGGTGGAGAT	847	TGTAGAACCTGGTGTGGTGCTCTCAAGCCTCAGGGGATCAAAGAGGCCGCAGGAGAAGGAAGCTAGAAAGATGACAACAACAGCAGCTTAGTCGACTCATCTTTGGACTAGATCGACTAAGTTGAAGGTGGGTCGACCCAGTCTCAAGGTGGGTCGACTAAGTCTGAGAGAACAGTCAGGTAGAGAGCAGCATATCAGTTTCTCTGGCGTGGCACGGTAACTGAGTCGACCCAATTTTTGGGTGGGTCGACTCACTCCAGATGAGTCAGCTTAGTTATAGTGTGGGTCGGCTAATTGTATGATCAGACAAAAAGATACACTTTCGAAAGTCTAGAGGTAACGAAAAACTTAGTCGACTCAGTCCATGTGTGAGTCGACTAAGTGGCACACTGAGTTGAC…	845	TGCAGAAGCTGATGTGGTACTCCTAAGTCTCAGAAGAATAAGGAGGCCAGTAGGAGAAGGAAGCCAGAAAGATGATAATAGCAGTAGCTTAGTCGACTCACCCTTAGACTAAATCGACTAAGCTGAAGGTGGGTCGACCCAGTCTCAAGATGGATCGACTAAGTCTGAGAGAATAGTCAGATAGAGAGCAGCGTATCAGTTTCTTTAGCATGGCATGATAATTGAGTCGACCTAGCTTTTGGATGGATCGACTCAGTCCAGGTGAGTCGGCTCAGTTACAGTGTGGGTGGGTCGGCTAACTGTGTGGTCAAACAGAAAGATATACTTTCAAAAGTCTAGAGGCAGTAAAAAATTTAGTCTACTTAGTCCAAGTGTGAGTCGACTAAGTGGCACATTGAG…	TGTAGAACCTGGTGTGGTGCTCTCAAGCCTCAGGGGATCAAAGAGGCCGCAGGAGAAGGAAGCTAGAAAGATGACAACAACAGCAGCTTAGTCGACTCATCTTTGGACTAGATCGACTAAGTTGAAGGTGGGTCGACCCAGTCTCAAGGTGGGTCGACTAAGTCTGAGAGAACAGTCAGGTAGAGAGCAGCATATCAGTTTCTCTGGCGTGGCACGGTAACTGAGTCGACCCAATTTTTGGGTGGGTCGACTCACTCCAGATGAGTCAGCTTAGTTATAGTGTGGGTCGGCTAATTGTATGATCAGACAAAAAGATACACTTTCGAAAGTCTAGAGGTAACGAAAAACTTAGTCGACTCAGTCCATGTGTGAGTCGACTAAGTGGCACACTGAGTTGAC…	STRAND +
RLC	Tork	Eguineensis5_7506_RT39_B62_L121_259	8086	86.9	AATT-AATT	TTCTCCACCAGATCTCATGCCTAAGG	AGATCTATAAATCTAAATTAATTATA	305	AGAGAGAAAAAAGAGAGAAAAGGAAGGATAAAGGAAGAAGAGAAGAAGAAGAAAAAGAGTTCTCTTCTAGCTTCTTCTACGAGGTCCTGCGCGAAGGTGTTCATACTGTCTTCTTCTACCATGAAATTCAATCAAATAGAGTAGATCTGCAAGAGGTTAGCATCTCAGTGATCTAAAAGGCTTCGAGTTTGCTTTAATCCCATGTAGATATCTATAGAGGTCAGGCACTTGCGTGGCTTCAAATAGAACCTATAGTCAATCTAGATTCGACTTGCAAGTGGATAGCGATCCAAGGTAAGATTTTT	293	GGAGAGAAAAAGGAGAGAAAGGATAGGAAAAAAAAAGAAGAGAAAGGGTTCTCTTTTAGCTTCTTTTATGAGGTCCTGCGCGAAGGTGTTTATGCTATCTTCTTCTACGATGAGATCCAATCAAATGGAAGAAATCTGAAAGAGGCTAGCACCTTAGTGATCTAGAAGGCTTTGGATTTGCTTCAGCCCTGTGTGGATACCTATAAAGATCAAGTGCATGTGTGGCTTCAAACAAAACCTGCAGTCAATCTAGATCCGACTTGCAAGTGGATAGCGATCCAATGTAAGTTTTT	AGAGAGAAAAAAGAGAGAAAAGGAAGGATAAAGGAAGAAGAGAAGAAGAAGAAAAAGAGTTCTCTTCTAGCTTCTTCTACGAGGTCCTGCGCGAAGGTGTTCATACTGTCTTCTTCTACCATGAAATTCAATCAAATAGAGTAGATCTGCAAGAGGTTAGCATCTCAGTGATCTAAAAGGCTTCGAGTTTGCTTTAATCCCATGTAGATATCTATAGAGGTCAGGCACTTGCGTGGCTTCAAATAGAACCTATAGTCAATCTAGATTCGACTTGCAAGTGGATAGCGATCCAAGGTAAGATTTTTAGATCTATAAATCTAAATTAATTATACATGTTAGATCCCTTTTAGGTGATACTAGATGAGATCTAGGGCATGTAATAGGTTAAAATTTTAATCT…	STRAND -
RLC	Tork	Eguineensis510024_PT_B1_L142_366	5320	86.8	AATCA-AATCA	TCGAATCTGGAAGCTCTGATACCAGT	ACTCTTCCACTTGGAGACTGAGACAT	664	TATTAGGGAATGATGTGCGTAGCAGATGTGTAAGAATAGCAGGATAAGAAGGAAGGAACTGCAAATAGTAGACACAAGCATAAAAAACATAGGAATTTATATGGTTCATAGTCTCTTGCTCCTACATCTATGGCTGCATAGCATATATATATTTCTTTTATGTAATCACAAGGAGTTTACAAGAGTAATACAAGAGATGAAAATAAGGAAAAGCCTCTCTCTCTCACAACCCTCTCTTTTGGATGCAATAGATGAAAAACACCTCCTAAAAGATGACGCCTTCATAGGTTTCATGCCCAAGCTAAAGACACCTCCAAGGAAGTCTCACACCCTCTCTCTCTAACTTGGATGATGGATGGCTTTCTTGCTTATGCGTGTGCTCTCTCCTTTTTTTTACTT…	662	TGTTAGGGAACGATGTGCACAGCAGATATATAGGAATAGCGGAAGAAAAAGGAAAAAATTAAAATAGTAGAGACAAGCAAAAACAGACATAGGAATTTACATGGTTTGGAATCTCTTGCTACTACATCCATGGCCGCACAGAATATATGTACTTTTTTATGTAATCAAAGGAAGTTTATAGGAGTAATACAAGAGATGAAGACAAGGAAAAATCTCTCTCTTGCAGCCCTCTCTTCCAAATGCAATGGATGAAAAACACCTCCTAAAAGATGATGGCTTCACAGGTTTCATGCCCAAGTTGAAGACACCTCCAAGGAAGTCTCACACCCTCTCCAACTTGGATGATGGATGGCTTTCTTGGTCATGCACATGCTCTCTCCATTTTTTTTACTTAGAAAA…	TATTAGGGAATGATGTGCGTAGCAGATGTGTAAGAATAGCAGGATAAGAAGGAAGGAACTGCAAATAGTAGACACAAGCATAAAAAACATAGGAATTTATATGGTTCATAGTCTCTTGCTCCTACATCTATGGCTGCATAGCATATATATATTTCTTTTATGTAATCACAAGGAGTTTACAAGAGTAATACAAGAGATGAAAATAAGGAAAAGCCTCTCTCTCTCACAACCCTCTCTTTTGGATGCAATAGATGAAAAACACCTCCTAAAAGATGACGCCTTCATAGGTTTCATGCCCAAGCTAAAGACACCTCCAAGGAAGTCTCACACCCTCTCTCTCTAACTTGGATGATGGATGGCTTTCTTGCTTATGCGTGTGCTCTCTCCTTTTTTTTACTT…	STRAND -
RLC	Tork	Pisifera5_7720_RT78_B89_L157_433	9997	86.7	ATTA-ATTA	CATACTGCTAGGTGTCATTGATGAAT	GTATCAAAGCTAGGTTCTGATATGAA	1424	TGAGACTCATCAAGCGTCCTCTTGATGATCGATGATCCTTGATGGGCAGAGTTAGAATCATTCCAACCCATTGAAAGGAGTTTCAATAATATTATGATAGGGATCACAATATATCTCACTATCAGACAGAATGAAACTTATGGGATCACATATAATAGAGATCGTTGACTGATCAGATAATTGAGTTGCGATTATGAATCGCAATTGGATTTAATTATCAATGTGATTGATGATTAATCCAATGCTAAAGTTGCAATAAAGAAATTCATCAAGAATTAGTGAGTCATGGAGGATTAATTAGCAATTAGATTGCAATTTGGCTCAATTTGATTGAGCGATGGGGTTAAAATCAAGTCTAATTGAATTAAATTCAATGTGGCTTGATTTGGGTTTGGATTA…	1403	TGTAACTCATCAAACGTCGTCTTGATGATCGATGACCCTTGATAGACAGAGTTGGAATCATTCCAATCCATTGAAAAGAGTTTCAATAATATTGTGATAGGGATCACGATATATCTCACTACCAAATAGAATAAAATCTATGGGGTCACACACAATAAAGATCTTTGACTGATCAGATGGTTAAGTTGTGATTATGAATCGCAGTTAGATCTAATTATCAATGTGATTAATGATTAATCTAATACAAAAGTTGTAATAAAAAAATTCATTAAGAGTTAGTGAGTCATGGAGGATTAATTAGCAATTGGATTGCAATTTGACTCAATCTGATTGAGCGATGGAATTAGAATCAAGTCTAATTGAATTAAATTCAATTTGGCTTGATTTGGATTTTGATTA…	TGAGACTCATCAAGCGTCCTCTTGATGATCGATGATCCTTGATGGGCAGAGTTAGAATCATTCCAACCCATTGAAAGGAGTTTCAATAATATTATGATAGGGATCACAATATATCTCACTATCAGACAGAATGAAACTTATGGGATCACATATAATAGAGATCGTTGACTGATCAGATAATTGAGTTGCGATTATGAATCGCAATTGGATTTAATTATCAATGTGATTGATGATTAATCCAATGCTAAAGTTGCAATAAAGAAATTCATCAAGAATTAGTGAGTCATGGAGGATTAATTAGCAATTAGATTGCAATTTGGCTCAATTTGATTGAGCGATGGGGTTAAAATCAAGTCTAATTGAATTAAATTCAATGTGGCTTGATTTGGGTTTGGATTA…	STRAND -
RLC	Tork	Eguineensis5_6684_RT16_B1_L17_288	10110	86.4	CTGAT-TTGAT	AATGGTATCAGAGCCAGGTTGATACG	TGATCGACTTTAGTCCCAGTAGAAGT	1983	TATTAGAAAATATGTCCTAAAAACAATCATTTGAATGATTATGCTCTTTATAATTATATATGAATTATGAATGAATAAAACTTATTTGGTATTTTTATCACAAGGTGTACATCTTCCTTATATGGATTCATGTGTTGCAGTAAAGTCCTTAGAGCTATATGATAATCGATAAAGAAAGATTTATCGAATAGTTCTTAAATATGTTCGTGATCAAATGATACGTCATTAAGAAACAATGATGTTTATCGAGTATAGATCATTGTGTCCCATATAGGTTGGTTGTTCTCATAATCAAGGATTGTGGAGATACTAATATGGTATACAGGTGAGATGTAGGGATACATCATCACTAAATAAGTGACTCATCTATGGAGTGCTCTACAGTCAAAAGTAGCTTGC…	1982	TGTTAAAAAATATATCCTAAAATCAATCATTTAGATGATATGCTCTTTATAATTATATATGAATTATGAATGAATAAAATTTATTTGGTATTTTCATCACAAGGTGGACATCGTCCTTATATGAACTCATGTGTTGTCATGAAGGCCTTAAAATTATATGACAATCTATAAAGGAGGATTTATCGAGTAGTTCTTAAATATGTTCGCAATCAAATGATATATTATTCAAGGATGATGACGTTTATCGAGTGTAGATCGTTGTGTGCTATATAGGTTGGTTGTCCTCATAACCAAGGAGCATAGAGATGTTAGTATGGTATACAGATAAGATGCAGGGGTACATCATCACTGAATAAATAACTCATCTGCGAAATGCTCTACTGTTAAGAGCAGCTCACA…	TATTAGAAAATATGTCCTAAAAACAATCATTTGAATGATTATGCTCTTTATAATTATATATGAATTATGAATGAATAAAACTTATTTGGTATTTTTATCACAAGGTGTACATCTTCCTTATATGGATTCATGTGTTGCAGTAAAGTCCTTAGAGCTATATGATAATCGATAAAGAAAGATTTATCGAATAGTTCTTAAATATGTTCGTGATCAAATGATACGTCATTAAGAAACAATGATGTTTATCGAGTATAGATCATTGTGTCCCATATAGGTTGGTTGTTCTCATAATCAAGGATTGTGGAGATACTAATATGGTATACAGGTGAGATGTAGGGATACATCATCACTAAATAAGTGACTCATCTATGGAGTGCTCTACAGTCAAAAGTAGCTTGC…	STRAND +
RLC	Tork	Pisifera5_9432_PT_B11_L77_158	5787	85.8	AGTAG-AGTAG	ACAATCTCTTTGTTCTGATACCAAAT	TTTCTCTCACTTGAAGACATGTGCCG	872	TGAAAGGACCGATCAAGGGATAATCAAGCACATCTCAACCTACACAGCATACAAACACAATAGAAATATGGATCATTTTGTGGAGGAAAAAAAATTTAAACAAACGTAGAACACAAAAATAAAGAGGGATAATCAAGCACTAAAATTAAAAAAAAGCACACGAGATATAACATGATTCGGCCTATCAATTGGCTTACGTCCATGGGCAAGATCTCCTCAACTATTCTTTTATTAAATTTCACAACGCAAGAAATATAAAATTGATAGGAGATACAACATACTCTCTTTTACAAGGAAAAAAACACACCTTTTTTCTCTCAAAAGAGCCTCACGCCACTCTGTGCATCCTATTGCCCCTTGATCCCTCGGATACCCTGGTCTCTATTGTCACAGGTTCTT…	859	TGAAAGGACCAGTCGAGGGGTAACTAAGCACACCTCAATCCATATAGCATACAAACACAATGGAAATATGGATCATTTTGTAGAGGAAAGAAAATTTGAACAAACGTAGAACATAAAAATAAAGAGAGATAATCAAGTAATAAAATAAGAAAAAAATACACGAGATCTAACGTGGTTCGGCCTATCAATTAGCCTACATCCATGAGTAAGACCTCCTCGACTATTCTTCTATTAAATTTCACAGTACAAGAAGTACAAATTTCACGGTACAAGAAGTACAAGGGAAAAAGTATTTTTTTTTCTCTCAAAAAAGCCTCATGCCGCTCTATGCATCCTATTGCCCCTTGATCCCTTGGATAGCCTAGTCTCTATTGTCACAGGTTCTTTTAAAGCCCTAAA…	TGAAAGGACCGATCAAGGGATAATCAAGCACATCTCAACCTACACAGCATACAAACACAATAGAAATATGGATCATTTTGTGGAGGAAAAAAAATTTAAACAAACGTAGAACACAAAAATAAAGAGGGATAATCAAGCACTAAAATTAAAAAAAAGCACACGAGATATAACATGATTCGGCCTATCAATTGGCTTACGTCCATGGGCAAGATCTCCTCAACTATTCTTTTATTAAATTTCACAACGCAAGAAATATAAAATTGATAGGAGATACAACATACTCTCTTTTACAAGGAAAAAAACACACCTTTTTTCTCTCAAAAGAGCCTCACGCCACTCTGTGCATCCTATTGCCCCTTGATCCCTCGGATACCCTGGTCTCTATTGTCACAGGTTCTT…	STRAND -
RLC	Tork	Eguineensis510928_PT_B1_L45_56	5375	85.5	CCCCC-CCCCC	AACTGGTATCAGAGCTAGTTTCGTGA	TCCAATTTTAAGCTAAGGTGAAGATT	634	TGTTATGTGGCTCTAAAATAATGAGCCAAGTTTCTTATTTTATCGTATGGTATATTTGTCATAGTATCAATCTGACAGAATAATCCAAATCATATTGATCTTATAGAATCAAGTCAAGAAGAAAAGAAATAATAAAATCAATCCAAAATTTCAATAATCAAGGGTCAACTATAGTCTCAGCAATTGAAAAAATCTGTTAAGGAAATCAATCATAATCAGCAGTACGATTTTGGTAATTAAGAAAGCCTATCAAGAGAATCAGTCATAACTAGCAGTACGATTTTAGCAATTAAAAAATATATGTCAAGAAAATCGGTCATAATCAGTAGTATTATTTTTTGAATATTTTCTTCTAATTTTTCTTTCCTTATTATATATATTTTCTTTCTATACCACCAT…	609	TGTTATGTAGCTCTAAAATAATGAGCTAAGTTTCCTATTTTATCGTATGGTATATTTTTCATGGTATCAATCTGACAGAATAATCCAAATCATATTGATTTTATAGAATCAAGTCAAGAAGAAAAGAAATGATAGAATCAATCCAAGATTTCAATAATCAAGGGACAACTATAATCTCAGCAATTGAGGAAATCTGTTAAGAGAATCAGTCATAACCAGCAGTACGATTTTAACAATTAAAAAAATCTATCAAGAGAATCAGTCATAACTAGCAGTACGATTTTAGCAATTAAGAAAATCTGTCAAGAGAATCGATCATAACCGGCAGTACTATTTTTTGAATATTCTCTTTTGATTTCTCTTTCCTTATTATATCAAGAAAGCAAGAGAGTGAGAGTT…	TGTTATGTGGCTCTAAAATAATGAGCCAAGTTTCTTATTTTATCGTATGGTATATTTGTCATAGTATCAATCTGACAGAATAATCCAAATCATATTGATCTTATAGAATCAAGTCAAGAAGAAAAGAAATAATAAAATCAATCCAAAATTTCAATAATCAAGGGTCAACTATAGTCTCAGCAATTGAAAAAATCTGTTAAGGAAATCAATCATAATCAGCAGTACGATTTTGGTAATTAAGAAAGCCTATCAAGAGAATCAGTCATAACTAGCAGTACGATTTTAGCAATTAAAAAATATATGTCAAGAAAATCGGTCATAATCAGTAGTATTATTTTTTGAATATTTTCTTCTAATTTTTCTTTCCTTATTATATATATTTTCTTTCTATACCACCAT…	STRAND +
RLC	Tork	Pisifera5_3997_PT_B11_L154_423	6784	84.8	GAAAC-GGAAC	TGCAAAATTCAGGCTCCGATACCAAT	CTCTGTTGGAACGTCCGATCTCTGTT	133	TGTAGAGATTTTTCATAGATCTCATGCAAAAAATTAAAATATAAAATAAATTATTCAACAATAGATCTCAAAGTATAAAAATGATAATCATCCATGAATCATATCTTGAAATCTCTGAGCAGCCATTGATGAT	131	TATGAAGATTTTTCATGGATCTCAGGTAGAAGATTATCACATAATAAATTATTCAATAATAGATCCCAAAGTATAAAAATAATAGTCATCAATGAATCATACCTTGAAATCTCTAAGCAGCCATTGATGTT	TGTAGAGATTTTTCATAGATCTCATGCAAAAAATTAAAATATAAAATAAATTATTCAACAATAGATCTCAAAGTATAAAAATGATAATCATCCATGAATCATATCTTGAAATCTCTGAGCAGCCATTGATGATCTCTGTTGGAACGTCCGATCTCTGTTGGAACGTCCTACAGAAGAAGAAATCAACATAGGATCGATCTTCCTCTCTGTCTCCGCCTTATGCATGTCTCCTCAATAGGATATATTCGTCCTAGGAACACAAAAGATCTTGATGTCCGAGGATTTCACAACAAACGGATATATATAGGAGTGGAGTAGAAATCTAGTCTAGTTAATAATGCTAATGGGTCCACCCATCACGAAGCCCATTAACTGAGCTAAGCCTATATCGATATCTAC…	STRAND -
RLC	Tork	Pisifera5_4143_RT72_B11_L137_375	5411	83.7	CCACC-CCATC	TCAAACCATAGTGCTTTGATACTAGT	AATCTCCCCCTCACTCCCATATAGGA	686	TGTTGGGGTGAAAAGGCCACAAACATAATTATATTTAGGATAAATTCTACCCTCTTTGCTAATTAACATAGGTAATAACTCAATAATATCAAATCCAATGAATATAAATAAAACCAAGCATAGGAATATCAGATTTGTATTGTGAATCTTTCACTATATAAAATAATCGGATTACTACTGGTTTTCTCTAAATCAACTAGAGGCTATACAAATATATCTTCAAAACTAAATCATAGTTTCTATAATAAAATAATCATCACCAAAAAAGTGGATATCAACAATAAATAGGGACAGATCTCACCAAACATGTAGATGTTTGAAATAATTATTGGAGAAGACTTTTCAAAGATCAAAACCATTCAACTTATAGCTCTCAATATCAAAAATAACATACTAAAA…	699	TGTTGGGATGAAAGGATCATGAACATAATTATATCTAGGATAAATTCTATCCCCTATATAGTAATTAAAATTAACAATAACTCAACAATATCAAATCTAGTGAAGATAAATAAAATCAAGCACAAGAATATCATATTTGTATTGTGAATCTTTCACTATATAAAAATAATGAGATTATCATAGATCTTCTCTAAATCAACTAGAGGCTATACAAATATATCTTCAAGACTAAATTTTAATTTTTATAATAAAATAATCATCACTAATAAAGTGGATATCAATAATAAATAGGGACAAATCTTATCAAATGTGTGGATGCTTGAAATAATTATTAGAGAAAATTTTTCAAAGATCAAAATCATTTAACTTATAGCTCTCGATGTCAGGAACAACATATTA…	TGTTGGGGTGAAAAGGCCACAAACATAATTATATTTAGGATAAATTCTACCCTCTTTGCTAATTAACATAGGTAATAACTCAATAATATCAAATCCAATGAATATAAATAAAACCAAGCATAGGAATATCAGATTTGTATTGTGAATCTTTCACTATATAAAATAATCGGATTACTACTGGTTTTCTCTAAATCAACTAGAGGCTATACAAATATATCTTCAAAACTAAATCATAGTTTCTATAATAAAATAATCATCACCAAAAAAGTGGATATCAACAATAAATAGGGACAGATCTCACCAAACATGTAGATGTTTGAAATAATTATTGGAGAAGACTTTTCAAAGATCAAAACCATTCAACTTATAGCTCTCAATATCAAAAATAACATACTAAAA…	STRAND -
RLC	Tork	Pisifera510000_PT_B11_L63_124	5703	83.6	TATTC-TATTC	TCTAACGCTAGGGCTCTGATACCAAA	ATCTCTACCTTGGTACTCCCAAGTCC	743	TGTTGAGAATCTCCCTTATCCCATCTTGATCATGGAACCAACGACAAAGGTCCGAGGAAATCATTCTTGGAGGCAGATCTATCAAACCCCAGAAGTCCTAGGGTGCAGGGAAGAGAAGGAGACTGAGAGAGAGCAAGGAAAAGAGAGAGTTACGGAGAAAAATGGCTTGTATTGAATTTCAATTCAATCACATACACATTACAATATATATATATACAGGGTTAATATGATCCAATCTAAAAACTCCCATGGCTAACCTAATATGATGCACTCCCCAAGCCTATGTACACCCATGTCTCACATGCACACATCCATTGGACTTAAATCCAATCCAATCCATAAATTAGCTCCTTAGGAACTCACAAACCAAGGTCCTAAGTTCCTAGGATTAAACCCAAT…	735	TGTTGGGAATCTCCCATGTCTTATCTTGATTGCGGAACCAATGATAAGGGTTTGAGAAAATCATTCTTGGTGCCAGATCTATCAAACCCCAGAAATCCTAAGGCGTAGGGAAGAGAAGGAGAGCGAGAGAGAGCAAGGAAGAGAGAGAGAGAGAGTTAGGGAGAAAAATGGCTTGTATTTGATTCCAATTCAATCATATACACAATACAATATGTATATATACAGGGTCAATATGATCCAACCCAAAAACTTTCATGGCTAACCTAATATGATGCACTCCTCAAACCCATGTACAACCATGTCTCACATGCACACACCCAATGGACTTAAACCCAGTCCAATCCATAGTTAGCCCCTTAGGACCTCACAAAGTAAGGCTCTAAGTCCCCAGGATTAAAC…	TGTTGAGAATCTCCCTTATCCCATCTTGATCATGGAACCAACGACAAAGGTCCGAGGAAATCATTCTTGGAGGCAGATCTATCAAACCCCAGAAGTCCTAGGGTGCAGGGAAGAGAAGGAGACTGAGAGAGAGCAAGGAAAAGAGAGAGTTACGGAGAAAAATGGCTTGTATTGAATTTCAATTCAATCACATACACATTACAATATATATATATACAGGGTTAATATGATCCAATCTAAAAACTCCCATGGCTAACCTAATATGATGCACTCCCCAAGCCTATGTACACCCATGTCTCACATGCACACATCCATTGGACTTAAATCCAATCCAATCCATAAATTAGCTCCTTAGGAACTCACAAACCAAGGTCCTAAGTTCCTAGGATTAAACCCAAT…	STRAND -
RLC	Tork	Pisifera5_5723_PT_B3_L113_277	5856	83.3	TTTTG-TTTTG	TGGTATCAGAGAGGAGGTTGCATGGA	ACTTGGGAGCACCAAGATGGAGATTG	767	TGAGCTCAAGTGTGGCACTTCCAAACCTTGGGAATATATGAGAAGAGGCCAAGAAAAGAAGGAAGCCAGCTAGCAGAAGCATTAGCCAAGATAGGAGCTATATCAGAAACTTAGTCAACTCACCCTGAGATTGGATCGACTAAATTGAAGGTGGGTCAACTCAGTCTCAGACTAGATCGACTATATCTCAGAGAAAAAATCAGACAAAAAGCTGCATTTTGGGATATTCAGACCAGCATGCAGGTGAGTCGACTCGTCCTATCTTGAGTCGACTTAGTCACAGATGAGCCGACTCAAGTCTGAAACTGAGCCAACTTAGTGTCGCAGGCAAAAGTTGCACGAGATTCTATTTGGATCTGAGATCGGATTTGATCCTAAGGACTTAAGACCTTGATTTAA…	765	TGAGCTCGGGTGTGGCACTCCCAAGCCTTGGTAACACATGAGAAGAGGCCAAGAGAAGAAGAGAGCTAGCTAATAGAAGCATCAGCCAGGATAGGAGCTATATCAGAAACTTAGTCGACTCACCCTGAGACTGGGTCGACTAAGTTGAATATGGGTTGATCTAGTCTCAAATTGGGTTGACTATGTCTCGGAGAAAAAGTCAGACAGAAAGCTGTATTTCAAGATCTTTAGGCTAGCATGCAAGTGAGTCAACTCAGTCCTATTTTGAGTCGACTCAATCGTAGGTGAGCCGACTCAGTTTGAGACTGAGCCGACTCAGTATTGCGGGCAGAAGCTGTCGGAAATTCTATTTGTATCTGGGATCAGATTTGATCTTAGAGACTTAAGGCCTTGGTTTAA…	TGAGCTCAAGTGTGGCACTTCCAAACCTTGGGAATATATGAGAAGAGGCCAAGAAAAGAAGGAAGCCAGCTAGCAGAAGCATTAGCCAAGATAGGAGCTATATCAGAAACTTAGTCAACTCACCCTGAGATTGGATCGACTAAATTGAAGGTGGGTCAACTCAGTCTCAGACTAGATCGACTATATCTCAGAGAAAAAATCAGACAAAAAGCTGCATTTTGGGATATTCAGACCAGCATGCAGGTGAGTCGACTCGTCCTATCTTGAGTCGACTTAGTCACAGATGAGCCGACTCAAGTCTGAAACTGAGCCAACTTAGTGTCGCAGGCAAAAGTTGCACGAGATTCTATTTGGATCTGAGATCGGATTTGATCCTAAGGACTTAAGACCTTGATTTAA…	STRAND +
RLC	Tork	Eguineensis5_3152_PT_B1_L58_78	5290	83.2	ACTCC-ACTCT	AACTGGTATCAGAGCAGGTTCAGCTA	CCTACATCGGTCAGAAGGGGGAGATT	619	TATTGGGTTCTGCCCATGTGGGGCCCAATTACTAATGGGCCACATGAGGGTTTTGAGAGAGCATCCTCTCTTTCACTCTCTCTCTCTCTCGATCACTTACTCATGCACGCAGACCCACGAATGCCATCGTCCGAGAGAAATAAAAGAAAGGATTTTCTTTGGCTGTGACCTTTTGGCTCCGATCGAAAAGTGATTCAACTCTGATTGGCCTAAAATTTTACAGGCATGTTTCCTGCATATGGTTCTCTAATCCAAGATTTTGATTATTATCGGATATCCTCTCAAACCTATATTTTTATTTGACTTTGGATTGTGAGATTTTTGGGGTTGCTGTTTGTTGTGGATTTGGTGATTTGTGGTCTATGTGATCTCTGGAGTTTTCAAAAGAACTGTGTATCT…	624	TGTTGGGTTCTGCCCATGTGGGGTCCAATTACTAATGGGCCACATGAGGGTTTTGAGAGAGTGCCCTCTCTTTTGCTCTCTCTCTCTCTCGATCACTTACTCATGCACGCAGACCCGCAAACGCTGCCGTCCAAGAGAAAAAAAAGAAAAGATTTTCTTTGGCTGCGATCTTTTGGCTCCGATTGGAATGGTGAGTCAACTCCGATTGGCCTAAAATTTTGCAGGTGTGTTCCCTGCATATGGTTCTCCACATCCAATAGTTTGATTATTGTCGGGTACTCTCTCCAACCTAGATTTTTATTTGACTTTGGATTGTAAGATATTTTTGGGGTTGTTGTTTGTTGTGGATTTGGTGATTTATGGTCTATGTGATCTTTGGAGTTTTCAGAAGAACTGTGT…	TATTGGGTTCTGCCCATGTGGGGCCCAATTACTAATGGGCCACATGAGGGTTTTGAGAGAGCATCCTCTCTTTCACTCTCTCTCTCTCTCGATCACTTACTCATGCACGCAGACCCACGAATGCCATCGTCCGAGAGAAATAAAAGAAAGGATTTTCTTTGGCTGTGACCTTTTGGCTCCGATCGAAAAGTGATTCAACTCTGATTGGCCTAAAATTTTACAGGCATGTTTCCTGCATATGGTTCTCTAATCCAAGATTTTGATTATTATCGGATATCCTCTCAAACCTATATTTTTATTTGACTTTGGATTGTGAGATTTTTGGGGTTGCTGTTTGTTGTGGATTTGGTGATTTGTGGTCTATGTGATCTCTGGAGTTTTCAAAAGAACTGTGTATCT…	STRAND +
RLC	Tork	Eguineensis5_5349_PT_B37_L153_423	4554	81.8	CATAT-CATAC	CCTTTGCCTCCATCTTGAACCTCGCT	CGTATTGAACCACAGCACGACCAGTG	269	TGGGATGAAGAGAAGAGAATATATTACAGAGATAAAATAAATAAGGTAGAAAAAAAATAATAAAATATCAAGATTTTACATGGAAAAATTTGAAACAGAAAAAAGCGACGATGTCAAGCCAATAAATCACTATTTTCAAAAGATCTAATACAAGGATGGTCATAAGTAGTATCTCTAAAAAATAAGTAGAGGGTAAAGATTTATCACACATAAAAGTAGATCTCTTTTTCTCTTAAAAAAAAAGCTCTTCACACACACCATGAAAGCCA	264	TTAGATGAAGAGAAGAGAATATATCACAAAGACAAAATAAATAGGACAGAAAAAAAAAGAATACCAAGATTTTACGTGAAAAAATCTGAAATGGAAAAAAATCACGATGCCAAGCCAACAAATCACTACTTCCAAAAGATCCAATACAAGGATGGTTATAAGTAGTATCCCTCAAAAATAAATAGAGGCCAAAAATCTATCACACACAAAAGAAGATCTCTTTTTCTCCTTAAGAAAGATTCTTCACACACACCATGAAAGCCA	TGGGATGAAGAGAAGAGAATATATTACAGAGATAAAATAAATAAGGTAGAAAAAAAATAATAAAATATCAAGATTTTACATGGAAAAATTTGAAACAGAAAAAAGCGACGATGTCAAGCCAATAAATCACTATTTTCAAAAGATCTAATACAAGGATGGTCATAAGTAGTATCTCTAAAAAATAAGTAGAGGGTAAAGATTTATCACACATAAAAGTAGATCTCTTTTTCTCTTAAAAAAAAAGCTCTTCACACACACCATGAAAGCCACGTATTGAACCACAGCACGACCAGTGAGTCAGCTCAGTCTTAGACTGAGTCGGCTAACTTGAAACTAAATCGGCTCAGAAAATCATTGGGTCGGCTCAAACACTGTACCATGTTAGAAATCGAATATACT…	STRAND -
RLC	Tork	Eguineensis517009_RT39_B27_L71_290	6874	81.3	TACTT-TACTT	GTGATAATATAGGCCAAGTGGGAGAA	TGTAGTATTAGAGCCCCAGTTTCATG	423	TGTTGGATTTGACTCCTAATTAATGGCCTAATTATCACTTAGTCAGATTTAACTCATTCGGTCAACCACATGTACTGAATCAATTATAGTAAGCCCAATTAGTTAAAGAGTTCTATTCCTAATCAGATCTAGACTGGAAGTCAACTCTAATTAGAGATAGTCTTTTGATGGGACAAGATAAGTGCAGGTATAAATATAGAGGTGGTTGGATCTCTTTCTCTAACTCTCAAAAGGGTGTGAACAATTCTCATCGATCGTCCACATTAAGGAAGAGGGTGAGGAGAGAGAAGATCAGACATCCTGCAGGCTATGTGGTCATCATATTGGATAAACGATGACACAAGGTATGATTTATTTGCGATTTTGTTTTTTGCATGAACATAGGAGCACGATCCAGAT…	443	TGTTGGATTTGACTCCTAATATGTGACCTAATTATCACTTAGCTAGATTTAACTCATTGGGTCAACCACATGTAATGAATCAATTATAGTAAGCTCAATTAATTAAAGAGTTTTATTCCTAATCAGATCTAGACTGAAAGTCAACTCTAATTAGAATTAGTCTTGGTGGGATAAGATAAGTGCAGATATAAATATAAAGGTGGTTTAATTCTTTTCTCTAACTCTCAGAAAGGTATGAACGATTTTTATCGATCGTCCACGTTAAGAAGGAAGGTGAGAAGAGAGAAGACCAGACACCCCACAAGAGAAGACCAGACATCTTGCGGGCTACGTGATCATCATATTGGATAAACGATAATGCAAGGTATGATTTATTTGTAATTTTTTTTTTTGCATGAA…	TGTTGGATTTGACTCCTAATTAATGGCCTAATTATCACTTAGTCAGATTTAACTCATTCGGTCAACCACATGTACTGAATCAATTATAGTAAGCCCAATTAGTTAAAGAGTTCTATTCCTAATCAGATCTAGACTGGAAGTCAACTCTAATTAGAGATAGTCTTTTGATGGGACAAGATAAGTGCAGGTATAAATATAGAGGTGGTTGGATCTCTTTCTCTAACTCTCAAAAGGGTGTGAACAATTCTCATCGATCGTCCACATTAAGGAAGAGGGTGAGGAGAGAGAAGATCAGACATCCTGCAGGCTATGTGGTCATCATATTGGATAAACGATGACACAAGGTATGATTTATTTGCGATTTTGTTTTTTGCATGAACATAGGAGCACGATCCAGAT…	STRAND -
RLC	Tork	Pisifera5_5479_PT_B11_L9_222	5024	79.9	GTTGC-GTTGC	AACTGGTATCAGAGCTATTCTATTCC	TTGTGTTAACCAAGTCAAAAGGTGGA	488	TGTTGGGTTATTTGACCTGGTCAACAGAACAAATAGGTGTGGCATTTTTTTTAAACAGAATCCTAAAAGGACTCTTTCACCGCCTTTCACTGCCACACGTCAGAGTCCTAAAAGGGCTCTTTTTTTGGCCGCCTAGGTTTTCGTGTGGTTTATTTATATGCCACTCATGAGGACAAGAGGTGGTTCACGGGCTCTTTTTTTCTCTCAAGCGGCGTCCAGACTCCTCAGTGGTTTTTCATGATCTCATGGCACGGCACCTTTTATATTTTTTCTTTCTCTATTTTTCAGATATAGATTGAGAGAGAAATTTTTGGGGTGTACGGGGATTTGGAATTTTGTATGCTTCTCCATTGTAATCCTTGATAGTAGAATTGCTCATCTTCGTCCGTGGACGTAGGC…	489	GATTGGGTTATTTGACCCGATTAACACAACAAATAGGTGTGGCATTTTTTTTAAATAGAATCCTCTTTCACCGCCTTTCGCTGCCACACATCAGAGTCCTAAAAGGGCTCTTTCTTTGGCCGCCTAGGTGTTCGTGTGGTTTATTTTTATGCCACTTCATGACGACAAGAGGTGGTTCACGGGCTCTTTTTTTCTCTCAAGCGGCGTCCAGGCTCCTCAATGGTTTTTTCACGATCTCACGACGCGGCACCTTTTGTATTTTTTCTTTCTCTATTTTTCATATATAGATTGAGAGAGAAATTTTTGGGGTGTATGGAGATTTGGAATTTTGTATGCTTCTCCTCCATTGTAATCCTTGATAGTGGAATTGCTCATCTTTGCCTGTGGACGTAGGCACAT…	TGTTGGGTTATTTGACCTGGTCAACAGAACAAATAGGTGTGGCATTTTTTTTAAACAGAATCCTAAAAGGACTCTTTCACCGCCTTTCACTGCCACACGTCAGAGTCCTAAAAGGGCTCTTTTTTTGGCCGCCTAGGTTTTCGTGTGGTTTATTTATATGCCACTCATGAGGACAAGAGGTGGTTCACGGGCTCTTTTTTTCTCTCAAGCGGCGTCCAGACTCCTCAGTGGTTTTTCATGATCTCATGGCACGGCACCTTTTATATTTTTTCTTTCTCTATTTTTCAGATATAGATTGAGAGAGAAATTTTTGGGGTGTACGGGGATTTGGAATTTTGTATGCTTCTCCATTGTAATCCTTGATAGTAGAATTGCTCATCTTCGTCCGTGGACGTAGGC…	STRAND +
RLC	Tork	Pisifera510499_PT_B11_L74_387	5779	79.6	TGTGT-TGTGT	CGCACAACCCGTGCTCTGGTACCAAT	ATCTCCATCTTGGTGCCCCAAGGCCT	789	TGTTGGAGCAACTTTCCTAGGTTGTGGATGTTAGGAAACAGCAAGGATCAGGTCATGGAGGTCCTTGAAGGTCAGCAATCAAGCAAAACAAAAACAACCTTCAGGATTTTAGCAGTCTTGTAAATCTTGTCGGCAGGATTTTTTTCTACGATTTGAACTCCTCCACCAGATCTGAAATCCATCTTTTGGGATCTGGAAGTACTCTTGATGAAGCCTTCAAAAAACAAAAGATGAGGCCTGAAACTCTTCTTGGGCGGTCAAGAGGGGGCGCACAAACAGGGGGGCATGCAAAAGGGAGGGCACTGGTTTCTAGCACCTCTTTTCTTTTCTTTTCTTTTTGGGTTAGCGGCCAAGAAATCCTAGGGTTTCTTGCTGCTAGGACGTAGAGAAGACCAGAGA…	789	TGTTGGAGCAACTTCCCCAGGTTGTGGATGTCAGAAAACAACAAGGATCAGGTCATGGAGGTCCTTGAAGGTCAGCAACCAAGCAAAACAAAAACAACTTTCAGGATTTCAGCAGTCTTGTAAATCCTGTCGGCAGAATTTCTTTCTGCGATTTAAACCCCTTCTCCATCAGATCTGAAATTCACCTTTTGGGATCTGGAAGTACTCTTGATGAAGCCTCAAAAAAACAAAAGATGAAGCTTGGAACTCCTCTTGGGCGGCCAAGAGGGGGCGCACAAACAAGGGGCGTGCAAAAGGGGGGGCACTGGTTTCTAGCGCCTCCTTTTTTTCTTTTTTGGGTTGGCAGCCAAGAAATCCTAGGATTTTTTGCTGCTAGGATGTGGAGAAGATCAGAGAGAG…	TGTTGGAGCAACTTTCCTAGGTTGTGGATGTTAGGAAACAGCAAGGATCAGGTCATGGAGGTCCTTGAAGGTCAGCAATCAAGCAAAACAAAAACAACCTTCAGGATTTTAGCAGTCTTGTAAATCTTGTCGGCAGGATTTTTTTCTACGATTTGAACTCCTCCACCAGATCTGAAATCCATCTTTTGGGATCTGGAAGTACTCTTGATGAAGCCTTCAAAAAACAAAAGATGAGGCCTGAAACTCTTCTTGGGCGGTCAAGAGGGGGCGCACAAACAGGGGGGCATGCAAAAGGGAGGGCACTGGTTTCTAGCACCTCTTTTCTTTTCTTTTCTTTTTGGGTTAGCGGCCAAGAAATCCTAGGGTTTCTTGCTGCTAGGACGTAGAGAAGACCAGAGA…	STRAND -
RLC	Tork	Eguineensis510000_RT16_B1_L17_390	10517	75.2	AATAC-AATAT	ATATCGAACCGTAGCTCTGATACCAC	ACTCTCACTTGTACTAAAGCCAATTG	2466	TGTTAGAATGCGCAGGGGTTTTAAGTATGCATTTCAAAAATTTTACAGCAAAAAATATTAGATTAAATTATTTAATTTATAATGCATGTATAAGATCTGATCTTAAAATCTCTACAAACAGATTTATGACATAAATTTATATGCATAAAAATCTGAATCTAAAATGACAAACATGTGAACAAAAAATAATATTTAATAATAGATCTAATCTACTACTTTTAAGATTTCAAACCCAATACCTGAGCATGGATAGTCAAACTCCATGATCGAGAATGTAGATCTGAAAGTTCTCTCTAGTCATTCGCAGCTGCATAAGTATTTGTTCTCTATGGATGGTCCACATGAAGCCCTCGGACCGATCAACCTTCCATGAGAGTGCTAGCTCGTGCAGTCAGTTTC…	2472	TGTTAGGATGTGCAGGGGTTTTAAGTACGCATTTCAAAAATTTTATAGTAAAAAATATTAGATTAAAATATTTAATCTATAAATGTATGCATAAGATCTAATCTTAAAATCTCTACAAATGGATCTATGACATAAATTTATATGCATAAAAATCTGAATCTAAAACGACAAGAATGTGAACAAAAAATAATATTTAGTAATAGATCTAATCCATTACTTTTAGGATTTCGAACCCAATACCTGAGCATGGGTAGTCAAACTCCATGATTGAGAATATAGATCTAGAAGTCTTCTCTAGTCGCTCACAGATGCACAAGCATCCGGCCTCTACGGATGGTCCACACGAAGCCCTCAGACCGATCAGTCCTCCGCGGGAGTTCTAGCTCGTGCAGTCGGCTT…	TGTTAGAATGCGCAGGGGTTTTAAGTATGCATTTCAAAAATTTTACAGCAAAAAATATTAGATTAAATTATTTAATTTATAATGCATGTATAAGATCTGATCTTAAAATCTCTACAAACAGATTTATGACATAAATTTATATGCATAAAAATCTGAATCTAAAATGACAAACATGTGAACAAAAAATAATATTTAATAATAGATCTAATCTACTACTTTTAAGATTTCAAACCCAATACCTGAGCATGGATAGTCAAACTCCATGATCGAGAATGTAGATCTGAAAGTTCTCTCTAGTCATTCGCAGCTGCATAAGTATTTGTTCTCTATGGATGGTCCACATGAAGCCCTCGGACCGATCAACCTTCCATGAGAGTGCTAGCTCGTGCAGTCAGTTTC…	STRAND -
RLC	Tork	Eguineensis5_7999_PT_B1_L4_403	5281	64.4	GATAA-GATAA	GACACCAACCTAGCTTTCATATCACT	ATCTCTCCCTCTAGATGCATGAGGAG	601	TGTTAGAAAAAAGGGCTTCCTTCCCTCCTAGGCAAGCTATGGATAATATTTGACAAGTACAATCAACAATGGCAAATAATAATTCAATAGAAGTAGAAAATCAAGCAACCAAAAGAATGGAAATACCAATCTTTTACATGAAAAATTCTTCAAAAAAAAAAACATGGGGCACCAAGCAAGAATCCACTAATCAATGATATGAAGAGTACAAGAGGTCCACAAATAACAAAATAATATAAGAGCATAAGAAAATCTCTATAAAAAAGTATCAACAAACTTCCAACTTATAAAGTTTGTAGACACACCCCCAATGAGAGAAATCTCCAACTTTTCAAAAGCACCAAATGCTCTTGTAGATAAGATGAGTGAAGAGAATCAAATTCTTGTGCCTGAAACTTC…	600	TGTTAGGAAGAAGGACTTCTTTTCCTCCTAGGCAAGCTATGGATAATATTTGACAAGCACAATCAACAATAGCAAATAATAATCCACTAGAAGTAAACAACTGATCCACCAAAAGAATGGAAACACTAATCTTTTATGTGGAAAATACTTCAAAAAGAAAAAAAACCATAGGGCACTAGGTAAACATCCACTAATTAATGATATGAAGAGTACAAGAGGTCTACAATAATAAGATAATGTAAAAGCATAAGAAAAGCATCAACAAGCTTCCAACTTACAAAGTTTGTAGACATACTTCTAAAGAAAAAAATCTCCAACTTTTCGAAAGCACCAAACACTCTTGTAGATGAGATGAGTGAAGGAAATCAAATCCTTATGTCTTGAAGTTCAATCCAAGAA…	TGTTAGAAAAAAGGGCTTCCTTCCCTCCTAGGCAAGCTATGGATAATATTTGACAAGTACAATCAACAATGGCAAATAATAATTCAATAGAAGTAGAAAATCAAGCAACCAAAAGAATGGAAATACCAATCTTTTACATGAAAAATTCTTCAAAAAAAAAAACATGGGGCACCAAGCAAGAATCCACTAATCAATGATATGAAGAGTACAAGAGGTCCACAAATAACAAAATAATATAAGAGCATAAGAAAATCTCTATAAAAAAGTATCAACAAACTTCCAACTTATAAAGTTTGTAGACACACCCCCAATGAGAGAAATCTCCAACTTTTCAAAAGCACCAAATGCTCTTGTAGATAAGATGAGTGAAGAGAATCAAATTCTTGTGCCTGAAACTTC…	STRAND -
RLC	Tork	Eguineensis5_7400_PT_B1_L29_230	5822	62.8	AGGTG-AGGTG	GAATCTTCTGTGCTCTGATATCAAAC	ATTCTCCCACTTGAAGACATGTGCCG	917	TGAAAGAACTGATCGTGGGGTAATCGAGCATATCTCAATCCACACAGCACACAAACACAGTAGAAACAAGATCATTTTATAAAGGAAAGATAACTAGAATAAACGTAGAACGCAAAATAGGAGAGATAATCAAACAATAAAAATAAGAGAAAAAAAACACACTAGATTTACGTGGTTCGGCCTGATTGTTATACGTCTACGGACAAGCTTTCTCAACGTTCTTTTATTAATAATTTACGGTATAATGAAGTATAGAATTGGAGAAGAAAAATAAAAGGCTCACATAGACTCTCTTTTTTAAAAGAAAAAACTCTTTTATTTTTCTCTTAAAAAAATCTCATGCCTCTCTTATTTTTCCTCTTCTCTTGAACCCTATCTTTTTTTTTGTTGTTTCACTGC…	917	TGAAAGAACTAACCGTAGGATAATCGAGTATGCCTCGATCCACACAGCACACAATAAAAATAAGATCATTTTGTAGAGAAAAAATAACTAGAACAAACGTAGAATATAAAATAGAAAAGATAATCAAGCAATGAAAATAAAAGAAAAAAAAGCACACCAGATTTACGTAGTTCGGCTTGATTGTTGGCTACATCCACGGGCAAGATCTCCTCAACGTTCTTCTATTAATAATTTACGATGCAATGAAGTATAAAATTAGAAAGAAAAAATAAAAAGCTCACACAGACTCTCTCTTTTAAAAGAAAAATATTTTTTATTTTTCTGTCAAAAAAATCTCACGTCTCTCTTTTTTTTTCTCTTCTTTTGAACCCTCTCTCTTTTTTTTTTGTTGTTTTCATT…	TGAAAGAACTGATCGTGGGGTAATCGAGCATATCTCAATCCACACAGCACACAAACACAGTAGAAACAAGATCATTTTATAAAGGAAAGATAACTAGAATAAACGTAGAACGCAAAATAGGAGAGATAATCAAACAATAAAAATAAGAGAAAAAAAACACACTAGATTTACGTGGTTCGGCCTGATTGTTATACGTCTACGGACAAGCTTTCTCAACGTTCTTTTATTAATAATTTACGGTATAATGAAGTATAGAATTGGAGAAGAAAAATAAAAGGCTCACATAGACTCTCTTTTTTAAAAGAAAAAACTCTTTTATTTTTCTCTTAAAAAAATCTCATGCCTCTCTTATTTTTCCTCTTCTCTTGAACCCTATCTTTTTTTTTGTTGTTTCACTGC…	STRAND -
RLC	Undefined	Eguineensis514151_RT21_B1_L24_340	5191	95.7	TTATGT-TTATGT	TAGGGTTGGCTGGCTCTGATACCACG	CTCCCTCTCAAGTTGGCACGTAGATG	338	GTGAAAAAGAGCCGTAAAAGATAATGTTTTTATTTCTCATCATCAACTTCATAAATACAGCTCTTTAAATAGACTAAAATGGAATAGCTATTATGATAGCTTTATAATTGTATCCACACACATATGGAAGCTAAACAATTGTGCCTAACAATAGGATAAATTTGATCCTGGAATTTATAATAATCACTATCATAATAGCTATAATATTTATGACCATAATAGCCATGATATTCTGACCATAATAGCCATGATATCTGATCTTGGAATCCTTGAGGTCATACTTACCATAGTAGTCATAATCTTGACAACTCATTATGATATTTACTCATCTTTCGACA	338	TGGAAAAAGAGCCATAAAAGATAATGTTTTTATGTCTCATCATCAACTTCATGAATACAACTCTTTAAATAGACTAAAATGGAATAGCTACTATAGTAGCTTTACAATTGTATCCACACACATATGGAAGCTAAACAATTGTATCTAACAATAGGATAAACTTGATTCTGGAATCTATAATTATTACTACCATAATAGCTATGATATTTATGACCACAATAGCCATGATATTCTGACCATAATAGTCATGATATCTGATCTTGGAATCTTTGAGGTCATACTTACCATAGTAGTCATAATCTTAACAACTCATTATGATATTCACTTATCTTCCAACA	GTGAAAAAGAGCCGTAAAAGATAATGTTTTTATTTCTCATCATCAACTTCATAAATACAGCTCTTTAAATAGACTAAAATGGAATAGCTATTATGATAGCTTTATAATTGTATCCACACACATATGGAAGCTAAACAATTGTGCCTAACAATAGGATAAATTTGATCCTGGAATTTATAATAATCACTATCATAATAGCTATAATATTTATGACCATAATAGCCATGATATTCTGACCATAATAGCCATGATATCTGATCTTGGAATCCTTGAGGTCATACTTACCATAGTAGTCATAATCTTGACAACTCATTATGATATTTACTCATCTTTCGACACTCCCTCTCAAGTTGGCACGTAGATGTCAAGCCCAATTTGTCAATGAGAAAATTGAAAAGA…	STRAND -
RLC	Undefined	Eguineensis520000_RT23_B9_L33_236	4948	95.6	TGCAT-TGCAT	ATGAATATCCTATGGCTCTGATACCA	TTCTCCCTTAAGTTGGAGCGTACATG	252	TGAAAAATAGAGAAGAAGAAGAGGAATTTTGTGGAAGAATGACTTGTATTTATTTCATGTTACAAGAGGCTCTATATATAGAGCAATAAAGATCTAGGTATAATGAATCTATTGATCTCCTAATGATATATTTCTTAAATTGGATTTGATATATTTCCTGTTTAGGATTATACATATTTGATATATATCCTATTTAGGATTATACAAGGAATATTCACATAATATGCTATCTAATTTAACATATTCTCAACA	252	TGAAAAATAGAGAAGAAGAAGAGGGATTTTATGAAAGAATGACTTGTATTTATTTCATATTACAAGAAGCTCTATATATAGAGCAATAAAGGTTTAGGTACAATGAACTTATTGATCTTCTAATAATATATTTCCTAAACAGGATTTGATATATTTCTTGCTTAGGATTATACAAATCTGATATATATCCTATTTAGGATTATACAGGGAATATTCACATAATATGCTATCTAATTTAACATATTCTCAACA	TGAAAAATAGAGAAGAAGAAGAGGAATTTTGTGGAAGAATGACTTGTATTTATTTCATGTTACAAGAGGCTCTATATATAGAGCAATAAAGATCTAGGTATAATGAATCTATTGATCTCCTAATGATATATTTCTTAAATTGGATTTGATATATTTCCTGTTTAGGATTATACATATTTGATATATATCCTATTTAGGATTATACAAGGAATATTCACATAATATGCTATCTAATTTAACATATTCTCAACATTCTCCCTTAAGTTGGAGCGTACATGTCATATGCTCCAAGCTTGTTACAAATGTATTCAATCTAAGAGCCTCTAAGGGATTTAGTGAAAACATCTGCTAACTGATCATTTGAATTGACGAAACTGGTGGCAATACATCCTGATTTAA…	STRAND -
RLC	Undefined	Pisifera5_8122_B3_L34_360	4624	95.5	CAAAA-CAAAA	TGGTATCAAAGCCAGGTTAACCCCAA	TGACATCTATACGCCAACTTGAGGAG	324	TATTGGAAGATGAGTGAATATCATAATAAGTTGTCAAGATCATGACTACTATGGTAAGTATGACCTTAAGAATTCCAAGATCAGATATCATGGCTATTATGGTCAGAATATCATGGCTATTATGGTCGTAAATATCATAGCTATTATGGTAGTGATTATTATAGATTCCAGGGTCAAATTTACCGTATTGTTAGACACAATTATATAGCTTCCATAAGTGTGTGGATACAATTGTAAAGCTACCATAGTAGCTATTCTATTTTAGTCTATTTAAAGAGCCGTATTTATGAAGTTGAAGAAGAAAAATAAAAATCTTTTTTCAAA	324	TGTTGGAAGATGAGTGAATATCATAATGAGTTGTCAAGATCATGACTACTATGGTAAGTATGACCTTAAGGATTCCAAGATCAGATATCATAGCTATTATAATCAGAATATCATGGCTATTATGGTCGTAAATATCATAGCTATTATGGTAGTGATTATTATAGATTTCAGGGTCAAATTTATCCTATTGTTAGACACAATTGTATAGCTTCCATATGTGTGTGGATATAATTGTAAAGCTACCATAGTAGCTATTCCATTTTAGTCTATTTAAAGAGCCGTATTCATGAAGTTGAACAAGGGAAATAAAAATCTTTTTCCACA	TATTGGAAGATGAGTGAATATCATAATAAGTTGTCAAGATCATGACTACTATGGTAAGTATGACCTTAAGAATTCCAAGATCAGATATCATGGCTATTATGGTCAGAATATCATGGCTATTATGGTCGTAAATATCATAGCTATTATGGTAGTGATTATTATAGATTCCAGGGTCAAATTTACCGTATTGTTAGACACAATTATATAGCTTCCATAAGTGTGTGGATACAATTGTAAAGCTACCATAGTAGCTATTCTATTTTAGTCTATTTAAAGAGCCGTATTTATGAAGTTGAAGAAGAAAAATAAAAATCTTTTTTCAAATGGTATCAAAGCCAGGTTAACCCCAACCATCGACCACTCTAAAAACCGCCGAGCCGCCGCCGGCCAGGGCTGGAA…	STRAND +
RLC	Undefined	Eguineensis5_4676_PT_B1_L7_127	2992	94.9	CTTAT-TTTAT	TATTAGCTATAGCTCTGATACCATTT	CCCCCCTTTAAACTTAATTGTCTTCC	418	TGTTATGGTGGATAGAAGAAGAGAGGAGTATTGTAGTATTTCTCACTAAGGAATGAAGAGGATAGAGCTCTTTGCAAGAAGAGAACTTTAGCTTTGTTTGATATTCTTCCAACTCTCATAACTCAAAGTGACTCAAGTATATCCCTTTATATAGATGATTTTACAACCCTTCAACTATCCTCTACACAAAATACCAAGAGTCATATTTATGAATAACACTTTGGTTTTATACGTGGAGAGAAATTTTAAGTGTATTTCATAGAAAACACTAAGAGTCATTGCTAATAACAAGATAATATTAATTTAGTTTACTAATTCCAATATCTTCTCTTGAAACAAGGTCTGTTGGGAACATAAAAGATTTCTTTGACCAGCATTTTTTGATCCAATGCACAATTA…	418	TGTTATGGTGGATAGAGGAAGAGAGGAATATTGTAGTATTTTTCACTAAGGAATGAAGAGGATAGAGCTCTTTGCAAGAAAAGAACTTTAGCTTTGTTTGATATTCTTCCAACTCTTGTAACCCAAAGTGACTCAAATACATCCCTTTATATAGATGATTTTACAACCCTTCAATTATCTTCTACACAAAATATCAAGAGTTATATTTATGAATGACACTTTGATTTTATACATGGAGAAGAATTCTAAGTGCATTTCATAGAAAACACTAAAAGTTATTGCTAATAACAAGATAATATTAATTTAGTTTACTAATTTCAATACCTTCTCTTGAAACAAGATCTCTTGGGAATACAAAAGGTTTCTTTGATCGGCATCTCTTGATCCAATGCACAATTA…	TGTTATGGTGGATAGAAGAAGAGAGGAGTATTGTAGTATTTCTCACTAAGGAATGAAGAGGATAGAGCTCTTTGCAAGAAGAGAACTTTAGCTTTGTTTGATATTCTTCCAACTCTCATAACTCAAAGTGACTCAAGTATATCCCTTTATATAGATGATTTTACAACCCTTCAACTATCCTCTACACAAAATACCAAGAGTCATATTTATGAATAACACTTTGGTTTTATACGTGGAGAGAAATTTTAAGTGTATTTCATAGAAAACACTAAGAGTCATTGCTAATAACAAGATAATATTAATTTAGTTTACTAATTCCAATATCTTCTCTTGAAACAAGGTCTGTTGGGAACATAAAAGATTTCTTTGACCAGCATTTTTTGATCCAATGCACAATTA…	STRAND -
RLC	Undefined	Eguineensis5_4963_B1_L38_247	2164	92.4	CATGC-TATGC	GGGTTAGGGTTCTGACTTTGATACCA	TCCTCCAGCAATTTGAACATCCTGTG	168	TAAAAAATATGGGTAAAAAAAACACACCCCACTTTACGGTTGTATTAATATTTATAGAGATATGTACAGATGGCTTAGCATAAATGGATATGTACAAAGAAGGCATAGAAGTAAAAAAATAAAATAAACCTAATATGCTACGGCCATAAATACAATAATACTCTAACA	169	TGAAAAACATGGGTAAAAACAACACACCCCTCTCTAGGGTTGTATTAATATTTATAGAGATATGTATATATGACTTAGCATAAATGGACATGTACAAATAAGGCATAGAAGTAAAAAAATAAAATAGGCCTAATATTGCTACTACCATAAATACAATAATACTCTAACA	TAAAAAATATGGGTAAAAAAAACACACCCCACTTTACGGTTGTATTAATATTTATAGAGATATGTACAGATGGCTTAGCATAAATGGATATGTACAAAGAAGGCATAGAAGTAAAAAAATAAAATAAACCTAATATGCTACGGCCATAAATACAATAATACTCTAACATCCTCCAGCAATTTGAACATCCTGTGGTCGAATATGAAGGTTGGATTGAAATAGAGTAAAACGGGAAGTAGATAATGGCTTCGTGAAGATATCAGCAAATTGCTTGTTAGAATAAATGTGAAGAAAAGACAAATCACCCATTTGAACTCTCTCATAGGAAATGATGATCAAACTCAATGTGCTTGGTGCGTGAATGAAGAACCAGATTGGCAGCAATATAAGTAGTGCTAA…	STRAND -
RLC	Undefined	Eguineensis5_4715_RT16_B1_L29_398	9781	91.9	ATACC-ATATC	GTGGTATCAGAGTAAGATTCTGATAT	AATTGGCTTTAGTGCAAGTGAAAGAT	2668	CGTTAGATGTATGTCCTCGAAGTCAAGTTGGCCGACACATATAACCTTTCTAGTGGTATAGATTTGTAATTGAATATAATAAATAGGATTATTTTCTCATTCATGTAGAGTCATGTATCTATAAATCATCCAAAAAATTAATAGGATGATGACACATATTCTCAAGAGTTGAGAATTTAAGACATATGTCAGTAGTAATTAATTCTTAAATACTTTCGATCGATAGATCATCACGAAGATGGTGATTGATCCGATTAGATTGATGCATGGATCGCTTTTCTCCGGATAGACAAGTCTCGAATCTACAGTGTGGAGACACTAGAGCGAGAATGCAGATGATTGTCAGAGAACAATGATACTGAGCATGATCAACACAACTAGTCATATGGATGTCTATCC…	2666	TGTTAGATGTATGTCCTAAAAGTTCAGTTGGCCAACACATATAACCTTTCTAGTGGTATAGTTTTATGATTGAATATAATAAATAAGATTATTTTCTCATTCATGTAGAGTCATGTGTCTATGAATCGTCCAAAGAATTGATAGGATGATGATACATATTCTCAAGAGTTGAGAATTTGAGATATGTGTTATTGATGATTAATTCCTAAATACTCACAATCAATAGATTATCATGAGGATGGCGATTGATCTGATTAGATTGATGCACGGATGCTTTTCTCTGGATAAACGAGTCTCAAGTCTAAGTGTGGAGGCACTGGAGCGAAAGTGCAGATGATTGTTAGAGAACAATGATATCGAGCGTGACTAATATGAGTAGTCATATGGATGTCTATCCAC…	CGTTAGATGTATGTCCTCGAAGTCAAGTTGGCCGACACATATAACCTTTCTAGTGGTATAGATTTGTAATTGAATATAATAAATAGGATTATTTTCTCATTCATGTAGAGTCATGTATCTATAAATCATCCAAAAAATTAATAGGATGATGACACATATTCTCAAGAGTTGAGAATTTAAGACATATGTCAGTAGTAATTAATTCTTAAATACTTTCGATCGATAGATCATCACGAAGATGGTGATTGATCCGATTAGATTGATGCATGGATCGCTTTTCTCCGGATAGACAAGTCTCGAATCTACAGTGTGGAGACACTAGAGCGAGAATGCAGATGATTGTCAGAGAACAATGATACTGAGCATGATCAACACAACTAGTCATATGGATGTCTATCC…	STRAND +
RLC	Undefined	Eguineensis5_4635_PT_B44_L91_162	9484	91.7	CCCAA-CTCAA	AACTAGGTTTTGCGCACATCCAAAGA	TCCAACAACTTCCACTTGGACTAAAG	1855	AGAAGGACTCTTCTCTTCTTTTTCTCCATGAACCCACACCCCAAAACCTCCTCAACGTAGAGAACTCCTTCTCTTCTATCTTACACGCATAAAAGAAATAATAAAAGCTCTTTTATTGGTGTGTAATAAGGTTGGGATGAAGAGTCTTAGAGATCTTGGACTCTTCCAAGAGATGTCGCCTTTCCATAAATCTTATGCCTCAAAAGAAATGTGGAATGCCCCCTTTCATAATTTTCCACAGTGAATTAGATCACTATCTGAATTCTAATGCAAAAAATTTCCTCAAAAAGTCACAGAAAAGAAGGAGAATAAAAGGGATGGCATGTGGAGTGATTTGGATAAGAACAAACTCTCTTAATAAGGAATGTTTTAAAATCCAATTTCAAAACTTTTTTTTTA…	1852	AGAAGGACTCTTCTCTTCTTTTTCTCCATGAACCCACACCCCAAAACCTCCTCAACATAGAGAACTCCTTCTCTTCTATCTTACATACACAAAAGAAACAATAAAAGCCCTTTTATTGGCATGTAATAAGGTTGGGATGAGGAGTTCTAGAGATCTTGGACTCTTCCAAGAGATGTCGCCTTTCCACAAATTTTATGCCCCAAAAGAAACATGGAATGCCCCCTTTCATAATTTTCCATAATGAATCAGATCATTATCTGAATTCTTACATAAAAAATTCCCTCAAAAAGTTGCACAAAAGAAGGAGAATAAAAGGGATGGCGTGTGGAGTGATTTGGATAAGAACAAACTCTCTTGATAAGAAATGTTTTGAAATCCAATTTCAAAATATTCCATCTA…	AGAAGGACTCTTCTCTTCTTTTTCTCCATGAACCCACACCCCAAAACCTCCTCAACGTAGAGAACTCCTTCTCTTCTATCTTACACGCATAAAAGAAATAATAAAAGCTCTTTTATTGGTGTGTAATAAGGTTGGGATGAAGAGTCTTAGAGATCTTGGACTCTTCCAAGAGATGTCGCCTTTCCATAAATCTTATGCCTCAAAAGAAATGTGGAATGCCCCCTTTCATAATTTTCCACAGTGAATTAGATCACTATCTGAATTCTAATGCAAAAAATTTCCTCAAAAAGTCACAGAAAAGAAGGAGAATAAAAGGGATGGCATGTGGAGTGATTTGGATAAGAACAAACTCTCTTAATAAGGAATGTTTTAAAATCCAATTTCAAAACTTTTTTTTTA…	STRAND -
RLC	Undefined	Eguineensis514297_RT16_B1_L17_446	9995	91.3	TGAGG-TGAGG	TTTATCAGTCTAGCTCTAATACCAGT	ACTCTCTCTTAGACTAAAGCCAATCG	1985	TGTAGAAAAAATTCATCCGATCTGATCGGATCGTCAGGATGCATCTGAAAAATTTTTCTATTCTATTAATTTATAACCTTTATAAATTACCTGAATCGCAGCAGAATAAGGATCAAATCTTCAAGGGTTGTATGAATCTGATGCCTCACGATGTCTGAACGCATAGACCCTCTACTTTGCACGCACGCCAGGCTCCGTAGAGAAGAAGAATGATTTTTTTGGGTATTAATCTTTAGAAGGAAAGCGAGGGGAGGGAGGAGATCATATCTCATGCCTTGAAACCTTTTTGGATGAACCCTTCATGCCAAGAACAAGACACTAATATTCTCCATGCGAAAAAAGGGATGCCTCCCTTTCTTATGTCGCACTACCACCTTAACTCACGATATGTATTCTCTT…	1981	TGAAGAAAAAATTTATCTGATTTAATCGGATCATCAGGATGTATCTGAATTTTTTTTTATTTTATTAATTTATAATCTTTATAAATTATCTAAATTATAATAGAATAAGGATCAAATCTCCAGGGGTTGCATGAATCCGATGCCTCGCAAGGTCTAAACTCATAGATCCTCTATTTCACGCGCACGTGAGGCTCCATAGGGAAGAGGGATATTTTTTTGAGTATTAATCTTTAGAAGGAAAGTAAGAGAAGGGAGGAGATCATATCTCATGCCTTGAAAGCTTCTTGGATGAACCCTTCATGCCAAGAATAAGACACCAATATTCTCCACGCCAAGAAAGGGACGCCTCCCTTTCTCATGTCGCATAACCACCTTAAGTCACGGTATGTATTCTCTTCG…	TGTAGAAAAAATTCATCCGATCTGATCGGATCGTCAGGATGCATCTGAAAAATTTTTCTATTCTATTAATTTATAACCTTTATAAATTACCTGAATCGCAGCAGAATAAGGATCAAATCTTCAAGGGTTGTATGAATCTGATGCCTCACGATGTCTGAACGCATAGACCCTCTACTTTGCACGCACGCCAGGCTCCGTAGAGAAGAAGAATGATTTTTTTGGGTATTAATCTTTAGAAGGAAAGCGAGGGGAGGGAGGAGATCATATCTCATGCCTTGAAACCTTTTTGGATGAACCCTTCATGCCAAGAACAAGACACTAATATTCTCCATGCGAAAAAAGGGATGCCTCCCTTTCTTATGTCGCACTACCACCTTAACTCACGATATGTATTCTCTT…	STRAND -
RLC	Undefined	Eguineensis5_4938_B24_L7_223	1408	91.2	AAACT-AAACT	CTCTCCCTCAAGCTGGAGCATATATA	GGATGCGGCAACCTGCTTTGATATCA	198	TGTTGAAAGAAAAAGTTCAAAGAAATAATTCATTAATGAGATCTCATCTTTTTAAATAGATAAGAAACAAGTACATAAGAAAAGAGGTATATACTTGAAAAGTAAGTACATACCATGTTTAGAGATATACTAAATTTAGAGACATACTAAATATGTCCTTTCTGTATAAGACCTTATTAAATAAGTATGATTCTAACA	198	TGTTGAAAGGAAAAGCTCAAAGGAATAATTCATTAATGAGATCCCATCACTTAAAATATGTAAGAAACAAGTAGATAAAGAAAGAGGTACATACCTAAAAAGCAAGTACATACTATGTTTAGAGATATACTAGGTTTAGAGGCATACTAAATATGTCCTTCCTATATAAAGACTTATTAAATAAGTATAATTATTACA	TGTTGAAAGAAAAAGTTCAAAGAAATAATTCATTAATGAGATCTCATCTTTTTAAATAGATAAGAAACAAGTACATAAGAAAAGAGGTATATACTTGAAAAGTAAGTACATACCATGTTTAGAGATATACTAAATTTAGAGACATACTAAATATGTCCTTTCTGTATAAGACCTTATTAAATAAGTATGATTCTAACACTCTCCCTCAAGCTGGAGCATATATATCAAACATGTCCAGCTTGTTATACATAGAGTTGAAAATACCAAAAGATAGAGATTTAGTTAAAATATTAGCTAACTGCTCGGATGGAGTGAACGGTGTTATGATGATCTTGTTCATCACAGCATCTCTTATAAAATGACAATCTACTTCAATGTGCTTAGTCCTCTCATGGAACA…	STRAND +
RLC	Undefined	Eguineensis5_4518_PT_B1_L17_360	10210	91	TATTA-CATTA	TGTCGAACTTCGGCTCTGATACCAAT	ACTCTCACTTAGACTAAAACCAATCG	2271	TGAAGGAAACATAGGCAGTTTCATGCATCCATTTTAAAATTTTTAGCGGAAGCAGACTAGATTAAACAATTTAATCTACCATGAATGTATTAGATCAGATCTAAAAACTACCTACTAAGGATCATATGACATAAATAATATGCATAATCTGAAATCTTAACACTATTGATCATATCAATAAAGTAATAGATCACATCTACGATAGACTAGATCATATCTACTGAGATCAAATCTTATACAAGAGCGCGGGTAGCTGATCACTGCAACTGACAACTGTGGATTTGAGGTTCTTCTTGATGCCGAGCAGCCGCACTGAATGTCTGACCTCTACAGGACGTCCACACGAAGCCCTAGTACTGATCGATCTCCCTGGAGTGCTAGTTCCTTGCGAAGGCCTCT…	2272	TGAAAGAAACATAGGCAGTTTCATGCATGCATTTTTAAAATTTTTAATGAAAGCAGACTAGATTAAACAATTTAATCTACTATGAATGTATTAGATCAGATCTAAAAACCACCTACTAAAGATCATATGATATAAATAATATGCATAATCTGAAATCTTAACACTATTGATCATATCAATAAAATAGTAGATCACATCTACGATCTCTACGATAAACTAGATCATATCTACTAAGATCAGATCTTATACCAAAGCGCGGATAGTTGATCACCGCAACTGACAACCATGGATTTGAGGTTCTTCCTGATGCCGAGCAGCCGCACAGAATGTCTGACCTCTACAGAACATCCACACGAAGCCCTGATGCTGATTGATCTCTCTGGAGTGCTAGCTCCTTGC…	TGAAGGAAACATAGGCAGTTTCATGCATCCATTTTAAAATTTTTAGCGGAAGCAGACTAGATTAAACAATTTAATCTACCATGAATGTATTAGATCAGATCTAAAAACTACCTACTAAGGATCATATGACATAAATAATATGCATAATCTGAAATCTTAACACTATTGATCATATCAATAAAGTAATAGATCACATCTACGATAGACTAGATCATATCTACTGAGATCAAATCTTATACAAGAGCGCGGGTAGCTGATCACTGCAACTGACAACTGTGGATTTGAGGTTCTTCTTGATGCCGAGCAGCCGCACTGAATGTCTGACCTCTACAGGACGTCCACACGAAGCCCTAGTACTGATCGATCTCCCTGGAGTGCTAGTTCCTTGCGAAGGCCTCT…	STRAND -
RLC	Undefined	Eguineensis5_8028_RT39_B1_L159_444	9911	90.9	CACA-CACA	AACTGGTATCAGAGCTAGGCTGATAT	TACTGATTGGCTTTAGTCCAAGTGGA	1972	AGCTGTTAGGAAATGTGTCCTAAAATCAATCATTTGGATGATTGTGCTCTTTGTAATTTATATATAAATTATAAATTAATAAAAATTATTTAACATTATTCATCACAAGGTGTACATCTTTCTTGATTAAACTTTAATATTGTGATGAAGTCCTTAAAACTATATGACAATCGATAAAAAAAATTTATTGAATAATTCTTAAATATATTCGCGATCAAATGATATGTCATTAAAGGATGATAATGTTTATCAAGTGTAGGTTGTTGTGTGTCATATAGATTGGTTGTCCTCTTAACCAAAGAGTGTAGAGATACTGATATAGCATACAGGTGAGATGTAGGAGTACATTATCACTAAACAAGTGACTCACCTATGGAGCACTCTACTGTCAAGGGCTAC…	1961	AGTTGTTAGAAAATATGTCCTAAAGTCAATCATTTGGATGATTGTGCTCTTTATAATTTATATATAAATTATGAATTAATAAAAGTTATTTGATATTATTTATCACAAGGTATACATCTTCCTTGATTGAACTCTAATGTTGTGATGAAGTCCTTAGAACTATATGACAATCAATAAAGGAGGATTTATCAAATAATTCTTAAACATATTCATAACCAAATGATACGTCATTAAAAGATGATAATGTTTATCAAGTGTAGATCGTTGTATGCCATATAGGTTGGTTGTCCTCTTAACTAAGGAGCCTGGAGATACTAGTATAGTATACAAGTGAGATGTAGGAGTACATTATCCCTGAACAAGTAACTCATCTACGGATTGCTCTGCTGTTAAGGGCTG…	AGCTGTTAGGAAATGTGTCCTAAAATCAATCATTTGGATGATTGTGCTCTTTGTAATTTATATATAAATTATAAATTAATAAAAATTATTTAACATTATTCATCACAAGGTGTACATCTTTCTTGATTAAACTTTAATATTGTGATGAAGTCCTTAAAACTATATGACAATCGATAAAAAAAATTTATTGAATAATTCTTAAATATATTCGCGATCAAATGATATGTCATTAAAGGATGATAATGTTTATCAAGTGTAGGTTGTTGTGTGTCATATAGATTGGTTGTCCTCTTAACCAAAGAGTGTAGAGATACTGATATAGCATACAGGTGAGATGTAGGAGTACATTATCACTAAACAAGTGACTCACCTATGGAGCACTCTACTGTCAAGGGCTAC…	STRAND +
RLC	Undefined	Eguineensis5_6439_PT_B1_L93_168	9359	90.5	ATTAAT-ATTAAC	ATATGAACCCATGGCTCTGATAGCAT	AGGTTTTTCATACTGTGCCGAACCGG	1238	TGTTGGGATTTCTAAGGTGCTAGTGCATGTAAATTTCAAAAACTTTTGAAATATGCAGTGAAATAATAGATTAAAATACTTTTAATCATAACATACATAGATCATATCAAAGCACCTAAGGATCTAGTTCATATGCAAAAAATAACATAATTTGATTTTTAATATAAACTTGTGATCAGATCGCAAGTCTGTTTCGCTTTTCCTTTCTTCAAGTTTGGATTTTCACACGGGCCGATCTTCATCTGCGAAGTGATGATCTTGGATGTCTTCGGAAGGTCCCTTGAAGCTGCACAAGCATCCGGCCTCTATGGGTATCCACGCAAGGCTTTGATCTGATCGGAAGCTTCTTGATCTCATCGGGATGCTTGCTCCCTTGCAAAGATCGCATCTTGATGATTG…	1259	TGTTGGGATTTCTAAGGTGCTAGTGCATGTAGATTTCAAAAACTTTTAAAGTATGCAGCGGAATAATAGATTAAAATACTTTTAATCATAACAAGCATAGATCATATCAAAGCACCTAAGGATCTAGTTCATATGCAGAAAATAACATAATCTGATTTTTAATATAAACTTATGATCGCATCGCGAACCTGTTTCGCTTTTCCTTTTTTCAAGTTTGGATCTTCACACGGGCCGATCTTCACCTGCAAACTGATGATCTTAGATATCTTCGGAAGGTTCCTTGAAGCCACACAAACGTCCGGCCTCTATGAGTATCCATACGAGACTTTGATCTGATCAGAAGCTTTTTGATCTCATTGGGGTGCTTATTCTCTTGCAGAGATCGCATCTTGACAGTTG…	TGTTGGGATTTCTAAGGTGCTAGTGCATGTAAATTTCAAAAACTTTTGAAATATGCAGTGAAATAATAGATTAAAATACTTTTAATCATAACATACATAGATCATATCAAAGCACCTAAGGATCTAGTTCATATGCAAAAAATAACATAATTTGATTTTTAATATAAACTTGTGATCAGATCGCAAGTCTGTTTCGCTTTTCCTTTCTTCAAGTTTGGATTTTCACACGGGCCGATCTTCATCTGCGAAGTGATGATCTTGGATGTCTTCGGAAGGTCCCTTGAAGCTGCACAAGCATCCGGCCTCTATGGGTATCCACGCAAGGCTTTGATCTGATCGGAAGCTTCTTGATCTCATCGGGATGCTTGCTCCCTTGCAAAGATCGCATCTTGATGATTG…	STRAND -
RLC	Undefined	Eguineensis5_8762_B9_L71_106	4293	90.4	ATTAT-ATTAT	TAGAGATGGTTATGGCTCTGATACCA	CCCCTCCTCAAACTGAAGATGCTTCT	246	TGTAGAGGATTAAAAATTTAAAACTTTATATTATTATGCTTGAGATTTACCCCATTAAATATATATTCAAGGGCTTGTACAAGATAAATACCAACTCATCCTATAGTAATACCCAGCCAATATATCCCAAATGGGGACATCCCAAACATGGAAGCATATCTCATAGCTAGCCCAGCCAATACATCCCAAATAGGGACATCCCAAGCATGGAGGCATATCTCACAGCTAAAAGAAAGATGTTTAACA	238	TGTAGAGGATTAAAACTTTATATTATTATGCTTGGGATTTATCCCATTAAATATACATTCAAAAGCTTGTACAAGGTAAATACCAACTCATCCTATAGCAATGTCCAACCAATATATCTCAAATAAGGATATCCCAAATATGAAGGCATATCTCACAGCTAGCTCAGCCAATACATCTTAAATAGAGACATCCCAAACATGGAGACATATCTCACAGCTAGAGGAAGAATATTTAACA	TGTAGAGGATTAAAAATTTAAAACTTTATATTATTATGCTTGAGATTTACCCCATTAAATATATATTCAAGGGCTTGTACAAGATAAATACCAACTCATCCTATAGTAATACCCAGCCAATATATCCCAAATGGGGACATCCCAAACATGGAAGCATATCTCATAGCTAGCCCAGCCAATACATCCCAAATAGGGACATCCCAAGCATGGAGGCATATCTCACAGCTAAAAGAAAGATGTTTAACACCCCTCCTCAAACTGAAGATGCTTCTTGCAGATGAAGTTTGGAGAGAAGATATTGGAAGCGCTCTCTGGAATATGACTTTGTAAGTAAATCAGCAATTTGACCAATTGAAGAAACATGATGTAGGTTAATAATCTGGTACTGATAGTGGTGGT…	STRAND -
RLC	Undefined	Pisifera520000_RT32_B11_L9_456	10056	90.2	TATAT-TATAT	TTTGGTATCAGAGCCAGACTGATACA	TGATTGGCTTTAGTCCAAGTGAAAGT	2016	TGTCAGAAAATATATCCTAAAGCCAATTATTTGGATGATTATACTCTTTGTAATTTATATATGAATTATAAATTAATAAAAATTATTTGATATTTTTTATTATAAATTATATTTTTTTTATTAGAACTCTTGTGTTGTGATGAAGTCCTTAGAACTATAAAGTAATCGATAAAAGAGGATTTATCAAATAGTTCTTAAGCCATGTTCGCGACTAAATGATATGTCATTAAAAAATGATGATGTTTATCAAGTATAGATCGTTGTGTGCCATATAGGTTAGTTGTCTTTATAATCAATGAGTGTGGAGATACTAATATAGCATATAGGTGAGATGTAGGAGTACATCGTCACTGAACAAGTGACTCACCTGCGGAGCGCTCTGCTGTCAAGGACAGCTCG…	1999	TGTTAGAAAATGTATCCTAAAGTCAATCGTTTGGACGATTATGTTCTTTATAATTTATATATGAATTATAAATTAATAAAAATTATTTGATATTTTTTATCACAAATTATATATCTTTCTTATCAGAACTCTTGTGTGGTGATGAAATCTTTAGAACTATAAAGTAATCGATAAAAGAGGATTTATCGAATAGTTCTTAAACTATGTTCACAACCAAATAATACATCATTAAAGGACGATGACGTTTATTGAGTATAGTCATTGTGTGCCATATAGATTAGTTGTTCTCATAATCAAAGAGTGTGAAGATATTAGTATAATATATAGATGAGATGTAGAAGTACATCATCACTAAACAAGTGACTTACCTGTGGAGCACTCTACTATCAAGAGCAGCTC…	TGTCAGAAAATATATCCTAAAGCCAATTATTTGGATGATTATACTCTTTGTAATTTATATATGAATTATAAATTAATAAAAATTATTTGATATTTTTTATTATAAATTATATTTTTTTTATTAGAACTCTTGTGTTGTGATGAAGTCCTTAGAACTATAAAGTAATCGATAAAAGAGGATTTATCAAATAGTTCTTAAGCCATGTTCGCGACTAAATGATATGTCATTAAAAAATGATGATGTTTATCAAGTATAGATCGTTGTGTGCCATATAGGTTAGTTGTCTTTATAATCAATGAGTGTGGAGATACTAATATAGCATATAGGTGAGATGTAGGAGTACATCGTCACTGAACAAGTGACTCACCTGCGGAGCGCTCTGCTGTCAAGGACAGCTCG…	STRAND +
RLC	Undefined	Eguineensis5_4675_PT_B1_L107_214	9589	89.8	CCATC-CTATC	ATCAGAACCTGTGGCTCTGATACCAT	TTTTTATCAAGATCGATAGATTCCAT	1867	TGTTAGAAAATGGTAGTTTCATGCACGTAGTTTAAAAATATTTTATAAATAATTTATGTGCAACGAAAGTAAATTAAATTAAAATCTTTTAACTTAAAATGCACCAGATCTCATTTGTAAATCACATGCTAGATCTTGATACGAACATGTCACTATGATCTGAAATCTAAAATCAAAAACAAAAGTTATCAAAAGAAAAATCAGAGATCTGATCTCCATACCTTCGGATCCTACGGATGTCAAGGGTTTAAGTAGTAGCCACTCAAGTACCCAGCTTCTGTTGGTATCCACACGGAGATGTCTGATCGGAGCATCGAGACCATCGGTGTGCTAACACCTTACAAGCCTCACTCCTCATCTTTGGATCTGAATCCTCTTTTAGAACTCGAAGAAGATGAA…	1857	TGTTAGAAAGCAGTGGTTTCATATGTGTAGTTTAAAATATTTTCATAAATATTTTATGTGCAGTGAAAGTAAATTAAATTAAAATCTTTTAATTTAAAATACACCAGATCTCATCTGTAAATCACGTACTAGATCTTGATGCGAACATATCACCATGATCTAAAATCTAAAATCAAAAATAAAAATCATCAGAAAAAAAATCAAACATCTAATCTCCATACTTTCGGATCCTGTAGATATCCAGGGTTCAAGTCGTAGCTACGCAAGCTTCCGACCTCTGCTGGTATCCACATGAAGATATCTGATCAAAGCACCAAGACTACCGATGTGCTAGCACCTAGCAGGCCTCGCTTCTCAACTTTGGATCTAAATCCTCTTCTAGAACTCGAAGAAGATGAA…	TGTTAGAAAATGGTAGTTTCATGCACGTAGTTTAAAAATATTTTATAAATAATTTATGTGCAACGAAAGTAAATTAAATTAAAATCTTTTAACTTAAAATGCACCAGATCTCATTTGTAAATCACATGCTAGATCTTGATACGAACATGTCACTATGATCTGAAATCTAAAATCAAAAACAAAAGTTATCAAAAGAAAAATCAGAGATCTGATCTCCATACCTTCGGATCCTACGGATGTCAAGGGTTTAAGTAGTAGCCACTCAAGTACCCAGCTTCTGTTGGTATCCACACGGAGATGTCTGATCGGAGCATCGAGACCATCGGTGTGCTAACACCTTACAAGCCTCACTCCTCATCTTTGGATCTGAATCCTCTTTTAGAACTCGAAGAAGATGAA…	STRAND -
RLC	Undefined	Eguineensis5_5313_RT16_B77_L125_348	8333	89.7	ACCACT-ATCACT	ATTAAGAAGGGACCACTTCAATCGGT	ATTTTTCCTTTAACTAGTATCAAAGT	394	TGAAGAGTCTTGGAATTGTGCGACAAAACCAAGAGGATTGTGAGAAAAGAATAGATGCCTCCTTTCTTATGGCGTAGGAAATTATGGGCACTCCTTCTTAGCATGAAACCTCCCTTCCAGGCTATCCAAAAGCCGCGAGATTAGATGTCATTCCTCTCTCACTTTCCTTCTAAAGATTAATGCCTAAGAAGATTATCCCTCTTCCCTACGGAGCCTGACATGCACGCAAAGTAGAGGGTCTGTGCTTTCAGGCCTCGTGAGATTTTAGATTCAAGCAAGAAACCCTTAATATTTGATTTCTATTCCACTGTAATCAAGGTAAATATAAATGTTATATTATTACTAGAATAAAAAATTTTGCAGACACATCTTGGCTATCCGATTGAATCGGATA	396	GAAAGAGTCTTGGAATTGTGCGACAAAACCAAGAGGATTACCATGAGAAAAGAAGGATGCCTCTTTTCTTATGGCGTAAGAAATTATGGGTGCTCCTTCCTAGCATGAAAGCTCCCTTCCAGGTTATCCAAAAGCCGCGAGATGAGATGTCATTCCTCCCTCACTTTTCTTCTAAAGATTAATGCCCAAGAAGATTATCCCTTTTCCTTATGGAGCCTGACATGCATGCGAAGTAGAGAGCCTATACTTTCAGATCTCATGAAACTTTGGATTCAAATAAGAAACCCTCAATATTTGATCCCTATTCTGCTGCAACTAAAATAAATATAAATGTTATATTTCCACTAGAATAGAAGATTTTTCAGATGCACCCTGGCCATCCGACTGGATCGGACA	TGAAGAGTCTTGGAATTGTGCGACAAAACCAAGAGGATTGTGAGAAAAGAATAGATGCCTCCTTTCTTATGGCGTAGGAAATTATGGGCACTCCTTCTTAGCATGAAACCTCCCTTCCAGGCTATCCAAAAGCCGCGAGATTAGATGTCATTCCTCTCTCACTTTCCTTCTAAAGATTAATGCCTAAGAAGATTATCCCTCTTCCCTACGGAGCCTGACATGCACGCAAAGTAGAGGGTCTGTGCTTTCAGGCCTCGTGAGATTTTAGATTCAAGCAAGAAACCCTTAATATTTGATTTCTATTCCACTGTAATCAAGGTAAATATAAATGTTATATTATTACTAGAATAAAAAATTTTGCAGACACATCTTGGCTATCCGATTGAATCGGATAATTTT…	STRAND -
RLC	Undefined	Eguineensis5_5500_RT16_B1_L29_266	10381	89.7	CTGCA-CTGCG	AAAAGAATTAGTAGCTCTGATACCAC	AACTCCCACTTGATTTAAAGTCAATC	2291	TGTTGAAAAGTTGGGTAGAAAACATGTATAGATTTTAAAACTTTTTCGAAACACGTAGCAAAAGTCAACAAAGTTAAAACCCTTTTAACCCACATGCATTAGATCATATCTATAGACTACTTGAATCCTCGGATCTATGACATACATAAAAGAGATTTAAAATCGTGTAGACCATATCCACATGTACAATGAGATCAGATCTCATCGCCTTTGTGTGGGTCGTAATTCACGACAGTCGATGATTCGTGGAGTTGAAACTGGTTCCTTTAGCCGTGCACACGTCCAGCACCCATAGATATTCACACAAGATCTTCTTAGATCAGAGGTCAGCGATCTTTCCGAGGTGCTAGCTCCCTTGTAAAGATCCCTCTTGATGCTGGATCTGGACTCCTTCTTCTA…	2290	TGTTGAAAAGTTGGATAAAAAATATATATAAATTTTAAAATTTTTTTGAAATATGCAGCGGCAGTCAATAAAGTTAAAACCCTTTTACCCCACATGCATTAGATCATATCTATAGACTACCCGAATCCCTAAATCTATGACATATATAAAAGAGATTTAAAATTGTGTAGATCACATCCACATGTTCAATGAGATCATATCTCATCACCTTTGTGTGGGTTGTAATTCACTGTAGCTGATGATTCGTGGAGTTGAAATTAGTTCCTTTAGCCACACACGCACACGCGCCTAGCCTCCACAGATATCCGCATAAGGTCTTCTCAGATCAGAGGTCAGCGATCTTTTCAAGGTGCTGGCTCCCTTGCAGAGATCCCTCTTGATGCTTGATCTAGGCTCTTT…	TGTTGAAAAGTTGGGTAGAAAACATGTATAGATTTTAAAACTTTTTCGAAACACGTAGCAAAAGTCAACAAAGTTAAAACCCTTTTAACCCACATGCATTAGATCATATCTATAGACTACTTGAATCCTCGGATCTATGACATACATAAAAGAGATTTAAAATCGTGTAGACCATATCCACATGTACAATGAGATCAGATCTCATCGCCTTTGTGTGGGTCGTAATTCACGACAGTCGATGATTCGTGGAGTTGAAACTGGTTCCTTTAGCCGTGCACACGTCCAGCACCCATAGATATTCACACAAGATCTTCTTAGATCAGAGGTCAGCGATCTTTCCGAGGTGCTAGCTCCCTTGTAAAGATCCCTCTTGATGCTGGATCTGGACTCCTTCTTCTA…	STRAND -
RLC	Undefined	Eguineensis5_9638_RT16_B1_L29_323	9858	88.7	GAAAG-AAAAG	TATAAAATCCATGGCTCTAATACCAC	ATCTTTCATTTGGACTAAAGCCAATT	2186	TGTTGGAATTTCATGTCGAGGCATACATGTATGTTTCAAATTTTTTTTCTAAACAGCATAGCAGAATAGAAGATTAAAATATCTTTTAATCTAAATCATGCATACATAAAATAAAGAATACAATGATCTATTTCATATGCTGAAATTGAATGCATGCTAAATTTTATACTGAAATTAAATATGTGATCGAAATACATATCTGTTTCACAATTATTTTCTTTGAATCTGAATCTGAAAGAGAATAGATTCTTCCTTAGCCACACAAGTGCCTGATCTCTATGGATATTCACTTAGGATCAATCTGGAACAGCTCTCTTTGGTGTTGATCTTTTTTCTTCAAAAATAATCACCCTACGAATCTAAATGAAGCTTGAATCGCGATCAACTCTTTAATCCTTT…	2189	TGTTAGAATTTTATGTCCGGATATGCATGTATGTTTCAAATTTTTTTCTAGACAATGTAGTGAAAAAGAAGATTAAAAAATCTTTTAACTTAAGTTAGGCATACATAAAATAAAGAACATAAGGATCGATTTTACATGCTGAAATTGAACATATGCTGAATTTTATGCTGAAATTAAATATGTAATAGAATTACATACCTATTTCATAATTATTTTTCTTGAATCTGGATCTGAAAGAGAGTAGGTTCTTTCTTAACTGTGTAAGTATCCGACCTCTATGGATATCCACTCAGGATCAGCGTAAAATAGCCTTCTTTGGTATTGATCTTTCTTCTTCAAGAACAATCACCTTGTGAATCTGAATGAAGCTTGGATTGCGATCAACTCTTTGATCCTTTT…	TGTTGGAATTTCATGTCGAGGCATACATGTATGTTTCAAATTTTTTTTCTAAACAGCATAGCAGAATAGAAGATTAAAATATCTTTTAATCTAAATCATGCATACATAAAATAAAGAATACAATGATCTATTTCATATGCTGAAATTGAATGCATGCTAAATTTTATACTGAAATTAAATATGTGATCGAAATACATATCTGTTTCACAATTATTTTCTTTGAATCTGAATCTGAAAGAGAATAGATTCTTCCTTAGCCACACAAGTGCCTGATCTCTATGGATATTCACTTAGGATCAATCTGGAACAGCTCTCTTTGGTGTTGATCTTTTTTCTTCAAAAATAATCACCCTACGAATCTAAATGAAGCTTGAATCGCGATCAACTCTTTAATCCTTT…	STRAND -
RLC	Undefined	Eguineensis5_4075_PT_B1_L97_181	5848	88.3	TTTAA-CTTAA	TTGGAAAGCTTTTCGTGCTGATAACA	CCCCCTTAGATAACCCATTCATGAAG	354	TGTTGTAGAATAATAAAATATATAATGAAAGAAGAGAGACAAATAAGAGAATGGGGGAGAGAGACAGAAAGAAGAAATCTTTTCACACGGTACTAAGCCTTCTCATTTCATTACAAGCCCTTTTATAGATTTTTTAATCCAAATTACAAAGACAAATAATATTTCTCATTCATTTATAAAAGAAAATAATATTTCTTATTCATTTACAAAGATAATAATATTTCTCATTTGAAAGAAATAATATTTTTCATTCTAATTTCTAAAGGCTCACCCATATGAGCTTCAATGACCATTTATAACACATTCTAATTTTTAAGTGGTCATCCATATAAGCTTCAACGACCATTTATAACA	350	TATTGTAGAACAATAAAATATATAATGAAAGGAGAGAGATACAATGAGAGAATGAGAGAGAGAGAGAAGAAATCTTTTCATACAGTAATAATCCTTCTCATTTCACTCCAAGCCCTTTTATAGAATTTTTTAATCCAAATTATAAAGAGAAATAATATTTTTCTTTCATTTACAAAAGAAAATAATATTTTTTATTCATTTACAAAGGGAATAATATTTTTTATTTGAAGAAAATAATATTTTTCATTTCAATTTCTAAGAGCTCATCCATATGAGCTTCAACGACCATTTATAATACATTCCAATTTCTAAAAGATCATCCATATAAGCTTCAACGACTATTTATAACA	TGTTGTAGAATAATAAAATATATAATGAAAGAAGAGAGACAAATAAGAGAATGGGGGAGAGAGACAGAAAGAAGAAATCTTTTCACACGGTACTAAGCCTTCTCATTTCATTACAAGCCCTTTTATAGATTTTTTAATCCAAATTACAAAGACAAATAATATTTCTCATTCATTTATAAAAGAAAATAATATTTCTTATTCATTTACAAAGATAATAATATTTCTCATTTGAAAGAAATAATATTTTTCATTCTAATTTCTAAAGGCTCACCCATATGAGCTTCAATGACCATTTATAACACATTCTAATTTTTAAGTGGTCATCCATATAAGCTTCAACGACCATTTATAACACCCCCTTAGATAACCCATTCATGAAGAACGTGCCTCATAAAAATC…	STRAND -
RLC	Undefined	Eguineensis5_4040_PT_B1_L29_215	10194	88.3	CCATC-CCATC	ATCAGAACCTGTGGCTCTGATACCAT	AACTCTCACTTGCACTAAAGCCTATC	2475	TGTTAGAAAATGGTAGTTTCATGCACGTAGTTTAAAAATATTTTATAAATAATTTATGTGCAACGAAAGTAAATTAAATTAAAATCTTTTAACTTAAAATGCACCAGATCTCATTTGTAAATCACATGCTAGATCTTGATACGAACATGTCACTATGATCTGAAATCTAAAATCAAAAACAAAAGTTATCAAAAGAAAAATCAGAGATCTGATCTCCATACCTTCGGATCCTACGGATGTCAAGGGTTTAAGTAGTAGCCACTCAAGTACCCAGCTTCTGTTGGTATCCACACGGAGATGTCTGATCGGAGCATCGAGACCATCGGTGTGCTAACACCTTACAAGCCTCACTCCTCATCTTTGGATCTGAATCCTCTTTTAGAACTCGAAGAAGATGAA…	2462	TGTTAGAAAGCAGTGGTTTCATATGTGTAGTTTAAAATATTTTCATAAATATTTTATGTGCAGTGAAAGTAAATTAAATTAAAATCTTTTAATTTAAAATACACCAGATCTCATCTGTAAATCACGTACTAGATCTTGATGCGAACATATCACCATGATCTAAAATCTAAAATCAAAAATAAAAATCATCAGAAAAAAAATCAAACATCTAATCTCCATACTTTCGGATCCTGTAGATATCCAGGGTTCAAGTCGTAGCTACGCAAGCTTCCGACCTCTGCTGGTATCCACATGAAGATATCTGATCAAAGCACCAAGACTACCGATGTGCTAGCACCTAGCAGGCCTCGCTTCTCAACTTTGGATCTAAATCCTCTTCTAGAACTCGAAGAAGATGAA…	TGTTAGAAAATGGTAGTTTCATGCACGTAGTTTAAAAATATTTTATAAATAATTTATGTGCAACGAAAGTAAATTAAATTAAAATCTTTTAACTTAAAATGCACCAGATCTCATTTGTAAATCACATGCTAGATCTTGATACGAACATGTCACTATGATCTGAAATCTAAAATCAAAAACAAAAGTTATCAAAAGAAAAATCAGAGATCTGATCTCCATACCTTCGGATCCTACGGATGTCAAGGGTTTAAGTAGTAGCCACTCAAGTACCCAGCTTCTGTTGGTATCCACACGGAGATGTCTGATCGGAGCATCGAGACCATCGGTGTGCTAACACCTTACAAGCCTCACTCCTCATCTTTGGATCTGAATCCTCTTTTAGAACTCGAAGAAGATGAA…	STRAND -
RLC	Undefined	Pisifera510449_RT62_B11_L31_332	10018	87.8	ATATG-ACATG	AGTGGTATCAGAGCTATAGATTTATT	CAATTACCTTTAAGTCAAGTGGGATT	2475	TGTTAGATGTATGTCCTAGAAGTCAGATTGACTGATACATATACAAATTCTAGAAGCATAATTTTGTAATTAAAATTTTGAAATAAATAAAATTTGAGTTATTTTTTTATTCATGTTGTATTTGAATTATGTCCATAAATTATCTGAGAAATTAACGGATGATATATATTCTCAAAAGTTAAAAATTTGAGGTACGTGTCATTAGTGGTTACAATCAATAGACCATCATAGAGATGGTGACTGATCCAGATAGATCGATGCATATATCACTTTCTTTCATGGATAGATGAGTCTTGAGTCGACAGTATAGAGATATTGAAGAAAAAGTACAGGTGCTTGATAGAGATCAAAGATACTGAGCATGATCAACATGAGAAATCATTAGGATGGCTACCTACT…	2494	TGTTAGATGTATGTCCTAGAAGACAGATTGACTGACACATATACACATTCTAGGAGCATAATTTTATAATTAAAATTTTGAAATAAACAAAATTTAGATTATTTTTTTATTCATGTTGTGTTTGAATTGTGTCTATGAATCATCCGAGGGATTAATAGATGATGACACGTATTCTCAAGAGTTGAGAATTTGAAGCACGTGTCATTAGTGGTTAATTCCTAAATACTTTCAATCGATAGATCATCACGGAGATGGTGACTGATCTGAATAGATTGGTACACAGATTATTTTTCTTCATGGATAGACGAGTCTTTAATCGACAGTGTGGGGATACTGGAGTGAGAGTACAGGTGTTTGATAGAGATCAAGGATACTGAGCATGACCAATACAAGAAGTCA…	TGTTAGATGTATGTCCTAGAAGTCAGATTGACTGATACATATACAAATTCTAGAAGCATAATTTTGTAATTAAAATTTTGAAATAAATAAAATTTGAGTTATTTTTTTATTCATGTTGTATTTGAATTATGTCCATAAATTATCTGAGAAATTAACGGATGATATATATTCTCAAAAGTTAAAAATTTGAGGTACGTGTCATTAGTGGTTACAATCAATAGACCATCATAGAGATGGTGACTGATCCAGATAGATCGATGCATATATCACTTTCTTTCATGGATAGATGAGTCTTGAGTCGACAGTATAGAGATATTGAAGAAAAAGTACAGGTGCTTGATAGAGATCAAAGATACTGAGCATGATCAACATGAGAAATCATTAGGATGGCTACCTACT…	STRAND +
RLC	Undefined	Pisifera5_3335_RT3_B95_L9_451	10106	87.5	TTTAGA-TTTAGG	TTGGACATGAAATAAATGTTAGATGT	TGCGATACCTCAGATATTCACAATAA	334	TGATTAATAATTCTCAATTGACTGAATTGAAAGTATTTCGATCCATTGAAAGAAGTTTTAATGATATTGTTGATGGAGATCACAATATATCTCACTCTAGATAGAATTGAATTATAGGGTCACACATAAAGAGAATTAATCTAGAATTGTATGATTAGGTTCATGTAGTTCCATTTGGATTAAGATTTATAAAATCTTATTGGATTTAAGAATATCATGCTAGCACATGGTTAAACTAAATTTCTTTTGAGACTTGAAATTTCTATTGGATAGGGATTGGATCAAGTTAAAAGCATGCATGAGGGGTGCCAAGAGTTGGATCCTCATCAAATTT	335	TGATCAATGATTCTTATTTGGCTGAATTGGAAGTATTTCAATCCATTGAAAGGAGTTTCAATGATATTATTGATGAGGATCATAATATATCTCACTATCAGACAGAATTGAATCTACAGGATCATACAAAAAGAAATTGATCTAGGATTATGCAATTAGGCTTATATAGTTTCAACTGAATTAGGATTTATGAAATCCTATTGGGTTTAAGAATACCATGCTAGCACATGATTAAATCAAATTCCTCTTAAGACTTGGAATCCCTATTGGATAGGGATTGGACCAAGTTAAATGTATGCATGAGGGGTGCTAAGAGTTGGGTCCTCATCAAATTT	TGATTAATAATTCTCAATTGACTGAATTGAAAGTATTTCGATCCATTGAAAGAAGTTTTAATGATATTGTTGATGGAGATCACAATATATCTCACTCTAGATAGAATTGAATTATAGGGTCACACATAAAGAGAATTAATCTAGAATTGTATGATTAGGTTCATGTAGTTCCATTTGGATTAAGATTTATAAAATCTTATTGGATTTAAGAATATCATGCTAGCACATGGTTAAACTAAATTTCTTTTGAGACTTGAAATTTCTATTGGATAGGGATTGGATCAAGTTAAAAGCATGCATGAGGGGTGCCAAGAGTTGGATCCTCATCAAATTTTTGGACATGAAATAAATGTTAGATGTATGCCCTATAACCCAATATGGTAGGCACATTGTAATAAT…	STRAND +
RLC	Undefined	Pisifera5_5978_RT82_B58_L31_458	10191	87	CTAAC-CTAAC	AATTAACTTTAGTGCAAGTGAAAGTT	ATTGATATCAGAGTCAGATTTGATGT	2206	TATTGGATATATGTTCTAGAAGCCAAATTAGCCGACACTTGTAAAATTTTTTTAGAACATAATTTGTAAAATTGACTTTTATATTAGTAAAATTTAGATTCCTATCCATTCGCATCTGGGTTTATTATGTTTATGAATCGTTAATTGAGTTAATAGGTATGATAACATATATTCTCAAGAGTTAAAAATTTAAGACATGTGTTATTATTAGTTAACTCATAAATTACTTTCGATCGTAGGATCATTGCGGGGATGGTGGTTGATCCAAAAAGATTGGTGCATAATCACTTCATTCAGATAGATAAATCTTTAATCTATGATATAGAGACATCGGAGCAAAAATATAAGTATTTGTTAGGAATAAAGGTACTGAGCATGATCAATTTTAAGTAGTCATAA…	2192	TGTTGGATGTATACCCTAGAAGTCAGATTGGCTGACACTTATAAAACTTTCTTAGGACATAATTTGTAAAATTAACTTTTATATTAATAAAATATGAATTATTATATCCATTCACATCTGAGTATATTATGACTGTGAATCATCTATTGAGTTAATACATATGATAATACATATTCTCAAATATTGAGAATTTGAAATATGTATTATTATTAGTTAACTCATAAATTGCTCTTGATCATAGGACATTACGGGGATGATGGTCAATTCGAAAAAATTGATGCATGATCGCTTCCTTCGGATAAATGAGTCTTGAATCTATGTTATAGAGACACCAGAGTGAAAGTATAAGTGCTTGTTAGGAATAAGAGTACTGAGCATGATCAATTTTAAGTAGTCACA…	TATTGGATATATGTTCTAGAAGCCAAATTAGCCGACACTTGTAAAATTTTTTTAGAACATAATTTGTAAAATTGACTTTTATATTAGTAAAATTTAGATTCCTATCCATTCGCATCTGGGTTTATTATGTTTATGAATCGTTAATTGAGTTAATAGGTATGATAACATATATTCTCAAGAGTTAAAAATTTAAGACATGTGTTATTATTAGTTAACTCATAAATTACTTTCGATCGTAGGATCATTGCGGGGATGGTGGTTGATCCAAAAAGATTGGTGCATAATCACTTCATTCAGATAGATAAATCTTTAATCTATGATATAGAGACATCGGAGCAAAAATATAAGTATTTGTTAGGAATAAAGGTACTGAGCATGATCAATTTTAAGTAGTCATAA…	STRAND -
RLC	Undefined	Eguineensis5_7500_PT_B1_L17_19	10230	86.6	TACT-TACT	ATTGGTATCAGAGTCAGGCCTGTATG	CGATTATTTTTAATTCAAGTGGAAGT	1960	TGTTGAAAATTATGTCCTAAAGCCAATTGGCTTATTGTAAATAATTAAATTTTGTATATGAATTATTGATCAATGAATAAAAGTAATTTTGACATTTTCATCATAAGATGTACATCTTCATTATTAAAACTTTTGTATTATGATGAAATCCTTAGAACTATATATATTATGATAGATAAAGAAAGATTTATCGAATAGTTCTTAAATATATTCGCAATCAAATAATATGTTATTAATAGGACGATGACGCTTATCGAGTGTAGGTCATTGTATGCCATATAGATTGATTATCCTTGTAACCAAGGAGTGTGAAAATACTAATTTGGCATACAGGTGAGATATAGGAGTACATTATCACTGAACAAGTGACTCACCTACTGAGTATTCTACTGTCAAGAG…	1962	TGTTGAAAATTATGTCCTAAAGTCAATTAGCTTATTGTAAATAATTAAATTTTGTATATAAATTTTTAACCAATGAATAAAAGTAATTTTGGTATTTTCATCATAAGGTGTACATCATCATTATTAGAACTTTTGTATTGTGATGAAGTCCTTAGAACTATATTATGATCAATAAAAGAGAATTTATCAAATAGTTCTTAAATATATAAGTGATCAAATGATACGTCATTAATAAGACGATAATGCTTATCAAGTGTACGTCGTTGTGTGCCATATAAGTTGGTTGTTCTCATAATCAAGAAATATGAAAATACTGATTTAGCATACAGGTGAGATATATGAGTACATCATCACTGAGCAAGTGACTCACCTGTTGAGCATTCTATTATCAAGAACAGC…	TGTTGAAAATTATGTCCTAAAGCCAATTGGCTTATTGTAAATAATTAAATTTTGTATATGAATTATTGATCAATGAATAAAAGTAATTTTGACATTTTCATCATAAGATGTACATCTTCATTATTAAAACTTTTGTATTATGATGAAATCCTTAGAACTATATATATTATGATAGATAAAGAAAGATTTATCGAATAGTTCTTAAATATATTCGCAATCAAATAATATGTTATTAATAGGACGATGACGCTTATCGAGTGTAGGTCATTGTATGCCATATAGATTGATTATCCTTGTAACCAAGGAGTGTGAAAATACTAATTTGGCATACAGGTGAGATATAGGAGTACATTATCACTGAACAAGTGACTCACCTACTGAGTATTCTACTGTCAAGAG…	STRAND +
RLC	Undefined	Pisifera5_6791_PT_B3_L29_161	9874	85.9	AAAAT-AAAAT	TTAAAAATATGTGGCTCTGATACCAC	ATCTCCCACTTGACCTAAAGTCAATT	2284	TATTGGATTTAGATGATTTAGCATGCAGAATTTTCATCTCATGAACATGTGCAGTGAAAAGTGAGATTAAACTAGTTTTAATCCTAGGCATCCTTGGATCTAATCCTAAATCACTTTAGGATCTATTAACATACTTGAAATAAATTTATGCATCAGATCTAAAATCAAAAATTAGAAGGAAGAACGATTACCATAAATGCTATCCTTTTTTCTTACTCGGATCGGATCCTACAGATGTTCAAGATTTTTGTCGGAGCCACGCAAGCACCCGACCTCTGCTGGTATCCATATGGAGATGGTCTGATCAAAGTATCAAAGTCACTGGAGTGCTAGCACCTTGCAGACCTTACTCTTTGGCTAAGATCTAGATCTTCTTCAAGAACTCGAAGAAGAAGATTG…	2269	TGTTGGATTTACGTGATTTCAGCATGCAGATTTTTCATCTCATGAACATATACAGAGGAAAGTAAGATTAAAATAATTTTAATCCTAGGCATACTTGGATCTAATCCTAAATCATCTAAAGATCTATTAACATGCTTGAAATAAATTTTTGCATTAGATCTAAAATCGAAAATCAGAAAGAAGAATGATTACCTTAATTGCTATCCTTTCTTCTTACTCGGATCAAATCCAATGAACACCTGAAGTTTCTGTCGAAGCTGCACAAGCACCCAACCTCTGATTGTATCTATACAAAGATGGTTTGATCGAAGCACCAAAGCCACCGGAGTGCTAGCACCTTGCAGGCCTCGCTCCTTGGCTTGAATCTGGATCTTCTTCTAGAACTCGAAGAAGAAGGCT…	TATTGGATTTAGATGATTTAGCATGCAGAATTTTCATCTCATGAACATGTGCAGTGAAAAGTGAGATTAAACTAGTTTTAATCCTAGGCATCCTTGGATCTAATCCTAAATCACTTTAGGATCTATTAACATACTTGAAATAAATTTATGCATCAGATCTAAAATCAAAAATTAGAAGGAAGAACGATTACCATAAATGCTATCCTTTTTTCTTACTCGGATCGGATCCTACAGATGTTCAAGATTTTTGTCGGAGCCACGCAAGCACCCGACCTCTGCTGGTATCCATATGGAGATGGTCTGATCAAAGTATCAAAGTCACTGGAGTGCTAGCACCTTGCAGACCTTACTCTTTGGCTAAGATCTAGATCTTCTTCAAGAACTCGAAGAAGAAGATTG…	STRAND -
RLC	Undefined	Eguineensis510000_PT_B1_L29_283	10258	85.2	AATAT-AATAT	ATCAGAACCCATGGCTTTGGTACCAC	AACTCTCACTTGCACTAAAGCCAATC	2497	TGTTAGAATGTTGCGGTGGTTTTGTATGTATAGTTAAAATTTTGATAAACCAGAATTTATGCAGCAGAAATAAATTAAATTAAAATATTTTAATTTAAAAATATATCAGATTAAATCTAAAAATCACGCATCAGATCTTGACACGAATACGTCATCAAAATTTGAAATCTGAAATCAAAACAAAAGATTAGTAAAGTAAACCTAGAGATCTGATCTCCACATCTTTGGATCTTGTGGATGTTCAGGATTCGAGTCATAACCGCACAAGTGCTCGACCTCTACTGGTATTCATATGGAGATGTCTGATCGAAACATCGAAGCCATCGGTGTGCTAGCACCTTTCAGGCCTCACTTCTTAGTTTTGGATCTTGCTCCATTGCTATTAGAAACACTTGAACA…	2487	TGTTAGAATGCTATGGTGGTTTCGTACATGTAGTTTAAAATTTTGATAAACCAAAATTTATACAGTAGAAAAAAATTAAATTAAAATATTTTAATTTAAAAATACACTAGATCAAATCTAAAAATTAAGCTTTGGATCTTGACACGACCACATCACCAAAATCTAAAATCTGAAATCAAAATAAAAGGTTAGTAAAGTAAATCCAGAGATCTAATCTCCATACCTTCGGATCCTGCAGATATCCAGAGTTCGAGTCGTAGATGCGCAAGCACCCGATCTTTGCTGGTATCTATATAGAGATATCTGATCAAAGCATCGAGGCCACTGATGTGCTAACACCTTACAGACCTCGCTCCTCAATTTTGGATCTTGCCCCATTGCTATTAGAAATAGTTGAAC…	TGTTAGAATGTTGCGGTGGTTTTGTATGTATAGTTAAAATTTTGATAAACCAGAATTTATGCAGCAGAAATAAATTAAATTAAAATATTTTAATTTAAAAATATATCAGATTAAATCTAAAAATCACGCATCAGATCTTGACACGAATACGTCATCAAAATTTGAAATCTGAAATCAAAACAAAAGATTAGTAAAGTAAACCTAGAGATCTGATCTCCACATCTTTGGATCTTGTGGATGTTCAGGATTCGAGTCATAACCGCACAAGTGCTCGACCTCTACTGGTATTCATATGGAGATGTCTGATCGAAACATCGAAGCCATCGGTGTGCTAGCACCTTTCAGGCCTCACTTCTTAGTTTTGGATCTTGCTCCATTGCTATTAGAAACACTTGAACA…	STRAND -
RLC	Undefined	Eguineensis5_4499_RT64_B1_L29_347	9608	61	TTAGG-TTGGG	CAATTATGAGATGACTCTGATACCAC	ATCTCCTATTTACACTAAAGCCAATC	2535	TGTTAAAAATCATCATCACAAGGCGATCCGGTATGCATGTAGAAATTTTAAAAACTAAAACTGCAGCAAAAAAAAATTAAAATAATTTTCAAAACAATCAACATCGTTTTAGGATAACCATGCAACATAACACTTTACCATTATACCAGAGTAACCTTATGTCAGAATGATATTCATTAAATTTAATCTAATCAAGTAAGCATAGAGATCATATCTCAATTAAATCCAGACATCATCAAGATATACAAGACTAAAATCTATGCTAAAGTGGAGATTTGATGTTTATCTTTGCACAGATAGATCTTCACCACAATCCGATGATCTATAGATATCTTTAAGTTCCGTTGAAGCAACGATCCAATGATCTATGGATATCTCCAAAGTCTGTTGAAGTCACAC…	2537	TGTTAGAAATCACCATCACTTGACGATCCGGTATGCAAATAAAAATTTTAAAAATTAAAATCGTAGTGGAAGAGAAATTTCAAAATAATCAACATCATTCTAGGATAATCATGCAACATAATGTTTCACCATTATGCTAGGATAACTTTATATCAAAATGATGTTCATTAGATCTAATCTAATCAAATATGTATAGAGATCATATCTCAATTAAATCTAGGCATCATCATAATATATAAGACTAAAATCTATGCTAAAGTAGAGATCTGAACTTTACCTTTGCACGGATAGATCTTTACCGCAATCCGATGATCTGTGGATATCTTCAAGATCTGTTAAAGTCACGATCTGATGATTTACAGATGTCTCTAAGGTTCGTTGAAGTCGTATAAGCATCCG…	TGTTAAAAATCATCATCACAAGGCGATCCGGTATGCATGTAGAAATTTTAAAAACTAAAACTGCAGCAAAAAAAAATTAAAATAATTTTCAAAACAATCAACATCGTTTTAGGATAACCATGCAACATAACACTTTACCATTATACCAGAGTAACCTTATGTCAGAATGATATTCATTAAATTTAATCTAATCAAGTAAGCATAGAGATCATATCTCAATTAAATCCAGACATCATCAAGATATACAAGACTAAAATCTATGCTAAAGTGGAGATTTGATGTTTATCTTTGCACAGATAGATCTTCACCACAATCCGATGATCTATAGATATCTTTAAGTTCCGTTGAAGCAACGATCCAATGATCTATGGATATCTCCAAAGTCTGTTGAAGTCACAC…	STRAND -
RLG	Athila	Eguineensis5_5941_PT_B2_L25_30	10196	95.3	GGTTT-GGTTT	AGATCTCCAGCAACGGCGCCAAAATT	CTCTCCAACTCGAACTTTTGCTCGTC	1403	TGATGCACGTCGTCGGGCATCAAAAAAAAAATAAACCCAATTCTAACTTATCACATAGCTAGGGTAAATCGAGATCGTATCCATAGGGATCTCGGATAATTGTTTAATAATTATTAGAAGAAAAAGAGAAGATAAATTTTAATTAATTATTAAGAAAATAGTAATTTTAATTTAATTCACGAAAGAAATCAAATAGGAAAGAAGTCTCGAAAATTCAGAATCCACCATGCAAAATAGATTATATATATATATTTTTTTATTTTTTTGTAGCAATGATGAGATTTATAATTGAGATGGAGTGTAATTTACCTCGGATAGGTATGAACTATATCCTTGGATTATGGCTCATCCGTCCAGAGTATAGATTACCTTATCTCAACTACAAGTTAAAGATTTGAA…	1408	TGATGCATGTCGTCAGGGCATCAAAAAAAATAAACCCAATTCTAACTTATCACATAGCTAGAGGGTGAATCGGGATCGTATCCACAGGAATTTCGGATAATTGTTTCATAATTATTAGAAGAAAAAGAGAAGATAAATTTTAATTAATTATTAAGAAAGCGGTAATTTTAATTTAATTCACGAAAAGAAATCAAATAAGAAAGAAGCCTCAAAAATTTGGAATCCACCATGCAAAATAGATTTTATATATTTTTTTTACTTTTATGTAGCAATGATGAGATTTGTAATTGAGATGGAGTGTAATTTACCTCGGATAGGTATGAACCATATCCTTGGATTATGGCTCATCCGTCCAGAGTATAGATTACCTTATCTCAACTACAAGTTAAAGATTTTAAT…	TGATGCACGTCGTCGGGCATCAAAAAAAAAATAAACCCAATTCTAACTTATCACATAGCTAGGGTAAATCGAGATCGTATCCATAGGGATCTCGGATAATTGTTTAATAATTATTAGAAGAAAAAGAGAAGATAAATTTTAATTAATTATTAAGAAAATAGTAATTTTAATTTAATTCACGAAAGAAATCAAATAGGAAAGAAGTCTCGAAAATTCAGAATCCACCATGCAAAATAGATTATATATATATATTTTTTTATTTTTTTGTAGCAATGATGAGATTTATAATTGAGATGGAGTGTAATTTACCTCGGATAGGTATGAACTATATCCTTGGATTATGGCTCATCCGTCCAGAGTATAGATTACCTTATCTCAACTACAAGTTAAAGATTTGAA…	STRAND -
RLG	Athila	Pisifera510785_PT_B12_L14_333	9842	94.7	GCATG-GCATG	AATTTTGGTGTCATTGACAGGGATCT	CGAGTAAAAGTTCAAGTTGGAGGGTG	884	TGATGAATACTTAATTTAAATTGCTAGAGGTACTAAATATTATAATAATTGATGTTATTTTATTAAAATTTGATGCTCTCTAGTCTATTTTATAGGTAATTAGAGTTTGGATTCATATGATTCAAATTAGACTCAAATTGGATTAGACTTGAGTGAACCAGGCAACCGGCTCCTATTCCTGTGTGAACATGACTTAAAGATCAATGGAGGAGAATTAATATGAAGATCCAAGGGTCCTTATTCACGCTCCCACTTCTCTTTTTATAAAATCCTAACCTCTCCACTCTATAAATAGAACCCCAAGGCCTCCATCTTCTTCAATCAAGCCAACCCTAAGTTCTCTTCAAGCTTCTCTCTTTCTCTTTCTCTCTCCCTCTTCTTCTTCTCTATAAGTCTAGG…	875	TGATGAATACTTAATTTAAGTTACTAGAGATATTAAATATTATAATAATTGATATTATTTTATTAAAATTTGATGCTCTTTAGTCTATTTTACAGGTAATTGAGAGTTTGGATTCATATGACTCAAATTAGACTTAAATTGGATCAGACTTGAGTGAACCAGGCAACCAGCTCCTATTCCAGTGTGAACATGACTTAAAGATCAATGGAGGAGAATCAATATGAAGATCCAAGGGTTCTTATTCACGCTCCCATCTCTCTTTTCATGAAACTCTAGCCTCCCACTCTATAAATAGAACCCCAAGGCCTCCATCTTCTTCAATCAAGCCAACCCTAAGTTCTCTTCAAGCTTCTCTCTTTCTCTCTCTCTCTTCTTCTTCTCCATAAGTCTAGGGGAGGT…	TGATGAATACTTAATTTAAATTGCTAGAGGTACTAAATATTATAATAATTGATGTTATTTTATTAAAATTTGATGCTCTCTAGTCTATTTTATAGGTAATTAGAGTTTGGATTCATATGATTCAAATTAGACTCAAATTGGATTAGACTTGAGTGAACCAGGCAACCGGCTCCTATTCCTGTGTGAACATGACTTAAAGATCAATGGAGGAGAATTAATATGAAGATCCAAGGGTCCTTATTCACGCTCCCACTTCTCTTTTTATAAAATCCTAACCTCTCCACTCTATAAATAGAACCCCAAGGCCTCCATCTTCTTCAATCAAGCCAACCCTAAGTTCTCTTCAAGCTTCTCTCTTTCTCTTTCTCTCTCCCTCTTCTTCTTCTCTATAAGTCTAGG…	STRAND +
RLG	Athila	Eguineensis5_7589_PT_B2_L25_297	10303	94.3	GTCGT-GTCGT	AGATCCCCAGCAACGGCGCCAAAATT	CACTCCCCAACTCGAACTTTTGCTCG	1413	TGATGCATGTCGTCAGGGCATCAAAAAAATAAACTCAATTCTAATTTATCACATAGCTAGGATGAATCAGGATCGTATCCACAAGGATCTCGGACAATTATTTTATAATTATTAAAAGAAAAAGAGAAGATAAATTTTAATTAATTATTAAGAAAGCAGTAATTTTAATTTAATTCACGAAAAAAAATCAAATAGGAAAGAAGCCTCGAAAATTCAAAATCCACCATGCAAAATAGATTTTATATATATATTTTTTACTTTTATGTAGCAATGATGAGATTTGTAATTAAGATGGAGTGTAATTTACCTCGGATAGGTATGAACCATATCCTTGGATTATGGCTCATCCGTCCAGAGTATAGATTACCTTATCTCAACTACAAATTAAAGATTTGAATT…	1409	TGATGCACGTCGTCAGGGCATCAAAAAAATAAATCCAATTCTAACTTATCACATAGCTAGGGTGAATCGGGATCATATCCACGGGGATCTCGGACAATTGTTTAATAATTATTAAAAAAAGAAGATAAATTTTAATTAATTATTAAGAAAGCAGTAATTTTAATTTAATTCACAAAAAAAAATCAAATAGGAAAGAAGCCTCGAAAATTCAGAATCCACCATGCAAAATAGATTTTATATTTTTTTTTACTTTTATGTAGCAATGATATATTTGTAATTGAGATGGAGTGTAATTTACCTCGGATAGGTATGAACCATATCCTTGGATTATGGCTCATCCATCCAGAGTATAGATTACCTTATCTCAACTACAAGTTAAAGATTTGAACTAAAAATATA…	TGATGCATGTCGTCAGGGCATCAAAAAAATAAACTCAATTCTAATTTATCACATAGCTAGGATGAATCAGGATCGTATCCACAAGGATCTCGGACAATTATTTTATAATTATTAAAAGAAAAAGAGAAGATAAATTTTAATTAATTATTAAGAAAGCAGTAATTTTAATTTAATTCACGAAAAAAAATCAAATAGGAAAGAAGCCTCGAAAATTCAAAATCCACCATGCAAAATAGATTTTATATATATATTTTTTACTTTTATGTAGCAATGATGAGATTTGTAATTAAGATGGAGTGTAATTTACCTCGGATAGGTATGAACCATATCCTTGGATTATGGCTCATCCGTCCAGAGTATAGATTACCTTATCTCAACTACAAATTAAAGATTTGAATT…	STRAND -
RLG	Athila	Eguineensis5_4160_PT_B2_L25_248	10826	92.2	AGCTTC-AGTTTT	CGATCCCCAACAACGGTGCCAAAATT	ACACTCCTCAACTTGAATTTTGCTCG	1693	TGATCGCTATCGTAAGTGTCAAAAATAAACTAACTCACTACTATGTAAATAGCGTGAGTCGAAATCGTATCCACAGAGATCGTGTTAATTACGTTTGAGAGATTGAGATTTAAGTTAAAAGTAGGATAAAGATTGATTAAGGCTAGTAATTGAAAGAGTAAATAAATTAAGACCAATTAAATTTGGTATCAAGTATGAGGATGGATTCTCAGGATCTCAACTGCTTTCTTGTTAGACAGTCGGTACTCTTCTTAATATGCCTTGGATTGGTATTTAATCAATAAATATATAATCTATCTTAGAGAGCACGGTCCGTACCCTTGGATTACGGCCCGTCCCTTAAAATTATAGGCTAGTCAAAATTATTTAGATACAAAAGATAAGAAATCCTATCTAAAT…	1697	TGATCGCTGTCGTAGGAGTCAAAAATAAACTAATTTATTACTATGTAGATAGCATGAATCGAGATCGTATCCATAGGGATCGTGTTAATTGCATTTGAGGGATTGGGATTTAAGTTAAAAGTAGGACAAAGATTGATTAAAGACTAGTAATTGAAAGAGCAAATAAATTAAGACTAATTAAATTTGATATCAAGTATGAGGATGGATTCTTAGGATCTCAACTGCTTGTTAGATAGTTGGAACCCTTCTTAACATGCCTTGGATTGGTATCTAATCAATAGAGATATAACCTATCTTAGAGAGCACGGCTTGTACTCTTGGATTACGGTCCGTCCCTTAAAATTATAGGCTAGTCAAAATTGCTTAGATACGAAAAATAAGAAATCCTATCTACATATA…	TGATCGCTATCGTAAGTGTCAAAAATAAACTAACTCACTACTATGTAAATAGCGTGAGTCGAAATCGTATCCACAGAGATCGTGTTAATTACGTTTGAGAGATTGAGATTTAAGTTAAAAGTAGGATAAAGATTGATTAAGGCTAGTAATTGAAAGAGTAAATAAATTAAGACCAATTAAATTTGGTATCAAGTATGAGGATGGATTCTCAGGATCTCAACTGCTTTCTTGTTAGACAGTCGGTACTCTTCTTAATATGCCTTGGATTGGTATTTAATCAATAAATATATAATCTATCTTAGAGAGCACGGTCCGTACCCTTGGATTACGGCCCGTCCCTTAAAATTATAGGCTAGTCAAAATTATTTAGATACAAAAGATAAGAAATCCTATCTAAAT…	STRAND -
RLG	Athila	Eguineensis5_4763_PT_B2_L25_231	10746	91.7	ATCAT-ATCAT	CAATCTCCGACAACGGTGTCAAAATT	TACTCTCCAATTTGAACTTTACTCGT	1602	TGATCGCTTGTCGTGAGGCGGTCAAAAATAAATCACTAACTTACTACTATATAGATAGTGCAAGTCAGGTTCGTATCCACAGAGATCGTGGACTGAGTTACGTTCGAGTACTAAAATTAAAAAAGAACTAAAATTGATCAATCTACTAAACTAATGTTAACACAAGTAAAGTAAATCAAATGCTAACAGAAAGGTATATTAAGAATTAGGAAACTATCTCGAGATTTCACCTGGTTACCTGACAAACAGCTAATACCCTCCTACTATGCAATTAATCTATATGCCATCTATCAAGATATAACCTGTCTGATGAGAGTATGGCCCATATCTGTTGGATCACGATCCATTCTTCTGGAGTATAGATTAGTCAAGATGAGACGTATATAACGTGAGAAGGAA…	1609	TGATCGCTTGTCGTGAGGCGGTCAAAAATAAATCACTAACTTACTACTATATAGATAGTGCAAGTCAGATTCATATCCACAGGGATCGTGAATTGAGTTACGTTCGAGTACTAGAATTAAAGAAGAACTAAAATTGATCAATCTACTAAAATAATGTTAACACAAGTAAAGTAAATCAAATGCTAACAGAAAGGTATATTAAGAATTAGGAAACTATCTCGAGATTTCATCTGGTTACTTGGCAAACAGCTAATACCCTCCTACTATGCAATTAATCTATATGCCATCTATCGAGATATAACCTGTCTGATGAGAGTATGATCCGTATCCATTGGATCACGGTCCGTTCTTTTGGAGTATAGACTAGTCAAGATGAGATGCATATAAGGTGAGAAGAAA…	TGATCGCTTGTCGTGAGGCGGTCAAAAATAAATCACTAACTTACTACTATATAGATAGTGCAAGTCAGGTTCGTATCCACAGAGATCGTGGACTGAGTTACGTTCGAGTACTAAAATTAAAAAAGAACTAAAATTGATCAATCTACTAAACTAATGTTAACACAAGTAAAGTAAATCAAATGCTAACAGAAAGGTATATTAAGAATTAGGAAACTATCTCGAGATTTCACCTGGTTACCTGACAAACAGCTAATACCCTCCTACTATGCAATTAATCTATATGCCATCTATCAAGATATAACCTGTCTGATGAGAGTATGGCCCATATCTGTTGGATCACGATCCATTCTTCTGGAGTATAGATTAGTCAAGATGAGACGTATATAACGTGAGAAGGAA…	STRAND -
RLG	Athila	Eguineensis5_4201_PT_B2_L25_381	9852	91.5	TCTAT-CCTAT	AGATCTCCAACAATGACGTCAAAATT	CACCCTCCAACTTAAACTTTTATTCG	972	TGATGCATATCGTAGTACATCAAAATTAATCATACTCACTACTATGTAGATAGGGTAAGTCAGGATCGTATCCGTAGAGATCTTAGTTGATTATTTTGAAAATATAGAAGAAAAGAATAATAGATTGTAACAAACTAAGAAAGAAGCATGAAAATTATAATAAAATTATTTTTTATTAATTAAATAAAGAAGCATACATAAAAAAAATAAATAAAATTACGATACAAGACAACTAAACCAAGTTGATCTTCTTGTTGCGCCTAATGGTGGATGTGTCTCTTTGAATCCTTTATCTTCCTCCATGCAGACAGCGGCAGGATAGCTAGAAGGCTTGGTCTAGAAATACTAAGGAAAAAAATAGATGGAAGTGGATATGTAGAATAAAAAGGGTAGCGGCAC…	969	TGATGCATGTCATAGTATATCAAAATTAATGCAACTCACTACTATGTAGATAGGGTGAGTTGGGATCGTATCTGCAAGAATCTTAGTTGATTGTTTCAAAATATTAAAAAAAATAATAGATTGTAAGAAACTAAGAAAGAAGCATAAAAATTACTATAAAATTATTTTTTATTAATCAAATAAAGAAGCGTATATAAAGAAAAAGAAATAAAATTACGATATGAAATAACTAAACCAAGTTGATCTTTTTACTATGCCCGATGATGGATGTGTCTCCTTGAATCCTTCGTCTTCCTTCGTGCCGACAGCGACAGGATGGTTGGAAGGCTTGATTTAGGAACTTCAAGAAAGAAAAGTAGATGGAAGCGAGTATGTAGAAGAGAAAGGATAGCGGCACTA…	TGATGCATATCGTAGTACATCAAAATTAATCATACTCACTACTATGTAGATAGGGTAAGTCAGGATCGTATCCGTAGAGATCTTAGTTGATTATTTTGAAAATATAGAAGAAAAGAATAATAGATTGTAACAAACTAAGAAAGAAGCATGAAAATTATAATAAAATTATTTTTTATTAATTAAATAAAGAAGCATACATAAAAAAAATAAATAAAATTACGATACAAGACAACTAAACCAAGTTGATCTTCTTGTTGCGCCTAATGGTGGATGTGTCTCTTTGAATCCTTTATCTTCCTCCATGCAGACAGCGGCAGGATAGCTAGAAGGCTTGGTCTAGAAATACTAAGGAAAAAAATAGATGGAAGTGGATATGTAGAATAAAAAGGGTAGCGGCAC…	STRAND -
RLG	Athila	Eguineensis5_9574_PT_B54_L4_217	11731	89.6	AGAAG-AGAAG	AATCGGGTTGAACCACGCCCAAAATT	CACCCCCCAGCTTAAATTTTGCTCAT	1618	TGATCGCTGTTGTAAGCATCAAAAATAAATCACTAACTCAAAATTATGTAGATAGTAGTGAGTCAGGTTCATATCCATAGTGATCTTGTTAATTACATTTGAGTCAATAAGTTTTAGATTAGAGAGCGGGATAAAGATTAATTAAGAGACTACTTAGTTTAATAAGAAAGTAAATAAAGAAAATTAATTAAAAGTTGGATGCAAGTATGGAATGAATTTCTTCGGATCTCAAACTATTCTCTTAATAGATAGCTGGTATTCTTCTTAATATGCTCTTGATTTGGTATCTAATCAATAGAGATATAACCTATTTTAGAGAGCATGGCTCGTATCCTTGGATCATGACCTATCTCTTAAAGTTATAAGCTAGTCAAAATTGATTTAGATATACTAAGAGAA…	1608	TGACTGTTGTCGTAAGTATCAAAAATAAATTACTAACTCAAAACTATATAGATAGTAATGAGTCAGGTTCGTATCCACAAAGATCGTGTTAAATACGTTTGAGTCAGTTAGTTTTAGATTGCAGAGTAGGATAAAGATTAATTAAGAGACTACTTGATTTAATAAGAAAGCAAATAAAGAAAATTAATTAAAAGTTGGATGCAAGTATGGAATGAATTTCTTAGGATCTCAACTATTCTCTTGATAGATAGCTAATATTCTTCTTAATATGTCCTTGATTTGGTATCTAATCAATAAAAATATAATCTATCTTAGAGAGCACGACCTGCATCCTTGCATCGCGATCCATCTATTAAAGTTATAAGCTAGTCAAAATTGATTTAGATATACTAAGAGAAA…	TGATCGCTGTTGTAAGCATCAAAAATAAATCACTAACTCAAAATTATGTAGATAGTAGTGAGTCAGGTTCATATCCATAGTGATCTTGTTAATTACATTTGAGTCAATAAGTTTTAGATTAGAGAGCGGGATAAAGATTAATTAAGAGACTACTTAGTTTAATAAGAAAGTAAATAAAGAAAATTAATTAAAAGTTGGATGCAAGTATGGAATGAATTTCTTCGGATCTCAAACTATTCTCTTAATAGATAGCTGGTATTCTTCTTAATATGCTCTTGATTTGGTATCTAATCAATAGAGATATAACCTATTTTAGAGAGCATGGCTCGTATCCTTGGATCATGACCTATCTCTTAAAGTTATAAGCTAGTCAAAATTGATTTAGATATACTAAGAGAA…	STRAND -
RLG	Athila	Eguineensis5_4442_PT_B2_L4_414	10444	89.3	CTATG-TTATG	AATTTTGGCACCGTTGCTGGGATCAT	ACGAGCAAAGTTCAAATTGGAGGATC	1587	TGATAAGTACCACAAACATATCACTAAAAGCATCAAAATGTATAATAATTGATCTTCATTCCTTAAAAATTGATGCTCCTTATCTTTTGTAGAATAAAAGCTCATAATTATAAAGAACTCGATTCGCAAGCCTAGGAAGTAGATTGCACTTAAAATAAAGACCAAAAAAGGCCCAAAACCTAGCTCAAAACCAGCCCAAGCCCAGTCGGTTCAACATGGACCAACCGATTGATCCATGCACGGTCCACAAAACAATGCAGTGGTTCACACACGGTGCAGGAGGGCAGAAGGTTTTTCTGCCATCAAATGGCTGAGGATTTGAAACACCTGATGAATGGCTGAAGAAGCGCTCTACCATATCCATCGGTGGTGGCCCACTGATTTGGGTGCGATCCAATG…	1575	TAATAAGTACCATAAACATATTACTAAAATCATCAAAATGTATAATAATTGATCTTTATTCCTTAGAAATTGATGCTGCTTCTTATCTTTTGCAGAAAAAATGCTCATAATTATAAAGAACTCGATTCGCAAGCCTAGGAAGCATATGGCACTTAAAATGGAGACCTAAAGAGGCCCACAACCCAGCTCAAAACCGACCCAAGCCGAATTGGTTCACCATGGACCAGCCGGTCAATCCATGCACGGTCCACAGAACAGTGCAGTGGTTCACACACGGTGCAGGAGGGTGGAAGATTTTTGCGCCATTGAATGGCTAAGGAGGATTTGAAATACCTGATGAATGGCTAAAGAAGCGCTCTTCCATATCCATTAGTAGTGGCCCACTCATTTAGGCACGAT…	TGATAAGTACCACAAACATATCACTAAAAGCATCAAAATGTATAATAATTGATCTTCATTCCTTAAAAATTGATGCTCCTTATCTTTTGTAGAATAAAAGCTCATAATTATAAAGAACTCGATTCGCAAGCCTAGGAAGTAGATTGCACTTAAAATAAAGACCAAAAAAGGCCCAAAACCTAGCTCAAAACCAGCCCAAGCCCAGTCGGTTCAACATGGACCAACCGATTGATCCATGCACGGTCCACAAAACAATGCAGTGGTTCACACACGGTGCAGGAGGGCAGAAGGTTTTTCTGCCATCAAATGGCTGAGGATTTGAAACACCTGATGAATGGCTGAAGAAGCGCTCTACCATATCCATCGGTGGTGGCCCACTGATTTGGGTGCGATCCAATG…	STRAND +
RLG	Athila	Eguineensis5_3297_PT_B2_L56_76	9780	87.8	ACTT-ACTT	AAATTTTGGTGCCATTGTCAGGGATC	GATGAGTATAAGTTCAATTTGGGGGG	1457	AGTGATAGATATGCTAAATTGATATTAGAAGTATTAATATTTATGTTAATTAATCCATTTTATTATGAATGTGATACTTCTCTTGTTAATTTTTAGGTATCATTGGTTGGGAAGCTCCAATCCATTATTTGTGAAAGATCCGACTGAAAGATTGAGCCTAAGTCTAAGTCTGAGCTCTAGGTTAAGCCAAGAGTAAAATAAAAGAGGCATGTGGCCGTCACAAGCAACCTCATGCAATCATATGCAAACCACACGCTACCACAAGCAAAGCGAGGGCCCTGAATATCCATTATCCATCTAGAATTATTATCTAAAGAAGCAACCAGAGATGAATCACCAGAAGACACAAGGGTTTGATAAGGCAGTTGGATTCTCTCGAGGCACCACATCCAAAATAGG…	1458	TATGATAGATATGCTAAATTGATATTAGAAGTATTAATACTTGTGTTAATTAATTTATTTTATTATGAATTTGATACTTCTCTTGTTATTTTTCAGATATCATTGGTTAAGAAGCCCGAATCCATTATTTTTGAAAGATTCGATTCGAAGACCGAGCCTGAGCCTGAGTCCAAGCTCCAGATCAATCCAAGAGCAAAAACAGAAGAGGTATGTAGCTATCACAAGCAACCTCATGCAAGCCACACACTGCCACAAGCAAAGTGAGGGCCTTGAATATCCACCATCCATCTAAAATTATTACCTAAAGAAGCAACCAGAGATGAATGGCCAGAAGAGACCAAGGTTTGATAAGGCAGCTGGATTCTCTTAAGGCGCCACATCCAAAATAGGCAAGCAAGT…	AGTGATAGATATGCTAAATTGATATTAGAAGTATTAATATTTATGTTAATTAATCCATTTTATTATGAATGTGATACTTCTCTTGTTAATTTTTAGGTATCATTGGTTGGGAAGCTCCAATCCATTATTTGTGAAAGATCCGACTGAAAGATTGAGCCTAAGTCTAAGTCTGAGCTCTAGGTTAAGCCAAGAGTAAAATAAAAGAGGCATGTGGCCGTCACAAGCAACCTCATGCAATCATATGCAAACCACACGCTACCACAAGCAAAGCGAGGGCCCTGAATATCCATTATCCATCTAGAATTATTATCTAAAGAAGCAACCAGAGATGAATCACCAGAAGACACAAGGGTTTGATAAGGCAGTTGGATTCTCTCGAGGCACCACATCCAAAATAGG…	STRAND +
RLG	Athila	Eguineensis5_4040_PT_B2_L4_209	10656	84.3	GGATGA-AGATAA	ATCCCCGACAATGGCGTCAAATTTGA	TATCTTTCGATTTAAATTTTACTCAT	1473	TGCACATTGTCAAGGCACCAAAAATAAATCCAATTCTAACTTACTATGTAGCTAGGGTGAATCGGGATCGTATACACAGAGATCTCGAATAATTGTTTAATAATTATAGAAGAAAAAGAGAGGATTAATTTTAATTAATTATTAAAAAAATAATAATTTTAATTTAATTCATGAAAGGAAATCAAATAGGAAAGAAGCTTCAAAAATTCAGAATCCACCGTACAAAATAGATTTTATTTTCGTTTACTTTTATGTAGCAATGATGAGATTTGTAATTAAGATGCAGTGTAATTTACCTTAAATAGGCATGAACCATACTCTTAGATTATGGCTCGTCCGTCCAAATTATAGATTACCTTATCTCAACTACAAATTAGAGATTTGAATTGAAAATGCAAT…	1511	TGCGTGTCGTCAAGGCACCAAAAATAAACTCAATTCTAACTTACTATGTAGCTAGGGTGAATCGAGATAGTATTTATGGAGATCTCGGATAATTATTTAATAATTAATAGAAGAAAAAAAGAAGATTAATTTTAATTAATTACTAAGTAAATAATAATTTTAATTTAATTCATGAAAAAAAATCAAATAGAAAATAAGCCTCGAAAATTTAGAATCCACCATGTAAAATAGATTTTATTTTCTTTTACTTTTATGGAGCAATGATGAGATTTGTAATTAAGATAGTGTAATTAATCTCGGATAGGCATGAACCGTACTCTTGGATTATGGCTCGTCCATCCAGAGTATAGATTATCTTATCTCAACTACAAGTTAGAGATTTGAATTAGAAATGTAATA…	TGCACATTGTCAAGGCACCAAAAATAAATCCAATTCTAACTTACTATGTAGCTAGGGTGAATCGGGATCGTATACACAGAGATCTCGAATAATTGTTTAATAATTATAGAAGAAAAAGAGAGGATTAATTTTAATTAATTATTAAAAAAATAATAATTTTAATTTAATTCATGAAAGGAAATCAAATAGGAAAGAAGCTTCAAAAATTCAGAATCCACCGTACAAAATAGATTTTATTTTCGTTTACTTTTATGTAGCAATGATGAGATTTGTAATTAAGATGCAGTGTAATTTACCTTAAATAGGCATGAACCATACTCTTAGATTATGGCTCGTCCGTCCAAATTATAGATTACCTTATCTCAACTACAAATTAGAGATTTGAATTGAAAATGCAAT…	STRAND -
RLG	CRM	Eguineensis519857_RT2_B1_L8_286	5458	97.9	AAAAC-AAAAC	AAGGAACCGGAGCTCTGATACCAATC	ATTCTCCCCCGGTTGGAAGAGACTTG	565	TGATGTCAGAAGGAATTAGAAGAGGGAGCCAAGCCCCCAAAAGCAACAAGAACTCGACTAAGTACACCTTAAGAATCCACCCAAGAGAGACTAAGTCAAAAGATAGAACTCAATCTTGAGTTGAAATGATGTTGTATTTCAATAACTCAGGCATGCTTACATCTATCACCAAGACACCTATTTATACTAGTTGGAGATAATCACTTTCATCTTCCTTAGATCATACATTTAATTCAAATACATGACCCCATTCATTGGAAATCCAAATTCCTTCTTAAAGCCCAAATCTGTCTTCTCGGTTTCTGCTGCATAGCCTGGAGTAAATTGACCATAACTTCTTCTAGGAAACTCTAATTCATGCACCGTTTATTGCGTTGGAAACTAGACTTCCAGAGCTTT…	565	TGATGTCGGAAGGAATTAGAAGAGGGAGCCAAGCCCCCAAGAGCAACAAGAACTCGACTAAGTACACCTTGGGAATCCACCCAAGAGAGACTAAGTCAAAAGATAGAACTTAATCTTGAGTTGCAATGATATTGTATTTCAATAACTCAGGCATGCTTACATCTATCACCAAGACACCTATTTATACTAGTTGGAGATAATCACTTTCATCTTCCCTAGATCATACATTTAATTCAAATACATGACCCAATTCATTGGAAATCCAAATTCCTTCTTAAAGCCCGAATCTGTCTTCTCGGTTTCTGCTGCATAGCCTGGAGTAAATTAACTATAACTTCTTCTAGGAAACTCTAATTCATATATCGTTTATTGCGTTGGAAACTAGACTTCCAGAGCTTT…	TGATGTCAGAAGGAATTAGAAGAGGGAGCCAAGCCCCCAAAAGCAACAAGAACTCGACTAAGTACACCTTAAGAATCCACCCAAGAGAGACTAAGTCAAAAGATAGAACTCAATCTTGAGTTGAAATGATGTTGTATTTCAATAACTCAGGCATGCTTACATCTATCACCAAGACACCTATTTATACTAGTTGGAGATAATCACTTTCATCTTCCTTAGATCATACATTTAATTCAAATACATGACCCCATTCATTGGAAATCCAAATTCCTTCTTAAAGCCCAAATCTGTCTTCTCGGTTTCTGCTGCATAGCCTGGAGTAAATTGACCATAACTTCTTCTAGGAAACTCTAATTCATGCACCGTTTATTGCGTTGGAAACTAGACTTCCAGAGCTTT…	STRAND -
RLG	CRM	Pisifera518728_RT14_B8_L119_298	8463	93.9	AACAG-AACAG	TTTGCCTCCTGCTTTGATACCAAATT	TCTCTTTTCGGCTTGGAAAAATCCGA	1289	TGATGCTGGACGGTCCAAAATTCTATATGTTATGCATCAATACAGCACATAAGATGTCAAACCTATCCTACTGATTGCTATCCCTTAAATGTGGCATACAAAATTGATTGCAAAATAAGATTAAATGAGCATTTTTTTTTGAAATTAATTTTAATAAAGAAAAAATGTTCGACTAAAGAAAATAATAAAGTAAAGAGATTAAATTAGATAAGAAATTATACCATATGATGTCCAACAAGCATGCAGTTATGCTATTATGATTAACTCAGATCAATTCACAGTCCATCCACAATGATCTCTTAGCTAAGTTTGTAGATGTCCACGTAGTCAATTCCTGCTCAACAATCACAATCAAGTATCATGTAGGAAGGGAAATGACTGAATTAATTTCTGATTTTT…	1291	TGATGCAAGACGGTCCAAAATCCTATATGTTATGCATCAATGCAGCACATAAGATGTCAAACCGATCATACTGGTTGCTATCCCTTAGATGTGGCATACAAAATTGATTGCAAAATAAGATTAAATGAGCTTTGTTTTTTGAAATTAATTTTAATAAAGAAAGAATGTTCAGCTAAAGAAAATAATATAGTAAAGAGATTAAATCAGGTAAGAAATTATACCATATGATATCCAACAAGCACGCAGTTATGCTATTATGATTAACTCAGATCAATTCGCAGTCTGTCCACAACGATCTCCTAGCTAAGCTTGTAGATGTCCACGTAGTCAATTCCTGCTCAACAATCGCAACCAAGTATCATACAGGAAGGAAAAGGACTGAATTAATTTTTGTTTTTT…	TGATGCTGGACGGTCCAAAATTCTATATGTTATGCATCAATACAGCACATAAGATGTCAAACCTATCCTACTGATTGCTATCCCTTAAATGTGGCATACAAAATTGATTGCAAAATAAGATTAAATGAGCATTTTTTTTTGAAATTAATTTTAATAAAGAAAAAATGTTCGACTAAAGAAAATAATAAAGTAAAGAGATTAAATTAGATAAGAAATTATACCATATGATGTCCAACAAGCATGCAGTTATGCTATTATGATTAACTCAGATCAATTCACAGTCCATCCACAATGATCTCTTAGCTAAGTTTGTAGATGTCCACGTAGTCAATTCCTGCTCAACAATCACAATCAAGTATCATGTAGGAAGGGAAATGACTGAATTAATTTCTGATTTTT…	STRAND -
RLG	CRM	Eguineensis510027_RT2_B17_L31_38	5747	93.6	TTGAG-TTGAG	TTGCTCTGATTAGCAGAATACCAAAC	ATCCTCCCCCGCTTGGAAAGAACTCA	456	TGATGCAGCCCGTGGTTTAATTAGCAGAAAATAAAGGGGAAATGGGTGAGAATTTGAAGGGGAATGAAGTGTGGGAGGAGTCTACCTACTTGGATAGACCTTAGATAAGGTCAAATCCGGAAAAAACTTAGTAACAACTCTGGATAAGCATCAGATAGTTGCAAACTCTGTAAATATTTTTCCTCTGATCTGAAAGTGCATACAATGAACTTTATATAGATGCTTAGAAGTTTCAGGATAGTTACAGACCCTTGGACCAGACTTTTGACTAATAAATGATCTTGGAACTAAACTCTTAACTAGTAAATGCATCCTAACAAAAACAGACTATGGAAAAACTAAATGACTCCTAGGATAACTTAAAAATTTGATTGAGAAATTCTAGAATAATCTAAGAAA…	456	TGCTGCAGTCCGGGCTTTAGTTAGCAGAAAATAAAGGGAAAATGGGTGATAATTTGAAGGGAGATGAAGTGTGGGAGGAGTCCACTCCTTGGATAGACCTTAGATAAGATCAAATCCGGAAAAGACTTAGTAAACAACTCTGGAAAAGCACCAGATAGTTTCAAACTCTGTAAATATTTTTTCTCTGATCTGAAAATGCATACAATGGACCTTATATAGACTCTTAGAAGTTTCCGGATGGTTACAGACCCTTGGACCAGACTTTTGACTAATAAATGATCTTGGAACTAGACTCTTAACTAGTAAATGCAGTCTAATAAAAACAGACTCTGGAAAGACTGAATTACTCCTAGGATAACCTAAAAATTTGACTAAGAAATTCTAGAATAATCTAAGGAA…	TGATGCAGCCCGTGGTTTAATTAGCAGAAAATAAAGGGGAAATGGGTGAGAATTTGAAGGGGAATGAAGTGTGGGAGGAGTCTACCTACTTGGATAGACCTTAGATAAGGTCAAATCCGGAAAAAACTTAGTAACAACTCTGGATAAGCATCAGATAGTTGCAAACTCTGTAAATATTTTTCCTCTGATCTGAAAGTGCATACAATGAACTTTATATAGATGCTTAGAAGTTTCAGGATAGTTACAGACCCTTGGACCAGACTTTTGACTAATAAATGATCTTGGAACTAAACTCTTAACTAGTAAATGCATCCTAACAAAAACAGACTATGGAAAAACTAAATGACTCCTAGGATAACTTAAAAATTTGATTGAGAAATTCTAGAATAATCTAAGAAA…	STRAND -
RLG	CRM	Eguineensis5_6083_RT48_B55_L109_219	6615	93.4	TAAGAC-TAGGAT	ACCAATTGATGTAGAACCAAGATAGA	ATCTCCATTTTTCTTCGATTGAAGAG	419	AGAAGAAAAGGAAGAAGATAGGTGGCAGAGCAAAGATAAGAGAAAAAATTTAGGAGCACTCAGAGATGATAGACAGAAACTCTTGCAAATTACTTTAATGCTTATTCATTTATAACATGTTGGTGATGTTTTACAAGTCCGTATTTATAGGCTTACAATCCCACAATTGAAAGCAGCAAATTAAGCAACTCATCTTAACAGAATAAGAAAATACATATAGAATCTTATAAATAAGAAAAATTAAAGTAAATTAAATCAATAACTTGAGGAAATCCTAATCAAATCAGGATTTCAAATCAAATCACTAATATATAAAAATCTTAATCAAATTTGGATTTCAAATCAAATCGCCAATATGAGAAAATTCTAATCAATTCTGGATTTGCGCCCACATCTAGT…	417	AGAAGAAGAGGAGGAAGATAGGTGGCAGAGCAAAGATAAGAGAAGAAATTTAGGAGCACTCAGAGAAGATAGACAGAAATTTTTACAAAATACTTTAATTCTCATTCATTTGTAACATGTTGGTAATGTGTTACAAGTCCGTATTTATAGGCTTACAATCCCACAATTGGAAGTAGCAAATTAAGCGACTCATCTTAACAAAATAAGAAAATATATAGAGAATCTTATAAATAACAAAAACTAAAGCAAATCAAATCAGCAATTGAGGAAATCATAATCAAATCAGGATTTCAAATCAAATCACAATATAAGAAAATCTTAATCAAATTTGAATTTCAAATCAAATCGTCAATATAGGAAAATCCTAATCAAATTTGGATTTGCACCCACGTCTAGTGT…	AGAAGAAAAGGAAGAAGATAGGTGGCAGAGCAAAGATAAGAGAAAAAATTTAGGAGCACTCAGAGATGATAGACAGAAACTCTTGCAAATTACTTTAATGCTTATTCATTTATAACATGTTGGTGATGTTTTACAAGTCCGTATTTATAGGCTTACAATCCCACAATTGAAAGCAGCAAATTAAGCAACTCATCTTAACAGAATAAGAAAATACATATAGAATCTTATAAATAAGAAAAATTAAAGTAAATTAAATCAATAACTTGAGGAAATCCTAATCAAATCAGGATTTCAAATCAAATCACTAATATATAAAAATCTTAATCAAATTTGGATTTCAAATCAAATCGCCAATATGAGAAAATTCTAATCAATTCTGGATTTGCGCCCACATCTAGT…	STRAND -
RLG	CRM	Eguineensis511000_RT53_B1_L119_255	5235	93.1	CTGGC-CTAGC	GAGCGTAGCCAGGCTCTGATACCAAA	TCCTCACTAGGTGAAAAAAACTCGTC	432	TGATGGGGGAGGAAACAAAAGGATAGATGAAACTCGAAGGGTGTTGTATTCCACTTTACAAGTAAAAGGATAACAAGATACAAACTGTATCAGATATTGTCTTTTTTTTAAGATAGTTAATTCAAGTCTGCCTATCTTATTCTAGTACTAGGACTTTTATAGTCTAAACAGCACACTCTCAATGACTCAAAAAATTAGAAATAAAAATTTAAATAAAGAAAAACTTTTGATATTGATTTCTCAATCCTCAAGATGTCTCTTGGTTCTTGATTTGACTTCTTCAAGAATTGTCTTCTTGAAACTTGGTTGACTATAAATGAGATTTTGAAACGCTTAGCTTGCCACTACATTCTTCAAGGATTGACTTCTTAGAACTAGGAACTTGGTTGACCATAAATG…	440	TGATGAGGGAGGAAACAAAAGGATAGATGAAACTCGAAGGGTGCCGTATTCCACTTCACAAGTAAAAGGATAACAAGATACAAACTGTATCAGATTTTTTTTTTTTAAAGATAGTTAATTCAAGTCTGCCCATCTTATTCTAGTACTAGGGCTTTTATAGTCTAAACAGCACACTCTTAATGACTCATAAAATTAGAAATAGAAATTTAAATAAAGAGAAACTTTCGATGTTGATGTCTCAGTCCTCAAGACGTCTTTTGGTTCTTGATTTGACTTCTTTTTCAAAGATTGTCTTCTTGGAACTTGGTTGACTATAAATGAGATTTTGAGACCCTTGGCTTGCCACTACATTCTTCAAGGATTGACTTCTTACAACTTGGAACTTGAAACTTGGTTGAT…	TGATGGGGGAGGAAACAAAAGGATAGATGAAACTCGAAGGGTGTTGTATTCCACTTTACAAGTAAAAGGATAACAAGATACAAACTGTATCAGATATTGTCTTTTTTTTAAGATAGTTAATTCAAGTCTGCCTATCTTATTCTAGTACTAGGACTTTTATAGTCTAAACAGCACACTCTCAATGACTCAAAAAATTAGAAATAAAAATTTAAATAAAGAAAAACTTTTGATATTGATTTCTCAATCCTCAAGATGTCTCTTGGTTCTTGATTTGACTTCTTCAAGAATTGTCTTCTTGAAACTTGGTTGACTATAAATGAGATTTTGAAACGCTTAGCTTGCCACTACATTCTTCAAGGATTGACTTCTTAGAACTAGGAACTTGGTTGACCATAAATG…	STRAND -
RLG	CRM	Eguineensis512389_RT2_B1_L72_107	5427	92.9	AAAAT-AAAAT	ATTTTAGTATCAGAGAAGGCTTTGGT	TCAAGTTCTTTCCAACAAGGGGAGAT	371	GGATGCAGGAGCATGAATTTTAATTTTTGTATTTTATTTGGAGTTAGTTGATTTTGTTTTATTTTGTTTTAAGGGTCGTTTGCTGTGTTTCTTTTAACTTTTTAGTCAGTCACTTAAGTCAGAGTATTTTGGTCCTTTTAAGACATTAGCGCGTTGCAGTAGGATTTTATCCTTTAAATATTGCTGCAATTAGGGTTTCAGGCCATCATTATCATTAGTATTCAGTTTTTGTTTCAATACAGAGAAATTCTTGGGAGTCTAAACCCTAGAATTCTACTATTTCTTCATCAATCAACACATTTTCTCTTCTGCTGCGTATTATTGCTGTTAAATTCTATTTCTTTTCTTTCCCCTACAAGTTTCCTGCATCA	361	TGATGCAGGAGCATGAATTTTAATTTTCATATTTTATTTGGAGTTAGTTGATTTTGTTTTAAGAGACGTTTGCTGTGTTTCTTTTAACTTTTTAGTCAATCACTTTAGTCAGGATATTTTGGTCCTTTTAAGACATTAGGGCATCGCAGTAGGGTTTTATCCTTTAAATATTGCTGCAACTAGAATTTCTAGCCGTCATTATCATTAGTATTCAGTTTTTGTTTCAATACAGAGAAATTCTTGGGAGTCTAAACCCTAGAATTCTACTATTTCTTCATCAATCAATGTATTTTCTCTTCTGCTGCATGTTATTGCTGCTAAATTCTATTTCTTTTCTTTCCCCTACAAGTTTCCTACATCA	GGATGCAGGAGCATGAATTTTAATTTTTGTATTTTATTTGGAGTTAGTTGATTTTGTTTTATTTTGTTTTAAGGGTCGTTTGCTGTGTTTCTTTTAACTTTTTAGTCAGTCACTTAAGTCAGAGTATTTTGGTCCTTTTAAGACATTAGCGCGTTGCAGTAGGATTTTATCCTTTAAATATTGCTGCAATTAGGGTTTCAGGCCATCATTATCATTAGTATTCAGTTTTTGTTTCAATACAGAGAAATTCTTGGGAGTCTAAACCCTAGAATTCTACTATTTCTTCATCAATCAACACATTTTCTCTTCTGCTGCGTATTATTGCTGTTAAATTCTATTTCTTTTCTTTCCCCTACAAGTTTCCTGCATCAATTTTAGTATCAGAGAAGGCTTTGGTCC…	STRAND +
RLG	CRM	Pisifera513274_RT14_B8_L47_73	5342	92.8	AATAA-AATAA	AATTTGGTATTGGAGCTTAAGGTTGC	ACGAGCCTTTTCCAACCCGGGGAGCT	496	TGACACGGATTCCGTGTCCAAGTGGGAAAAGGAATAGCGACAGAAACTTGGAGGGAAAAGCAAGCAATTCGGCTGGGAATTCTAGTCCTATTTTTCTAGTCCTATTTTGTTTAGGTTTAATTACTATTGGGTATTTTATTTTAAGTCTTAATTATTTCAATTTAGGACTCCTAGTTCTAGTTGGATTATGTCTTAAGTTGAGGCCTATAAATAGACCTCTTATGCTCTTGTTTATTCACTCAGATTTATAATACAAATTTTCTTTTGGAAAGTTCTACTTTGTGTTCCTCTTCCTTTAGGTGGATTTCCTAAAGCTTAGAGTTGATTTCTATATCCTTGGAGTAGCCTCCCAAGGTGGTGATTCGGCTAATTGATCTATAGTGGGGTTTTCAACTTCGC…	485	TGACATGGATTCCGTGTCCAAGTGGGAAAAGGAATAGCGACAAAAACTTGGAGGGAAAAGCAAGCAATTCGGCTGGAAATTCTAGTCCTATTTTCCTAGTCCTATTTTGTTTAGGTTTAATTACTATTTGGTATTTTATTTTAAGTCTTAATTATTTTAGTTTAGGATTCCTAGTTCTAGTTGGATTATGTCTTAAGTTGAGGCCTATAAATAGATCTCTTATGCTCTTGTTTATTCACTCAGATTTATAATACAATTTTTTCTTTGCAAAGTTCTACTTTGTGCTCCTCTTCCTTTAGGTGGATTTTCTAAAGCTTAGAGTTGATTTCTGTATCCTAGAAGTAGCCTCCTATGGTGGTGATTCGGCTAATTGATCCATGGTGGGGTTTTCAACCTCGC…	TGACACGGATTCCGTGTCCAAGTGGGAAAAGGAATAGCGACAGAAACTTGGAGGGAAAAGCAAGCAATTCGGCTGGGAATTCTAGTCCTATTTTTCTAGTCCTATTTTGTTTAGGTTTAATTACTATTGGGTATTTTATTTTAAGTCTTAATTATTTCAATTTAGGACTCCTAGTTCTAGTTGGATTATGTCTTAAGTTGAGGCCTATAAATAGACCTCTTATGCTCTTGTTTATTCACTCAGATTTATAATACAAATTTTCTTTTGGAAAGTTCTACTTTGTGTTCCTCTTCCTTTAGGTGGATTTCCTAAAGCTTAGAGTTGATTTCTATATCCTTGGAGTAGCCTCCCAAGGTGGTGATTCGGCTAATTGATCTATAGTGGGGTTTTCAACTTCGC…	STRAND +
RLG	CRM	Eguineensis5_3736_B66_L101_289	7001	92	AACCA-AATCA	ATGATCGAGTTTTTCCCATCCTGGGA	AGTTCTTTATCGATAGATCTATTTGG	880	AGCCTGGTGCGGACACCAGAGCCATCAGAAATCGATGACATGATTTGGATTCGATTTAGATCGAAGAAGCTCCATTAGATTGACTCTACTTCAGTTATTTATTTTTCAGTCAATAAAATTATCTTGATGCATTTAGTTTTGAGTCCATAGGGCCATACTTGGGTTTGTATTGGGTTTGTCCATGTCACCTTTGGAGCCACAACTCTCCACATGCTCAAGGAGGAAATATGCATGCCAACATGTGCCACATCCAAGGATCCTCATGCCAAGTTGTGCCAAGCATCAAGTGCCCACATGGAGTTCTATTTCTTTCTTAGAATTTCTTAAGAGTTTTTGGCTACCTACTTATTTTATTGAAGGGCTGATTTCTTTTTCATGATAGATTACTTTGTTTGAAAA…	878	GAATTGGTGCGGACACCAGAGCCATCAAAAGTCAATGACATGATTTGGATTCGATTTGGATTGAAGAAGCTCTATTAGATTGACTCTACTTCAGTTATTTATTTTCAGTCAATAAAGTTATCTTGAAGCATTTAGTTTTGGATCCATAGGGCCATACTTCGATTTGTATTGGGTTTGTCCATATTACCTTTGGAGCTACAACTCTCTACACGCCCAGGGAGAAAATATGCATGCCAACATGTGCCTCGCTCAGGGATCCTCATGCCAAGTTGTGCTAAGCATCAAGCACCCACATGGAGTTTCATTTCTTTCCTAAGATTTCTTAAGAATTCTTAGCTACCTACATATTTTATTGAAGGACTGATTTTTTTCCATGATAGATTACTTTATTTGAAAATC…	AGCCTGGTGCGGACACCAGAGCCATCAGAAATCGATGACATGATTTGGATTCGATTTAGATCGAAGAAGCTCCATTAGATTGACTCTACTTCAGTTATTTATTTTTCAGTCAATAAAATTATCTTGATGCATTTAGTTTTGAGTCCATAGGGCCATACTTGGGTTTGTATTGGGTTTGTCCATGTCACCTTTGGAGCCACAACTCTCCACATGCTCAAGGAGGAAATATGCATGCCAACATGTGCCACATCCAAGGATCCTCATGCCAAGTTGTGCCAAGCATCAAGTGCCCACATGGAGTTCTATTTCTTTCTTAGAATTTCTTAAGAGTTTTTGGCTACCTACTTATTTTATTGAAGGGCTGATTTCTTTTTCATGATAGATTACTTTGTTTGAAAA…	STRAND -
RLG	CRM	Eguineensis520000_RT42_B47_L66_180	5642	91.1	ATGTC-ATGTC	GTTGGTTCAAAGTCCTTCAGATCCAT	ATGAGTTCTTTCCAGTCAGGGGAGGA	616	TGACGCAAACGTCATAGGGACCCTCAGCAAATAGATCAGCTCCGAGTACCTCAACTTGGTGTTTGGGTCGGCATGAGTACCTCAGCTTAGTGTTTGGGTTGGCAACCATGCCTGTAGCATATTAATTCGAGGTATCCACGGGAGCTCACTGTATTCGAGGTATTCAAATCACTATATTTGAGGTATTTTGATGTTCTGACACTGTCAAGCTAGAATGACCATAACTTTGTCATCCGATGTCAGAATTCTTAAGTTGACCTCATTCCGGAAAGCTCTTTTCGAGCTGTACGAGACGGTTCGTTTCGCCGCCACTATGAATTTCGAAGCCTAATTCAATCGTTTGACAGACCTACGGGAGCGCGCAAGAGTCCTAATCCAACATGGAGTCTATTTTTGATT…	614	TGACGTAGATGTCATAGGGACCCTCAGCAAATAGATCAGCTCCAAGTACCTCAGCTTGGTGTTTGGGTCGGCACAAGTACCTCAGTTTGGTGTTTGGGTCGGCAACCATGCCGGTAGCACACTAATTCAAGGTATCCATGGGAGCTCACTGTATCCGAGGTATTCAAATCACTGTATCCGAGGTATCTTGATGTTTTGACACTGTCGAGCTAGAATGATCATAACTTTGTCATCTGATGTCAGAATCCTTAAGTTGATCCTATTCCGGAAAGCTCTTTTGGAGCTCTACGAGGCTGGCCGCTTCGCCGGCACTGAAAATTTCGAAGCCTAATTCAATCGTTTGACAGAACTATGGGAGCGCACGAGAGTTCTAGTCCGACATAAAGTCTGTTTTTGATT…	TGACGCAAACGTCATAGGGACCCTCAGCAAATAGATCAGCTCCGAGTACCTCAACTTGGTGTTTGGGTCGGCATGAGTACCTCAGCTTAGTGTTTGGGTTGGCAACCATGCCTGTAGCATATTAATTCGAGGTATCCACGGGAGCTCACTGTATTCGAGGTATTCAAATCACTATATTTGAGGTATTTTGATGTTCTGACACTGTCAAGCTAGAATGACCATAACTTTGTCATCCGATGTCAGAATTCTTAAGTTGACCTCATTCCGGAAAGCTCTTTTCGAGCTGTACGAGACGGTTCGTTTCGCCGCCACTATGAATTTCGAAGCCTAATTCAATCGTTTGACAGACCTACGGGAGCGCGCAAGAGTCCTAATCCAACATGGAGTCTATTTTTGATT…	STRAND +
RLG	CRM	Eguineensis5_8335_RT2_B66_L154_425	7594	90.7	CCAC-CCAC	CCCTTGGGATGGAAAAACTTGACTCC	CGACCTTAGAAAAGTTAGATTACTGT	849	AGATGGTTGCGATCTCAATCCATGGTAGAATTTTGTGAATCCAGAATTAAGGCACCTTCAAGTATTACTCCTGATCGATGTCTTAGATAGTAGATGGCATGTGGAGAGATGGTGGTTTTTTTGATCTTGGTGTAGGGATGAGTTCAGGCATAGAGAGAAAAACTCAGAAGAAGAGAGAAAGAAACCAAGAGGGAGAAGAGGATCTCTAAATTGAAGAAGAAAGTAATAGTTCTAATTTCTTTTTCATTCCATCCTTTTTTTAGTCTAAAGCCTTGTAGGCTTTTATAGACTGAATAAATCCTATCCAACAGTTTAATTTCAAATCTAGATAAAATAACAAATTTTAAACTTAGATAAGATAACAAATTTCAAACGTAGATAAGATAATAAATTCTTGAC…	851	AGGCGGTTGTGATCCTAATCCATGGTAGAACTTCATAAATCAAGAATTAAGGCACCTTTAGGTGTTACTCCAGGTCAGCATCTCAGATAGTAGATGGCATGTGGAGAGGTGGTGGTTTTTTTTATCTTGGCACAGGGATGAGTTCAGGCATAGAGAGAAAAACTTAGAAGAAGAGAGGAAGAAATCAAGAGGAGAAAGAGGATTTCTAGATTGGAGAAGAAAGCAATAGCTCTAATTTTTTTTCCATTCCATCTTTTTTTTAGTCTAAAGCCTTGTGGATTTTTATAGACTAAATAAATCCTATCCAACAGTTTAATTTCAAATCTAGATAAGATAACAAATTTCAAACCTAGATAACATAACAAATTTCAAATCTAGATAAGATAATAAACTCTTGAC…	AGATGGTTGCGATCTCAATCCATGGTAGAATTTTGTGAATCCAGAATTAAGGCACCTTCAAGTATTACTCCTGATCGATGTCTTAGATAGTAGATGGCATGTGGAGAGATGGTGGTTTTTTTGATCTTGGTGTAGGGATGAGTTCAGGCATAGAGAGAAAAACTCAGAAGAAGAGAGAAAGAAACCAAGAGGGAGAAGAGGATCTCTAAATTGAAGAAGAAAGTAATAGTTCTAATTTCTTTTTCATTCCATCCTTTTTTTAGTCTAAAGCCTTGTAGGCTTTTATAGACTGAATAAATCCTATCCAACAGTTTAATTTCAAATCTAGATAAAATAACAAATTTTAAACTTAGATAAGATAACAAATTTCAAACGTAGATAAGATAATAAATTCTTGAC…	STRAND +
RLG	CRM	Eguineensis514942_RT2_B1_L79_371	7409	90.6	ATATA-ATATA	ATTTGGTATCAAAGCCGGTTGATTAC	TCGAGTTCTCCCCACCCTGGGAGAAT	1314	TGGTGCGGACATCAGAGCAATCAGAAGTCGGTGACATGATTTGGATTCGATTTGTATCGAAGAAGCCCCATTAGATTGATTTTACTTCAGTTATTTATTTTCAATCAATAAAGTTATCTTGATGTATTTAGTTTAAGGTCCATAGGACTGTACTTGGATTTGTATTGGGTTTGTCCACGTCACCTTTAGGAGCTACAACTCTCCACACATCGAGGGAGAAAATATGCATGCCAGTATGTGCCGTACTCAAAGATCCTCATGCTAAGTTGTGCCAAGCATCAAGCGCCTACATGGAGTTTCATTTCTTTCTTAGGATTTCTTAAGAATTCTTGGCTACCTACTTATTTTGTTGAAGGGCTGATTTCTTTTTCATGGTAGATTACTTTGTTTGGAAACCAG…	1314	TGGTGCGAACACCAAAGTCATCAGAAGTCGGCGACATGATTTGGATTCGATTTGGATCGAAGAAGCCTCATTAGATTGACTCTACTTCAGTTATTTATTTTCAGTCAATAAAATTATCTTGATGTATTTAGTTTTGGGTCTATAGGGCCATACTTGGGTTTATATTGGGTTTGTCCATGTCACCTTTAGAGCCACAACTCTCCACACGCCTAGAGAGGAAATATGCATGCCAGCATGTGCCGTGCCTAAGGATCCTTATGCCAAGTTGTGCCAAGCATCAAGCGCCCACATGGAGTTCTATTTCTTTCCTCGAATTTTTTAAAAATTCTTGGCTACCTACTTATTTTATTAAAGAATTAATTTTTTTCCCATGGTAGATTACTTTGTTTGGAAATCAGA…	TGGTGCGGACATCAGAGCAATCAGAAGTCGGTGACATGATTTGGATTCGATTTGTATCGAAGAAGCCCCATTAGATTGATTTTACTTCAGTTATTTATTTTCAATCAATAAAGTTATCTTGATGTATTTAGTTTAAGGTCCATAGGACTGTACTTGGATTTGTATTGGGTTTGTCCACGTCACCTTTAGGAGCTACAACTCTCCACACATCGAGGGAGAAAATATGCATGCCAGTATGTGCCGTACTCAAAGATCCTCATGCTAAGTTGTGCCAAGCATCAAGCGCCTACATGGAGTTTCATTTCTTTCTTAGGATTTCTTAAGAATTCTTGGCTACCTACTTATTTTGTTGAAGGGCTGATTTCTTTTTCATGGTAGATTACTTTGTTTGGAAACCAG…	STRAND +
RLG	CRM	Eguineensis5_4174_PT_B1_L128_285	7521	90.1	ATTTT-ATTCT	GATCGCGGTTTTGCTCTGATACCAAT	TCCGATTGAAAAGAACTTGACTCTAA	422	TGATGCCGAACCAAAATAGAAGAAGAGGAAGAAGACAGATGATAGAACAAAGGTAAGAGAAGAAATTTAGGACGAGCGATCAGAGAAGATAGGTAGGAAATTCTGTAAATTATTTCAATTCTCAATCAATCAAACATCCCAATGATATCTTACAAGCTTGTATTTATAGGTTTAAAATTCTCAATTGGAAAGTAGCAAAATTAAGCAACACATTTTAACAAAACAAGAAAATATCCAAAATAAATATAGAATACTGTAAATAAGAAAAATTAAATCAAATCAAATCAGCAAATTAAGAAAATTCTAATCAAATCAAGATTTCAAATCAAATCAGTAATTTAAGAAAATCCTAATCAAATCTGTATTTGCGCCCATGCTTAGTGTAAACGCGTAAGGATG…	416	TGACGCCGAACCAAAACAGAAGAAGAGGAAGAAAACAGATGATAGGGAAGAGAAGAAATTTAGGATGAACAATCAAAGAAGATATGCAGAAACTTTTGTAAATTACTTCAATTCTCAATCAATCAAACGTCTCAATGATATGTTACAAGCCTGTATTTATAGGCTTACAATCTCACGATTGGAAAGTAGCAAAATTAAGCAACACATCTTAACAAAATAAGGAAATACCCAAAATAAATATAGAATCCTGTAAATAAGGATAGTCAAATCAAATTAAATTAGCAAATTAAGAAAATCCTAATCAAATAGGGATTTCAAATCAAATCAACAATTTAAGGAAATCTAATCAAATCTGGATTTGTGCCAATGTCTAGTGTAAATGTGTAAGGGCAACTTAGG…	TGATGCCGAACCAAAATAGAAGAAGAGGAAGAAGACAGATGATAGAACAAAGGTAAGAGAAGAAATTTAGGACGAGCGATCAGAGAAGATAGGTAGGAAATTCTGTAAATTATTTCAATTCTCAATCAATCAAACATCCCAATGATATCTTACAAGCTTGTATTTATAGGTTTAAAATTCTCAATTGGAAAGTAGCAAAATTAAGCAACACATTTTAACAAAACAAGAAAATATCCAAAATAAATATAGAATACTGTAAATAAGAAAAATTAAATCAAATCAAATCAGCAAATTAAGAAAATTCTAATCAAATCAAGATTTCAAATCAAATCAGTAATTTAAGAAAATCCTAATCAAATCTGTATTTGCGCCCATGCTTAGTGTAAACGCGTAAGGATG…	STRAND -
RLG	CRM	Eguineensis510729_RT2_B37_L82_137	6772	90	AATT-AATT	CGAGATTTCTCCCACTTGGGGGGAAC	AATTGAAATTTTAGTTTTTGCAACCT	1050	TGATGCAGCCACTAGTGCTGCGATCATCATTTCTTATTTTATTACATGCAATTTTCTTTTTGTTTTGTGAGTTTGTGTCTAATTCGGGCTTCAGACAATTAGTTTTAGTTGGTTCAGCTAACCTAAACTTATTATCCACCAAATTTATCTCTAAAATCCAAAACCAACATGGTTGAACTTAATGTCTTCTCTTTTTCTGCACCTTATGATTTTTGGAACATGTGCCTTGGAGTAAATGGAGGAGTAATGGGCTGCAGTTAATGCATCCTATTCTCTTTCATCTTTTGACCTTTTGGAGTCAGTGTTTTGGAGAAAACGAAAAGACAAGAGACAAGCTGATTTTTAATGCAGTGCTGCTTTGGAAAAATGAAGAGACAAGTTGATTTTTAATGCAGTGCT…	1050	TGATGCAGCCACTAGTGTTGCAATCATCATTTCTTATTTTATCACATGCAATTTTCCTTTTGTTTTGTGAGTTTGTGTCTAATTCTGACTTAAGACAATTAGTTTTAGTTGGTTCAGCTAACCTAAACCTATTATTCACCAAAATTATCTCCAAAATCTAAAACCAACATGGTTGAACTTAATGTCTTCTCTTTTTCTGCACCTTATGACTTTTGGAGCATGTGCCTTGGAGTAAATGGAGGAGTAATGGGCTGAAGTTAATGCCTCTTCTTCTCTTTCATCTTTTGACCTTTTGGAGTCAGTGTGGAGAAAATGAAAAGACAAGAGATAAGCTAATTTTTAATGCAGTGCTGCCTTGGAAAAATGAAGTGACAAGCTGATTTTTAATGTAGTGCATGT…	TGATGCAGCCACTAGTGCTGCGATCATCATTTCTTATTTTATTACATGCAATTTTCTTTTTGTTTTGTGAGTTTGTGTCTAATTCGGGCTTCAGACAATTAGTTTTAGTTGGTTCAGCTAACCTAAACTTATTATCCACCAAATTTATCTCTAAAATCCAAAACCAACATGGTTGAACTTAATGTCTTCTCTTTTTCTGCACCTTATGATTTTTGGAACATGTGCCTTGGAGTAAATGGAGGAGTAATGGGCTGCAGTTAATGCATCCTATTCTCTTTCATCTTTTGACCTTTTGGAGTCAGTGTTTTGGAGAAAACGAAAAGACAAGAGACAAGCTGATTTTTAATGCAGTGCTGCTTTGGAAAAATGAAGAGACAAGTTGATTTTTAATGCAGTGCT…	STRAND -
RLG	CRM	Pisifera5_7065_RT27_B8_L51_82	8056	89	TTCTGA-TCTTGA	AGAATTCTTGCTTTGATGCCACTTGA	GTCTCCTCCACTTCTAAAGAACTCAT	546	TATGGTGAAACACCGATAAAATAAAATTTTAGAATGAAACAAACCAAAATCTAATAAAATTTTAAGATTATAGGACTGAGAACAACCTAAAATCCACAAACACTTATAATATAGCTAAAGAGGATACAAAGTATGGGAATTGTTCTCTTTTAAGCTTACATTCCAACACATTTATATAGGCATTAAAAATTATAAAATTTAGACTGACAGCTAAAAAATTATAATGACAACCTTGCTCCTTGACAAAAGAGTCCAGAATGTAGCTGGAAATCTTGATTTCAGATCTGGACAGCTAAGGTCAAGATAACAAAAGGACTTTTATGGCTATACAACTTGATTTAAAGTTGAAAATATTGAACTACGAGGCTGGAAAGATTTATTCAATGCTAAAAAAATTTA…	546	TGCGGTGAAATACTGATAAAATAGAATTTTGGAATGAAATAAATCAAAATCTAATAAAACTTTAAGATTATAAAACTGAGAACAGCCTAAAATTCATAAACATTGACGATATAGCTAAAGATGATACAAAATATGGGAACTAGTCCCTCTTAAGCTTACATTCCAATACATTTATATGGGCACTAAAAGCTGTAAAATCTAGACTAATAGCTAAGAAGTCTTGATGACAGCCTTGCTCCTTGACAAAGGAATCCAGAATGTAGCCAGAAATCTTGATTTTAGATTTGGACAGCTTGGGTCAAAATAACAAAAGGACTTTCATGCCTATATAGTTTGATTCAAAGCTAAAAATTTTGAACTGCAAGGCTGGATAGATTTATTCAATATTGGAAAAACTTA…	TATGGTGAAACACCGATAAAATAAAATTTTAGAATGAAACAAACCAAAATCTAATAAAATTTTAAGATTATAGGACTGAGAACAACCTAAAATCCACAAACACTTATAATATAGCTAAAGAGGATACAAAGTATGGGAATTGTTCTCTTTTAAGCTTACATTCCAACACATTTATATAGGCATTAAAAATTATAAAATTTAGACTGACAGCTAAAAAATTATAATGACAACCTTGCTCCTTGACAAAAGAGTCCAGAATGTAGCTGGAAATCTTGATTTCAGATCTGGACAGCTAAGGTCAAGATAACAAAAGGACTTTTATGGCTATACAACTTGATTTAAAGTTGAAAATATTGAACTACGAGGCTGGAAAGATTTATTCAATGCTAAAAAAATTTA…	STRAND -
RLG	CRM	Eguineensis512793_RT2_B1_L3_1	6516	88.6	TTGTT-TTGTT	AGTGGTATCAGAGCAAGTTCTGATAT	CGAGAATTCGCCCACCCGGAGAGAAC	862	TGATGCAGTACATCGAGTCACTATTTTTATTTTATTTTATTTTGTGTGTTATATCTTGATTTAATTTATTGGGATCAGATGGTTAGATTATCCTAAATCAAATCAAACCAACAACCATACCCCAACAAATTACTTCAAATATATCCTTTTCTTATAACCACTCAAAACAAACCAACAACCATATCCAATCTGGTGGCATCATGTATAAATATGACATGGGAAGAAGAAAAAAGGAAAGAAGAGAACTTTGAAAGGTTTAACCTATACTTCTATCTTGAATTCCTTCTCTTCCTTTTGGGATCGTCATTGCCTCTTCCTCGCGGACGGACCCGTCTTCGGCTTTTTTCCTCCTGTGAGTTAGCTCCCTCTTCCCCATCTTGAAGCCTATCATCATGGTGC…	852	TGATGCAGTACATCGAGTCACTATTTTTAATTTATTTTATTTTGTGTTCTATCCTGGTTTAATTTATTGGGATCGGATGGCTAGATTATCCTAAATCAAATCAAACCAACAACCATACCCCAATAAACTATTTCAAATATATCTTTATCCTACAACCACTCAAAATAAACCAACAACCATATCCAACCTAGTGGCGTCATGTATAAATATGACATGGGAAGAAGAAAAAAAGAAAGAAGAAAATTTTGAAAGGTTTAACCTATACTTCTATCTTGAATTCCTTCTCTTTTGGGATCGTTGTTGCCTCTTCCTCGCGGACGGATGCGTCTTTGGCTTCTTTCCTCCTGTGACTCAGCTCTCTCTTCCCCATCTTGAAGCCTATCATCGTGGTGCTGCTCT…	TGATGCAGTACATCGAGTCACTATTTTTATTTTATTTTATTTTGTGTGTTATATCTTGATTTAATTTATTGGGATCAGATGGTTAGATTATCCTAAATCAAATCAAACCAACAACCATACCCCAACAAATTACTTCAAATATATCCTTTTCTTATAACCACTCAAAACAAACCAACAACCATATCCAATCTGGTGGCATCATGTATAAATATGACATGGGAAGAAGAAAAAAGGAAAGAAGAGAACTTTGAAAGGTTTAACCTATACTTCTATCTTGAATTCCTTCTCTTCCTTTTGGGATCGTCATTGCCTCTTCCTCGCGGACGGACCCGTCTTCGGCTTTTTTCCTCCTGTGAGTTAGCTCCCTCTTCCCCATCTTGAAGCCTATCATCATGGTGC…	STRAND +
RLG	CRM	Pisifera513370_RT14_B11_L129_330	7624	87.4	ATTGT-ATTGT	ATATGGTATCAGAGCAGGTTGATTAG	TCAAATTCTCTCCACCTCGAGAGAAT	1380	TGGTGCGGACACTAAAGCCATCAAAAGTCAGTGACATGATTTGAATTTGATTTAGATCGAAGAAGCTTCATTAGATTGACTCTACTTCAATTATTTTTTTTCAATCAATTAGTTATTCTGATGCATTTAGTTTTGGATCTATAGGGCCATACTTGGGTTTGTATTAGGTTGGAGCTTTATTTGACCATCATGAAGAAGCAAGTCCTAAGAGGTCATACCTTAGCATGAACCACGTCACCTTTGGAGCCACTACTCTCCACATGCCCAGGAAGGAAATATGCATGCCAGCATGTGCCATGCCCAAGAATCCTCATGCCAAGATGTGTCAAGCATTAAGCACCCCACATGGAGTTTCTTTTCTTCTCTAGGATTTCTTAAGAGTTCTTAATTTCTTACTTA…	1379	TGGTGCGGATACCAAAGCCATCAAAAGTCAGCGATATGATTTGGATTCGATTTGGATAGAAGAAACTCCATTAGATTGACTCTACTTCAATTATTTATTTTCAGTCAATTAGTTATTCTGATGCATTTAATTTTGAGGCCATAGGGCCATACTTGGGTTTGTATTAGGTTGGAGCCTTATTTGACCATCATGAAGAAGCAAGTCCTAAGAGGTCATACCTTAGCTTGAACCATGTCACCTTTGGAGCCACCACTCTTCACACGTCTAGGGAGGAGATATGCATGCCAGTATGTGCCATGCCCAAAGATCCTCATACCAAGTTGTGCCAAACATTAAGTGCCCCACATGGAGTTTTTTTTCTTTTTTAGGATTTCTTAAGAGTTCTTGATTTCTTACTTA…	TGGTGCGGACACTAAAGCCATCAAAAGTCAGTGACATGATTTGAATTTGATTTAGATCGAAGAAGCTTCATTAGATTGACTCTACTTCAATTATTTTTTTTCAATCAATTAGTTATTCTGATGCATTTAGTTTTGGATCTATAGGGCCATACTTGGGTTTGTATTAGGTTGGAGCTTTATTTGACCATCATGAAGAAGCAAGTCCTAAGAGGTCATACCTTAGCATGAACCACGTCACCTTTGGAGCCACTACTCTCCACATGCCCAGGAAGGAAATATGCATGCCAGCATGTGCCATGCCCAAGAATCCTCATGCCAAGATGTGTCAAGCATTAAGCACCCCACATGGAGTTTCTTTTCTTCTCTAGGATTTCTTAAGAGTTCTTAATTTCTTACTTA…	STRAND +
RLG	CRM	Eguineensis513466_RT2_B1_L66_102	5400	87	CATGT-CATGT	TGGATTTGTTGGGCTCTGATGCCAAC	TCCTCTTCTGATTGGAAAGAACTAGT	509	TGACGCAGCCTAGGGCCACGTTTCAATGGGAAGGGAGAGAAGACGCACGCAACAAAGGAAAAATGGAACAGGGAAGAAGAAACTCTCTTCTTTAGAATTTTATTTCAATAACTCGAATTAACTGTTTACAACGTTGGTCAGGGGGCCTTATTTATAGACTAAAAGTCCTGATTCAACTAAAAGAAAAAATTCAAAAAAATAAAAAAAATAAATCAAAATTAGACTCCATGTTGGACTAGGATTCTTACACGCTTTCGTTGATCTGTCAGACAATTGAATTAGACTCCGAAATTCACAGTGGCGGCGAAGTGGCCAACCTCATAGAGCTCGAAAAGAGTTTTTCGGAATGGGGTCATAATAAGGATTCTGACATCGGATGATAAAATTATGGCCGTTTTA…	500	TGATGCAGCCTGGGGCCACATTTCGATGGGGAGGAAGAAGATGCACGAAACAAAGAAAAAATGAAACAGAGAAGAAACTCTCTTCTCTAGAATTTTATTTCAATAGCTCGAATTAACTTCTTACAACGTCGGCCAGGGGGCCTTATTTATAGACTAAAAGTCAACTAAAAGAAAAAATTCAAAACAAATAAAACAAAGAATAAATCAAAACTAGACTCCATGTTGGACTAGGACTCTTGCGCACTCCTGTTGACCTGTTAGACAATTGAATTAGGCTCCGAAATTTGTAGGGGCGGCAAAGCACCAACCTCGTAGAGTTCGAAAAGAGCTTTTTGGAATGGGATCATAATAAGGATTCTGACATCGGATGATAAAGTTATGGCCGTTTTAGTGCGACAG…	TGACGCAGCCTAGGGCCACGTTTCAATGGGAAGGGAGAGAAGACGCACGCAACAAAGGAAAAATGGAACAGGGAAGAAGAAACTCTCTTCTTTAGAATTTTATTTCAATAACTCGAATTAACTGTTTACAACGTTGGTCAGGGGGCCTTATTTATAGACTAAAAGTCCTGATTCAACTAAAAGAAAAAATTCAAAAAAATAAAAAAAATAAATCAAAATTAGACTCCATGTTGGACTAGGATTCTTACACGCTTTCGTTGATCTGTCAGACAATTGAATTAGACTCCGAAATTCACAGTGGCGGCGAAGTGGCCAACCTCATAGAGCTCGAAAAGAGTTTTTCGGAATGGGGTCATAATAAGGATTCTGACATCGGATGATAAAATTATGGCCGTTTTA…	STRAND -
RLG	CRM	Eguineensis516878_RT2_B1_L116_238	5084	83.8	ATAATC-ATAATC	AGGTGGTATCAGAATGGAAGTCTGAT	GCGAGTTTTTCACAAGTGGAAGGGAC	296	TGATGTGGAACGTGTATCTTTGGATTTTATGGAGCAGCAAGACATGCGGATGGTCAATTGCAGGAATTAATTAATTTTATTTAAATTTTTATTATTATTAATTTTAGGCGTATGTTTGGGAGTTTGTTTAGGTCTTTTAATACAAGGGAGGGTTCTGTATAAATACTTTGTAACGGAGTTTTGCTCTGCAGTTCACGTCTTTAATTCAGATCTGGAGAATTTTCTTAAATCCCTCTGGTGCGCCACAAGGTCGTGGGTATAGGCGTTTGCTTACCCATCTCGTTGTCTACTGCGTT	325	TGATGTGGAACGCATATCTCTGGATTTTATGGAGCAGCAAGACATGCAGAAGGTCAAGCACAGCAATCGCAGGTTAATTAATTTTATTTTAATTTCTATTATTATTAATTTTAGGCGTATGTTTCGAAGTTTGTTTAGGTCTTTTACTATGAGAGAGGGTTCTCTATAAATACTTTGTAACAGAGCTTTGCTCTGCAGTTCACGTCTTTAATTCATATCTGGAGAATTTTCTCAAATCCCTCTGGTGTGCCAGGCTGTTAACTTCCTTGTTTTACAAGGTCATGGGTATAGGTGTTTGCTTATCCATCTTGTTGTCTACTACGTT	TGATGTGGAACGTGTATCTTTGGATTTTATGGAGCAGCAAGACATGCGGATGGTCAATTGCAGGAATTAATTAATTTTATTTAAATTTTTATTATTATTAATTTTAGGCGTATGTTTGGGAGTTTGTTTAGGTCTTTTAATACAAGGGAGGGTTCTGTATAAATACTTTGTAACGGAGTTTTGCTCTGCAGTTCACGTCTTTAATTCAGATCTGGAGAATTTTCTTAAATCCCTCTGGTGCGCCACAAGGTCGTGGGTATAGGCGTTTGCTTACCCATCTCGTTGTCTACTGCGTTAGGTGGTATCAGAATGGAAGTCTGATCCGATGGCCAACCAAGGAGTTGACGACAACCTTCCTTGTGACGCAGGTCAGGGGATGAAGGCCCTGAGGGCGGAACT…	STRAND +
RLG	CRM	Pisifera517525_RT14_B11_L28_39	5414	80.7	ATTAT-ATTAT	CAGATCTGCTACACTCTGATACCAAC	TCCTCTCCAGACTGAAAAGAACTCAT	507	TGACACAGCCTAGGGCCACATTTCGAAGGAAAGAGAGGTTGAAGACACACGGAACAAAGAAAAATGGTAAAGAGAAGAAAAAACTCTCTTCTCTAGAATTTTATTTCAATAACTCGAATAAACTGATTACAACATTGGTTCGGGTAAATAAACTAAAAATCCTGATTTAATTACAAGAAGGAATTCTAAACAAAATAAAACGAAGAATAAATCAAAACTAGACTCCATGTCAGATTGGGACTCTTGCGCGCTTCAATTAACCTGTCAGACGATTGAATTAGGCTCCAAAATTCACAGTGACGGCGAAGTGACCAGCCTCGTAGAGCTCGTAAAGAGCTTGTCGGAATGGGGTCATAATAGCGATTCTGACATCGGATGAGAAAGATACGATCGTTCTAG…	511	TGATGCAGTCTAGGGCCACATTTCTAAGGAAAGAGAGGTTGAAGATGCATGAAACAAAGAAAAACGATAAAGGGAAGAAACTCTCTTCTTTGGATTTTTTTTTTCAATAACTCCAATAAATTGATTACAACGTTGGCCAGAAGACCTTATTTATAGACTAAAAGTCCTGATTCAACTACAAGAAAAAATTCGAAAAAAAACAAAACAAAGAATAAATCAAAACTAGATTCTATATCGGACTAGGACTCTTGTGTGCTCCCATCGACCTGTCAGACGATTGAATTAGACTCCAAAATTTTCGGTGACTGCAAAGCACCAGCCTCGTAGAGCTCAAAAAGAACTTTTTGGAATGGGATCATAATAGCGATTTTGACATCGGATAAGAAAGTTATGACCGTT…	TGACACAGCCTAGGGCCACATTTCGAAGGAAAGAGAGGTTGAAGACACACGGAACAAAGAAAAATGGTAAAGAGAAGAAAAAACTCTCTTCTCTAGAATTTTATTTCAATAACTCGAATAAACTGATTACAACATTGGTTCGGGTAAATAAACTAAAAATCCTGATTTAATTACAAGAAGGAATTCTAAACAAAATAAAACGAAGAATAAATCAAAACTAGACTCCATGTCAGATTGGGACTCTTGCGCGCTTCAATTAACCTGTCAGACGATTGAATTAGGCTCCAAAATTCACAGTGACGGCGAAGTGACCAGCCTCGTAGAGCTCGTAAAGAGCTTGTCGGAATGGGGTCATAATAGCGATTCTGACATCGGATGAGAAAGATACGATCGTTCTAG…	STRAND -
RLG	CRM	Pisifera5_7233_PT_B11_L21_30	6789	71.6	CTAGT-CTAGT	AGTGGTATCAGAGCAAGTTCTGACCT	CGAGAATTCGCCCATCCGGGGAGAAC	988	TGATGCAGTACATCGAGTCACTACTTTATATTATTTTATTTTATTTTGAGTGTGTTCTATCTTGGTTTAATTTATTGAGATCGGATGGCCAGATTATCTTAAATCAAATCAAACCAACAACTATACCCCAACAAACTACTTCAAATATATCCTTATCTTACAACCACCCAAAACAAACCTACAACCATATCCTAACAAACCGATTCAAATATATATCCTTATCCTACAATCACTCAAAACAAACCTACAACCATATCCCAACAAACCAATTCAAATATATCCTTATCCTACAATCACTCAAAACAAACCAACAACCATATGTCATGTATAAATTTGACATGGGAAGAAGAAAAAAGGGAGAAGAAAACTTTGGAAGGTTTAACCTATACTTTTATCTTG…	983	TGATGCAGTACATCGAGTCACTACTTTTATATTATTTTATTTTATTTTATTTTATTTTGAGTGTGTTCTATCTTGGTTTAATTTATTAAGATCGGATGGCTAGATTATCTTAAATCAAATCAAACCAACAACTATACCCCAACAAACTACTTCAAATATATCCTTATCTTACAACCACTCAAAACAAACCTACAATCATATCCCAACAAATCGATTCAAATATATATCCTTATCCTACAACCACTCAAAACAAATCGACCACCATATCCCAACAAACCAATTCAAATATATCCTTATCCTACAACCACTCAAAACAAACCAACAACCATATGTCATGTATAAATTTGACATGAGAAGAAGAAAAAAGGGAGAAAAAATTTTTGGAAGGTTTAACCTATA…	TGATGCAGTACATCGAGTCACTACTTTATATTATTTTATTTTATTTTGAGTGTGTTCTATCTTGGTTTAATTTATTGAGATCGGATGGCCAGATTATCTTAAATCAAATCAAACCAACAACTATACCCCAACAAACTACTTCAAATATATCCTTATCTTACAACCACCCAAAACAAACCTACAACCATATCCTAACAAACCGATTCAAATATATATCCTTATCCTACAATCACTCAAAACAAACCTACAACCATATCCCAACAAACCAATTCAAATATATCCTTATCCTACAATCACTCAAAACAAACCAACAACCATATGTCATGTATAAATTTGACATGGGAAGAAGAAAAAAGGGAGAAGAAAACTTTGGAAGGTTTAACCTATACTTTTATCTTG…	STRAND +
RLG	Del	Eguineensis5_9481_RT65_B78_L60_350	10443	92.3	TCTTC-TCTTC	TGACATTTGTTGTTATCAAAGCAAAG	GAAATTCATTTTAAGAAGGAGAGAAA	2468	TGTAACACCCCAGATCAAGAATGCGATGAATTAAAGCATTTGCATTTAACATTCATGTATATCTAATAGCATAGCATTTTATTCATGATGCATTAAGCATTTGAAATTTAATTAATTAGTGTTAGTGAAATATAAAGTTGTTTGAAGTGGAAGAAGAAAGTAATTAGCTAGAACATTGAGTTGATAATAGTGATATTGAAGTTGAATTTTTGATGATTATACAATATCTATTTTGAGGGATAATTAGGGATATTTTGAGTGGTTATTAAACGAAGAATGAGCCGATAATTTTAAAGATATTTTAGGTATATATTTTAGTGGTAGGGCTGTGGCAAGCCGGCTCCATATCCAGGTGAGCTGACTCGACTGCGGCATGATAGCAAAAATTAAGTGGATCCC…	2461	TGTAACACCCTGGATCAAGAATATGATGAACTAAAGCATTTGCATTTAGCATTCATGTATATCTAATGGCACAGTATTTTATTCATGATGCATTGACCATTTGAAACTTAATTAATTAGTGTTAGCAAAATATAAAGTTGTTTGAAGTTGAGGAAGAAAGTAATTAGGAAATTGAGTTGATAATAGTGATATTGAAGTTGAATGTTTGGTGATTATATAATATCTATTTTGAGGGATAATTAGGGGTATTTTGAGTAGTTATTAAGCAAAGAATGAGTCGATAATTTTTAAAATATTTTAGGTATATATTTTAGTGGTAGGATCATGGCGAGCCGGCTCCATATCCAGGCGAACTGACTCGGTTGTAGTATGATAGCAAAAATTAAGTGGATCCCATGT…	TGTAACACCCCAGATCAAGAATGCGATGAATTAAAGCATTTGCATTTAACATTCATGTATATCTAATAGCATAGCATTTTATTCATGATGCATTAAGCATTTGAAATTTAATTAATTAGTGTTAGTGAAATATAAAGTTGTTTGAAGTGGAAGAAGAAAGTAATTAGCTAGAACATTGAGTTGATAATAGTGATATTGAAGTTGAATTTTTGATGATTATACAATATCTATTTTGAGGGATAATTAGGGATATTTTGAGTGGTTATTAAACGAAGAATGAGCCGATAATTTTAAAGATATTTTAGGTATATATTTTAGTGGTAGGGCTGTGGCAAGCCGGCTCCATATCCAGGTGAGCTGACTCGACTGCGGCATGATAGCAAAAATTAAGTGGATCCC…	STRAND +
RLG	Del	Eguineensis5_4669_PT_B83_L149_401	6730	88.8	TTTT-TTTT	TTAGAATTTAGCCAAGATTTTTGGGT	CTTTAATAGCTTATATTAGTTAATCA	305	TATCTGCTGATATTTTGGAGTAAAAGATCGGATTCCGGAACCTCTATTTCTACCGTCCGCATTTATGGGTGTTCCGGCGCCGTCCGATGCCATTCATCGCCGGCGAGCTCCGACCAGGAAGCCACGGCTACGCCGCCCTGGGTTGAACCCCCCACTCGCCGTTCCAGGCGAGACTTCCATGGAATCGGGGAGGAGAAGAAGGGGGGCACGGTCCCCTGTTCTGTTCAACTGAGAAGAGAAGAAAAGAGGAAGAAAGAAGAAAAAAAAAAGAAAAAAATAAATAAAATAAATAGAGAAGGGTTTTT	311	TGTTCGCTGATTTTTTGGAGTAAAAGTCGGATTCCGGAACCTCTGTTTCGGTTGTCCGTATTTTTGGGTGTTCCAACGTCGTCCGACGTCATCCATCACCGGCGAGTTCCGATTGGGAAGCCACGACTGCACCACCCTGAGTTGAAAACCCCCACTCACCGTTTCGAGCGAGACTTCTATGGAATTAGGGAGGAGAAGAAGGGGGGCATGGTCCCCTGTTCTGTTCAACCGAGAACAGAAGAAAAGAGGAAGAAAGAGAAAAAGAAAAAGAAAAATAAATAATTAATTAAAATAAATAGAGAAAGGTTTTT	TATCTGCTGATATTTTGGAGTAAAAGATCGGATTCCGGAACCTCTATTTCTACCGTCCGCATTTATGGGTGTTCCGGCGCCGTCCGATGCCATTCATCGCCGGCGAGCTCCGACCAGGAAGCCACGGCTACGCCGCCCTGGGTTGAACCCCCCACTCGCCGTTCCAGGCGAGACTTCCATGGAATCGGGGAGGAGAAGAAGGGGGGCACGGTCCCCTGTTCTGTTCAACTGAGAAGAGAAGAAAAGAGGAAGAAAGAAGAAAAAAAAAAGAAAAAAATAAATAAAATAAATAGAGAAGGGTTTTTCTTTAATAGCTTATATTAGTTAATCAGAAATCTCAGATGCTATCGTCTCATCGACCCTTATGGAAATATTAAATTTTAGAAATTTTATTTTGAA…	STRAND -
RLG	Del	Eguineensis513512_RT74_B13_L148_400	8699	77.1	CTAAA-CTAAA	AATCTAGGCTCTGATACCACTTAATC	TCCTCCCCTTAATGAAATTTTGTTCT	1585	TGTCATGCCCCAAAATAGAGTGTAATCGGCGCCGCATGCCTGCAAGGTGGACCCCACAGACATGCAAGGCTTCCTGAATAACAAATCCAATTTATTCCATAATAATTTTAACTAGATTATTCTCAATCCTCGAGAGCTGATATAATTACATACCATCATCCTTTTATCCATTATCATATAATTACATACCAAAACATGTCCAGATAATATTAAACAAAAGTCAGATGATAATTTTCAGATCTAGAGTTACATGGAAAACCAGTTAATAAAGATAACTATGCTATCTAGTTTTTACATCTAGCTAGCTCGCTCCCCCATAGTTCCATAAGCATTCACATTTCAGCATCTGCAATAGAAGAAAAGATAAAAAAATAATGAGCTACACTAGCCCAGTAAGTG…	1595	TGTCACGCCTCGAATCAGAGCGTAATAGATACCGCAAGCCTGCAAGGTAGACCCATAGACATGCAAGGCTTCCTGAATAACAAATGTAATTTATTCCATAAAAATTTTAACTAGATTATTTTCAATCCTTGAGAGTTGATATAATTACATACCATCATCCTTTTATCCATTATCATATAATCCTGGGATAACAAAAGCCAAAACACATGCAGATAATATTAACAAAAGTCAGATGATAATTTTCAGATCTAGAGTTATGCACAAAACTAGTTAGCAAAGATAACTATAGTATCTAGTCTTTACATCTAGCGAGCACATTCTCCCAGAGTTTCATAAGCATTCACATTTCAGCATCTACAATAGTGGAAAAGATAGAAAAATAATGAGCTACACTAGCCC…	TGTCATGCCCCAAAATAGAGTGTAATCGGCGCCGCATGCCTGCAAGGTGGACCCCACAGACATGCAAGGCTTCCTGAATAACAAATCCAATTTATTCCATAATAATTTTAACTAGATTATTCTCAATCCTCGAGAGCTGATATAATTACATACCATCATCCTTTTATCCATTATCATATAATTACATACCAAAACATGTCCAGATAATATTAAACAAAAGTCAGATGATAATTTTCAGATCTAGAGTTACATGGAAAACCAGTTAATAAAGATAACTATGCTATCTAGTTTTTACATCTAGCTAGCTCGCTCCCCCATAGTTCCATAAGCATTCACATTTCAGCATCTGCAATAGAAGAAAAGATAAAAAAATAATGAGCTACACTAGCCCAGTAAGTG…	STRAND -
RLG	Galadriel	Pisifera5_6586_RT59_B69_L118_297	10130	92.6	AGCCA-AGCCA	GGGAGGTATAATCAGATTGTTGATAC	GCCTTTTTCTTATAGAGCTCCCGTCA	3860	AGCCTCTGCACACTTGGGATTGGCATGACAAAGGCATCAGCCCGTGCCACCCCAAAAAGCTAGCTAATTGGACTATGACAAACCTCCCCCACCCGAAGATCCCGATGTCCTCGGAGGGAGGTGTGACAGGTAAATTTGGATTGCCTCTCCAAACTACCATAATGAAGTCGCTTTCTCCCAACTAGCCTCGTTCTCTGGTTCTCCTTTTCATTGGACCAAATACTTGATCCTTCTATTCTTCTTGCTGTGTCCTAAAGTCCGGTGGTCAAGAACTTTCTCCACCTTCTTATTGAACTATTGCCTTGTTGTTGGTGGGATTCATTGTACCTGAATCTTTGAAGGATCTGTATCTTCATAAAAAGGCCTTAGATAACTCATATGAAAGATTGGGTGTACCTT…	3861	AGCCTCTGCACACTTGGGATTGGCATGGCAAAGGCATCCACCCGTGCCACCCCAAAAAGTCCGCTAATAGGACTGTGACAAACCTCCCCCACCCAAAGATCCTGACATCCTCAGAGGGAGACATGACAGGTAAGTTTAGATTGCCTCTCCAAACTGCCACAATGAAGTTGCTTTTTTCCCAACTAGCCTCGTTCTCTGGTTCTCCTTTCTATTGGACCAAAGACTCAGTCTTTCTATTCTTCTTGCTGTGTCTTAAAGTTCAATGGTCAAGAATTTTCTCCACCTCCTTGTCGAACTGTTGTCTATTGTTGGTAGGGCTCGTTACACCTAAATTATTGAAGGATCAGCATCTTCATAAAAAGACTTTAGATAACTCACATGAAAGATTGGATGTATCTT…	AGCCTCTGCACACTTGGGATTGGCATGACAAAGGCATCAGCCCGTGCCACCCCAAAAAGCTAGCTAATTGGACTATGACAAACCTCCCCCACCCGAAGATCCCGATGTCCTCGGAGGGAGGTGTGACAGGTAAATTTGGATTGCCTCTCCAAACTACCATAATGAAGTCGCTTTCTCCCAACTAGCCTCGTTCTCTGGTTCTCCTTTTCATTGGACCAAATACTTGATCCTTCTATTCTTCTTGCTGTGTCCTAAAGTCCGGTGGTCAAGAACTTTCTCCACCTTCTTATTGAACTATTGCCTTGTTGTTGGTGGGATTCATTGTACCTGAATCTTTGAAGGATCTGTATCTTCATAAAAAGGCCTTAGATAACTCATATGAAAGATTGGGTGTACCTT…	STRAND +
RLG	Galadriel	Pisifera520000_RT50_B11_L98_226	6432	92.2	CTAGC-CTAGC	TAGAGCAAACCTGCTCTGATACCAAC	AACCTCCCCCACCCGAAGATCCCGAC	943	TGTCACAGGACTGATTCTCGTCCAAAATTTTTACAAGAATACAAGTTTTGTGCGGTACTAGACCGACGTCTAGTTCAGCCTCTCAACACTCCCCTCCCACAAGGGACACGATATCAAGGCACATAAGAAAAATTCAAGGATTTTTTTTATTCCAATTTTCACCATATACTGGATAATAGAGACCCGCACACAGTCTCTCAGAATATCTCATGCTTACCCACTTCTGCTTCTACAAGCCAGCAAGCATGGCATATATAGGCGGTGGACAACTTCCCCCAATCGCTGGGAACCAACTCAGAACCGTCCCCATTTGTTTGGAGGGCAACCGTTCCAAGGAGTTGGGAGTCAACTGCCGTCAACTCTCCCAAACTGCTGCTGGACAGCAACTGACCAAGGCAA…	934	TGTCACAGGACTGATTCTCATCTAGAATTTTTGCAAGAATACAATCTTTGTGCGGCACTAGACCCACATCTAGTTCAGCCTCTCAGCACTCCCCTCCCACAAGGGACACGATATCAAGGCACATAAGAAAAATATCAAGGATTTCTTTTATTCCAATTCCCACCATATACTGAATAATAAAGATCCGCCCACAGTCTCTCACAATATCCTATGCTTACCCACTCCTACCTCTACAAGCCAGCAAGCATGGCATACATAGGCGGTGGACAACTTCCCCCAACTGCTGGAAACCAACTCAGAACCGTCCCCATCTGTTTGGAGGGCAACCGTTCCAAGGAGTTGGGAGTCAACTGCTGTCAACTCTCCCAAACTGCTGCTGGACAGCAACTGACCAAGGCA…	TGTCACAGGACTGATTCTCGTCCAAAATTTTTACAAGAATACAAGTTTTGTGCGGTACTAGACCGACGTCTAGTTCAGCCTCTCAACACTCCCCTCCCACAAGGGACACGATATCAAGGCACATAAGAAAAATTCAAGGATTTTTTTTATTCCAATTTTCACCATATACTGGATAATAGAGACCCGCACACAGTCTCTCAGAATATCTCATGCTTACCCACTTCTGCTTCTACAAGCCAGCAAGCATGGCATATATAGGCGGTGGACAACTTCCCCCAATCGCTGGGAACCAACTCAGAACCGTCCCCATTTGTTTGGAGGGCAACCGTTCCAAGGAGTTGGGAGTCAACTGCCGTCAACTCTCCCAAACTGCTGCTGGACAGCAACTGACCAAGGCAA…	STRAND -
RLG	Galadriel	Pisifera5_4225_PT_B11_L30_41	5826	87.7	ATAC-ATAC	AAGTGGTGTCAGAGCAGGCACGATTG	TGTCGATCTGATCAAGTGGAGGAGTC	533	GGTCAGGGTTTTTTTTTTTGCATTTTTACTTGACAATAATCACTGACACAATTTTGTACATATATTGTAAGTAGATAGCATGAACAACCGCCGCCACACCATTTTTCCTTATTTTGGGGTGTTTTCATCGTGTCGGAGCATCCAAAGACGAGCCATGAAAATGTAATACTGTTCGGTCATTTGAAACCCCCGGAGTGGGATTTGGATGGATACCCTATTTGTATAGTGTTGGAAGGGTGGGCGAGAACAATCCAGTGGGCCGATTTTCTTGTGAATTCTTGCGGTGTCCATTGTTGCCTCCCCTGCCTCCTAAGCCCCTAATTATAGTCTGAGTAGTGGTTGTATAGGCTTGTATTCCTTTGATTTCATTAATGAAAATACTGTTCTTACAGTGCCATA…	534	TGTCAGGGCCTTTTTCCTTGCATTTTTGCTTGGCAATGGCCTCTGACATAGTTTTGTACATACCTTGTAACTAGATGGCATGAACAACCGTCGCCACACCATTTTTCCTTGTTTTGGATGGGTTTTGGGGTGTTTTCATCATGTCGGATCTTCCAAAGACGAGCCATGAAAATGCAATGCTGCTCGATCATTTGAAACCCCCGGGGTGGGATTTGGGTGGATGCCCTGCTTATATAGTGTTGAGAGGGTGGGCAAGAACAATCCAGTGGGCCGATTTTCTTGCGGTGTCCATTGTTGCCTTCCCTGCCTCCTGAGCCTCTAATTGTAGTCTAAGTAGCGGTTGTATAGGCTTGTATTTCTTTGATTTCATTAATGAAAATATTGTTCTTACAGTGCCAT…	GGTCAGGGTTTTTTTTTTTGCATTTTTACTTGACAATAATCACTGACACAATTTTGTACATATATTGTAAGTAGATAGCATGAACAACCGCCGCCACACCATTTTTCCTTATTTTGGGGTGTTTTCATCGTGTCGGAGCATCCAAAGACGAGCCATGAAAATGTAATACTGTTCGGTCATTTGAAACCCCCGGAGTGGGATTTGGATGGATACCCTATTTGTATAGTGTTGGAAGGGTGGGCGAGAACAATCCAGTGGGCCGATTTTCTTGTGAATTCTTGCGGTGTCCATTGTTGCCTCCCCTGCCTCCTAAGCCCCTAATTATAGTCTGAGTAGTGGTTGTATAGGCTTGTATTCCTTTGATTTCATTAATGAAAATACTGTTCTTACAGTGCCATA…	STRAND +
RLG	G-Rhodo	Pisifera5_6928_RT57_B8_L106_248	5506	90.4	TATAC-TATAC	TAGAACCATCCTCTGACACCAAAACT	TAGCTCTCCTCCTCTTTAGAGGAGCC	447	TGATCCGTATAGAGACCTAAAAAATAGAGATTAGCAGAAATGAAGACAGTGAACTATTGTTGGGATCTCCCTATTTCCTTCCTTCCTACAACTCAAAAGAGGTATTCATATGCCAAGGGACTCCTATACAGATCGGGATCTCTTTGGGACGTACAGTCAGTGAAAAACAAAAAAATAGCATGATCTAGCTGAAAAACAGAACGAAATGGATTCTTGGAATGGAAAAACATTGCAGCAACCACCCGAGCCCACCACAACTTGCACTATGCGTGAGAAGTGGAATGGGAAAAAAAAAATCCTGTATAACATCAAATAGTACTGTGAAATCATTTTTGCAGATTTAATTCTGAACCCACATGGGATCTTCTGCGAAGCAAATCCGTGTAACCTCCATGTGGC…	450	TGATCCATATAGAGATATGAAAAAATAGAGACTAGCAGAAATGAAGACAGCAGACTGTTGTTGGGATCTCCCTGTTTCCTTCCCATCTACAACCCCTCAAAAGAGGTATTTATAGGCCAAGGAACTCCCACACAGATCGAGATCTCCTTGGCACGTACAGTTAGTGGAAAATAGAAAAATAGCACGATCTAGCTGAAAAACAGAATGAAACGGATTCTTAAAATGGAAAAATGTTGCAACAACCACCCGAGCCCACCACAACTTCCACTATGCGTGAGAAGTGGAACGGAAAAAGAAAATCCCATACGACATGAAACAGTACTATAGAATCTTTTCCATGAATTTAATTCTGAACCCACGTGGGATCTTCTGCGGAGCAAATTCGTATAACCTCTGTGT…	TGATCCGTATAGAGACCTAAAAAATAGAGATTAGCAGAAATGAAGACAGTGAACTATTGTTGGGATCTCCCTATTTCCTTCCTTCCTACAACTCAAAAGAGGTATTCATATGCCAAGGGACTCCTATACAGATCGGGATCTCTTTGGGACGTACAGTCAGTGAAAAACAAAAAAATAGCATGATCTAGCTGAAAAACAGAACGAAATGGATTCTTGGAATGGAAAAACATTGCAGCAACCACCCGAGCCCACCACAACTTGCACTATGCGTGAGAAGTGGAATGGGAAAAAAAAAATCCTGTATAACATCAAATAGTACTGTGAAATCATTTTTGCAGATTTAATTCTGAACCCACATGGGATCTTCTGCGAAGCAAATCCGTGTAACCTCCATGTGGC…	STRAND -
RLG	Reina	Pisifera519857_RT19_B11_L153_419	5086	97.8	ACTAA-ACTAA	CATAATGCCAGGCTCTGATACCAAAA	TTTCTCTCCGCCTCCTCAACGCGCTT	459	TGTTATGGTCCTTGGCATAGGATTGCATTATGGTTCTAGAAGAGGAAGGGTTAGGCTGTGGTTGAGGTAAGGGTGAGTGTTTATTGGGATTTTTTTTTTTCTACCTATGGTTACTGCTTGAGCTCAATTAAAGAGAGAACTCAAAAATCTCTGAGTAAGAAAGTACTCAACTTGTGTGAAATTTTGCTCCCTTTATTGAATAATAACAACTGCATATATATACATAAGTGGAGGATAACAACCTCCTAAAACTTAGGGAAATGGAAAGAGTGGAGGTACACCCTCCTACAACTAAGGAATTGAAAATGCATAACAGAATTGGAAATAACAGAAATAGGATTTAGTGGCTGACTTGGTCTTTCCTAATTATCAGTGCATGACCCTGACTTAGTGGAAGTG…	460	TGTTATGGTCCTTAGCGTAGGATCACATTGTGGTTCTAGAAGAGGAAGGGTTAGATTGTGGTTGAGGTAAGGGTGAGTGTTTATTGGGATTTTTTCTTTTTTTACCTATGGTTACTGCTTGAGCTCAATTAAAGAGAGAACTCAAAAATCTCTGAATAAAAAAGTACTCGACTTGTGTGAAATTCTGCTCCCTTTATTGAATAATAACAATTGCATATATATACATAAGTGGAGGATAACAACCTCCTAAAACTTAGGGAAATGGAAAGAGTGGAGGTACACCCTCCTACAACTAAGGAATTGAAAATGCATAACAGAATTGGAAATAACAGAAATAGGATTTAGTGGCTGACTTGGTCTTTCCTAAGTATCAGTGCATGACCCTGACTTAGTGGAAGT…	TGTTATGGTCCTTGGCATAGGATTGCATTATGGTTCTAGAAGAGGAAGGGTTAGGCTGTGGTTGAGGTAAGGGTGAGTGTTTATTGGGATTTTTTTTTTTCTACCTATGGTTACTGCTTGAGCTCAATTAAAGAGAGAACTCAAAAATCTCTGAGTAAGAAAGTACTCAACTTGTGTGAAATTTTGCTCCCTTTATTGAATAATAACAACTGCATATATATACATAAGTGGAGGATAACAACCTCCTAAAACTTAGGGAAATGGAAAGAGTGGAGGTACACCCTCCTACAACTAAGGAATTGAAAATGCATAACAGAATTGGAAATAACAGAAATAGGATTTAGTGGCTGACTTGGTCTTTCCTAATTATCAGTGCATGACCCTGACTTAGTGGAAGTG…	STRAND -
RLG	Reina	Pisifera5_6413_RT19_B11_L7_157	5176	97.3	CCTATT-ACTATT	AATTGGTATCAGAGCCACTATCTTCA	GACAAAGTTGCTTGAGTGGGGGGAAT	296	TGCAACAGGTGAAACTTAACTGAAGGCAAAGTTCAAATATTAGTTAGGTTCAAATGATTAGCTAATAACAGAATTTATTGTTATAATAACAATATAACAGAATTTGTTGGATTAGTTGTGAGGTGTTGTACCAATTTGAGCATCTACTGCTATAAATAAACTGGCTCGGAACATTGTGAAGGATTATGAGAATGAAATAAGAAACCAAGCCTCTTTCCCTCCCAACTTTCTTCTCTTCTGATCTTAGTTCTTGCATTTTTGAATTTCCAAATCCTATCTGCAATTCTACCCACTTC	296	TGCAGCAGGTGGAACTTAACTGAAGGCAAAGTTCAAATATTAGTTAGGCTCAAATGATTAGCTAATAACATAATTTGTTGTTATAATAACAATATAACAAAATTTGTTGGATTAGTTGTGAGGTGTTGTACTAATTTGAGCATCTACTGCTATAAATAAGCTGGCTCGGAATATTGTGAAGGATTATGAGAATGAAATAAGAAACCAAGCCTCTTTCCCTCCCAACTTTCTTCTCTTCTGATCTTAGTTTTTGCATTCTTGAATTTTCAAATCTTATCTACAATTCTACCCACTTT	TGCAACAGGTGAAACTTAACTGAAGGCAAAGTTCAAATATTAGTTAGGTTCAAATGATTAGCTAATAACAGAATTTATTGTTATAATAACAATATAACAGAATTTGTTGGATTAGTTGTGAGGTGTTGTACCAATTTGAGCATCTACTGCTATAAATAAACTGGCTCGGAACATTGTGAAGGATTATGAGAATGAAATAAGAAACCAAGCCTCTTTCCCTCCCAACTTTCTTCTCTTCTGATCTTAGTTCTTGCATTTTTGAATTTCCAAATCCTATCTGCAATTCTACCCACTTCAATTGGTATCAGAGCCACTATCTTCATACCTGTGGGCATCTCAATCAAGCAACAATGGCAGATAACACCAGAGGGATTGAGTTGCGCCGTGTGGAGGAGTCGT…	STRAND +
RLG	Reina	Eguineensis519714_RT27_B2_L60_85	6513	95.8	TAACA-TAACA	ATTTTGGTATCAGAGCATGGATAGAG	GGACAAGGATCTTTTGGAGGAGGGGA	701	TGTAACACCTGAAACAAAAGAAAAAGAGAGAGCTTTGATAGGAGAAAAGAAAGAAAAAAAAATAAAAATGAAATAAAAATAATACTCATCTCTGCGTTTGGGCATCAGAAGAAGGCAAGAGAGGTGCAAGGTGATGGATTTTGACTTTCAGAAGCTTAGATCCAAGACCAACATAGGATCTTCAACCATGGCGGCAGCTAGGGTTTCTGCTGAGATGAGAAGAAAGGAGGAATAGACCGGCAGAATTTAGAGAGTTCTCTGCCCTGTTTATCCAACAGGATAATGGGTAGACGATCAAATCAAAACCGATCCATTAGCCCGACCCATCAAGAAGCAACACAGACAAAAGCTGGCCAATTTACATTTCATTTCCCAATCATTTCATTTTAATTTCAGTCA…	708	TGTAACACCTGAAACAAAAGAAAAAGAGAGAGCTTTGATAGAAGAAAAGAAAGAAAAAAAATAAAAATAAAAATAAAATAAAAATAATACTCATCTCTGCGTCTGGGCATCAGAAGAAGGCAAGAGAGGTGCAAGGTGATGATTTTAACCTTCAGGAGCTTAGATCCAAGACCAACACTGGATCTTCAACCATGGCGGCAGCTAGGGTTTCTGTTGAGATGAGAAGGAAGGAGGAATAGACCGATAGAATCGAGAGAGTTCTCTGCCCTATTTATCCAATAGGATAATGGGTAGAGGATCAAATCAAAACCGATCCATTAGCCCGACCCATCAAGAAGCAACACAGACAAAAGCTGGCCAATTTACATTTCATTTCCCAAGCATTTCATTTTAATTTCA…	TGTAACACCTGAAACAAAAGAAAAAGAGAGAGCTTTGATAGGAGAAAAGAAAGAAAAAAAAATAAAAATGAAATAAAAATAATACTCATCTCTGCGTTTGGGCATCAGAAGAAGGCAAGAGAGGTGCAAGGTGATGGATTTTGACTTTCAGAAGCTTAGATCCAAGACCAACATAGGATCTTCAACCATGGCGGCAGCTAGGGTTTCTGCTGAGATGAGAAGAAAGGAGGAATAGACCGGCAGAATTTAGAGAGTTCTCTGCCCTGTTTATCCAACAGGATAATGGGTAGACGATCAAATCAAAACCGATCCATTAGCCCGACCCATCAAGAAGCAACACAGACAAAAGCTGGCCAATTTACATTTCATTTCCCAATCATTTCATTTTAATTTCAGTCA…	STRAND +
RLG	Reina	Eguineensis511000_RT27_B1_L62_382	5469	94.6	CCTTC-CCTTT	GAGAATCGATTGTGCTCTGATACCAA	ATACCTCCCCCTGAGAGGACCCTTGT	407	TGATATGAACTGATCTAGCTCAATGGGGATTTGTGGAATTAAGGAGTAATTTGATCAGAATTCAGGAGAACTATGGAGGAGAATAGCTCTTGAGGTTCAGATCCACATCTAAAAAGGAGAGAGAGAAAGTGAGAGAGAAGAGAGAGAGAGAGATATTTCATTTTTGGCATACTTGATTCTGTTACATGATTTGCATTTTATAGTAGGCTAACCCATTCAGGTAGAAATTAAGAAATTTTAAAAAAAATAATAGCTTGCAGAAAAAATTACGCCCAGATTAGGACAACTAGTTGGTTAGCTGCTTAACCGTTTTTCCGTCAAAACTGCTTAACCTCCTTTCCGCCATTACCTCGCCTCACTTAGAGATTTCCCCACATGCTATGCTACTCTGATTTTGAG…	406	TGATATGAACTGATCTAGCTCAATGGAGATTTGTGGAATTAAGGAGTAATTTGATCAGAATTCAGGGGAACTATGGAGGAGAATAGCTCTTGAGGTTCAGATCCAGATCTAAAAATGAAAGAGAGAAAGTGAGAGAGAGAAAGAGAGATATATATTTCATTTCTGGCTTACCTGATTCTATTACATGGTTTGCATTTTATGGTAGGCTAGCCCATTTAGGTAGAAATTAAGAAATTAAAAAAAAATAATAGCTTGTAGAAAAAATTACGCTCAGATCAGGACAACTAGTTGGTTAGCTGCTTAACCGTTTTTCCTGTGAAAACTGCTTTACCTCCTTCCCGCCAATTACCCTGCCTCACTTGAGATTTCTCCACATGCTATGCTACTCTGATTTTGAGT…	TGATATGAACTGATCTAGCTCAATGGGGATTTGTGGAATTAAGGAGTAATTTGATCAGAATTCAGGAGAACTATGGAGGAGAATAGCTCTTGAGGTTCAGATCCACATCTAAAAAGGAGAGAGAGAAAGTGAGAGAGAAGAGAGAGAGAGAGATATTTCATTTTTGGCATACTTGATTCTGTTACATGATTTGCATTTTATAGTAGGCTAACCCATTCAGGTAGAAATTAAGAAATTTTAAAAAAAATAATAGCTTGCAGAAAAAATTACGCCCAGATTAGGACAACTAGTTGGTTAGCTGCTTAACCGTTTTTCCGTCAAAACTGCTTAACCTCCTTTCCGCCATTACCTCGCCTCACTTAGAGATTTCCCCACATGCTATGCTACTCTGATTTTGAG…	STRAND -
RLG	Reina	Eguineensis520000_RT43_B1_L98_187	5133	94.2	GAGGG-GAGGG	CAAAGATCTACTGCTCTGATACCACT	ATACCTTCCTTTTTGAAAGGCTCCTT	344	TGATGGGTAGAAACAAAGAAAGGAAGAATAGAGTTGCAGAATAAATCTCAACCAGAACCTTTGGTTTATTAAGAATCAAATCATAGTCTGTATACAAGTGTATCAATCTATATATATCTACAATTATGACAGTAATTGCCTCTCATCCTTTTCCGCTCATCTAACAGATTTATTAACAGAACTCTAACAACCCTGACAGTTACAACAACTTCCCTAACAATCTAACTAAGCTGGACTCCAAGAAGATACGTGAGCTCTCTGCTTCTTTTCATTACTTGTTGTATGCACCATTTTATTAACCTTCTCCCTTCCTTTTAATTTTGTCTTCACACGACATCGTATCA	342	TGATGGGTAGAAACAAAGAAAGGAAGAATAGAGTTGCAGAACAAATCTCAACAAGAACCTTTGGTTTATTGAGAATCAAATCATAGTCTGTATACAAGTGTATCAATCTATATATATATCTACAATTATGACAATAACTGCCTCTCATCCTTTCCCGCTCATCTAACAGATTTACTAACAGAACTCTAACAATGCAAACAGTTACAACAACTTCCCTAACAGTCTAACTGAGATGGACTCCAAGAAGACATGTGAGCTCTCTGCTTCTTTTCATTACTTATAGTACGCACCATTTTATTAGCCTTCTCCCTTTGAATTTTGTCTTCACACGACACCGTATCA	TGATGGGTAGAAACAAAGAAAGGAAGAATAGAGTTGCAGAATAAATCTCAACCAGAACCTTTGGTTTATTAAGAATCAAATCATAGTCTGTATACAAGTGTATCAATCTATATATATCTACAATTATGACAGTAATTGCCTCTCATCCTTTTCCGCTCATCTAACAGATTTATTAACAGAACTCTAACAACCCTGACAGTTACAACAACTTCCCTAACAATCTAACTAAGCTGGACTCCAAGAAGATACGTGAGCTCTCTGCTTCTTTTCATTACTTGTTGTATGCACCATTTTATTAACCTTCTCCCTTCCTTTTAATTTTGTCTTCACACGACATCGTATCAATACCTTCCTTTTTGAAAGGCTCCTTGTCCTCAAGGAGCAAAGGCTGGAAATCGA…	STRAND -
RLG	Reina	Eguineensis517274_RT27_B2_L60_105	6580	92.8	CACTG-CACTG	ATTTTGGTATCAGAGCTAGGATAGAG	TAAGGATCTTTTAGAGAAGGAGGGGA	695	TGTAACACCAGAAAAAAAAAAGAGAGAGAGCTTTGATAGAAGAAAATAAATAATAATAATAATAATACTCATCTCTATGTCTGGACGTCAGAGGAAGGCAAAGGAAAAGCAAGATGGTGTATTTTGACCTTCAGGAGCTTAGATCCGAGACTATTACAGGATCTTTAACCATGACGGTGACTAGGGTTGCTTACTGAGATGAGGAGGAAAAGATCAGTTGGATTCAGAGAGTTCCATGTCCTGTTTATCCAACAGACTAAAGGGTAGAGGATAACATTAAATCCGATCCATTAGCCCGATCCATCAAGAAGCAACACAGACAAAAGCTGGCCAAATTACATTACCTTTCATTTCCCAAGCATTTCACTGCAATTTCAGCCACTGTAACCGAATATAAAC…	700	TGTAACATCTGAAACAAAAAAAAAAGAGAGAGAGCTTTGATAGAAGAAAAAATAAAAAAATAAAAAATAATAATAATACTCATCTCTGGACGTCAGAGGAAGGCAAAGGAGGAGCAAGGTGGTGTATTTTGACCTTCAGGAGCTTAGATCCGAGACTATTATAGGATCTTTAACCATGACGGTGGCTAGGGTTGCTTACTGAGATGAGGAGGGAGGAAAAGATCGGCTGGATCCAGAGAGTTCCATGTCCTGTTTATCCAACAAGCTAAAGGGTAGAGGATAACATTAAATCCGATCCATTAGCCCCATCTATCAAGAAGCAATACAGACAAAAGCTGGCCAAATTACATTATCTTTCATTTTGCAAGCATTTCACTGTAATTTCAGCTACTGTAATTG…	TGTAACACCAGAAAAAAAAAAGAGAGAGAGCTTTGATAGAAGAAAATAAATAATAATAATAATAATACTCATCTCTATGTCTGGACGTCAGAGGAAGGCAAAGGAAAAGCAAGATGGTGTATTTTGACCTTCAGGAGCTTAGATCCGAGACTATTACAGGATCTTTAACCATGACGGTGACTAGGGTTGCTTACTGAGATGAGGAGGAAAAGATCAGTTGGATTCAGAGAGTTCCATGTCCTGTTTATCCAACAGACTAAAGGGTAGAGGATAACATTAAATCCGATCCATTAGCCCGATCCATCAAGAAGCAACACAGACAAAAGCTGGCCAAATTACATTACCTTTCATTTCCCAAGCATTTCACTGCAATTTCAGCCACTGTAACCGAATATAAAC…	STRAND +
RLG	Reina	Eguineensis5_3772_B19_L39_47	5781	92.8	CACATA-CAAATA	AATTGGTCCGACACTGCCGGCCAGCT	ACGAGTTTTCATCTAGCGGGCATAAT	533	TGTTACACCCACAAGTCAGGGAATCAATCAAGCTCAATTAAATAGAGACTATCAGGCTGCAAATGAGGAAATCAATTCAATCAATTAAGGGCAGCAGATATTCATGGCGTATACCCGCAGAGAGAAAGTGGACTCAACCACGTAAGGAAGAACAATATCATGGGATCGCAATCACCTATAATAAGGGATCACAATCTGCAAATGAGGAAATCAATTCAGTCAATCAAGGGCAGCAGATATTCAGGGTGTATACCTGCAGAAAGAAAGTGGACTCAACCAAATAAGGAAGAACAATATCATGGGATCGCAATCACCTGTATTAAGGGATCACAATCATCTATAATTCCGACGGCTGGAGACTATAAATAGAACCAGAATGTGAAGGACAGATATCCCAGA…	534	TGTTCCACCCACAAGTCAGGGAATCAATCAAGCTCAATCAAATAGAGGCTATCAAGATGCAAATAAGGAAATCAATTTAGTCAATCAAGGGTGGCAGATATTCAGGGTGTATATCTGCAGAAAGAAAATGGACTCAACCAAATAAGGAAGAACAATATCATGGGATCGTAATCATCTATATTAAGGAATCACAATTTGCAAATGAGAGAATCAATTTAGTCAATCAAGGGCAGCAGATATTCAGGGTGTATACCTACAGAAGGAAAGTGGACTCAACCAAATAAGGAAGAATAATATCATGGGATCGCAATCACCTAGATTAAGGGATCACAATCATCTATAATTTTGACGACTGGAGACTATAAATAGAACCAAAATGTGAAGGACAGATATTCCAGA…	TGTTACACCCACAAGTCAGGGAATCAATCAAGCTCAATTAAATAGAGACTATCAGGCTGCAAATGAGGAAATCAATTCAATCAATTAAGGGCAGCAGATATTCATGGCGTATACCCGCAGAGAGAAAGTGGACTCAACCACGTAAGGAAGAACAATATCATGGGATCGCAATCACCTATAATAAGGGATCACAATCTGCAAATGAGGAAATCAATTCAGTCAATCAAGGGCAGCAGATATTCAGGGTGTATACCTGCAGAAAGAAAGTGGACTCAACCAAATAAGGAAGAACAATATCATGGGATCGCAATCACCTGTATTAAGGGATCACAATCATCTATAATTCCGACGGCTGGAGACTATAAATAGAACCAGAATGTGAAGGACAGATATCCCAGA…	STRAND +
RLG	Reina	Pisifera519714_RT34_B8_L7_163	6589	92.4	TTTTC-TTTTC	ATTTTGGTATAAGAGCTAGGATAGAG	TAAGGATACTTTAGAGAAGGAGGGGA	710	TGTAACACCTGAAACAACAAAAAAAAAAGAGAGCTTTGATAGAAAAAAAAATAAAAAAGAATAATAATAATAATAATACTCATCTCTATGTCTGGACGTCAGAAGTAGGCAAAGGAGGTGCAAAGTGGTGTATTTTGATCTTCAGGAGCTTAGATCCGAGACTATTATAGGATCTTTAACCATAACGACGGTTAAGGTTGCTTACAAAGATGAGAGGGAAGAAACAAAAGATCGATTGGATGCAGAAAATTCTATATCCTGTTTATCCAACAGGCTAAAAGATAGAGGATAAAATTAAATCCGATCCATTAGTCCGATTCGTCAAGAAGCAACACAGACAGAAACTGGCCAAATTACATTACCTTTCATTTCCCAAGCATTTCACTATAATTTTATCCA…	723	TGTAACACCTGAAATAACAAAAAAAAAAGAGAGCTTTGGTGGAAGAAAAAAAAGAAGAAAATAAATAATAATAATAATAATAATAATAATACTCATCTCTGTGTCTGGACGTCAGAGGAAGACAAAGGAGGTGTAAGGTGGTGTATTTTGACCTTCAGGAGCTTAGATCCAAGACTATTATAGGATCTTTAACCATGGCAGCGGCTAGGCTTGCTTACAGAGATGAGAGGGAAGGAGGAAAAGATCGGCTGGATCCAGAGAGTTCTGTGCCCTGTTTATCCAACAGGCTAAAGGATAGAGGATAAAATTAAATCCAATCCATTAACCCGATCCGTCAAGAAGCAACACAGACAGAAGCTGGCCAAATTACATTACCTTTCATTTTCCAAACATTTCACT…	TGTAACACCTGAAACAACAAAAAAAAAAGAGAGCTTTGATAGAAAAAAAAATAAAAAAGAATAATAATAATAATAATACTCATCTCTATGTCTGGACGTCAGAAGTAGGCAAAGGAGGTGCAAAGTGGTGTATTTTGATCTTCAGGAGCTTAGATCCGAGACTATTATAGGATCTTTAACCATAACGACGGTTAAGGTTGCTTACAAAGATGAGAGGGAAGAAACAAAAGATCGATTGGATGCAGAAAATTCTATATCCTGTTTATCCAACAGGCTAAAAGATAGAGGATAAAATTAAATCCGATCCATTAGTCCGATTCGTCAAGAAGCAACACAGACAGAAACTGGCCAAATTACATTACCTTTCATTTCCCAAGCATTTCACTATAATTTTATCCA…	STRAND +
RLG	Reina	Eguineensis513466_RT27_B1_L138_328	5139	92.1	TCTTT-TCTTT	CACCAAGATCACATTCTGATACCAAT	ATTCTTCCCTCTAAGAACAATCTTGT	298	TGATACACTCCACAATTGATAAAGACTTAATTAACAAATTAATAGAGCCAAGAAGAGAGGAAGAAGAAGGAGAATAGAAGAAGAAAGGAGATAGAAGTCTTATTACCGTTGTCTCTTGTATGTACAGTTGGATTCTGGTATTTATCCAAAAGAAGTCAAGTTGAAATTATTCTCCTCTTCAAATAACCGACTTGTAACAACTTGTATAACTAACTTCTCATCTAATATGGACTTCACAACTTTTGCCAACTCAGTATGACAATTCACTAATTACAACATTAAAACTTCTAATGTATCA	302	TGATACACTCTACAATTGGTAAAGACTTAATTGACAAATTAATAGAGCTAAGAAGATAGAAAGAAGAAGGAGAATAAAGAGAAGAAGAAAGGAGATAGAAGTTTTATTATTTTAATCTCCTGTACGTATAGTTGGGTTCTAATACTTATCCAAAAAAAATCAAGTTGAAATTATTCTCCCCTTTAAATGACAGACTTGTAACAACTTGTGTAACTAACTTCTCATCTAGTACAGACTTCGCAACTTTTACCAACTCAATCTGATAATTTACTAATTACAACATTAAAACTTCTAATGTATCA	TGATACACTCCACAATTGATAAAGACTTAATTAACAAATTAATAGAGCCAAGAAGAGAGGAAGAAGAAGGAGAATAGAAGAAGAAAGGAGATAGAAGTCTTATTACCGTTGTCTCTTGTATGTACAGTTGGATTCTGGTATTTATCCAAAAGAAGTCAAGTTGAAATTATTCTCCTCTTCAAATAACCGACTTGTAACAACTTGTATAACTAACTTCTCATCTAATATGGACTTCACAACTTTTGCCAACTCAGTATGACAATTCACTAATTACAACATTAAAACTTCTAATGTATCAATTCTTCCCTCTAAGAACAATCTTGTCCTCAAGGTTGAAGTCTGGAAACCTATGCTGAAAATCTTCAGCATACTCTCAAGTAGCATCTACAGGAGAGTAAT…	STRAND -
RLG	Reina	Pisifera518864_RT19_B11_L114_279	5285	91.4	AAAAG-AAAAG	TATGGCGCTAGGCTCTGATACCAAGT	TCACTCCCCACCTTCAAAAGGAGCTT	482	TGATGAGAGACTTGGCCCAAGATCGCGTCACAGGTCTGCTGACAGGGAAATCTCCTTCCGAGAGGGAAGGCTTGCTGCGATTCTTGCCTTTTCTTGCTGAACCTATGATGACAAAAGGGTCAGGTAAGAAGAACAGGTAAGAGTTCAATATTAGGGAACTCCAAACCTCTTTGTTTCTGTTGAATAATTGCTTGGGTTTTTATTCACCAATCAAAGGCCTATGTAAGCGTACATCAAAGCTGCAAAGGAATTTAAAATAAATAACAAACTCTAACAAGTAGGAGAAAATCAAGGAAAGAAGACTCAAACTGAGATGCCACGGGATTTCTAGGAACCACCAGTGACTTATTCAAATTTGAAAACTAAACCTGCCAACTCAAACACAATCCTCGTGTGAGT…	508	CGATGAGAGACTTGGCCCAAGATCGCGTCATGGGTCTGCTGATAGGGAAATCTCCTTTCGAGAGGGAAGGCTTGCTGCGATTCTTGTCCTTCCTTGCTGAACCTATGATGACAAAGGGGTCAGGTAAGAAGAACAGGTAAGAGTTCTATATGAGGGAACTCAAAACCTCCTTGTTTCTGTTGAATAATTGCTTGGGTTTTTATTCACCGATCAAAGGCCTATATAGGCGTACATCAAAGTTGCAAAGGAATTTGAAATAAATGACAAACTCTAACAAGTAGGAGAAAATCAAGGAAAGAAGACTCAAATTGAGATGCCACAGGATTTCTAGGAACCACCAAACCACCAGTGACTTATTCAAATTTGAAAACTAAACCTGCCAACTCAAACACAATCCTC…	TGATGAGAGACTTGGCCCAAGATCGCGTCACAGGTCTGCTGACAGGGAAATCTCCTTCCGAGAGGGAAGGCTTGCTGCGATTCTTGCCTTTTCTTGCTGAACCTATGATGACAAAAGGGTCAGGTAAGAAGAACAGGTAAGAGTTCAATATTAGGGAACTCCAAACCTCTTTGTTTCTGTTGAATAATTGCTTGGGTTTTTATTCACCAATCAAAGGCCTATGTAAGCGTACATCAAAGCTGCAAAGGAATTTAAAATAAATAACAAACTCTAACAAGTAGGAGAAAATCAAGGAAAGAAGACTCAAACTGAGATGCCACGGGATTTCTAGGAACCACCAGTGACTTATTCAAATTTGAAAACTAAACCTGCCAACTCAAACACAATCCTCGTGTGAGT…	STRAND -
RLG	Reina	Pisifera516977_RT19_B11_L115_285	5330	91.1	AAAAG-AAAAG	TCTTGGTATCAGAGCAAGGCGTTATG	TGTCCAAGCGGGGAGTGATGTTAGGG	494	TGTTAGGGATGCATTTGTGGGGCAAACTTATCAGCATCGAGTCAGGAAGAAGGGCGCAGATACTGTGCATGGGAAGGAGGGAATTATGCCAGCACAGCAGGAGGTTAAGTTGGTTTTAGATTTTGCTGTATCAGGATTTGGTCAAGGATTCTGCTCAAGGCGAACTACTTGCTTATGTTTCAAATAAAGACTTGCTGAGCTATCTTGTTGTTACGCTCAGAAGTCCTATTCCTATGGGATTGTGTTATATTTTAATTTCATTGTATTCATGTCTATTTAAAGCCTCAGTTGATGAATAAGACATTCAAGTAGAATTTTCTTCAAAAATAGAAAGCACAAGGTTTGTGGGGTTCCCTCAGACAAGCCCCCACCCACTCTCACGGTAGGTTCCACAAAGAA…	491	TCCTAGGGATGCATTTGTGGGGCAAACTTATCAGCGTAGAGTTAGGAAGAAGGCCGTAGATATCGTGCATGGGAAGGAGGGAATTATGCCAGCACAGCAGGAGGTTAAGTTGGTTCTGAATTTTGCTGCATGAAGATCTGATCAAGGATTCTGCTCGAGGCGAACTACTTATGTTTCAAATAAAGACTTTATTGAGCTGTCTTGTTGTTATGCTCAGAAGTCCTATTCCTATGGGATTGTGTTACATTTCAATTTCGTTGTATTCATGTCTATTTAAAACCTCAGTTGATGGATAAAACATTCAAGTAGAATTTTCTTCAAAAAAAGAAAGCATGAGGTTTGTGGGGTTCCCTCAAATGAGCGTCCATCCACTCTCATGATAGGTTCTGCAAAGAAAGG…	TGTTAGGGATGCATTTGTGGGGCAAACTTATCAGCATCGAGTCAGGAAGAAGGGCGCAGATACTGTGCATGGGAAGGAGGGAATTATGCCAGCACAGCAGGAGGTTAAGTTGGTTTTAGATTTTGCTGTATCAGGATTTGGTCAAGGATTCTGCTCAAGGCGAACTACTTGCTTATGTTTCAAATAAAGACTTGCTGAGCTATCTTGTTGTTACGCTCAGAAGTCCTATTCCTATGGGATTGTGTTATATTTTAATTTCATTGTATTCATGTCTATTTAAAGCCTCAGTTGATGAATAAGACATTCAAGTAGAATTTTCTTCAAAAATAGAAAGCACAAGGTTTGTGGGGTTCCCTCAGACAAGCCCCCACCCACTCTCACGGTAGGTTCCACAAAGAA…	STRAND +
RLG	Reina	Eguineensis510928_PT_B1_L155_432	5085	90.5	TCACC-TCACC	TCTTGGTATCATAACAGTAATGATCT	CAAGATTGCTATTAAGGGTGGAGGAA	266	TGATATGCAACTAATTTAGAAATCCAGTCCATACCAACCAAGCTGATTAATCTATTTTCTATGTAGGGTATTTTTCTTATTTAGCTTGCTATTTGGTTAATAAATTGTAAACCCTATGGATAACTCATTCAAGCAATGAAATACTTCTACCTTTAGGCTTGGAGGAATGACCCTCTCAAAGTGATCAACATTCATAAATTCTTTCTCTTTCCCATTCTTTCTTTGATTTCATCAAATTTCAATGATAGGATCTTGGGATCCTATCA	268	TGATACGCAGCTGATTCAGAAATCTAGCCCACACTGACCAAGCTGATTAATCTATTTCCTATGTAAATTATTTTTCTTATTCAGCTTGCTATTTGGTTAAGAAATTGTAAACCCCATAGGTAACTCATTCAAGTAATGAAATATTTCTGCCTTTAGGCTTGGAGGAACAGCCCCCTCGAAGTGGTGATCAACATTCATAAATTATTTCTCTTTCCTTTTCTTTTTTTGATTTCACCAAATTTCAATGTACGATCTTGGGATCCGATCA	TGATATGCAACTAATTTAGAAATCCAGTCCATACCAACCAAGCTGATTAATCTATTTTCTATGTAGGGTATTTTTCTTATTTAGCTTGCTATTTGGTTAATAAATTGTAAACCCTATGGATAACTCATTCAAGCAATGAAATACTTCTACCTTTAGGCTTGGAGGAATGACCCTCTCAAAGTGATCAACATTCATAAATTCTTTCTCTTTCCCATTCTTTCTTTGATTTCATCAAATTTCAATGATAGGATCTTGGGATCCTATCATCTTGGTATCATAACAGTAATGATCTTGTTCTGTGCATGATCTTCACCTGTAAACAAAAAAAAGGTGGGACATTTCATATTTGGGATCCTATGCCAAGGCTTTCAAAAGTTCTTCTCAACAAATCAATAAGGA…	STRAND +
RLG	Reina	Eguineensis5_7384_RT27_B70_L131_301	10289	90.4	TTCTA-TTTTA	TCCAATATAAATTCTCCTTTTGAATT	TTAGTCCGCTTATGTAGCTTTCTATA	2488	AGAGCACCCCTTGCTTATAGAAATAATCAGATTGTGATTCAGGTTTAATGAGTACCTCTGCTATGATTTGTTGGGTTTGCTGGTCCCCTTTATAATTGTTGGCAATCTCAATACTCCAAGTAGGTACTACTGCTATGATAGCTTGCATGTTTCTTTCTCCAAATCTCCATCTAGATAAGGCATCCGCAGTAAGATTTTGTTTTACTTTCTTATATTGTATTGTATAATCTGACCCCATGAGTTTCAACATCCCTTTTTGCTGAGTGGCAGTGGTAATCTTCTGCTCTAGTAAGTATTTGAGGCTCTGATGGTCGGTGTTGATGATGAAAGGTCTAGGACTAATGTAATGCGTCCATTTAGACACTGCCAGTAGGATGGCTAAGAATTCGTTTTCATTTT…	2490	TGAGCACCCCTTGCTTATAGAAATAATCGGGTTGTGATTCAAATTTAATGAGTACCTCTACTATGATCTGTTGGGTTTGCTGGTCCCCTTTATAACTGTTGGCAATCTCAATACTCCAAGTAGGTACTATTGCAATGATAACTTGCATGTTTTCTTCTTCAAATCTCCATCTAGATAAGGCATCCGTAGCAAGATTTTGTTTCACTTTCTTATATTGTATTGTATAATCTGACCCTATGAGTTTCAACATTCCTTTTTGCTAAGTGGCAGTGGTAATCTTCTGCTCTAGTAAGTATTTGAGGCTCTGATGGTCGGTGTTGATGATGAAAGGTCTAGGACTAATGTAATGCTTCAATTTAGACACTGCCAGTAGGATGGCTAAGAATTTTTTTTCATTTT…	AGAGCACCCCTTGCTTATAGAAATAATCAGATTGTGATTCAGGTTTAATGAGTACCTCTGCTATGATTTGTTGGGTTTGCTGGTCCCCTTTATAATTGTTGGCAATCTCAATACTCCAAGTAGGTACTACTGCTATGATAGCTTGCATGTTTCTTTCTCCAAATCTCCATCTAGATAAGGCATCCGCAGTAAGATTTTGTTTTACTTTCTTATATTGTATTGTATAATCTGACCCCATGAGTTTCAACATCCCTTTTTGCTGAGTGGCAGTGGTAATCTTCTGCTCTAGTAAGTATTTGAGGCTCTGATGGTCGGTGTTGATGATGAAAGGTCTAGGACTAATGTAATGCGTCCATTTAGACACTGCCAGTAGGATGGCTAAGAATTCGTTTTCATTTT…	STRAND -
RLG	Reina	Eguineensis5_6460_RT27_B1_L62_90	5478	86.3	TAATTT-AAATTT	ATTGGTATCAGAGCACAGTCGATTCT	CAAGGGTCCTCTCAAGGGGGAGGTAT	412	TGATACAACTCAAAATCAGAATAGCATAGCATGTGGGGAAATGTCAAGTGAGGCGGGGTAATTGGCGGGAAGGAGGTTAAGCAGTTTTGGTGGGAAAAACGGTTAAGCAGCTAGCCAACTAGTTGTCCTGATCTGGGCGTAATTTTTTCTGCAAGCTATTACTTTTTTTTCCCCTCTTAATTTCTACCTAAATGGGTTAGCCTACTATAAAATGCAAACCATGTAACAGAATCAGGTATGCCAGAAATGAAATATCTCTCTCTCTCTCTCTCTCTTCTCTCTCACTTTCTCTCTCTCATTTTTGGATCTGGATCTGAACCTCGAGAGCCATTCTCCTTCATAGAGCTCCTGAATTCTGATCGAATTACTTTTTAATTCCACAAATCCTCATTGAACTAG…	407	TGATCCAACTCAAAATCAGAATAGCATAGCATGTGGGGAAATGTTAAGTGAGGCAGGGTAATTGGCGGGAAGGAGGTTAAGCAATTTGGTGGGAAAAATGGTTAAGCAGCTAGCCAACTGGTTGTCCTGATCTGGGCATAATTTTTTCTGCAAGCTATTACTTTTTTTTTTTCCTTCTTAATTTCTACCTAAATGGGTTAGCCTACTATAAAATGCAAACCATGTAACAGAATCAGGTATGCCAGAAATGAAATATCTCTCTCTCTCTCTTCTCTCTTACTTTCTCTCTCTCATTTTTAGATTTGGATCTGAACCTCGAGAGTTATTCTCCTTTATAGTTCTCCTGAATTCTGATCAGATTACTCCTTAGTTGCACAAATCCCCATTGAACTAGATCAG…	TGATACAACTCAAAATCAGAATAGCATAGCATGTGGGGAAATGTCAAGTGAGGCGGGGTAATTGGCGGGAAGGAGGTTAAGCAGTTTTGGTGGGAAAAACGGTTAAGCAGCTAGCCAACTAGTTGTCCTGATCTGGGCGTAATTTTTTCTGCAAGCTATTACTTTTTTTTCCCCTCTTAATTTCTACCTAAATGGGTTAGCCTACTATAAAATGCAAACCATGTAACAGAATCAGGTATGCCAGAAATGAAATATCTCTCTCTCTCTCTCTCTCTTCTCTCTCACTTTCTCTCTCTCATTTTTGGATCTGGATCTGAACCTCGAGAGCCATTCTCCTTCATAGAGCTCCTGAATTCTGATCGAATTACTTTTTAATTCCACAAATCCTCATTGAACTAG…	STRAND +
RLG	Reina	Pisifera519714_RT19_B8_L7_85	6562	85.3	GAGCA-GAGCA	AAATTGGTATCAGAGCTCAGATTTGA	CAAGGATCTTTTGAAGAAGAGGGGGA	762	TGTAATATCTGAACCAAAAAGAGGAAAAGATTAGTAAAAAAAGATAATAATAATACTCATCTTCATCTAATCGTCAGAAGGGGAGTATATGAGACCAAAATGGGGATCTTTAGCCTTCGAAAGCTCAGATCCAAGACCGGCACACCCATCTCCAACTTAGGTCGGCTAGGGTTTCAGAGGGTCAGCTAGGATTTCAGAGAGAAAGATAAAAGAGAACAGAAGGGACGACAGCATCTAGAGAATTTCAATCCTTATATATTGTCGGGTTTGGGTGATGGATCAGGCCAACAAATTCATTAACTCGTCCCGATAAGTCACAAAAATATCCACCTGTCGGTCCATTTGCGTTACATTTCAGAAGAATTTGTATTTCATTCCATGTTTGCATTTCATCTCGAA…	713	TGTAATATCTGAACCAAAAGGAGGAAAAGATTAGTTAAAAAAAAATAATACTCATCATCGGAAGGGGAGTATATGAGACCAAAATGGGGATCTTTAGCCTTCGAAAACTCAGATCCAAGACTGGCATACCCATCTCCAACTTAGGTCGGCTAGGGTTTCAGAGGGTCGGCTAAGGTTTCAGAAAGAAAGACAAAAAAAAAACAGAAGGGACGACAGCATCCAGAGGGTTTCAACCCTTATATACTGTCGGATTTGGGTGATGGATCAGGCCAACAAACTCATTAATCCATCCTGATAAGTCACAAAAATATCCATTTGTCGGTCCATTTGCGTTATATTTCAGAAGAATTTGCATTTTATTCCATGTTTGCATTTCATCTCAGAAAAATTTCATTTTCA…	TGTAATATCTGAACCAAAAAGAGGAAAAGATTAGTAAAAAAAGATAATAATAATACTCATCTTCATCTAATCGTCAGAAGGGGAGTATATGAGACCAAAATGGGGATCTTTAGCCTTCGAAAGCTCAGATCCAAGACCGGCACACCCATCTCCAACTTAGGTCGGCTAGGGTTTCAGAGGGTCAGCTAGGATTTCAGAGAGAAAGATAAAAGAGAACAGAAGGGACGACAGCATCTAGAGAATTTCAATCCTTATATATTGTCGGGTTTGGGTGATGGATCAGGCCAACAAATTCATTAACTCGTCCCGATAAGTCACAAAAATATCCACCTGTCGGTCCATTTGCGTTACATTTCAGAAGAATTTGTATTTCATTCCATGTTTGCATTTCATCTCGAA…	STRAND +
RLG	Reina	Eguineensis518999_RT50_B1_L114_233	5238	81.1	TTTTA-TTTTA	TTTGGTATCAGAGCCAGGCTATCCTC	CAAGGTCAAAATCGAGGAGGGTGGAA	371	TGATACGAATCTCTTTGATTTATTTTCCTTTTAAGTCTTTTTCCTTAATTATTTTGCTTGGGCCTTAAGAAAAAGCTAGTTTAGGCCTCTTGATCAATTTTCTTATCTTCTTGATTCACTTCTTTATTTAGATTGCTTGTACTGTAAGAAAAAGGCTGTCATAGGCCTATAAATATGTAACCCCTGGGGTCTTTTTGAATCAATCAAGAATTATTCTCCTTCCACCTATCTTCTATTCTCTCCCTTCTCTGGAGGTTTGATCCTCTCGAAGTGATCAATGGAGGCCTCCGATCCCCTCGAAGTGATTGATATCTCTCTGATCCTTGGATACGATCTGGCTTCGTAGCATCATCCGAATCGGATTCGTACTA	371	TGATACGAATCTCTTTGATTCGTTTCCCTTTTAAGTCTTTTTCCTTAATTATTTTACTTGGGCCTTAAGAAAAAGCTAGTTTAGGCCTCTTGATTAATTTTTTTATCTTCTTGATCTACTTCTTTATTTAGTTTGCATGTACTGTAAGAAAAAGGCTGTCATAGGCCTATAAATATGTAACCCCGGGGGTCTTTTTGAATCAATCAAGAATTATTCTCCTTCTACCTATCTTCTATTCTCTCCCGTCTCTAGAGGTTTGATCCCCTCGAAGTGATCAACGGAGGCCTTTGATCCTCTCGAAGTGATTGACATCTCTTTGATCTTTGGATACGATCCGGGTTCGTAGCATCATCCGAATCGGGTTCGTACCA	TGATACGAATCTCTTTGATTTATTTTCCTTTTAAGTCTTTTTCCTTAATTATTTTGCTTGGGCCTTAAGAAAAAGCTAGTTTAGGCCTCTTGATCAATTTTCTTATCTTCTTGATTCACTTCTTTATTTAGATTGCTTGTACTGTAAGAAAAAGGCTGTCATAGGCCTATAAATATGTAACCCCTGGGGTCTTTTTGAATCAATCAAGAATTATTCTCCTTCCACCTATCTTCTATTCTCTCCCTTCTCTGGAGGTTTGATCCTCTCGAAGTGATCAATGGAGGCCTCCGATCCCCTCGAAGTGATTGATATCTCTCTGATCCTTGGATACGATCTGGCTTCGTAGCATCATCCGAATCGGATTCGTACTATTTGGTATCAGAGCCAGGCTATCCTCTC…	STRAND +
RLG	Tat	Eguineensis5_6460_PT_B3_L6_442	10822	97.4	GGTGT-GATGT	AAGGCCCCCTACCTGGCGCGCCAATC	GTTGCCCCCCTCCACTCTTGAGTCGG	724	TGTTGCGGCCAATCCCCTCGTCGTCTGGTCGTCGGGAACGAGCGCCTGCAAAAGAAGTCCGCACTGACCGGAGGTGACTCCGGCGGGAACCCTCCGACGGTCAAGTCAGAGAGGAGACTAGGCAACAGTAGAAAAGAATCAAAGAGCTCAAGAGGAGAGGGTGAGAGCGAGAGCTAGAGAGGAGGAAGGATTCCAGGGTTTCGAAAAGACTTCCCAGCATTGTTGCCTTCCCCGATATATATAGTGGAGCGCGGCATGGTGCCGTCATTAATAGTGCTGACAATCGAAGGATTGTCAACTCATCGAGGACTGTCAGAGCCACCGTGAGGTTGTCAAATCATCGTGAGGCTGTCAAATCGCTAGGGTTGATCCATGCCCTAGGTGGGATAATGCCCCTAG…	723	TGTTGCGGCCAATTCCCTCGTCGCTTGATCGTCGGGAACGAGCGCCTGCAAAAGAAGTCCGCACTGATCGGAGGTGACTCCGGCGGGGACCCTCCGACGGTCAAGTCAGAGAGGAGACTAGGCAACAGTAGAAAAGAATCAAAGAGCTCAAGAGGAGAGGGTGAGAGCGAGAGCTAGAGAGGAGGAAGGATTTCAGGGTTTCGAAAAGACCTCCCAGCACTGTTGCCTTCCCCGATATATATAGTGGAGCGCGACATGGCACCGTCATTAATGGTGCTGACAATCGAAGGATTGTCAACTCACCGAGGACTGTCAGAGCCATCGTGAGGTTGTCAAATCGTCGTGGGGCTGTCAAATCGCTAGGGTTGACCCATGCCCTAGGTGGGATAATGCCCCTAG…	TGTTGCGGCCAATCCCCTCGTCGTCTGGTCGTCGGGAACGAGCGCCTGCAAAAGAAGTCCGCACTGACCGGAGGTGACTCCGGCGGGAACCCTCCGACGGTCAAGTCAGAGAGGAGACTAGGCAACAGTAGAAAAGAATCAAAGAGCTCAAGAGGAGAGGGTGAGAGCGAGAGCTAGAGAGGAGGAAGGATTCCAGGGTTTCGAAAAGACTTCCCAGCATTGTTGCCTTCCCCGATATATATAGTGGAGCGCGGCATGGTGCCGTCATTAATAGTGCTGACAATCGAAGGATTGTCAACTCATCGAGGACTGTCAGAGCCACCGTGAGGTTGTCAAATCATCGTGAGGCTGTCAAATCGCTAGGGTTGATCCATGCCCTAGGTGGGATAATGCCCCTAG…	STRAND -
RLG	Tat	Eguineensis510857_PT_B4_L6_276	10960	96.5	ACATT-ACATT	ACCCTCCCTTCCTGGCGTGCCAAACC	GTTGCCCCCCACTCCTGAGCACGTTG	723	TGTTGCAGCCAATCCCCTCATCGCCTGGTCGCCGGGAACGAGCACCTGCAGAAAAAAGTCCACACTGATCGGAGATGCCTCCGGCGGAGACCCTCCGACGGTCAAGTCAGAGAGGAGACTAGGCAACAATAGAGAGGAATCAGGAGACTCAGCGGTGGAGAGAGCGAGAGGGAGAAAAACCCCCCTCAAGCTGCTGCCTTACCTCATTTTATAGTAGGAGGTGGTATGGTCCCGCCGTCGGTGATGTAGACAACTGAAGAGTTATCAAATCGTCGGGGGTTGTCACGTCGTTGACGAGCTGACAGGTCCTAGGAATTAATTCGCGTCCTTGACAGGACAGCGTCCCAGATTTTCTGGCAGGACAACGCCCCCTGACGGTTGCACGGCATGTCCTTGATA…	722	TGTTGCGACCAATCCCCTCGTCGCCTGGTCATCGGAAACGAGCACCTGCAGAGGAAAGTCCACACTGACCGGAGATGCCTCCGGTGGGGACCCTCCGACGATTAAGTCAGAGAGGAGACTAGGCAACAGTAGAGAGGAATCAGGGGACTCAGCGGTGGAGAGAGCGAGAGGGGGAAAACCCCCCTCAAGCTGCTGTCTTACCTCATTTTATAGTAGAAGGTGGTATGGTCCCGCCATCGGTGATGTAGACAACTGAAGAGTTGTCAAATCGTCGGGGGTTGTCACGTCGTTGACGAGCTGACAGGTCCTAGACATTAATTCGCATCCTTGGCAGGACAGCGTCCTAGGTTTTCTGGTAGGACAACGCCCCCTGACGATTGCACGGCATGTCCTTGATAG…	TGTTGCAGCCAATCCCCTCATCGCCTGGTCGCCGGGAACGAGCACCTGCAGAAAAAAGTCCACACTGATCGGAGATGCCTCCGGCGGAGACCCTCCGACGGTCAAGTCAGAGAGGAGACTAGGCAACAATAGAGAGGAATCAGGAGACTCAGCGGTGGAGAGAGCGAGAGGGAGAAAAACCCCCCTCAAGCTGCTGCCTTACCTCATTTTATAGTAGGAGGTGGTATGGTCCCGCCGTCGGTGATGTAGACAACTGAAGAGTTATCAAATCGTCGGGGGTTGTCACGTCGTTGACGAGCTGACAGGTCCTAGGAATTAATTCGCGTCCTTGACAGGACAGCGTCCCAGATTTTCTGGCAGGACAACGCCCCCTGACGGTTGCACGGCATGTCCTTGATA…	STRAND -
RLG	Tat	Eguineensis5_9857_PT_B6_L11_195	10555	95.7	CTAAG-CTAAG	GTTGCCCCCCCACTCCTGAGTCTGAT	TACCCCCCTACCTGGCGCGCCAAAAC	771	TGTTGCGGCCAATCTCCTCGTCGCCTGATCGTCGGGAATGAGCACCTGCAAGGGAAGTCCGCACTTATCGGAGATGCCTCCGACGGAGACCCTCCGACGGTCAAGTCAGAGAGGAGACTAGGCAACAGCAGAAAAGAATCAGGAGACTCAGTGATGGAGAGAGAGAGAGCTCGAGAGAGCTTCAAAGAGTTATAGTGCCTTTCGAGAGCTTACCCCAAGCTGCCGTCTTACCCCGTTTTATAGTAGAAGGCGGTATGGTCCCGCCATCGATGATGTGGACAACTGGGGAGTTGTCAAGTCGTTGATGGGCTGACAGGTCATTGGAATTAATTCATGTCGTTGGTAGGACAGTGCCCCACGTCCTTGGTAGGTCAATGCCCCCTGGCGGTCGTATAGCGT…	770	TGTTGCGGCCAATCCCCTCGTCGCCTGATTGCCGGGAACGAGCACCTGCAAGGGAAGTCCGCACTTACCGGAGATGCCTTCGGTGGGGATCCTCCGACAGTCAAGTCAGAGAGGAGACTAGGCAACAGCAGAAAAGAATCAGGGGACTCAGTGATGGAGAGAGGGAGAGCTCGAGAGAGCTTCAAAGAGTTAGAGTGCCTTCCGAGAGCTTACCCTATGCTGTCGCCTTACCCCGTTTTATAGTAGAGGGTGGTATGGTCCCGCCATCGATGATGTAGACAACTGGGGAGTTGTCAAGTTGTTGATGGACTGACAGGTCATTGAAATTAATTCATGTCCTTGGCAGGATAGTGCCCCACGTTCTTGGTAGGTCAACGCCCCCTGGCGGTCGTACAGCGT…	TGTTGCGGCCAATCTCCTCGTCGCCTGATCGTCGGGAATGAGCACCTGCAAGGGAAGTCCGCACTTATCGGAGATGCCTCCGACGGAGACCCTCCGACGGTCAAGTCAGAGAGGAGACTAGGCAACAGCAGAAAAGAATCAGGAGACTCAGTGATGGAGAGAGAGAGAGCTCGAGAGAGCTTCAAAGAGTTATAGTGCCTTTCGAGAGCTTACCCCAAGCTGCCGTCTTACCCCGTTTTATAGTAGAAGGCGGTATGGTCCCGCCATCGATGATGTGGACAACTGGGGAGTTGTCAAGTCGTTGATGGGCTGACAGGTCATTGGAATTAATTCATGTCGTTGGTAGGACAGTGCCCCACGTCCTTGGTAGGTCAATGCCCCCTGGCGGTCGTATAGCGT…	STRAND +
RLG	Tat	Eguineensis510857_PT_B3_L6_394	10902	95.2	GTACC-GTACC	CGTTCTCCTTCTTGGCGCGCCAAATC	GTTGCCCCCCCCCACTCCTGAGTCGG	744	TGTTGCGGCCAATCCCCCGTCGTCCGATCGTCGAGGTCGCACACCTGCAAGAGAAGTCCTCACAGACCGGAGATGCCTCCGGCGGGGACCCTCCGACGGTCAAGTCAGAGAGACTAGGCAACAGCGGAAAATCAGAGGCTCAACTCGAGAGGGCTCGGGTAAGCTTGGGAGCTGGAGGGAGCGTCAGAGAGAGCTTACCAAGACTGTTGCCTTACCCCTTTTTATAGTAGACTGCGGCGTGGTCCCGCCATTAATGGTGCAGACAACTGGAGAGTTGTCAAATTGCCGGAGGCTGTCAAATCGTCGTGTGCTGTCAAATCGCCGCGGGTTGTCAGAACAAACCCATATCCTTGGCAGGACAATGCCCCAGGGCGATTACACAGCATGTCCTTGACAAGA…	727	TGTTGCGGCCAATCCCCCGTCGCCCGATCGCCGAGGTCGCACACCTGCAAGAGAAGTCCTCACAGACCGGAGATGCCTCCGGCGGGAACCCTCCGACGGTCAAGTCAGAGAGACTAGGCAACAGTGGAAAATCAGAGGCTCAACTCGAGAGGGCTCGGGTAAGCTTGGGAGCTGGAGGGAGCGTCAGAGAGAGCTTACCAAGACTGTTGCCTTACCCTTTTTTATAGTAGACTGCGGCGTGGTCCCGCCATTAATGGTGCAGACAACTTGGGAGTTGTCAAATCGCCGGAGGCTATCAAATCGCCGCGGGTTGTCAGAACGAACCCATGTCCTTGGCAGGACAATGCCCCAAGGCGATTACACAGCATGTCCTTGACAAGACAATAGTCTATAGCGGTC…	TGTTGCGGCCAATCCCCCGTCGTCCGATCGTCGAGGTCGCACACCTGCAAGAGAAGTCCTCACAGACCGGAGATGCCTCCGGCGGGGACCCTCCGACGGTCAAGTCAGAGAGACTAGGCAACAGCGGAAAATCAGAGGCTCAACTCGAGAGGGCTCGGGTAAGCTTGGGAGCTGGAGGGAGCGTCAGAGAGAGCTTACCAAGACTGTTGCCTTACCCCTTTTTATAGTAGACTGCGGCGTGGTCCCGCCATTAATGGTGCAGACAACTGGAGAGTTGTCAAATTGCCGGAGGCTGTCAAATCGTCGTGTGCTGTCAAATCGCCGCGGGTTGTCAGAACAAACCCATATCCTTGGCAGGACAATGCCCCAGGGCGATTACACAGCATGTCCTTGACAAGA…	STRAND -
RLG	Tat	Eguineensis510432_PT_B4_L3_140	10230	94	AATAC-AATAC	GTCTTCTCTTTTCTAGTGCGCCAATC	GTTGCCCCACCACTCCCAAGTCCAAT	644	TGTTGCTGCTAATCCCCTCGTCGCTTGTTCGTCGGGAACGAGCACCTGCAAAATGAAGTCCGCACTAATCGGAGTTGTCTCCGATAGGAACCCTCCGATGCCTAAATTAGAGGGGGAGACTGGGCAGCAGTAGTCTGAAAATGGAGACAGAGCTCAGCGTATCAGAAAAATAGGCTTACCCCTACTGTTGCTTTATCTCTCTTTTTATAAGGAAAAATGGTTGTAACCATCAGATATGGTCCCGCATTTAGTGGCGTAGAATCATTAGGCTGTAATCCCATCATGGGTTGTCAATCCCCGAGGATTACGCCGTGATATTTGTAGGATAACCGTTTGAGATGGTTATATTATACTTGAATAAGCCGACTGACTAAATGTCGAGGGTTGATTGTCGGTTAG…	643	TGTTGCTGCCAATCTCCTCATTGCCTGTTTGCCGGGAACGAGCACCTGCAAAATGAAATCCGTACTAATCGAAGTTATCTCCAGTGGGGACCCTCCGATGCCTAAGTTAGAGGGGGAGATTGGGCAACAGTAGTCTGAGAATAGAGACAGAGCTCAAAGTATCAAAAAAATAGGCTGCCCCTACTATTGCTTTATCTCTCTTTTTATAAGAAAAAATGGTTGTAACCGTCAGATATGGTCCCGCATTTAGTGGCGTAGAATCATTAGGCTGTAATCCCATCATGGGTTGTCAATCTCCGAGGATTACGTTGTGATATTCGTAGGATAACCATCTGAGACAGTTATATTATACTTGAATAAATCGACTGACTAAATATCGAGGGTTGACTGTTGGTTAGC…	TGTTGCTGCTAATCCCCTCGTCGCTTGTTCGTCGGGAACGAGCACCTGCAAAATGAAGTCCGCACTAATCGGAGTTGTCTCCGATAGGAACCCTCCGATGCCTAAATTAGAGGGGGAGACTGGGCAGCAGTAGTCTGAAAATGGAGACAGAGCTCAGCGTATCAGAAAAATAGGCTTACCCCTACTGTTGCTTTATCTCTCTTTTTATAAGGAAAAATGGTTGTAACCATCAGATATGGTCCCGCATTTAGTGGCGTAGAATCATTAGGCTGTAATCCCATCATGGGTTGTCAATCCCCGAGGATTACGCCGTGATATTTGTAGGATAACCGTTTGAGATGGTTATATTATACTTGAATAAGCCGACTGACTAAATGTCGAGGGTTGATTGTCGGTTAG…	STRAND -
RLG	Tat	Eguineensis5_7685_PT_B3_L6_144	10014	93.9	CCTCT-CCTCT	GATTGGCACGCCAGGAAGAGAATTAC	CTTTGGACTTGAGAATGGAGGGCAAC	587	TGTTGGGACAAGTCAACCGACTTCCGACTCCAACTCTACATCGACCGCATGAACACATTACGCCGACTCACGATCGGTAAACCAACTGACAATCGGCTACTATCAACCATCAACTAACAATTTGGTTAACTCCCGACCGAAAACCATCGGCATATCAGAGTTACCAGCCAATGCTCATTCGGGTCTACTACCGACTTATCAGTATTACCGACATATAGTCAGTCTATCTGCTCAACATACCTTAACCGTTATGAACGGTTATCGACTACGTGTCACGACCATTAATGGAAATAAACAGCCCACTAGTTCTACGATTATGGCCCGATAATTTAGCGCCATAAAAAATAGGACCACGTATTCGACGATTACATCAAAATCATCTATAAAAGGGAGGTAAAC…	587	TGTTGGGACAAGTCAACCAACCTCCGACTCTGACTCTACATTGACCGCATGAACACATTACGCCGACTCATGATCGGTGAACCGACCGACAGTCGGCTACTATCAACCATCAACTAATAATTTGGTTAACTCTCGATCGAAGACCATCGACACATCAGAGTTACCAGTCGATGCTCATTCGGATCTACTACCGACTTATCAGTATTACCGACATATAGGCGGCCTATCTGCTCAACATACCCTAACCGTTATGAACAATTATCGACTACGTATCATAGCCATTAATAGAAAAAAACAGCCCACTAACTCCACGATTATGGTCCGATAATTTAGCGCCATAAAAAGTGGGACCACGTACTCAACAGTTACATCAAAATCATCTATAAAAGGGAGGTAAAC…	TGTTGGGACAAGTCAACCGACTTCCGACTCCAACTCTACATCGACCGCATGAACACATTACGCCGACTCACGATCGGTAAACCAACTGACAATCGGCTACTATCAACCATCAACTAACAATTTGGTTAACTCCCGACCGAAAACCATCGGCATATCAGAGTTACCAGCCAATGCTCATTCGGGTCTACTACCGACTTATCAGTATTACCGACATATAGTCAGTCTATCTGCTCAACATACCTTAACCGTTATGAACGGTTATCGACTACGTGTCACGACCATTAATGGAAATAAACAGCCCACTAGTTCTACGATTATGGCCCGATAATTTAGCGCCATAAAAAATAGGACCACGTATTCGACGATTACATCAAAATCATCTATAAAAGGGAGGTAAAC…	STRAND +
RLG	Tat	Eguineensis5_9928_PT_B4_L6_273	8518	93.7	GTAAT-GTAAT	GATTGGTGCGCCAGGTAGAGGGAGAC	ATTGGATTCAGGAGTGGGGGGGCAAC	631	TGTTGGGATAAACTGACCGATCTTCATAAACTGATCAATCTCCAGTGCAGACTGACCGACATCCAATTCTGGCCCCACAAACAGATGATCTTGAAAGTGACTATCGATCGAGTATCGACTAAATAGGCTGACACTATCCTCAACCGACCAATCGAACATCCCTCACCGACTCCGAATCGGTAAACGGCCGATGTTCGGATTCTACAGATAACAGACTACTTCGGTCGTCAGTATTTCAGAGTTACTAACCAACGGTCGACCCCCGATGCATAGTCGGCCGACTTATATCATAACCGTCACGGACGGTTACTCCACTGATATCGTGGCGTAATCCATGGAGATTAATAACTCACTACGAGATTACCGTTTTGTGATTCTACGCCACCAAATACGGGATCA…	631	TGTTGGGATAAATCGATCGATCTTCATAAACCAACCAATCTCCAGCGCAGACCGACCGACACCCGACTCTAGCCCCACAAACAGACGATCTTGAAAGCGACTACCGATCGAGTATCGACTAAATAGGCCGACGCTATCCTCAACCGACCAACCGAACACCCCTCACCGACTCCGAATCAGTAAACGACTGATGTTCGGACTCTACAGACAACAGACTACTTCGACCGTCGGTATTTCAGAGTTACTAACCGACAGTCAACCCCCGATGCATAGTCGGCCGACTTATATCATAACCGTCACAGATGGTTACTCCATTGATATCGCGACGTAATCCATAGGGATTAATAACCCACTACGAGATAACCGTCCTGTGATTCTACGCCACCAAATACGGGACTA…	TGTTGGGATAAACTGACCGATCTTCATAAACTGATCAATCTCCAGTGCAGACTGACCGACATCCAATTCTGGCCCCACAAACAGATGATCTTGAAAGTGACTATCGATCGAGTATCGACTAAATAGGCTGACACTATCCTCAACCGACCAATCGAACATCCCTCACCGACTCCGAATCGGTAAACGGCCGATGTTCGGATTCTACAGATAACAGACTACTTCGGTCGTCAGTATTTCAGAGTTACTAACCAACGGTCGACCCCCGATGCATAGTCGGCCGACTTATATCATAACCGTCACGGACGGTTACTCCACTGATATCGTGGCGTAATCCATGGAGATTAATAACTCACTACGAGATTACCGTTTTGTGATTCTACGCCACCAAATACGGGATCA…	STRAND +
RLG	Tat	Eguineensis510393_RT26_B3_L6_250	10283	93.5	CCTAT-CCTAT	TTTCTCCCCTACTTGACGTGCCAATC	GTTGTCCCCCACTCTCAAGTCCAAGA	641	TGTTGCGGCAAACTCTCCGTCGCCTATCGCTGGTATCGAGCACCTGCAAGACAGCATCCACACAGACCGGATTGGTGTCCGGTGGGAACTCTTCGATGCTTAAGTCAGAGAAAATTGGTGAATAGTAACTTTGATTGTATGAAGTAGCAGAGCTTTGGCCCAAAGTTGGTTTACCCGTACTGTTCACTTACCTCTCCTTTTTATAGGTGATTCTGATGTAACCGTCGAACACGTGGTTCCGCTTTTTATAGCACTAAATTGTCGGACCATAAATATAGAATTAGTGGGGCGTTACTTCTCCTTAATAGTCGTGACATAGTCGATAACTGTTTGTGACGATTATGGTATGTTGAGCAGATTGCCGACCATACGTCGGTATAATTGACTTTATGTCAGCAT…	642	TGTTGCGGACAACTCTCCATCGTCTGTCGTCGGTATCGAGCACCTGCAAGACAGTGTCCACACAGATCGGATTGATGTCTGGCGGAGACTCTCCGATGCTTAAGTCAGAGGAAGTTGGTGAACAGTAACTTTGATTGTATGAAGTAGCAGAGCTTTGGCCCAAAGTTGGTTTATCCGTACTGTTCACTTACCTCTCCTTTTTATAGGTGATTCTGATGTAACCGTCGAGCACATGGTCTCGCTTTTTATGATGCTAAATTGTCGGACCATAAATATAAAATTAGTGGGGCATTACTTTCCTTTAATAGCTGCGACATAGTCGATAACCGTTCGTGACGATTATAGTATGTGGAGCAGATTGCCGACCATACATCGGTATAACCGACTTTATGTCGGCAG…	TGTTGCGGCAAACTCTCCGTCGCCTATCGCTGGTATCGAGCACCTGCAAGACAGCATCCACACAGACCGGATTGGTGTCCGGTGGGAACTCTTCGATGCTTAAGTCAGAGAAAATTGGTGAATAGTAACTTTGATTGTATGAAGTAGCAGAGCTTTGGCCCAAAGTTGGTTTACCCGTACTGTTCACTTACCTCTCCTTTTTATAGGTGATTCTGATGTAACCGTCGAACACGTGGTTCCGCTTTTTATAGCACTAAATTGTCGGACCATAAATATAGAATTAGTGGGGCGTTACTTCTCCTTAATAGTCGTGACATAGTCGATAACTGTTTGTGACGATTATGGTATGTTGAGCAGATTGCCGACCATACGTCGGTATAATTGACTTTATGTCAGCAT…	STRAND -
RLG	Tat	Eguineensis5_4847_PT_B4_L6_199	10791	93.4	TTTAT-CTTAT	GTCCCCCTACCTGGCGTGCCAAAACC	GTTGCCCCCCCACTCCTGAGTCGGAT	707	TGTTGCGGTCAATCTCCTCGTCGTCTGATCGTCGGAAACGAGCACCTGCAAAAGAAGTCCACACTGATCGGAGGTGTCTCCGACGGAGATCCTCCGACGGTCAAGTCAGAGAGGAGACTAGGCAACAGTAGAAAAGAATCAAGGAGCTCAGCGAGAGAGAGAGTAAGCTCAAGGGTTTCGAAGGGATCTCTTTCAGCATTGTTGCCTTCTCCGTTTTATAGTAGAGTGCGGCATGACGCCGTCATTAATGACACAGATAATGGGAGAGTTGTCAAATCGTCGAAGACTGTCAGAGCCGCCGTGGGGCCGTCAAATCATCGTAGGACTGTCAAATCACTATGGTTGATCCCTGTCTAGGGTAGGACGACGTCCCAGGGTGGCTATACCGCACGCCTCTGT…	707	TATTGCGGCCAATCCCCTCGTCGCCTAGTCGCCGGGAACGAGCGCCTGCAAAAGAAGTCCACACTGACCGGAGATGTCTCCGACGGGAATCCTCCGACGGTCAAGTCAGAGAGGAGACTAGGCAACAGTAGAAAAGAATAAAGGAGCTCAGCGAGAGAGAGAGTAAGCTCAAGAATTTCGAATGGACCTTCTTCAGCACTGTTGCCTTCCCCATTTTATAGTAGAGCGCGGCATGGCGCCGTCATTAATGGCGCAGACAATGGGAGAGTTGTCAGATCGTCAAAGACTGTCAGAGCCACCGTGGGACCGTCAAATCACCGTGGGGCTGTCAAATCACTAGGGTTGACCCCTGTTTAGGGTAGGATGACGTCCCAGGGCGGCTATGCCACGCGCCTCTGT…	TGTTGCGGTCAATCTCCTCGTCGTCTGATCGTCGGAAACGAGCACCTGCAAAAGAAGTCCACACTGATCGGAGGTGTCTCCGACGGAGATCCTCCGACGGTCAAGTCAGAGAGGAGACTAGGCAACAGTAGAAAAGAATCAAGGAGCTCAGCGAGAGAGAGAGTAAGCTCAAGGGTTTCGAAGGGATCTCTTTCAGCATTGTTGCCTTCTCCGTTTTATAGTAGAGTGCGGCATGACGCCGTCATTAATGACACAGATAATGGGAGAGTTGTCAAATCGTCGAAGACTGTCAGAGCCGCCGTGGGGCCGTCAAATCATCGTAGGACTGTCAAATCACTATGGTTGATCCCTGTCTAGGGTAGGACGACGTCCCAGGGTGGCTATACCGCACGCCTCTGT…	STRAND -
RLG	Tat	Eguineensis5_9264_PT_B3_L6_152	8532	93.2	ATCCC-ATCCC	GATTGGTGCGCCAGGAAGGGAGAAAG	ATTGGACTCTGGAGTGGAGGGGCAAC	643	TGTTGGAGTAAACCAACTGACCTCCATAAGCCGATCGATCTCTGACACACACCGACCGACGTCCGACTCTGACCTACCAAATGAACAGACGATCCTGAAAGCGATTATCGACTATATGTCGGCCGAGCAGACCGATGCTACTCTCGACTGACCAACCGAATATTTCTCATCGAATCAAGATCGATAGGCGGTCGATGTTCAGACTCTACAGACAATAAGCTATTTCGATCGTTGGTATTTCAGAGTTACTAACCGACAACCGACTCCCAACGAACAGTCGGCCGACTCATTCAAATATATTATAACCATCACAAACGGTTACTCCACTGATATCGCAGTGTAATTCATGGAGATTAATAACCCATTACGAGATTATCACCCCGTGATTCTATACCTCTA…	643	TATTGGAGTAAACCGACCGACCTTCATAAACCGACCGATCTCCGACACACACCGATCGATGTCCGACTCTGACCCACCAAACGAACAGACGATCCTGGAAGCGATTACCGACTATATGTCGATTGAGCAGACCGACGCTACTCTCGATCGACCAACCGAATATTCCTCACTGAATCAAGATCGACAGGCAGTCGATGTTCGGATTCTACAGACAATAAACTACTTCGGCCGTCGGTATTTTAGAGTTACTAATCGACAACCGACTCCTGACGAACAGTCAGCCGACTCATTCAAATATATCATAACCGTCACGAACGGTTACTCCACTGATATCGCGGTGTAATCCATGGGGATTAATAACCCATTACGAGATTATCGCCCCATGATTCTATGCCGCTA…	TGTTGGAGTAAACCAACTGACCTCCATAAGCCGATCGATCTCTGACACACACCGACCGACGTCCGACTCTGACCTACCAAATGAACAGACGATCCTGAAAGCGATTATCGACTATATGTCGGCCGAGCAGACCGATGCTACTCTCGACTGACCAACCGAATATTTCTCATCGAATCAAGATCGATAGGCGGTCGATGTTCAGACTCTACAGACAATAAGCTATTTCGATCGTTGGTATTTCAGAGTTACTAACCGACAACCGACTCCCAACGAACAGTCGGCCGACTCATTCAAATATATTATAACCATCACAAACGGTTACTCCACTGATATCGCAGTGTAATTCATGGAGATTAATAACCCATTACGAGATTATCACCCCGTGATTCTATACCTCTA…	STRAND +
RLG	Tat	Eguineensis510921_RT69_B3_L6_374	10332	93	TAGCC-TAGCT	GATTGGCGCACTAGGTAGGGGGAAAG	TCTTGGACTTGAGAGTGGGGGGCAAC	640	TGTTGGGGTAAACCGATCGACCCTTGACTTTGATCACTACGACTCTGATAATACATTGGTCGAACAGATAGTACTGATTCTTCATCGACTGATCGAGCTAATTGCGCCGACCTACTATCGGCTAATCAACTAAGATCGATTGACCGATTAGTATTCGACTACCATCGATCGACAGTGGATGACTTAGACGTCGACATACATCGACATAACAGAGCTAATAGCCGACGATTGCTCATAGATGTTGCCGACATAAAATCGGTTATACCGACGTATGGTCGGTAATCTACTCAACATACCATAACCGTCACGAATGGTTACCGACTATGTCATGGCTATTAAGGAGAAGTAACACCCCACTAATTTTATATTTATGGTCCGATAATTTAGCACCATAAAAAG…	641	TGTTGGGGTAATCCGACCGACCCTCGACTTTAGTCACTATGACTCCGATAATGCATCAACTGAACAGATAGTACCAATTTTTCATTGACTGATCGAGCTAATTGCACCGACCTACTGTCGGCTAATCAACTAAGATCAGTTGACCGACTAGTATTTGACTACCATCGATCGACAGCGGATGACTTAGATCGTCGGCATGCGTCGGTATGACAGAGCTAATAGCCGACGGTCACTCATAGATGTTGCTGACATAAAGTTGGTTATACCGACGTATGGTTGGCAATCTACTCAACATATCTTAACCGTCACGAACGGTTATCGACTATATCGCGGCTATTAAGGAAAAGTAATGCCCCACTAATTCTATATTTATGGTCCGATAATTTAGCGCCATAAAAA…	TGTTGGGGTAAACCGATCGACCCTTGACTTTGATCACTACGACTCTGATAATACATTGGTCGAACAGATAGTACTGATTCTTCATCGACTGATCGAGCTAATTGCGCCGACCTACTATCGGCTAATCAACTAAGATCGATTGACCGATTAGTATTCGACTACCATCGATCGACAGTGGATGACTTAGACGTCGACATACATCGACATAACAGAGCTAATAGCCGACGATTGCTCATAGATGTTGCCGACATAAAATCGGTTATACCGACGTATGGTCGGTAATCTACTCAACATACCATAACCGTCACGAATGGTTACCGACTATGTCATGGCTATTAAGGAGAAGTAACACCCCACTAATTTTATATTTATGGTCCGATAATTTAGCACCATAAAAAG…	STRAND +
RLG	Tat	Eguineensis5_5058_PT_B34_L78_120	10787	92.9	AACA-AACA	GGAGAGAGCGAGCTAAAGAGCTTAAG	AACAGTTACCCCCCTCACTCCTGAGT	573	AGTTTAAAGGCACTTACCAAAACTGTTGCCTTATCCCGTTTTATAGTAGAATGCGGTATGGTCCCGCCATTAATAGTGCAGACAACTGGAAAGTTGTCAAATCGCTGGGGGCTGTCAAATCACCATGGGTTGTCAAGTCACTGAAATTAATCCATGTCCTTGGCAGGTCAATGCCCTAGGGCGGCCATACCGCATGTCCTTGACAGGACAACAGCCCATAGCGGTTGTACGGCGTTTGGGTGGGCTGGTCGACTATATGTCGGTATTCGACTGTCGGGACGTCGGGTGATGACTCGAGAACATCGTCGGCTGATCTGGTGCCTTGTGGAAGTCGGACGTCGGCTGCCACTCCCGACAGTGAGTCGGTGATGTGGGTTCGGCCGTTCGATCGGTTGGAAG…	572	AGCTTAAAGGCGCTTACCAAAACTGTTGCCTTACCCCATTTTATAGTAGAATGCGGTATGGTCCCGCCATTAATGGTGCAGACAACTGGGGAGTTATCAAATCGTCAGAGGTTATCAAATCATCGTGGGTTATCAAGTCACTGAAATTAATCCATGTCCTTAGCAGGATAATGCCCCAGGACGGTCATACCGAATGTTCTTGACAGGACAACAGTCCATAGCGGTTATACGGCGTTTGGGCGAACTGGCTGCTATATGTTGGTATTCGACTATCGGGACGTCGGGTGATGACTCGAGAACACCGTTGGTTGATCTGGTGCCTTGTGGAAGTCAGACGTCGGCTGCCACCTCCGACAGTGAGTCGGTGATGTGGGTTCGGCCGTTCGACCGATTGGAAGC…	AGTTTAAAGGCACTTACCAAAACTGTTGCCTTATCCCGTTTTATAGTAGAATGCGGTATGGTCCCGCCATTAATAGTGCAGACAACTGGAAAGTTGTCAAATCGCTGGGGGCTGTCAAATCACCATGGGTTGTCAAGTCACTGAAATTAATCCATGTCCTTGGCAGGTCAATGCCCTAGGGCGGCCATACCGCATGTCCTTGACAGGACAACAGCCCATAGCGGTTGTACGGCGTTTGGGTGGGCTGGTCGACTATATGTCGGTATTCGACTGTCGGGACGTCGGGTGATGACTCGAGAACATCGTCGGCTGATCTGGTGCCTTGTGGAAGTCGGACGTCGGCTGCCACTCCCGACAGTGAGTCGGTGATGTGGGTTCGGCCGTTCGATCGGTTGGAAG…	STRAND -
RLG	Tat	Pisifera5_7387_PT_B16_L19_218	9356	92.9	GTGCT-GTGCT	GTTGCCCCCCCACTATCGAGTCCAAT	TTTTCTCTCTACCTGGCACGTCAATC	641	TGTTGCAGCCAATCATCTCATCATCTATTCGTCGGAAACGAATACCTGTAAAATAAAGTCCGTACTGATCAGAGTTATCTCCGATGGAGATCCTCTGATGCTTAAATCAGAGAAGAAGATTGGGTAACAGTCGAATGAGAATGGAGACAGAGCTCAATGATCAGGATTAGCTTACCGAAATATATTGCCTTACTCCTATTTTATAGAGTAGAGCGTCGTAACTGCCGGATATGGTTCCGCATTCAGCGACGTAGAATCACGAGGTGATAATCTCGTAATAGGTTATTAATCCCCATGGATTACATCCGATATCAGTGGAGTAACCTTTCGTGATGGTTATGATATATTTGAATGAGTCGGCCGACTGTTCATCGAGAATCGATTGTCGGTTAGTAGCTC…	642	TGTTGCGGCCAATCCTCTTATCGTCTGTTCGTTGGAAATGAGTACCTGCAAAATGAAGTCCGCACTGATCGGAGTTATCTCCGATGGAGATCCTCTGATGCTTAAGTCAGAGAAGGAGATTGGACAATAGTCGAATGAGAATGGAGATAGAGCTAAGTGATCAGGATTAGCTTACCAAAATTTGTTGCCTTACTCCCTTTTTATAGAGTAGATCATCGTAACTGCCGGATATGGTCCCGCATTCAGCGGCATAGAATCACAAGGCGATAATCTTATAATGGGTTATTAATCCCCATGGATTACGTCCCAATATCAGTGGAGTAACTGTTCGTGATGGTTATGATATATTTGAATGAGTCGGTCGACTGTTCGTCAGGAGTCGATTGTCGGTTAGTCGCT…	TGTTGCAGCCAATCATCTCATCATCTATTCGTCGGAAACGAATACCTGTAAAATAAAGTCCGTACTGATCAGAGTTATCTCCGATGGAGATCCTCTGATGCTTAAATCAGAGAAGAAGATTGGGTAACAGTCGAATGAGAATGGAGACAGAGCTCAATGATCAGGATTAGCTTACCGAAATATATTGCCTTACTCCTATTTTATAGAGTAGAGCGTCGTAACTGCCGGATATGGTTCCGCATTCAGCGACGTAGAATCACGAGGTGATAATCTCGTAATAGGTTATTAATCCCCATGGATTACATCCGATATCAGTGGAGTAACCTTTCGTGATGGTTATGATATATTTGAATGAGTCGGCCGACTGTTCATCGAGAATCGATTGTCGGTTAGTAGCTC…	STRAND +
RLG	Tat	Eguineensis5_4442_PT_B4_L6_153	10799	92.9	GGTGG-GGTAG	TCCCCCCTTCCTGGGGTGCCAGAACC	GTTGCCCCCTCCACTCCTGAGTCGGA	712	TGTTGCGGCCAATCCCCTCGTCGCCTGGTCGCTAGGAACGAGCGCCTGCAGAAGAAGTCCGCACTGACCGGAGGTGACTCCAATCGAAGACCCTCCGACGGTCAAGTCAGAGAGGAAACTAGACAACAGTAGAAAAGAATCAAGGAGCTCAACGGGAGAGGGTGAGAGCTGGAGAGGGAGAGTTCAAGGGTTTCGAAAAGACCTCCTCAGCACTGTTGCCTTCCCCGATTTATAGTGGAGCGCGGGATGGCGCCGTCATTAATGGTACAGACAATGGAAGAATTGTCAAATCACCGAGAACTGTCAAAGTCACCGTGGGGTTGTCAAATCACCATGGGGCTGTCAAATCGCTAGGGTTGACCCATGCCTTAAGTGGGATAATGCCTCCAGGTGGCTGTA…	709	TATTGCGGCCAATCCCCTCGTCGCTTGGTCGCCGGGAACGAGCGCCTGCAAAAGAAGTCCGCACTGACCGGAGGTGACTCCGGTCGGGGACCCTCCGACGGTCAAGTCAGAGAGGAGACTAGGCAACAGTAGAAAAGAACCAAGGAGCTCAACGGGAGAGGATGAGAGCTGGAGAGGGAGAGTTCAAGGATTTCGAAAAGACCTTCTCAGCACTGTTGCCTTCCCCGATTTATAATGGAGCGCGGCATGGCGCCGTCATTAAAGGTGCAGACAATGGAAGAATTGTCAAATCACCGACTGTCAGAGTCACCGTGGGGTTGTCAAATCACCGTGGGGCTATCAAATCGCTAGGGTTGACCCATGCCTTAAGTGGGATAATGCCCCCAGGTGGCTGTGCCG…	TGTTGCGGCCAATCCCCTCGTCGCCTGGTCGCTAGGAACGAGCGCCTGCAGAAGAAGTCCGCACTGACCGGAGGTGACTCCAATCGAAGACCCTCCGACGGTCAAGTCAGAGAGGAAACTAGACAACAGTAGAAAAGAATCAAGGAGCTCAACGGGAGAGGGTGAGAGCTGGAGAGGGAGAGTTCAAGGGTTTCGAAAAGACCTCCTCAGCACTGTTGCCTTCCCCGATTTATAGTGGAGCGCGGGATGGCGCCGTCATTAATGGTACAGACAATGGAAGAATTGTCAAATCACCGAGAACTGTCAAAGTCACCGTGGGGTTGTCAAATCACCATGGGGCTGTCAAATCGCTAGGGTTGACCCATGCCTTAAGTGGGATAATGCCTCCAGGTGGCTGTA…	STRAND -
RLG	Tat	Eguineensis5_7685_PT_B3_L6_186	10345	92.9	CTATG-CTATG	GATTGGCGCAACAGGTAGGAGAGAAA	ACTTTGGACTTGAGAGGGGGGGCAAC	654	TGTTGGAATAAGTTAATCGATCCCCGACTCAAGTCAACCGACTACCGATTTCGATTCAACCAAAGCCGACCGATCGGATATACAACCCCGACTCTACATCAGCTAAATATGCGATTCTGACTCTTCATCAACCAACTGAGCGAACCGCACTGACTTATTGTCGGCTGACCGACTAACGATTCGACTACTACCGATCGACAACAAACGACTTAGACCATCGGCATAATAGAACTACTAGCCGACGGTCACTCATGGATTCTACCGACATATGGTCGGTTCTACTGATATATGGTCGGTCAATCTGCTCAATATACCATAACCGTCATGAACGGTTATCGGTCGCATACCACGACGCAATCAGTGAAAATTAACAATCCACTATGTAATTATGGCCAGATA…	655	TGTTGGAATAAGTCAATCGACCCCCGACTCAAGTCAACCGACTATCGACTTCGATTCAACCAAAACTGACCGACCAGACATACAACTCCGACTCTACATCAGCTAAATATGCGGTTCCGACTCTTTATCAACCAACTAAACGAACCACATCGACTTATTGCCGGCTGACCGACTAACGATTCGACTACTACCGATCGACAGCAGACGATTTAGACCATCGGCATAACAGAACTACTAGCCGACGGTCACTCATGGATTCTACCGACATATGGTCGGTTCTACCGATATATGATCGATCAATCTGCTTAACATACCATAACCGTCACGAATGGTTACCGACCGTATCCCACGACGCAATCAGTAGGAATTAACAATCCACTATGTAATTATGGCCCGATG…	TGTTGGAATAAGTTAATCGATCCCCGACTCAAGTCAACCGACTACCGATTTCGATTCAACCAAAGCCGACCGATCGGATATACAACCCCGACTCTACATCAGCTAAATATGCGATTCTGACTCTTCATCAACCAACTGAGCGAACCGCACTGACTTATTGTCGGCTGACCGACTAACGATTCGACTACTACCGATCGACAACAAACGACTTAGACCATCGGCATAATAGAACTACTAGCCGACGGTCACTCATGGATTCTACCGACATATGGTCGGTTCTACTGATATATGGTCGGTCAATCTGCTCAATATACCATAACCGTCATGAACGGTTATCGGTCGCATACCACGACGCAATCAGTGAAAATTAACAATCCACTATGTAATTATGGCCAGATA…	STRAND +
RLG	Tat	Eguineensis5_4997_PT_B6_L11_202	10325	92.8	GTCCT-ATCCT	GTTGCCCCCCATTCCCAAGTCCAATG	TTTACTCTCTACCTGATGCGTCAATT	631	TGTTGCGGCCAACTTCCCGTCATTTATCGTCACTAACAAGCACCTACAAAACAACATCCACACAAACCGAATTTGTGTCCGACGGATACCCTCCGATGCTTAAGTCAGAGAGAGAAGTTGGTGAACGGTAGTATTTTATATATTCAGAGTAGCAGAGCTCTCACCAGAAGTCCTCCCTCATGCTGTTTACTTACCCCTTTTTTATAGATGAGATTATTGTAACAGTCGGACGTGGTCCCGTATTTTATGACGCTAAATTATTGGGTCATAATCATGTAGTGGGTCATTAGTTCTCACAAATTACGCCGTGGTATACGGTGGGTAACCGTTCGTAACGGTTATGGTGTGTTGAGTGAATTAGCCGATCATACATTGGTAGTAGATGTGACCGTCGGCTGA…	629	TGTTGCAGCCAACTTTCCATCGCCTGTCATCAGTAACGAGCACCTGCAAAATAGTGTCCACACAAACCAGATTGGTGTCCGACGGGGATCCTCTGATGCTTAAGTCAGAGAGGGAAGTCGGTGAATAGTAGTATTTTGATATTCAGAGTAGCAGAGCTCTCACCAGAAGTTCCCTCTCGTACTGTTCACTTATCCCTTTTTATAGATGAGATTATTGTAACCGTCGGACGTGGTCCCGTATTTTATGGCTCTAAATTATCGGGCCATAACCATGTAGCGGGTCATTAGTTCCCACTAATTATGCCGTGGTATGCAGTGGATAATCATTCGTAACAATTATGATGTGTTGAGTGGATCAGCCGATCATACATCAGTAGTAGATGTGGCCGTTGGCTGATA…	TGTTGCGGCCAACTTCCCGTCATTTATCGTCACTAACAAGCACCTACAAAACAACATCCACACAAACCGAATTTGTGTCCGACGGATACCCTCCGATGCTTAAGTCAGAGAGAGAAGTTGGTGAACGGTAGTATTTTATATATTCAGAGTAGCAGAGCTCTCACCAGAAGTCCTCCCTCATGCTGTTTACTTACCCCTTTTTTATAGATGAGATTATTGTAACAGTCGGACGTGGTCCCGTATTTTATGACGCTAAATTATTGGGTCATAATCATGTAGTGGGTCATTAGTTCTCACAAATTACGCCGTGGTATACGGTGGGTAACCGTTCGTAACGGTTATGGTGTGTTGAGTGAATTAGCCGATCATACATTGGTAGTAGATGTGACCGTCGGCTGA…	STRAND +
RLG	Tat	Pisifera5_5134_PT_B16_L19_166	8554	92.7	CCGAC-CCGAC	ATTGAACTCGAAAGTGGGGGGACAAC	GATTGACGTGCCAAGAAGAGGGAAGA	631	TATTGGAATAAAACTGACTGACCTCCATACACCGACCAATCTTCGGTGCAATCCGCTCGACACCCGATTCAGACCCATTAAACAAAGATGACCCTGAAAGCGATTACCAACTCGACAGGCCGACGCTACTCTCGACCGACCAATCGAACACCCCTCATCGAATCAAGATCGGTAGGCGGCCGATGTTCGGACTCTACAGACAATAAACTACTTCGGTTGTCAGTATTTCACAATTACTAATCGACAACCGACTCCCGATGCACAGTCGGCTGACTTATTCAAATATATCATAACCATCACGGATGGTAACTCCACTGATACTGGGGCATAATCCATCGGGATTAATAACCCACTATGAGATTACTGTCCTGTGATTCTACACCGCTAAATACGGGACCA…	631	TGTTAGGATAAAACCGACTGATTTCCATATGTCGACCAATCTTCAGTGCAATTCACTCGACACCTGACTCAGGCCCATTAAACAAAGACGACCCTGAAAGCGATTACCAACTCGACAGGCCGACACTACTCTCGACAGACCAATCGAACATCCCTTATCGAATCAAGATCGGTAGACAGTCGATGTTCGGACTCTACAGACAATAAACTACTTCGACCGTCAGTATTTCAGAGTTACTAACCGACAACCGACTTCCGACGCACAGTCGGTCGACTCATTCAAATTTATCATAACCGTCATGGACAGTAACTCCACTGATATCATGGCGTAATCCATGGAGATTAATAACCCACTACGAGATTACCGTCCTATGATTCTACACCGTTAAATACGGGACCA…	TATTGGAATAAAACTGACTGACCTCCATACACCGACCAATCTTCGGTGCAATCCGCTCGACACCCGATTCAGACCCATTAAACAAAGATGACCCTGAAAGCGATTACCAACTCGACAGGCCGACGCTACTCTCGACCGACCAATCGAACACCCCTCATCGAATCAAGATCGGTAGGCGGCCGATGTTCGGACTCTACAGACAATAAACTACTTCGGTTGTCAGTATTTCACAATTACTAATCGACAACCGACTCCCGATGCACAGTCGGCTGACTTATTCAAATATATCATAACCATCACGGATGGTAACTCCACTGATACTGGGGCATAATCCATCGGGATTAATAACCCACTATGAGATTACTGTCCTGTGATTCTACACCGCTAAATACGGGACCA…	STRAND -
RLG	Tat	Eguineensis5_9432_PT_B6_L11_171	10288	92.5	GGATG-GGATG	GTTGCCTCCCACTCTCAAGTCCAAGG	CTTTCCTCCTTCCTAGCGCGCCAATC	619	TGTTGCGGCCAACTCTCCGTTGTCTGTCGTCGGTAATGAGCACTTGCAAGACAGCATCCACACAAACCAGATTGGTATCTGATGGGGATCTTCCAATGTTTAAGCCAGAGAAAGAAGTTGGTGAACAGTAGTTTTTGAATGTAGAAAGCAGCAGAGTTCTGGTCCTGAGATGCTTTACCAGTACTGCTCACTTATCCTCTTTTTATAGATGATTCTGATGTAACCGTCGAGCACGTGGTCCCGCTTTTTATGGTGCTAAATTATCAGGCCATAAATATGGAATTAGTGGGGCATTAATTTTTCTTAATAGTCGTGATACGTAGTTGATAACCGTTTGTGACGGTTATGGTATGTTAAGCAGATTAACCGACCATATGTCGGTAGAACTAACTATATGTC…	616	TGTTGCGGCCAACTCTCCATCATCTGTCATCGGTAACGAGTACCTGCAAGACAGCATCTACACAGACCGGATTGGTGTCCGACGGGGACCCTCCGATGCTTAAGTTAGAAAAAAAAGTTGGTGAACAGTAGTTTTTGAATGTAAAAAGTAGCAGAGTTCTGGCCCCGAGATGCTTTACCAGTACTGCTCACTTACCCCCTTTTTATAGATGATTCTGATGTAACCATCGAGTACGTGGTCTCAATTTTTATGGTGCTAAATTATCGAGCAATAAATATGAAATTAGTGGGGTGTTAATTTCTCTTAATAGCCATGACATGTAGTTGATAACCATTTCTGACGGTCATGGTATATTGAGCAGATTAGCGGGCCATATATCGATAGAACTGACTATATGTC…	TGTTGCGGCCAACTCTCCGTTGTCTGTCGTCGGTAATGAGCACTTGCAAGACAGCATCCACACAAACCAGATTGGTATCTGATGGGGATCTTCCAATGTTTAAGCCAGAGAAAGAAGTTGGTGAACAGTAGTTTTTGAATGTAGAAAGCAGCAGAGTTCTGGTCCTGAGATGCTTTACCAGTACTGCTCACTTATCCTCTTTTTATAGATGATTCTGATGTAACCGTCGAGCACGTGGTCCCGCTTTTTATGGTGCTAAATTATCAGGCCATAAATATGGAATTAGTGGGGCATTAATTTTTCTTAATAGTCGTGATACGTAGTTGATAACCGTTTGTGACGGTTATGGTATGTTAAGCAGATTAACCGACCATATGTCGGTAGAACTAACTATATGTC…	STRAND +
RLG	Tat	Eguineensis5_5668_PT_B3_L6_317	10156	92.4	TAACT-TAACC	GATTGGCACGTCAGGAAGGAGACAAA	ATCATATGACAATATGTACGTTAGGC	611	TGTTGGGACAATTCAACCAATCTCCGATTTCGACTATAGATCAGCTTTATAAACACAGTACGCCGACTCATAATTAGTTGACCGACCGACAGTCGGGTATTCTCAACCATCAACGGACAACCACGACGACTCAGTTAATATTCGATGGATGACCATCGACATATCAGAGTTACCGATCGATACTCATTCGGATCCTCATGACTATCGACATATGGTCGACTTATCTTCCCACGATCATATAAGGCCAGAATGTGTGGAACCTACATATCTAACCGTTATGAATGGTTATCAACTACGTGTCACGGTTGTTAGTGGGCATAAACAGCCTATTAACTCTATGATTATTGTTCGATAATTTAGTGTCATAAAAAGTGGGACCACGTGCTCGACAGTTACATC…	609	CATTGGGACAATTCAACTGACCCCTGATTTCGGCTATAGATCAGCTTCATAAACACAGTACGCCGACTCACAATCAGTTGACCGACCGACAGTCGGACATTCTCAACCATCAATGGACAACCATGACGACTCAGTTAATATTCGACTGATGATCATCGGCATATCAGAGTTACCGACTGATGCTCATTCGGATCCTCACGACTACCGACATATAGTCGGCTTTTCTTTCCACAATCACATAAGGCCGGAATGTGTGGAACTTATATATCTAACCGTTATAAATGGTTATCAACTATGTGTTACGATTATTAGTGGGCATAAACAACCCATTAACTCCATGATTATGGTCCGAAAATTTAGTGCCATAAAAAGCGGGATCACGTGCTCTACAGTTCATCT…	TGTTGGGACAATTCAACCAATCTCCGATTTCGACTATAGATCAGCTTTATAAACACAGTACGCCGACTCATAATTAGTTGACCGACCGACAGTCGGGTATTCTCAACCATCAACGGACAACCACGACGACTCAGTTAATATTCGATGGATGACCATCGACATATCAGAGTTACCGATCGATACTCATTCGGATCCTCATGACTATCGACATATGGTCGACTTATCTTCCCACGATCATATAAGGCCAGAATGTGTGGAACCTACATATCTAACCGTTATGAATGGTTATCAACTACGTGTCACGGTTGTTAGTGGGCATAAACAGCCTATTAACTCTATGATTATTGTTCGATAATTTAGTGTCATAAAAAGTGGGACCACGTGCTCGACAGTTACATC…	STRAND +
RLG	Tat	Eguineensis5_6460_PT_B3_L6_87	8592	92.3	TAATC-CAATC	CCGTCCCCCTTCCTAGCGCGCCAATT	GTTGCCCCTCACTCTCAAATCTAAAG	630	TGTTGCGGTCAACTCTCCATCGCTTATCATCGGGAACGAACACCTGCAAGACAACGTCTGGACTGATCGGATTTGTGTCCGATGGAGACCCTCCGATGCTTAAATTAGAGAGAGAAGTTGGTGAACAGTAGATGTCAATATTCAAAGTAGCAGAGTTCTAACCAAAAATGGCTTACCAGTCCTAGTTTCCTTACCCCCTTTTATAAACGAGGTTCTTGTAACTATTGGACGTGGTCTCATATTTTATAGCGCTAAATCATTGGGTCATAATCACGTAGTGGATCATTAATTTTTCAATTATGGTGTCGTGATGTGCGGCCGATAATCGTTCGTGACGATTATGGCATATTGAGCAGATTAGCCGACTGTATATCGATAGTAGGCACGGTCGTCAGTTGA…	631	TGTTGTGGTCAACTCTCCGACGTCTATCATCGAGAATGAATACCTGCAAGATAACGTCCGCACTGACCGAATTTGTGTCCGATAGGGACCCTCCAATGCTTAAGTTAGAGAGGAAAGTTGGTGAATAGTAGATGTCAATATTCAAAGTAGCAGAGTTCTAGCTAGAAATGGCTTATCAGCCCTGTTTTTCTTGCCCCCTTTTTATAAATGAGATTCTTGTAACCATCGAACGTGGTCCCATATTTTATGATGCTAAATCATCGGGCCATAATCACGTAATGGATCATTAATTTCTCAATTATAGCATCGTGATATGCGATCGGTAACCGTTCGTGACGGTTATAGCATATTGAGCAGATTAGCCGACTGTATGTCGGTAGTAGATATGGTCGTTAGTTG…	TGTTGCGGTCAACTCTCCATCGCTTATCATCGGGAACGAACACCTGCAAGACAACGTCTGGACTGATCGGATTTGTGTCCGATGGAGACCCTCCGATGCTTAAATTAGAGAGAGAAGTTGGTGAACAGTAGATGTCAATATTCAAAGTAGCAGAGTTCTAACCAAAAATGGCTTACCAGTCCTAGTTTCCTTACCCCCTTTTATAAACGAGGTTCTTGTAACTATTGGACGTGGTCTCATATTTTATAGCGCTAAATCATTGGGTCATAATCACGTAGTGGATCATTAATTTTTCAATTATGGTGTCGTGATGTGCGGCCGATAATCGTTCGTGACGATTATGGCATATTGAGCAGATTAGCCGACTGTATATCGATAGTAGGCACGGTCGTCAGTTGA…	STRAND -
RLG	Tat	Eguineensis510921_RT22_B4_L6_73	10232	92.3	AGATC-AGACC	GATTGGCGCGTCAGGTAAGGAGAGAA	CTTTAGACTTGAGAGTGGGGGGTAAC	601	TGTCGGGGTAAACCCATCGACCCCAACTTTGATCTCTATGACTCCGACTCGGCAATAGCCGATCGACCGAATGTATGACTTCGACTGATCGACTCCGACTCGATAATAGCCGACCGACTGAACTGACGACTCTAACTCTTCATCAATTGATTGAACAAATATCATCGATTTATGATCGGTGACCGATGATACGACAGAATCACCAACTGACGACCGTGCCTACTATCGACATACAGTCGGCTAATCTGCTCAATATGCCTTAACCGTCATGAACGGTTACCGACTGTACATCACGGCACCATAATTGAAAAATTAATGACCCACTACGTGATTATGGTCCGATGATTTAGTACCATAAAATACGGGACCACATCCGACGGTTACAAAAACCTTGTCTAT…	601	TGTTGGGGTAAACCCATCGACTCCGACTTTGATCTCCATGACTCTGACTCGGCAATAATCGACCGACCGAACGTATGACTCCGACTGATCGACTCTGACTCGACAATAGCCGACCAACCGAACTAACGACTCTGACTCTTCATCAACCGATTGAACAAATATCACCAACTTATGATCGGTGACCGACGATACGGCAGAATCATCAACTGACGACTGTGCCTACTACCGACATACAGTCGGCTAATCTGCTCAATATGCCTTAACCGTCACGAACGGTTACCAATCGCACATCACGGCATCATAATTAAAAAAATTAATGACCCACACGTGATTATGGCCCGATGATTTAGTGCCATAAAACACAGGATCACATCCGACGGTTACAAGAACCTTGTCTAT…	TGTCGGGGTAAACCCATCGACCCCAACTTTGATCTCTATGACTCCGACTCGGCAATAGCCGATCGACCGAATGTATGACTTCGACTGATCGACTCCGACTCGATAATAGCCGACCGACTGAACTGACGACTCTAACTCTTCATCAATTGATTGAACAAATATCATCGATTTATGATCGGTGACCGATGATACGACAGAATCACCAACTGACGACCGTGCCTACTATCGACATACAGTCGGCTAATCTGCTCAATATGCCTTAACCGTCATGAACGGTTACCGACTGTACATCACGGCACCATAATTGAAAAATTAATGACCCACTACGTGATTATGGTCCGATGATTTAGTACCATAAAATACGGGACCACATCCGACGGTTACAAAAACCTTGTCTAT…	STRAND +
RLG	Tat	Eguineensis517921_RT26_B3_L6_387	10319	92.2	AATGT-AATGT	TTTCTCTCCTTCTTGGTGCACCAATC	GTTGCCCCCCACTCCCAAGTCCAAGG	655	TATTGCAGCCAACTCTCCGTCATCTGTCATCGGAAATGAACACCTGTAAAATAGCATCCACACAGACCGGATTTGTATCCGACGGAGACCCTCCGATACTTAAATCAGAGAGAGAAGTTGGTGAACAGGAGTTAAATGTAAACAGTAGCAGAGTTTTGGCCCAACGTAAGCTTACCAGTCCTGTTCCCTTACCTCCTTTTTATAGATGAGGTTGTCGTAACCGTCGGATGTGGTCCCATATTTTATGACACTAAATCATCGGACCATAATCACGTAGTGGATCATTAATTTTCACTGATCGCGCCGTGATATGCGGTCGGTAACTGTTCGTGACGCTTATGGTATGTTGAGTAGATTAGCTGACCATATGTCGGTAGAACCGACCATATGTCGGTAGAA…	653	TGTTGCGGCCAACTCTCCATCACCTGTCATCGAGAATGAACACCTGCAAAACAGCATCCGCACAGATCAGATTTATGTCCGGCGGGACCCTCCGATGCTTAAGTCAGAGAGGAAAGTTAGTGAACAGGAGTTGAATGTAAACAGTAGCAGAGTTTTGGCCCAGCGTAAGTTTATCAGCCCTGTTTCCTTATCCCTTTTTATAGATAAGGTTGTCGTAACCGTCGGACGTAGTTCCGTGTTTTATGGTACTAAATCATCGGGTCATAATCACGTAGTAGATAGTTAATTCTCACTGATCGCACCGTGATATGCGGCCAATAATCATTCATGAAGGTTATGGTATGTTGAGTAGATTAGCTGACCATATGTCGGTAGAACCGACTATATATCAGTAGAATC…	TATTGCAGCCAACTCTCCGTCATCTGTCATCGGAAATGAACACCTGTAAAATAGCATCCACACAGACCGGATTTGTATCCGACGGAGACCCTCCGATACTTAAATCAGAGAGAGAAGTTGGTGAACAGGAGTTAAATGTAAACAGTAGCAGAGTTTTGGCCCAACGTAAGCTTACCAGTCCTGTTCCCTTACCTCCTTTTTATAGATGAGGTTGTCGTAACCGTCGGATGTGGTCCCATATTTTATGACACTAAATCATCGGACCATAATCACGTAGTGGATCATTAATTTTCACTGATCGCGCCGTGATATGCGGTCGGTAACTGTTCGTGACGCTTATGGTATGTTGAGTAGATTAGCTGACCATATGTCGGTAGAACCGACCATATGTCGGTAGAA…	STRAND -
RLG	Tat	Eguineensis5_4077_PT_B59_L6_237	10317	92.2	TTGC-TTGC	GCAGGTGTTCGTTTCCGATGACAGAC	CCTTGGACTTGAGAGTGGGAGGCAAC	607	TGTTGGGATAAGTCAATCAATCTCCGACTCAAATCAACCGACTACCGACTCCGACTCAACAACAGTTGATCGACCAGACATACAACTCCGACTCTACATCGACTGAATATGCGGTTTCGACTCTTCATCGACCAACCGAACAAACTACACCAACCTATTGCCGACTGACCGACTAATGATTCAATTACTACCGATCGACAGTGGATGACTTAAACCATCGGCATAACAGAACTACTAGCCGATGGTCGCTTATGAATTCTACTGACATATGGTCGGTTCTACCGATATATGATCGGTCAGTCAACTCAGATATACCATAACCATCATGAACGGTTACCGACCGTATATCATGGAGCAATCAGTGAGAATTAACGATCCATTACGTGATTATGGCCCAAT…	607	TGTTGGGATAAGTCAATCAACCTCCGACTCAGGTCAACCGACTATTGACTCCAACTCAACAACAGCCGACCGACCAGACATACAACTCCGACTTTACATCGGCTAAATATGCGATTCCGACTCTTCATCGACCAACCGAACGAACCGTACCAATCTATTATCGGCTGACCGACTAATAATTCGACTACTACCGATCGACTGCAGACGACTTAGACTATCGACATAACAAAACTACTAGCCGATGGTCGCTCATGAATTCTATCGATATATGATTGATTCTACCGACATATGATCGGTCAGTCAACTCAGATATACCATAACCGTCATGAACAGTTATCAACCGCATATCACGATACAATTAGTAAAAATTAACGATCCACTATGTGATTATGGTCCGAT…	TGTTGGGATAAGTCAATCAATCTCCGACTCAAATCAACCGACTACCGACTCCGACTCAACAACAGTTGATCGACCAGACATACAACTCCGACTCTACATCGACTGAATATGCGGTTTCGACTCTTCATCGACCAACCGAACAAACTACACCAACCTATTGCCGACTGACCGACTAATGATTCAATTACTACCGATCGACAGTGGATGACTTAAACCATCGGCATAACAGAACTACTAGCCGATGGTCGCTTATGAATTCTACTGACATATGGTCGGTTCTACCGATATATGATCGGTCAGTCAACTCAGATATACCATAACCATCATGAACGGTTACCGACCGTATATCATGGAGCAATCAGTGAGAATTAACGATCCATTACGTGATTATGGCCCAAT…	STRAND +
RLG	Tat	Eguineensis5_8960_PT_B3_L6_369	8562	91.9	ATCTA-ATCTA	GATTGGCGCACCAGGAAGGGGGGAAG	TTTTAGACTTGAGAGTGGGGGGCAAT	630	TATTGGGATAAACCCATTGATCCCGACTTTGATCTCCACGACTCTGACTCGATAATAGCCGACTGACCGAACATATGACTCCGACTGATCGACTCCGACTCGACAATAGCTGACCGACCGAACGCACAACTAGGACGGAGCATCGGCCAAACTGACGACTCCGACTCTTCATCAACCGATTAAATAAATATCACCGACTTATGGCCGGTGACCGACGATACAGCAGAATCATCAACTAACGATCATGCCTACTACCGACATACAGTCGGTTAATCTGCTCAATATGTCTTAACTATCACGAACGATTACCGACCGCACATCACGGCGTCATAATTGAGAAATTAATGACCCACTACGTGATTATGGTCCGATGATTTAGCGCCATAAAACATGGGACCA…	627	TGTTGGGATAAACCCACCGATCCCGATTTTGATCTCCACAACTCCGACTCGGCAATAGCCAACCGACCGAACGTATGACTCCGACTGATCGACTCAGACTCGGCAATAGCCGACCGATCGAACGCACAACTTCGACGAAGCATCGATCGAACTGATAACTTCGACTCTTCATCAATCGATTGAACAAATATCACCGACTTATGATCGGTGACCGACGATACAGCAAAATCATCAACTGACGACCATGCCTACTACCGACATACAGTCGGCTAATCTGCTCAATATGCTTTAACCATCACAAATGTTTACCGACCGTGCATCACGGCATCATAATTGAGAAATTAATGACCCACTACGTGATTATGGCCTGATTTAGCATCATAAAATACAGGACCACGT…	TATTGGGATAAACCCATTGATCCCGACTTTGATCTCCACGACTCTGACTCGATAATAGCCGACTGACCGAACATATGACTCCGACTGATCGACTCCGACTCGACAATAGCTGACCGACCGAACGCACAACTAGGACGGAGCATCGGCCAAACTGACGACTCCGACTCTTCATCAACCGATTAAATAAATATCACCGACTTATGGCCGGTGACCGACGATACAGCAGAATCATCAACTAACGATCATGCCTACTACCGACATACAGTCGGTTAATCTGCTCAATATGTCTTAACTATCACGAACGATTACCGACCGCACATCACGGCGTCATAATTGAGAAATTAATGACCCACTACGTGATTATGGTCCGATGATTTAGCGCCATAAAACATGGGACCA…	STRAND +
RLG	Tat	Eguineensis5_6387_PT_B3_L6_75	10348	91.9	TGATG-TGATG	TCCACCCCCTACCTGATGCGCCAATC	GTTGCCCCCCACTCCCAAGTCCAATT	631	TGTTGCGGCCAACTCTCCGTCGTCTGTCGTCGGTAACTAGCACCTGCAAAATAGCGTCCACACAAATTGGATTGGTGTCTGGCAGGGACTCTCCGATGCTTAAGTCAGAGAGAAAAGTTGGTGAACAATAGTATTTTGGATATTCAGAGTAGCAAAGCTCTCACCAGAAGTGGCCTCCGTGCTATTCACTTATCCCTCTTTTTATAGATGAGATTATTATAATCGTCAGACATGGTCTCGTATTTTATGATGTTAAATTATCAAGCCATAATCATGTAGTGGTTCATTAGTTCCCACTAATTATGCTGTGATATGCGGCGAGTAACTGTTCGTAACGGTTATGGCGTGTTGAGTGGATCAGCCGATCATACATCGGTGATAGATGTGGCCGTCAGCTGA…	628	TATTGCGGTCAACTCTCCGTCGTCTGTCGCTGGTAACGAGCACCTGCAAAATAGCATCCACACAAATCGGATTGGTGTCCAATGGAGACCCTCCGATGCTTAAGTCAGAGAGAAAAATTGGTGAACAGTAGTATTTTGAATATTTAGAGTAGCAGAGCTCCAACCAGAAGTGGCCTCCATGCTGTTCACTTACCCTCCTTTTTATAGATGAGATTATTGTAACCGTCGGACGTAGTCCTGTATTTTATGATGCTAAATTATCGAGCCATAATCATGTTGTGGGTCATTAATTCCCACTAATTGTGCCGTGATATGCGGCGGGTAACCGTTCATAACGGTTATGACGTGTTGAGCGGATCAGCCGATCATATATCGGTAGATGTGGCCGTCAGCTGATAG…	TGTTGCGGCCAACTCTCCGTCGTCTGTCGTCGGTAACTAGCACCTGCAAAATAGCGTCCACACAAATTGGATTGGTGTCTGGCAGGGACTCTCCGATGCTTAAGTCAGAGAGAAAAGTTGGTGAACAATAGTATTTTGGATATTCAGAGTAGCAAAGCTCTCACCAGAAGTGGCCTCCGTGCTATTCACTTATCCCTCTTTTTATAGATGAGATTATTATAATCGTCAGACATGGTCTCGTATTTTATGATGTTAAATTATCAAGCCATAATCATGTAGTGGTTCATTAGTTCCCACTAATTATGCTGTGATATGCGGCGAGTAACTGTTCGTAACGGTTATGGCGTGTTGAGTGGATCAGCCGATCATACATCGGTGATAGATGTGGCCGTCAGCTGA…	STRAND -
RLG	Tat	Eguineensis5_9928_RT60_B4_L11_311	10243	91.8	ACTAT-ACTAT	GATTGGCATATCAGGAAGAGAGAGAA	TCTTGGACTTGGGAGGAGGGGGCAAC	618	TGTTGGGGCAAGTCAACCAACCTCCGACTCCAATTCTATATCGGCCTTATGAATATAATACTCCGACTAACAATCAGTTGATCGATTGATAGTCGGCTATTATCAACCAACAACAGATAACTTGGTTAATCTCCGATCGAAGATGATCGGCATATCAGAGTTACCGATCGATATTTATTCAGATCTCTACGACTACCGACCTACTACAGTTACCGATATATAGTCGGCTTATCTTCTCACGATCATATAAGGCCGGAATGTGTAAAACTTACACATCTAATCGTTATAAACGATTATCAACTACGTATCACGGTCATTAGTGGGCATAAGCAGCCCATTACTCCATGATTATGGTCCAATTATTTAGTGCCATAAAAAGCGGAATCACGTGCTCGACGG…	619	TGTTGGGACAAGTCAATCAACCCCCGACTCTGACTCTACATCGGCCTTATGAACACAATACTCCAACTAACAATCAATTGACCGACCGACAGTCGGCTATTGTCAACCAACAATGGACAACTTGGTTAATTTCTGATCGAAGACCATCGGCATATCAAAGTTATCGATCGATGCTCATTCGGATCTCCACAACTATCGATCTACTATAGTTATCGACATATAATCGGCTTATCTTCCAACGATCACATAAGGTCGGAATGTGCGGAACCTACACATCTAACCATTATAAATGGTTATCAACTATGTGTCACAATTATTAGTGGGTATAAACAGCCCATTAACTCCATAATTATGGTCCAATAATTTAGTGCCATAAAAAGCGAGATCACGTGCTCGACA…	TGTTGGGGCAAGTCAACCAACCTCCGACTCCAATTCTATATCGGCCTTATGAATATAATACTCCGACTAACAATCAGTTGATCGATTGATAGTCGGCTATTATCAACCAACAACAGATAACTTGGTTAATCTCCGATCGAAGATGATCGGCATATCAGAGTTACCGATCGATATTTATTCAGATCTCTACGACTACCGACCTACTACAGTTACCGATATATAGTCGGCTTATCTTCTCACGATCATATAAGGCCGGAATGTGTAAAACTTACACATCTAATCGTTATAAACGATTATCAACTACGTATCACGGTCATTAGTGGGCATAAGCAGCCCATTACTCCATGATTATGGTCCAATTATTTAGTGCCATAAAAAGCGGAATCACGTGCTCGACGG…	STRAND +
RLG	Tat	Eguineensis5_9960_PT_B3_L6_282	10181	91.8	CATAC-CATAC	TCTGCCCCCTACCTAGCGCGCCAATC	GTTGCCCCACACTCCCAAGTCCAAAG	580	TGTTGCTGCCAACTCTCTGTCACCTGTCGTCGGTGATGAGCATCTGCAAAAAGCATCGTCACAGATCGGAGTTGTGTCTGGTGGAGACCCTCCGATGCTTAAGTCAAAGAGAAAATTGATGAACAGTAAATTTGAGAGTAGCAGAGCTTTGGCCTTGAAGTGGCTTACCAGTACTGTTTCTTTACCCCCTTTTTATAGATGAATCTGATGTAACCGTCGAGCTCGGAGTCTCGCTTTTTATGGCATTAAATCATCAGGCCATAAATGTAGAGTTAGTGGGTTGTTAATTCTCCTTAATGATCGTGACACGTAGTCGATAACCATTCGCAATGGTTATGGTAAGTTAAATAGATTACCGACCATATATCAGTAGGATCTATAAGCATCCGTCGGCTGGTA…	580	TATTGCTGTCAACTCTCTGTCACCTGTCGTCGGTGATGAGCACCTACAAAAAGCATCTTCACAGACTGAAGTTGTGTCCAACGGAAACCCTCCGATGTTTAAGTCAGAGAGAAAATTGGTGAACAGTAGATTTGAAAGTAATAGAGTTTTGACCTCGAAGTGACTTACCAGTACTATTCTCTTATTCCCTTTTTATAGATAAATCTGATGTAACCGTCGAGCCCGGGGTCCTGCTTTTTATGGCGTTAAATCATCGGGCCATAAATATAGAGTTAGTGGGTCGTTAATTTTCTTTAATGGTCATAACACGTAGTCGATAACCGTTCGCAATAGTTATGATAAGTTGAACAGATTACCGACCATATGTTGGTAGGATCTATGAGCGTTCGTCGGCTGGTA…	TGTTGCTGCCAACTCTCTGTCACCTGTCGTCGGTGATGAGCATCTGCAAAAAGCATCGTCACAGATCGGAGTTGTGTCTGGTGGAGACCCTCCGATGCTTAAGTCAAAGAGAAAATTGATGAACAGTAAATTTGAGAGTAGCAGAGCTTTGGCCTTGAAGTGGCTTACCAGTACTGTTTCTTTACCCCCTTTTTATAGATGAATCTGATGTAACCGTCGAGCTCGGAGTCTCGCTTTTTATGGCATTAAATCATCAGGCCATAAATGTAGAGTTAGTGGGTTGTTAATTCTCCTTAATGATCGTGACACGTAGTCGATAACCATTCGCAATGGTTATGGTAAGTTAAATAGATTACCGACCATATATCAGTAGGATCTATAAGCATCCGTCGGCTGGTA…	STRAND -
RLG	Tat	Eguineensis5_6029_PT_B6_L11_49	10146	91.8	GGATG-GGATG	TCTTGGACTTGAGAGTGGGGGGCAAC	GATTAGCACGCCAAGAGGGGGCGAAT	600	TGTTGGGACAATTCAGCTGACCCCTCGATTCCGACTCTTAATCAGCCTCATAAGCACAAAATGCAGACTATCAACCAATTGGCCGACCAACGGTCAGCTATCCTCAACTATCGGCAAACTCCAATTATGATAACTCGGTTAATCTCAGACCAATGACCATCGGCATATCAGAGTTACCGACCGATGCTCATTCGGACTTCCACGACTACCAACATACGATCGACGTATTGTGATTACCGACATATAGTCGGTTTATCTGAAACTGCCAGCGCAGAAAGCGCATAATGGCCAAAACATAATCAGTGGCGGGTATAACCATCCATCCTACGATCATATAATGCCGGAACGAGCGAGATCCACGTGTCTAACCGTTACAGATGGTTACCAACTACTCGCCTA…	600	TGTTGGGACAATTCAGCCGACCCCCCAATTCCGATTCTTAATCAGCCTCATAAGCACAAAATACCGACTATTAATCAGTTGGCCAACCCACGGTCGGCTATCCTCAACCATTAGCAAACTCTAATTATGATAACTCGATTAATCTAAGATCAATGACCATCGACATATCAGAGTTATCGACCAATGTTCATTCGGACTTTCACGACTATCAACATACAATCGATATACTGTGATTACCGACATATAGTCAGCTTATCTAAAACTGCCAGTGCAGAAAACGCATAATGATCAGAACATGATCAGTGACGGATATAATCATCCATCTCACGATCATATAATGCCGGAACGAGTAGGATCCACGTGTCTAACCGTTACAGACGGTTACCAACTACTTGTCTA…	TGTTGGGACAATTCAGCTGACCCCTCGATTCCGACTCTTAATCAGCCTCATAAGCACAAAATGCAGACTATCAACCAATTGGCCGACCAACGGTCAGCTATCCTCAACTATCGGCAAACTCCAATTATGATAACTCGGTTAATCTCAGACCAATGACCATCGGCATATCAGAGTTACCGACCGATGCTCATTCGGACTTCCACGACTACCAACATACGATCGACGTATTGTGATTACCGACATATAGTCGGTTTATCTGAAACTGCCAGCGCAGAAAGCGCATAATGGCCAAAACATAATCAGTGGCGGGTATAACCATCCATCCTACGATCATATAATGCCGGAACGAGCGAGATCCACGTGTCTAACCGTTACAGATGGTTACCAACTACTCGCCTA…	STRAND -
[truncated: 261 more rows]
